# Supplementary material for: Forecasting effects of transport infrastructure on endangered tigers: a tool for conservation planning
Source: PeerJ. 2022 May 17;10:e13472. doi: 10.7717/peerj.13472 (PMC9121866; doi:10.7717/peerj.13472)
Supplement: Supplemental Information 1 — All data on tiger populations and occupancies across all scenarios and the R code used to produce all results, tables, and figures. [file peerj-10-13472-s001.zip]

Archive with 61 entries (58 files):
- data_folder_peerj/
- data_folder_peerj/all.scenarios.csv
- data_folder_peerj/gis_data/
- data_folder_peerj/gis_data/prey_map.csv
- data_folder_peerj/gis_data/rd1_abm.cpg
- data_folder_peerj/gis_data/rd1_abm.dbf
- data_folder_peerj/gis_data/rd1_abm.sbn
- data_folder_peerj/gis_data/rd1_abm.sbx
- data_folder_peerj/gis_data/rd1_abm.shp
- data_folder_peerj/gis_data/rd1_abm.shp.xml
- data_folder_peerj/gis_data/rd1_abm.shx
- data_folder_peerj/gis_data/rd2_abm.cpg
- data_folder_peerj/gis_data/rd2_abm.dbf
- data_folder_peerj/gis_data/rd2_abm.sbn
- data_folder_peerj/gis_data/rd2_abm.sbx
- data_folder_peerj/gis_data/rd2_abm.shp
- data_folder_peerj/gis_data/rd2_abm.shp.xml
- data_folder_peerj/gis_data/rd2_abm.shx
- data_folder_peerj/gis_data/road_map_original.csv
- data_folder_peerj/occupancies/
- data_folder_peerj/occupancies/resultsdepleteoriginalfalse-1082563598.csv
- data_folder_peerj/occupancies/resultsdepleteoriginalfalse-1094728286.csv
- data_folder_peerj/occupancies/resultsdepleteoriginalfalse-1408850927.csv
- data_folder_peerj/occupancies/resultsdepleteoriginalfalse-170122619.csv
- data_folder_peerj/occupancies/resultsdepleteoriginalfalse-310668290.csv
- data_folder_peerj/occupancies/resultsdepleteoriginalfalse1234342670.csv
- data_folder_peerj/occupancies/resultsdepleteoriginalfalse1242802342.csv
- data_folder_peerj/occupancies/resultsdepleteoriginalfalse1716821096.csv
- data_folder_peerj/occupancies/resultsdepleteoriginalfalse1733914837.csv
- data_folder_peerj/occupancies/resultsdepleteoriginalfalse235232814.csv
- data_folder_peerj/occupancies/resultsdepleteoriginaltrue-10972932.csv
- data_folder_peerj/occupancies/resultsdepleteoriginaltrue-123718342.csv
- data_folder_peerj/occupancies/resultsdepleteoriginaltrue-339708725.csv
- data_folder_peerj/occupancies/resultsdepleteoriginaltrue-660735652.csv
- data_folder_peerj/occupancies/resultsdepleteoriginaltrue1164148952.csv
- data_folder_peerj/occupancies/resultsdepleteoriginaltrue117281605.csv
- data_folder_peerj/occupancies/resultsdepleteoriginaltrue1727575310.csv
- data_folder_peerj/occupancies/resultsdepleteoriginaltrue1778787971.csv
- data_folder_peerj/occupancies/resultsdepleteoriginaltrue2007103543.csv
- data_folder_peerj/occupancies/resultsdepleteoriginaltrue975217396.csv
- data_folder_peerj/occupancies/resultsnoneoriginalfalse-1255878334.csv
- data_folder_peerj/occupancies/resultsnoneoriginalfalse-2101112568.csv
- data_folder_peerj/occupancies/resultsnoneoriginalfalse-285829631.csv
- data_folder_peerj/occupancies/resultsnoneoriginalfalse-421557082.csv
- data_folder_peerj/occupancies/resultsnoneoriginalfalse-654212114.csv
- data_folder_peerj/occupancies/resultsnoneoriginalfalse1189675737.csv
- data_folder_peerj/occupancies/resultsnoneoriginalfalse1593207806.csv
- data_folder_peerj/occupancies/resultsnoneoriginalfalse312156182.csv
- data_folder_peerj/occupancies/resultsnoneoriginalfalse378034454.csv
- data_folder_peerj/occupancies/resultsnoneoriginalfalse601111990.csv
- data_folder_peerj/occupancies/resultsnoneoriginaltrue-1009560862.csv
- data_folder_peerj/occupancies/resultsnoneoriginaltrue-1125772969.csv
- data_folder_peerj/occupancies/resultsnoneoriginaltrue-1506046351.csv
- data_folder_peerj/occupancies/resultsnoneoriginaltrue-1648211073.csv
- data_folder_peerj/occupancies/resultsnoneoriginaltrue-26526586.csv
- data_folder_peerj/occupancies/resultsnoneoriginaltrue-515227675.csv
- data_folder_peerj/occupancies/resultsnoneoriginaltrue-656741971.csv
- data_folder_peerj/occupancies/resultsnoneoriginaltrue1075722424.csv
- data_folder_peerj/occupancies/resultsnoneoriginaltrue1499764316.csv
- data_folder_peerj/occupancies/resultsnoneoriginaltrue241878141.csv
- tiger_abm_roads_peerj.R
