# Supplementary material for: Forecasting effects of transport infrastructure on endangered tigers: a tool for conservation planning
Source: PeerJ. 2022 May 17;10:e13472. doi: 10.7717/peerj.13472 (PMC9121866; doi:10.7717/peerj.13472)
Supplement: Supplemental Information 1 — All data on tiger populations and occupancies across all scenarios and the R code used to produce all results, tables, and figures. [file peerj-10-13472-s001.zip › data_folder_peerj/all.scenarios.csv]

	X.run.number.	red.buffer.1	red.buffer.2	red.buffer.3	add.buffer.1	add.buffer.2	add.buffer.3	road.effect	reduction.of.prey	park.boundary	hide.nonbreeders.	lists.	view.terr.	draw.MCP	road.mortality	X.step.	dead.male.chall	dead.fem.starv	dead.adult.fem	dead.adult.male	dead.cub.male	dead.cub.fem	dead.juv.male	dead.juv.fem	dead.tran.male	dead.tran.fem	dead.fem.roads1	dead.cub.male.roads1	dead.cub.fem.roads1	dead.juv.male.roads1	dead.juv.fem.roads1	dead.fem.roads2	dead.cub.male.roads2	dead.cub.fem.roads2	dead.juv.male.roads2	dead.juv.fem.roads2	num.infanticide	total.adults	count.breeding.females	count.breeding.males	count.cub.males	count.cub.females	count.juvenile.males	count.juvenile.females	count.transient.males	count.transient.females	count.males	count.females	num.fem.w.off
602	1	0	0	0	0	0	0	none	even	park	false	true	true	false	false	0.0833333333333333	0	0	0	0	1	5	0	1	3	0	0	0	0	0	0	0	0	0	0	0	0	147	56	21	33	25	10	9	13	22	77	112	36
603	1	0	0	0	0	0	0	none	even	park	false	true	true	false	false	0.166666666666667	0	0	0	0	2	2	1	0	0	1	0	0	0	0	0	0	0	0	0	0	0	149	56	21	34	25	9	9	14	23	78	113	37
604	1	0	0	0	0	0	0	none	even	park	false	true	true	false	false	0.25	0	0	1	0	1	2	0	0	0	1	0	0	0	0	0	0	0	0	0	0	0	148	57	23	33	23	7	9	14	20	77	109	35
605	1	0	0	0	0	0	0	none	even	park	false	true	true	false	false	0.333333333333333	0	0	0	0	3	1	0	0	0	0	0	0	0	0	0	0	0	0	0	0	4	154	62	24	53	28	8	8	13	17	98	115	42
606	1	0	0	0	0	0	0	none	even	park	false	true	true	false	false	0.416666666666667	0	1	2	0	3	4	0	0	1	1	0	0	0	0	0	0	0	0	0	0	0	150	62	24	51	29	15	9	12	14	102	114	46
607	1	0	0	0	0	0	0	none	even	park	false	true	true	false	false	0.5	0	0	2	1	6	4	0	0	0	0	0	0	0	0	0	0	0	0	0	0	0	145	60	24	44	22	16	12	11	14	95	108	44
608	1	0	0	0	0	0	0	none	even	park	false	true	true	false	false	0.583333333333333	0	0	0	0	2	0	0	0	1	2	0	0	0	0	0	0	0	0	0	0	0	145	60	24	42	21	14	12	12	13	92	106	43
609	1	0	0	0	0	0	0	none	even	park	false	true	true	false	false	0.666666666666667	1	2	5	1	3	3	1	1	1	1	0	0	0	0	0	1	0	0	0	0	9	134	57	25	41	20	13	13	10	10	89	100	41
610	1	0	0	0	0	0	0	none	even	park	false	true	true	false	false	0.75	1	0	1	2	1	2	0	0	1	1	0	0	0	0	0	0	0	0	0	0	3	133	57	23	39	22	13	11	9	10	84	100	40
611	1	0	0	0	0	0	0	none	even	park	false	true	true	false	false	0.833333333333333	0	0	1	0	1	1	1	0	1	0	0	0	0	0	0	0	0	0	0	0	0	131	58	24	34	22	16	12	7	8	81	100	39
612	1	0	0	0	0	0	0	none	even	park	false	true	true	false	false	0.916666666666667	0	0	1	1	3	2	1	0	0	0	0	0	0	0	0	0	0	0	0	0	0	133	57	24	35	24	12	10	9	10	80	101	37
613	1	0	0	0	0	0	0	none	even	park	false	true	true	false	false	1	0	0	1	2	0	2	1	1	0	0	0	0	0	0	0	1	0	0	1	1	7	131	59	25	40	28	13	10	6	7	84	104	41
614	1	0	0	0	0	0	0	none	even	park	false	true	true	false	false	1.08333333333333	0	1	2	1	0	3	1	1	1	0	0	0	0	0	0	0	0	0	0	0	0	126	57	24	43	34	12	9	5	7	84	107	41
615	1	0	0	0	0	0	0	none	even	park	false	true	true	false	false	1.16666666666667	0	0	0	1	3	3	0	0	0	0	0	0	0	0	0	0	0	0	0	0	0	130	58	23	42	32	12	8	6	8	83	106	42
616	1	0	0	0	0	0	0	none	even	park	false	true	true	false	false	1.25	0	0	1	2	3	2	0	0	0	0	0	0	0	0	0	0	0	0	0	0	0	128	57	21	43	32	12	8	6	8	82	105	43
617	1	0	0	0	0	0	0	none	even	park	false	true	true	false	false	1.33333333333333	0	0	0	1	3	1	0	0	2	0	0	0	0	0	0	0	0	0	0	0	0	127	58	20	37	37	23	10	4	7	84	112	46
618	1	0	0	0	0	0	0	none	even	park	false	true	true	false	false	1.41666666666667	0	0	1	0	1	1	0	0	0	0	0	0	0	0	0	0	0	0	0	0	0	129	57	20	36	43	23	12	8	7	87	119	48
619	1	0	0	0	0	0	0	none	even	park	false	true	true	false	false	1.5	0	0	0	1	1	3	0	0	0	0	0	0	0	0	0	0	0	0	0	0	0	132	57	19	38	42	23	9	8	10	88	118	48
620	1	0	0	0	0	0	0	none	even	park	false	true	true	false	false	1.58333333333333	0	0	0	0	2	1	0	0	0	0	0	0	0	0	0	0	0	0	0	0	0	132	58	21	36	41	23	8	6	10	86	117	47
621	1	0	0	0	0	0	0	none	even	park	false	true	true	false	false	1.66666666666667	0	1	2	0	1	2	0	0	1	0	1	0	2	0	0	0	0	0	0	0	0	129	56	21	36	40	25	10	6	11	88	117	48
622	1	0	0	0	0	0	0	none	even	park	false	true	true	false	false	1.75	0	0	0	1	3	1	0	0	1	0	0	0	0	0	0	0	0	0	0	0	0	130	58	20	35	43	26	12	5	9	86	122	49
623	1	0	0	0	0	0	0	none	even	park	false	true	true	false	false	1.83333333333333	0	0	0	0	0	4	0	0	0	0	0	0	0	0	0	0	0	0	0	0	0	135	58	20	37	43	22	12	9	10	88	123	51
624	1	0	0	0	0	0	0	none	even	park	false	true	true	false	false	1.91666666666667	0	1	1	0	0	1	0	0	0	0	0	0	0	0	0	0	0	0	0	0	0	135	59	20	34	41	25	13	9	8	88	121	51
625	1	0	0	0	0	0	0	none	even	park	false	true	true	false	false	2	0	0	1	1	3	2	0	0	0	0	0	0	0	0	0	1	0	0	0	0	0	136	58	19	27	32	30	19	11	9	87	118	50
626	1	0	0	0	0	0	0	none	even	park	false	true	true	false	false	2.08333333333333	0	0	1	1	0	0	2	2	0	0	0	0	0	0	0	0	0	0	0	0	0	134	57	18	27	32	28	20	11	9	84	118	50
627	1	0	0	0	0	0	0	none	even	park	false	true	true	false	false	2.16666666666667	0	1	1	0	3	0	0	0	0	0	0	0	0	0	0	0	0	0	0	0	0	136	58	18	27	32	29	20	12	8	86	118	50
628	1	0	0	0	0	0	0	none	even	park	false	true	true	false	false	2.25	0	0	0	1	3	2	0	1	2	0	0	0	0	0	0	0	0	0	0	0	0	134	58	17	23	30	32	20	10	8	82	116	50
629	1	0	0	0	0	0	0	none	even	park	false	true	true	false	false	2.33333333333333	0	0	1	1	2	4	0	1	1	0	0	0	0	0	0	0	0	0	0	0	0	143	57	16	19	24	25	24	20	9	80	114	46
630	1	0	0	0	0	0	0	none	even	park	false	true	true	false	false	2.41666666666667	1	0	1	1	0	0	1	1	0	0	0	0	0	0	0	0	0	0	0	0	5	144	56	18	17	17	23	25	21	11	79	109	42
631	1	0	0	0	0	0	0	none	even	park	false	true	true	false	false	2.5	1	1	1	2	0	1	0	0	0	0	0	0	0	0	0	0	0	0	0	0	0	145	58	16	15	15	25	26	21	8	77	107	42
632	1	0	0	0	0	0	0	none	even	park	false	true	true	false	false	2.58333333333333	0	0	1	0	3	0	0	1	1	1	0	0	0	0	0	0	0	0	0	0	0	141	57	16	13	17	25	25	20	7	74	106	41
633	1	0	0	0	0	0	0	none	even	park	false	true	true	false	false	2.66666666666667	1	0	0	2	1	0	0	0	0	0	0	0	0	0	0	0	0	0	0	0	0	147	58	15	16	19	23	25	22	9	76	111	41
634	1	0	0	0	0	0	0	none	even	park	false	true	true	false	false	2.75	0	0	2	0	0	0	3	1	0	0	1	0	0	1	0	0	0	0	0	0	0	146	56	15	27	27	20	24	23	11	85	118	44
635	1	0	0	0	0	0	0	none	even	park	false	true	true	false	false	2.83333333333333	1	1	2	2	1	1	2	2	1	0	0	0	0	0	0	0	0	0	0	0	6	140	55	16	33	28	19	23	19	11	87	117	44
636	1	0	0	0	0	0	0	none	even	park	false	true	true	false	false	2.91666666666667	0	0	1	0	0	0	1	0	1	0	0	0	0	0	0	0	0	0	0	0	3	139	54	16	33	28	16	23	20	11	85	116	41
637	1	0	0	0	0	0	0	none	even	park	false	true	true	false	false	3	0	0	1	0	0	2	0	1	0	0	0	0	0	0	0	0	0	0	0	0	0	143	54	17	37	33	15	19	22	13	91	119	38
638	1	0	0	0	0	0	0	none	even	park	false	true	true	false	false	3.08333333333333	0	0	0	1	0	2	0	0	0	0	0	0	0	0	0	0	0	0	0	0	0	144	54	16	40	32	15	19	22	14	93	119	38
639	1	0	0	0	0	0	0	none	even	park	false	true	true	false	false	3.16666666666667	1	0	0	1	0	1	0	0	0	0	0	0	0	0	0	0	0	0	0	0	7	146	55	16	41	36	15	20	23	13	95	124	40
640	1	0	0	0	0	0	0	none	even	park	false	true	true	false	false	3.25	0	0	1	0	1	0	0	3	1	0	0	0	0	0	0	0	0	0	0	0	0	146	54	16	42	39	14	16	24	14	96	123	39
641	1	0	0	0	0	0	0	none	even	park	false	true	true	false	false	3.33333333333333	3	1	1	4	4	3	0	0	0	0	0	0	0	0	0	0	0	0	0	0	12	146	54	20	46	47	13	10	19	19	98	130	39
642	1	0	0	0	0	0	0	none	even	park	false	true	true	false	false	3.41666666666667	2	0	1	4	2	4	0	1	0	1	0	0	0	0	0	0	0	0	0	0	15	145	54	20	38	39	12	6	17	20	87	119	35
643	1	0	0	0	0	0	0	none	even	park	false	true	true	false	false	3.5	0	0	0	1	1	3	0	0	1	0	0	0	0	0	0	0	0	0	0	0	0	145	54	19	40	42	11	6	17	20	87	122	35
644	1	0	0	0	0	0	0	none	even	park	false	true	true	false	false	3.58333333333333	0	0	0	0	3	0	0	1	2	1	0	0	0	0	0	0	0	0	0	0	0	142	54	19	45	45	11	5	15	19	90	123	38
645	1	0	0	0	0	0	0	none	even	park	false	true	true	false	false	3.66666666666667	0	1	1	1	2	0	0	0	2	1	0	0	0	0	0	0	0	0	0	0	0	143	56	18	45	48	12	5	14	17	89	126	39
646	1	0	0	0	0	0	0	none	even	park	false	true	true	false	false	3.75	0	1	4	0	2	7	0	0	0	1	1	0	0	0	0	0	0	0	0	0	0	139	54	18	49	46	15	4	15	16	97	120	42
647	1	0	0	0	0	0	0	none	even	park	false	true	true	false	false	3.83333333333333	0	0	4	0	5	6	0	0	0	1	0	0	0	0	0	2	3	3	0	0	0	132	51	18	57	51	15	6	16	14	106	122	44
648	1	0	0	0	0	0	0	none	even	park	false	true	true	false	false	3.91666666666667	1	0	2	2	5	4	0	0	2	1	0	0	0	0	0	0	0	0	0	0	0	123	49	18	52	46	15	7	12	13	97	115	42
649	1	0	0	0	0	0	0	none	even	park	false	true	true	false	false	4	1	2	4	2	3	2	2	1	1	2	1	0	0	2	1	0	0	0	0	0	5	114	47	18	42	41	15	7	11	9	86	104	39
650	1	0	0	0	0	0	0	none	even	park	false	true	true	false	false	4.08333333333333	0	1	1	1	0	2	0	0	1	0	0	0	0	0	0	0	0	0	0	0	0	111	46	17	41	38	16	8	10	9	84	101	37
651	1	0	0	0	0	0	0	none	even	park	false	true	true	false	false	4.16666666666667	1	0	1	1	5	1	0	0	1	0	0	0	0	0	0	1	2	1	0	0	23	108	45	18	23	20	16	13	9	9	66	87	32
652	1	0	0	0	0	0	0	none	even	park	false	true	true	false	false	4.25	0	0	2	0	3	1	1	2	0	0	0	0	0	0	0	1	0	0	1	1	0	106	44	18	20	18	14	12	10	8	62	82	29
653	1	0	0	0	0	0	0	none	even	park	false	true	true	false	false	4.33333333333333	1	0	1	1	1	0	0	0	0	0	0	0	0	0	0	0	0	0	0	0	2	104	46	20	17	20	15	15	7	5	59	86	30
654	1	0	0	0	0	0	0	none	even	park	false	true	true	false	false	4.41666666666667	2	0	0	2	0	0	0	0	1	0	0	0	0	0	0	0	0	0	0	0	6	104	48	19	20	28	15	15	5	3	59	94	32
655	1	0	0	0	0	0	0	none	even	park	false	true	true	false	false	4.5	0	0	0	1	0	1	1	0	0	0	0	0	0	0	0	0	0	0	0	0	0	103	48	19	25	32	16	19	4	3	64	102	34
656	1	0	0	0	0	0	0	none	even	park	false	true	true	false	false	4.58333333333333	0	0	0	0	1	2	0	0	0	0	0	0	0	0	0	0	0	0	0	0	0	103	48	19	26	33	16	20	4	3	65	104	34
657	1	0	0	0	0	0	0	none	even	park	false	true	true	false	false	4.66666666666667	0	0	0	1	0	1	0	0	0	0	0	0	0	0	0	0	0	0	0	0	0	107	50	18	24	36	18	20	5	2	65	108	34
658	1	0	0	0	0	0	0	none	even	park	false	true	true	false	false	4.75	0	0	3	1	4	4	3	1	0	0	2	0	0	2	1	0	0	0	0	0	0	103	48	18	33	38	16	20	6	1	73	107	38
659	1	0	0	0	0	0	0	none	even	park	false	true	true	false	false	4.83333333333333	0	0	1	1	4	1	0	1	0	0	0	0	0	0	0	1	0	0	0	0	0	102	47	17	34	44	18	21	6	2	75	114	40
660	1	0	0	0	0	0	0	none	even	park	false	true	true	false	false	4.91666666666667	0	0	0	0	1	1	0	0	0	0	0	0	0	0	0	0	0	0	0	0	0	103	47	17	33	43	18	20	6	3	74	113	40
661	1	0	0	0	0	0	0	none	even	park	false	true	true	false	false	5	0	0	1	0	3	2	0	0	0	0	0	0	0	0	0	0	0	0	0	0	0	105	46	18	33	46	14	19	9	4	74	115	40
662	1	0	0	0	0	0	0	none	even	park	false	true	true	false	false	5.08333333333333	0	0	0	0	0	2	0	0	1	0	0	0	0	0	0	0	0	0	0	0	0	106	46	18	33	44	13	18	9	5	73	113	40
663	1	0	0	0	0	0	0	none	even	park	false	true	true	false	false	5.16666666666667	0	0	0	1	1	0	0	0	0	0	0	0	0	0	0	0	0	0	0	0	0	110	46	18	34	46	12	14	9	9	73	115	40
664	1	0	0	0	0	0	0	none	even	park	false	true	true	false	false	5.25	0	0	1	1	2	2	0	0	0	0	0	0	0	0	0	0	0	0	0	0	0	108	45	18	33	46	12	13	8	10	71	114	41
665	1	0	0	0	0	0	0	none	even	park	false	true	true	false	false	5.33333333333333	0	0	0	0	2	5	0	0	1	0	0	0	0	0	0	0	0	0	0	0	0	113	45	18	37	44	10	10	9	14	74	113	40
666	1	0	0	0	0	0	0	none	even	park	false	true	true	false	false	5.41666666666667	0	0	0	1	1	3	0	0	0	1	0	0	0	0	0	0	0	0	0	0	0	112	45	17	30	34	16	17	9	13	72	109	40
667	1	0	0	0	0	0	0	none	even	park	false	true	true	false	false	5.5	0	0	0	0	2	1	0	1	0	0	0	0	0	0	0	0	0	0	0	0	0	118	45	17	25	29	17	16	11	17	70	107	38
668	1	0	0	0	0	0	0	none	even	park	false	true	true	false	false	5.58333333333333	0	0	0	0	0	1	0	0	0	0	0	0	0	0	0	0	0	0	0	0	0	118	45	17	25	28	18	17	11	17	71	107	39
669	1	0	0	0	0	0	0	none	even	park	false	true	true	false	false	5.66666666666667	0	0	2	1	2	0	1	3	0	0	0	0	0	0	0	0	0	0	0	0	4	116	44	17	23	25	16	17	12	16	68	102	36
670	1	0	0	0	0	0	0	none	even	park	false	true	true	false	false	5.75	1	0	0	1	0	0	1	0	0	0	0	0	0	0	0	0	0	0	0	0	2	119	44	17	17	21	18	23	14	17	66	105	35
671	1	0	0	0	0	0	0	none	even	park	false	true	true	false	false	5.83333333333333	0	0	1	1	1	3	0	0	0	0	0	0	0	0	0	1	0	0	0	0	0	121	43	16	13	15	21	25	16	19	66	102	35
672	1	0	0	0	0	0	0	none	even	park	false	true	true	false	false	5.91666666666667	0	0	0	0	0	3	0	0	0	0	0	0	0	0	0	0	0	0	0	0	0	122	44	16	14	14	21	25	16	18	67	101	36
673	1	0	0	0	0	0	0	none	even	park	false	true	true	false	false	6	0	0	0	1	0	0	0	0	0	0	0	0	0	0	0	0	0	0	0	0	0	120	45	18	15	14	24	28	13	17	70	104	38
674	1	0	0	0	0	0	0	none	even	park	false	true	true	false	false	6.08333333333333	0	0	1	1	0	0	2	3	1	0	0	0	0	0	0	0	0	0	0	0	0	117	45	18	17	18	22	25	11	16	68	104	39
675	1	0	0	0	0	0	0	none	even	park	false	true	true	false	false	6.16666666666667	0	0	0	1	0	0	0	0	0	1	0	0	0	0	0	0	0	0	0	0	0	118	48	18	24	23	22	25	10	12	74	108	42
676	1	0	0	0	0	0	0	none	even	park	false	true	true	false	false	6.25	0	0	1	0	2	0	3	1	0	1	0	0	0	0	0	0	0	0	0	0	0	116	48	18	21	22	20	25	10	10	69	105	40
677	1	0	0	0	0	0	0	none	even	park	false	true	true	false	false	6.33333333333333	0	0	0	0	2	2	0	0	1	1	0	0	0	0	0	0	0	0	0	0	0	118	52	19	17	19	23	26	8	6	67	103	39
678	1	0	0	0	0	0	0	none	even	park	false	true	true	false	false	6.41666666666667	0	0	0	1	1	0	0	0	0	0	0	0	0	0	0	0	0	0	0	0	0	129	52	18	16	22	18	20	13	12	65	106	33
679	1	0	0	0	0	0	0	none	even	park	false	true	true	false	false	6.5	0	0	1	0	2	3	0	0	1	0	1	0	2	0	0	0	0	0	0	0	0	132	55	20	15	21	16	18	12	10	63	104	31
680	1	0	0	0	0	0	0	none	even	park	false	true	true	false	false	6.58333333333333	0	2	2	0	0	1	0	0	0	0	0	0	0	0	0	0	0	0	0	0	0	128	53	20	15	21	16	19	12	10	63	103	32
681	1	0	0	0	0	0	0	none	even	park	false	true	true	false	false	6.66666666666667	0	0	1	0	2	0	0	0	0	0	0	0	0	0	0	0	0	0	0	0	0	128	52	22	17	25	16	17	11	13	66	107	34
682	1	0	0	0	0	0	0	none	even	park	false	true	true	false	false	6.75	1	0	1	1	0	0	1	1	1	0	0	0	0	0	0	1	0	0	0	0	3	135	52	22	17	24	11	11	13	18	63	105	28
683	1	0	0	0	0	0	0	none	even	park	false	true	true	false	false	6.83333333333333	0	0	0	1	3	0	0	0	0	2	0	0	0	0	0	0	0	0	0	0	0	137	52	23	12	26	9	10	15	18	59	106	26
684	1	0	0	0	0	0	0	none	even	park	false	true	true	false	false	6.91666666666667	0	0	0	1	2	0	0	1	2	1	0	0	0	0	0	0	0	0	0	0	0	134	52	22	16	26	9	11	13	17	60	106	27
685	1	0	0	0	0	0	0	none	even	park	false	true	true	false	false	7	0	0	0	0	1	0	0	0	2	1	0	0	0	0	0	0	0	0	0	0	0	136	52	22	26	31	7	9	13	19	68	111	30
686	1	0	0	0	0	0	0	none	even	park	false	true	true	false	false	7.08333333333333	0	1	1	0	3	2	0	0	0	0	0	0	0	0	0	0	0	0	0	0	0	134	51	22	35	47	8	12	13	19	78	129	41
687	1	0	0	0	0	0	0	none	even	park	false	true	true	false	false	7.16666666666667	0	0	0	1	1	0	0	0	0	0	0	0	0	0	0	0	0	0	0	0	0	134	51	21	43	50	10	16	13	19	87	136	46
688	1	0	0	0	0	0	0	none	even	park	false	true	true	false	false	7.25	0	0	1	1	2	5	0	0	1	1	0	0	0	0	0	1	0	0	0	0	0	132	50	20	41	49	9	15	13	19	83	133	46
689	1	0	0	0	0	0	0	none	even	park	false	true	true	false	false	7.33333333333333	0	0	2	1	6	3	0	1	0	1	0	0	0	0	0	1	3	1	0	0	0	132	49	19	36	46	6	14	16	18	77	127	42
690	1	0	0	0	0	0	0	none	even	park	false	true	true	false	false	7.41666666666667	0	0	1	1	2	3	0	0	0	0	0	0	0	0	0	0	0	0	0	0	0	128	50	22	34	45	6	15	12	16	74	126	42
691	1	0	0	0	0	0	0	none	even	park	false	true	true	false	false	7.5	2	0	2	3	4	2	0	0	0	0	1	0	1	0	0	1	3	1	0	0	15	125	50	20	23	35	6	15	11	14	60	114	36
692	1	0	0	0	0	0	0	none	even	park	false	true	true	false	false	7.58333333333333	0	0	1	0	0	3	0	1	0	1	0	0	0	0	0	1	0	0	0	0	0	123	49	20	23	31	6	14	11	14	60	108	34
693	1	0	0	0	0	0	0	none	even	park	false	true	true	false	false	7.66666666666667	0	0	0	0	0	0	1	0	0	0	0	0	0	0	0	0	0	0	0	0	0	127	51	20	22	31	6	15	12	13	60	110	34
694	1	0	0	0	0	0	0	none	even	park	false	true	true	false	false	7.75	0	0	0	0	2	0	0	0	0	1	0	0	0	0	0	0	0	0	0	0	8	129	56	23	19	30	6	14	9	8	57	108	32
695	1	0	0	0	0	0	0	none	even	park	false	true	true	false	false	7.83333333333333	2	0	1	2	2	1	0	2	0	0	0	0	0	0	0	1	0	0	0	0	4	129	56	23	22	36	4	12	9	8	58	112	32
696	1	0	0	0	0	0	0	none	even	park	false	true	true	false	false	7.91666666666667	0	0	0	0	3	0	0	0	0	0	0	0	0	0	0	0	0	0	0	0	0	131	56	23	30	50	4	10	9	10	66	126	37
697	1	0	0	0	0	0	0	none	even	park	false	true	true	false	false	8	1	1	1	1	1	3	0	0	0	0	0	0	0	0	0	0	0	0	0	0	0	129	57	24	28	46	6	12	7	8	65	123	38
698	1	0	0	0	0	0	0	none	even	park	false	true	true	false	false	8.08333333333333	0	1	1	0	3	1	0	0	0	0	0	0	0	0	0	0	0	0	0	0	0	130	56	24	22	36	10	20	8	10	64	122	37
699	1	0	0	0	0	0	0	none	even	park	false	true	true	false	false	8.16666666666667	0	0	0	0	1	1	0	1	1	0	0	0	0	0	0	0	0	0	0	0	0	132	56	24	23	34	12	22	8	12	67	124	37
700	1	0	0	0	0	0	0	none	even	park	false	true	true	false	false	8.25	0	0	3	0	1	2	0	4	0	0	0	0	0	0	0	0	0	0	0	0	0	126	54	25	28	37	12	19	7	11	72	121	37
701	1	0	0	0	0	0	0	none	even	park	false	true	true	false	false	8.33333333333333	1	0	0	1	0	2	0	0	0	1	0	0	0	0	0	0	0	0	0	0	9	124	55	26	32	49	12	19	5	9	75	132	42
702	1	0	0	0	0	0	0	none	even	park	false	true	true	false	false	8.41666666666667	0	0	1	0	2	0	0	3	0	0	0	0	0	0	0	0	0	0	0	0	0	123	54	26	31	49	12	17	5	10	74	130	41
703	1	0	0	0	0	0	0	none	even	park	false	true	true	false	false	8.5	0	0	0	1	2	2	0	0	0	0	0	0	0	0	0	0	0	0	0	0	0	123	54	25	31	50	12	17	5	10	73	131	43
704	1	0	0	0	0	0	0	none	even	park	false	true	true	false	false	8.58333333333333	0	0	0	1	2	1	0	0	0	0	0	0	0	0	0	0	0	0	0	0	0	124	55	24	31	52	12	17	5	9	72	133	45
705	1	0	0	0	0	0	0	none	even	park	false	true	true	false	false	8.66666666666667	0	0	1	0	1	0	0	0	0	0	0	0	0	0	0	0	0	0	0	0	0	126	55	25	37	59	10	17	6	10	78	141	47
706	1	0	0	0	0	0	0	none	even	park	false	true	true	false	false	8.75	1	0	1	1	3	3	0	0	1	2	0	0	0	0	0	1	0	0	0	0	5	121	54	24	39	54	11	18	5	8	79	134	48
707	1	0	0	0	0	0	0	none	even	park	false	true	true	false	false	8.83333333333333	0	1	2	1	2	7	0	1	0	0	0	0	0	0	0	0	0	0	0	0	0	117	53	25	37	43	11	20	3	8	76	124	47
708	1	0	0	0	0	0	0	none	even	park	false	true	true	false	false	8.91666666666667	0	0	0	0	1	1	0	0	0	1	0	0	0	0	0	0	0	0	0	0	0	118	55	25	34	37	14	27	3	5	76	124	48
709	1	0	0	0	0	0	0	none	even	park	false	true	true	false	false	9	0	0	0	2	1	3	0	0	0	0	0	0	0	0	0	0	0	0	0	0	0	122	55	23	34	34	12	26	5	7	74	122	47
710	1	0	0	0	0	0	0	none	even	park	false	true	true	false	false	9.08333333333333	0	0	0	0	1	0	0	0	0	0	0	0	0	0	0	0	0	0	0	0	0	133	55	24	39	39	9	19	9	14	81	127	44
711	1	0	0	0	0	0	0	none	even	park	false	true	true	false	false	9.16666666666667	0	0	0	1	4	3	0	0	0	0	0	0	0	0	0	0	0	0	0	0	0	139	56	23	35	40	8	20	12	15	78	131	43
712	1	0	0	0	0	0	0	none	even	park	false	true	true	false	false	9.25	0	0	2	0	4	2	1	0	0	0	1	0	0	0	0	1	1	1	0	0	0	136	54	23	32	35	8	23	12	16	75	128	42
713	1	0	0	0	0	0	0	none	even	park	false	true	true	false	false	9.33333333333333	0	1	2	0	3	6	0	1	0	1	1	0	0	0	0	0	0	0	0	0	0	131	52	23	27	25	14	30	12	15	76	122	43
714	1	0	0	0	0	0	0	none	even	park	false	true	true	false	false	9.41666666666667	0	0	1	1	2	2	0	0	0	1	0	0	0	0	0	1	0	0	0	0	0	130	52	22	31	24	14	31	12	14	79	121	45
715	1	0	0	0	0	0	0	none	even	park	false	true	true	false	false	9.5	0	0	0	0	0	0	0	1	1	1	0	0	0	0	0	0	0	0	0	0	0	128	52	22	35	23	14	31	11	13	82	119	47
716	1	0	0	0	0	0	0	none	even	park	false	true	true	false	false	9.58333333333333	0	0	0	0	4	1	0	0	0	1	0	0	0	0	0	0	0	0	0	0	0	127	52	22	33	23	16	31	11	12	82	118	48
717	1	0	0	0	0	0	0	none	even	park	false	true	true	false	false	9.66666666666667	0	0	2	0	2	2	1	1	0	0	0	0	0	0	0	0	0	0	0	0	0	125	52	24	29	22	20	31	9	12	82	117	48
718	1	0	0	0	0	0	0	none	even	park	false	true	true	false	false	9.75	0	0	1	2	4	2	0	0	0	0	0	0	0	0	0	0	0	0	0	0	0	125	51	22	23	20	23	31	10	13	78	115	47
719	1	0	0	0	0	0	0	none	even	park	false	true	true	false	false	9.83333333333333	0	0	2	0	0	0	1	4	0	1	0	0	0	0	0	1	0	0	0	3	0	124	49	22	24	22	22	23	10	16	78	110	44
720	1	0	0	0	0	0	0	none	even	park	false	true	true	false	false	9.91666666666667	0	1	1	1	0	0	0	0	1	2	0	0	0	0	0	0	0	0	0	0	0	126	48	21	23	21	20	20	12	18	76	107	40
721	1	0	0	0	0	0	0	none	even	park	false	true	true	false	false	10	0	0	0	1	2	0	0	0	0	0	0	0	0	0	0	0	0	0	0	0	0	125	49	22	21	20	20	21	10	17	73	107	40
722	1	0	0	0	0	0	0	none	even	park	false	true	true	false	false	10.0833333333333	0	0	2	3	3	1	1	2	0	0	0	0	0	0	0	2	0	0	1	2	0	123	51	23	16	18	19	20	8	13	66	102	37
723	1	0	0	0	0	0	0	none	even	park	false	true	true	false	false	10.1666666666667	0	0	0	1	1	0	0	0	1	0	0	0	0	0	0	0	0	0	0	0	0	123	53	24	17	16	20	24	5	12	66	105	38
724	1	0	0	0	0	0	0	none	even	park	false	true	true	false	false	10.25	0	0	1	0	2	2	0	1	1	0	0	0	0	0	0	0	0	0	0	0	0	124	52	24	21	17	21	20	4	16	70	105	40
725	1	0	0	0	0	0	0	none	even	park	false	true	true	false	false	10.3333333333333	0	0	0	0	0	0	0	0	0	0	0	0	0	0	0	0	0	0	0	0	0	136	52	24	24	17	17	16	10	22	75	107	34
726	1	0	0	0	0	0	0	none	even	park	false	true	true	false	false	10.4166666666667	0	0	1	1	1	0	0	0	0	2	1	0	0	0	0	0	0	0	0	0	0	135	52	23	22	16	20	16	10	21	75	105	34
727	1	0	0	0	0	0	0	none	even	park	false	true	true	false	false	10.5	0	0	0	1	1	1	1	1	0	0	0	0	0	0	0	0	0	0	0	0	0	136	52	22	21	16	20	14	10	22	73	104	34
728	1	0	0	0	0	0	0	none	even	park	false	true	true	false	false	10.5833333333333	0	0	0	0	0	4	1	0	1	0	0	0	0	0	0	0	0	0	0	0	0	137	52	22	20	15	20	15	11	22	73	104	35
729	1	0	0	0	0	0	0	none	even	park	false	true	true	false	false	10.6666666666667	0	0	0	0	1	0	1	0	0	0	0	0	0	0	0	0	0	0	0	0	0	147	54	22	26	25	14	14	16	23	78	116	34
730	1	0	0	0	0	0	0	none	even	park	false	true	true	false	false	10.75	0	0	1	0	1	2	0	0	1	0	0	0	0	0	0	0	0	0	0	0	0	150	54	22	33	31	10	13	19	23	84	121	38
731	1	0	0	0	0	0	0	none	even	park	false	true	true	false	false	10.8333333333333	0	0	2	0	1	1	0	0	0	0	1	0	0	0	0	0	0	0	0	0	0	149	55	22	32	33	11	14	19	20	84	122	39
732	1	0	0	0	0	0	0	none	even	park	false	true	true	false	false	10.9166666666667	0	0	0	2	0	2	0	0	0	1	0	0	0	0	0	0	0	0	0	0	0	149	58	22	34	32	11	14	17	16	84	120	40
733	1	0	0	0	0	0	0	none	even	park	false	true	true	false	false	11	0	0	0	0	1	1	0	0	0	0	0	0	0	0	0	0	0	0	0	0	0	150	58	22	39	34	11	13	17	17	89	122	41
734	1	0	0	0	0	0	0	none	even	park	false	true	true	false	false	11.0833333333333	0	1	1	0	1	0	0	1	0	0	0	0	0	0	0	0	0	0	0	0	0	150	57	22	52	40	9	12	19	17	102	126	46
735	1	0	0	0	0	0	0	none	even	park	false	true	true	false	false	11.1666666666667	0	0	0	0	1	0	0	0	0	1	0	0	0	0	0	0	0	0	0	0	0	154	58	22	50	41	9	11	20	18	101	128	45
736	1	0	0	0	0	0	0	none	even	park	false	true	true	false	false	11.25	0	0	0	0	2	2	0	0	2	0	0	0	0	0	0	0	0	0	0	0	0	155	60	22	46	37	14	12	18	17	100	126	44
737	1	0	0	0	0	0	0	none	even	park	false	true	true	false	false	11.3333333333333	1	0	0	2	3	1	0	0	0	0	0	0	0	0	0	0	0	0	0	0	13	158	65	26	36	33	16	12	14	14	92	124	42
738	1	0	0	0	0	0	0	none	even	park	false	true	true	false	false	11.4166666666667	0	0	0	0	0	2	0	0	0	0	0	0	0	0	0	0	0	0	0	0	0	164	67	26	36	33	15	10	16	14	93	124	41
739	1	0	0	0	0	0	0	none	even	park	false	true	true	false	false	11.5	0	0	0	1	1	0	0	0	0	1	0	0	0	0	0	0	0	0	0	0	0	164	68	25	41	37	15	10	16	12	97	127	44
740	1	0	0	0	0	0	0	none	even	park	false	true	true	false	false	11.5833333333333	2	1	2	3	2	2	1	0	0	1	0	0	0	0	0	1	0	0	0	0	11	161	66	24	32	31	13	12	17	12	86	121	39
741	1	0	0	0	0	0	0	none	even	park	false	true	true	false	false	11.6666666666667	0	4	4	2	1	1	0	0	1	1	0	0	0	0	0	0	0	0	0	0	0	152	65	26	33	27	19	18	12	10	90	120	39
742	1	0	0	0	0	0	0	none	even	park	false	true	true	false	false	11.75	0	0	0	3	1	3	0	0	1	0	0	0	0	0	0	0	0	0	0	0	0	150	66	25	39	31	23	22	9	9	96	128	45
743	1	0	0	0	0	0	0	none	even	park	false	true	true	false	false	11.8333333333333	0	2	2	1	2	2	0	0	0	0	0	0	0	0	0	0	0	0	0	0	0	148	64	24	36	27	23	23	10	10	93	124	44
744	1	0	0	0	0	0	0	none	even	park	false	true	true	false	false	11.9166666666667	0	0	5	0	3	5	5	3	0	0	1	0	0	1	2	1	1	2	0	0	0	138	59	24	44	43	19	20	10	10	97	132	48
745	1	0	0	0	0	0	0	none	even	park	false	true	true	false	false	12	0	1	1	2	7	3	0	1	1	1	0	0	0	0	0	0	0	0	0	0	0	135	59	22	47	46	20	20	9	8	98	133	53
746	1	0	0	0	0	0	0	none	even	park	false	true	true	false	false	12.0833333333333	1	0	0	2	0	3	1	0	0	0	0	0	0	0	0	0	0	0	0	0	1	133	59	22	48	46	22	21	7	8	99	134	56
747	1	0	0	0	0	0	0	none	even	park	false	true	true	false	false	12.1666666666667	0	0	1	2	2	3	3	1	0	0	0	0	0	0	0	0	0	0	0	0	0	134	59	21	46	43	18	18	7	9	92	129	52
748	1	0	0	0	0	0	0	none	even	park	false	true	true	false	false	12.25	0	0	0	1	5	0	0	1	0	0	0	0	0	0	0	0	0	0	0	0	0	136	60	20	43	47	17	17	8	8	88	132	52
749	1	0	0	0	0	0	0	none	even	park	false	true	true	false	false	12.3333333333333	0	0	2	1	2	7	2	1	1	0	0	0	0	0	0	1	0	0	2	1	4	131	59	21	35	39	17	16	5	8	78	122	48
750	1	0	0	0	0	0	0	none	even	park	false	true	true	false	false	12.4166666666667	0	0	1	1	2	0	1	1	0	0	0	0	0	0	0	0	0	0	0	0	0	130	60	21	33	38	16	16	4	6	74	120	47
751	1	0	0	0	0	0	0	none	even	park	false	true	true	false	false	12.5	0	0	0	1	2	1	0	0	0	0	0	0	0	0	0	0	0	0	0	0	0	130	60	20	30	38	19	16	4	6	73	120	48
752	1	0	0	0	0	0	0	none	even	park	false	true	true	false	false	12.5833333333333	0	0	1	0	4	4	0	0	0	0	0	0	0	0	0	1	0	1	0	0	0	129	59	21	32	41	19	15	4	7	76	122	52
753	1	0	0	0	0	0	0	none	even	park	false	true	true	false	false	12.6666666666667	0	0	1	2	1	0	0	1	0	1	0	0	0	0	0	0	0	0	0	0	0	137	59	19	29	45	19	10	8	11	75	125	50
754	1	0	0	0	0	0	0	none	even	park	false	true	true	false	false	12.75	0	1	2	0	1	5	0	0	0	0	0	0	0	0	0	0	0	0	0	0	0	138	57	19	28	38	20	14	11	13	78	122	46
755	1	0	0	0	0	0	0	none	even	park	false	true	true	false	false	12.8333333333333	0	0	0	0	1	2	0	0	1	0	0	0	0	0	0	0	0	0	0	0	9	140	58	20	25	30	18	12	10	14	73	114	43
756	1	0	0	0	0	0	0	none	even	park	false	true	true	false	false	12.9166666666667	0	0	2	0	2	4	0	0	1	0	0	0	0	0	0	0	0	0	0	0	0	136	56	20	19	23	22	17	10	14	71	110	42
757	1	0	0	0	0	0	0	none	even	park	false	true	true	false	false	13	0	0	1	0	0	3	1	0	0	0	0	0	0	0	0	0	0	0	0	0	0	136	55	20	17	21	24	19	11	15	72	110	42
758	1	0	0	0	0	0	0	none	even	park	false	true	true	false	false	13.0833333333333	0	1	2	0	0	0	1	2	1	1	0	0	0	0	0	1	0	0	1	2	0	133	53	20	23	23	21	18	12	15	76	109	44
759	1	0	0	0	0	0	0	none	even	park	false	true	true	false	false	13.1666666666667	0	0	0	1	0	2	0	0	0	0	0	0	0	0	0	0	0	0	0	0	0	133	54	20	31	31	21	18	11	14	83	117	49
760	1	0	0	0	0	0	0	none	even	park	false	true	true	false	false	13.25	0	0	0	2	0	1	0	0	0	0	0	0	0	0	0	0	0	0	0	0	0	132	54	19	35	34	22	20	10	14	86	122	51
761	1	0	0	0	0	0	0	none	even	park	false	true	true	false	false	13.3333333333333	0	0	1	1	1	0	2	0	0	1	0	0	0	0	0	1	0	0	0	0	0	133	54	18	34	34	18	19	12	13	82	120	48
762	1	0	0	0	0	0	0	none	even	park	false	true	true	false	false	13.4166666666667	0	0	0	0	1	2	0	0	1	0	0	0	0	0	0	0	0	0	0	0	0	133	54	18	36	32	18	18	11	14	83	118	48
763	1	0	0	0	0	0	0	none	even	park	false	true	true	false	false	13.5	0	0	1	0	0	2	0	0	0	0	0	0	0	0	0	1	0	1	0	0	0	134	53	18	38	31	15	18	14	14	85	116	46
764	1	0	0	0	0	0	0	none	even	park	false	true	true	false	false	13.5833333333333	1	0	2	1	4	3	0	1	1	0	0	0	0	0	0	1	2	1	0	0	0	130	52	18	28	26	20	19	13	13	79	110	42
765	1	0	0	0	0	0	0	none	even	park	false	true	true	false	false	13.6666666666667	0	0	1	1	3	2	0	0	1	1	0	0	0	0	0	1	2	1	0	0	0	135	56	18	28	27	17	19	14	9	77	111	41
766	1	0	0	0	0	0	0	none	even	park	false	true	true	false	false	13.75	0	0	0	0	1	1	0	0	0	0	0	0	0	0	0	0	0	0	0	0	3	144	58	21	25	23	16	15	15	13	77	109	34
767	1	0	0	0	0	0	0	none	even	park	false	true	true	false	false	13.8333333333333	0	0	0	0	4	1	0	0	1	0	0	0	0	0	0	0	0	0	0	0	0	145	60	21	27	28	16	15	14	11	78	114	36
768	1	0	0	0	0	0	0	none	even	park	false	true	true	false	false	13.9166666666667	0	0	0	0	0	0	0	0	1	0	0	0	0	0	0	0	0	0	0	0	0	148	60	22	31	28	14	14	14	14	81	116	34
769	1	0	0	0	0	0	0	none	even	park	false	true	true	false	false	14	1	1	1	1	4	1	0	0	1	0	0	0	0	0	0	0	0	0	0	0	5	152	60	22	32	26	11	12	16	16	81	114	34
770	1	0	0	0	0	0	0	none	even	park	false	true	true	false	false	14.0833333333333	0	0	1	0	5	3	0	0	1	0	0	0	0	0	0	1	2	0	0	0	0	150	59	22	46	38	12	11	15	17	95	125	40
771	1	0	0	0	0	0	0	none	even	park	false	true	true	false	false	14.1666666666667	0	0	0	0	1	3	0	0	0	0	0	0	0	0	0	0	0	0	0	0	0	150	59	22	51	46	15	15	15	17	103	137	48
772	1	0	0	0	0	0	0	none	even	park	false	true	true	false	false	14.25	0	1	1	0	1	2	0	0	0	0	0	0	0	0	0	0	0	0	0	0	0	151	58	22	53	49	17	16	16	19	108	142	51
773	1	0	0	0	0	0	0	none	even	park	false	true	true	false	false	14.3333333333333	0	0	0	1	4	3	0	0	1	0	0	0	0	0	0	0	0	0	0	0	0	150	59	22	54	51	17	16	14	18	107	144	53
774	1	0	0	0	0	0	0	none	even	park	false	true	true	false	false	14.4166666666667	0	0	1	1	4	2	2	1	1	1	0	0	0	0	0	0	0	0	0	0	0	147	59	21	51	53	15	15	13	16	100	143	52
775	1	0	0	0	0	0	0	none	even	park	false	true	true	false	false	14.5	1	0	1	1	0	0	2	0	0	0	0	0	0	0	0	0	0	0	0	0	15	142	58	23	47	49	13	16	10	16	93	139	51
776	1	0	0	0	0	0	0	none	even	park	false	true	true	false	false	14.5833333333333	0	0	1	0	2	6	0	0	0	1	0	0	0	0	0	0	0	0	0	0	2	142	57	24	44	42	9	16	13	15	90	130	49
777	1	0	0	0	0	0	0	none	even	park	false	true	true	false	false	14.6666666666667	1	2	2	1	0	1	0	0	0	0	0	0	0	0	0	0	0	0	0	0	3	140	57	24	44	41	9	15	12	14	89	127	49
778	1	0	0	0	0	0	0	none	even	park	false	true	true	false	false	14.75	0	2	2	3	2	0	0	1	1	1	0	0	0	0	0	0	0	0	0	0	4	142	59	24	40	38	5	12	12	12	81	121	46
779	1	0	0	0	0	0	0	none	even	park	false	true	true	false	false	14.8333333333333	0	0	0	0	2	2	1	0	0	1	0	0	0	0	0	0	0	0	0	0	0	141	59	24	42	43	8	12	12	11	86	125	50
780	1	0	0	0	0	0	0	none	even	park	false	true	true	false	false	14.9166666666667	1	0	0	1	0	1	0	0	0	0	0	0	0	0	0	0	0	0	0	0	0	145	61	23	53	50	8	10	12	11	96	132	51
781	1	0	0	0	0	0	0	none	even	park	false	true	true	false	false	15	2	0	1	2	1	1	1	0	0	0	0	0	0	0	0	0	0	0	0	0	22	146	63	24	47	42	6	9	9	11	86	125	46
782	1	0	0	0	0	0	0	none	even	park	false	true	true	false	false	15.0833333333333	0	0	3	0	4	4	0	0	0	1	1	1	1	0	0	1	0	0	0	0	0	141	61	24	32	37	17	14	10	9	83	121	43
783	1	0	0	0	0	0	0	none	even	park	false	true	true	false	false	15.1666666666667	0	0	0	2	1	1	0	0	0	1	0	0	0	0	0	0	0	0	0	0	0	144	61	22	30	37	22	15	10	12	84	125	43
784	1	0	0	0	0	0	0	none	even	park	false	true	true	false	false	15.25	1	0	0	1	0	1	0	1	1	2	0	0	0	0	0	0	0	0	0	0	4	141	62	22	29	34	23	16	8	9	82	121	43
785	1	0	0	0	0	0	0	none	even	park	false	true	true	false	false	15.3333333333333	0	0	0	1	0	3	0	0	0	0	0	0	0	0	0	0	0	0	0	0	0	141	62	21	31	38	25	19	8	9	85	128	47
786	1	0	0	0	0	0	0	none	even	park	false	true	true	false	false	15.4166666666667	0	2	3	2	4	2	0	0	0	1	0	0	0	0	0	1	2	2	0	0	0	134	59	19	41	44	25	19	8	8	93	130	50
787	1	0	0	0	0	0	0	none	even	park	false	true	true	false	false	15.5	0	0	1	1	1	0	0	0	0	1	0	0	0	0	0	0	0	0	0	0	0	132	58	18	39	38	26	24	8	8	91	128	49
788	1	0	0	0	0	0	0	none	even	park	false	true	true	false	false	15.5833333333333	0	0	1	2	2	1	0	0	1	0	0	0	0	0	0	0	0	0	0	0	7	126	57	19	37	39	26	24	4	8	86	128	49
789	1	0	0	0	0	0	0	none	even	park	false	true	true	false	false	15.6666666666667	0	0	1	0	4	3	0	0	0	0	0	0	0	0	0	0	0	0	0	0	0	124	56	19	34	50	28	25	4	8	85	139	52
790	1	0	0	0	0	0	0	none	even	park	false	true	true	false	false	15.75	0	0	1	1	0	2	0	1	0	0	0	0	0	0	0	0	0	0	0	0	0	121	56	21	34	48	28	23	1	8	84	135	51
791	1	0	0	0	0	0	0	none	even	park	false	true	true	false	false	15.8333333333333	1	0	0	1	0	5	0	0	0	0	0	0	0	0	0	0	0	0	0	0	3	124	56	20	30	41	26	25	4	8	80	130	48
792	1	0	0	0	0	0	0	none	even	park	false	true	true	false	false	15.9166666666667	0	0	0	0	1	0	0	0	0	0	0	0	0	0	0	0	0	0	0	0	0	125	57	20	29	41	28	29	4	7	81	134	49
793	1	0	0	0	0	0	0	none	even	park	false	true	true	false	false	16	0	1	1	0	2	1	0	1	0	0	0	0	0	0	0	0	0	0	0	0	0	129	58	20	34	45	28	29	5	8	87	140	49
794	1	0	0	0	0	0	0	none	even	park	false	true	true	false	false	16.0833333333333	0	0	0	0	2	3	1	0	0	0	0	0	0	0	0	0	0	0	0	0	0	143	58	21	32	41	16	26	15	12	84	137	42
795	1	0	0	0	0	0	0	none	even	park	false	true	true	false	false	16.1666666666667	0	0	0	0	1	4	1	1	0	2	0	0	0	0	0	0	0	0	0	0	0	153	61	21	28	34	13	24	20	11	82	130	37
796	1	0	0	0	0	0	0	none	even	park	false	true	true	false	false	16.25	0	2	2	0	1	3	1	0	1	0	0	0	0	0	0	0	0	0	0	0	0	150	59	21	29	39	14	22	19	13	83	133	39
797	1	0	0	0	0	0	0	none	even	park	false	true	true	false	false	16.3333333333333	0	0	1	0	0	0	0	0	1	1	0	0	0	0	0	0	0	0	0	0	0	150	58	21	27	33	15	25	19	15	82	131	38
798	1	0	0	0	0	0	0	none	even	park	false	true	true	false	false	16.4166666666667	0	1	3	0	1	3	0	1	0	0	0	0	0	0	0	0	0	0	0	0	0	144	55	21	26	37	24	26	19	15	90	133	43
799	1	0	0	0	0	0	0	none	even	park	false	true	true	false	false	16.5	0	0	3	0	3	2	1	4	0	0	1	0	0	0	3	0	0	0	0	0	0	145	53	21	33	44	22	17	20	19	96	133	46
800	1	0	0	0	0	0	0	none	even	park	false	true	true	false	false	16.5833333333333	0	0	0	1	1	1	0	0	0	0	0	0	0	0	0	0	0	0	0	0	0	145	53	20	36	46	25	20	20	19	101	138	51
801	1	0	0	0	0	0	0	none	even	park	false	true	true	false	false	16.6666666666667	0	0	0	0	1	6	0	0	0	1	0	0	0	0	0	0	0	0	0	0	0	147	53	20	33	30	25	29	22	19	100	131	49
802	1	0	0	0	0	0	0	none	even	park	false	true	true	false	false	16.75	0	0	2	1	1	4	2	0	0	1	0	0	0	0	0	0	0	0	0	0	0	143	52	19	32	26	23	29	22	17	96	124	47
803	1	0	0	0	0	0	0	none	even	park	false	true	true	false	false	16.8333333333333	1	0	0	1	1	0	0	0	0	2	0	0	0	0	0	0	0	0	0	0	0	140	52	20	31	26	23	28	20	16	94	122	47
804	1	0	0	0	0	0	0	none	even	park	false	true	true	false	false	16.9166666666667	0	0	0	0	1	2	0	0	1	0	0	0	0	0	0	0	0	0	0	0	0	144	52	20	29	25	23	26	21	19	93	122	47
805	1	0	0	0	0	0	0	none	even	park	false	true	true	false	false	17	1	0	2	1	0	3	1	3	1	0	1	0	0	0	0	0	0	0	0	0	4	141	51	20	29	19	27	23	20	19	96	112	46
806	1	0	0	0	0	0	0	none	even	park	false	true	true	false	false	17.0833333333333	1	0	1	1	1	0	1	1	0	0	0	0	0	0	0	0	0	0	0	0	12	133	52	28	23	16	24	19	11	18	86	105	41
807	1	0	0	0	0	0	0	none	even	park	false	true	true	false	false	17.1666666666667	2	0	1	4	2	3	0	4	1	0	0	0	0	0	0	0	0	0	0	0	4	131	54	27	21	13	23	14	8	15	79	96	37
808	1	0	0	0	0	0	0	none	even	park	false	true	true	false	false	17.25	1	2	4	1	2	1	2	1	2	0	0	0	0	0	0	2	0	0	2	1	2	124	51	26	18	11	19	13	8	14	71	89	33
809	1	0	0	0	0	0	0	none	even	park	false	true	true	false	false	17.3333333333333	0	0	1	1	2	4	0	0	0	1	0	0	0	0	0	0	0	0	0	0	0	127	52	26	20	11	18	9	8	15	72	87	28
810	1	0	0	0	0	0	0	none	even	park	false	true	true	false	false	17.4166666666667	0	0	1	0	2	1	1	0	0	1	0	0	0	0	0	0	0	0	0	0	0	133	51	26	15	9	16	10	15	16	72	86	21
811	1	0	0	0	0	0	0	none	even	park	false	true	true	false	false	17.5	0	0	0	1	0	1	0	0	0	0	0	0	0	0	0	0	0	0	0	0	0	136	55	26	18	16	19	11	14	12	77	94	25
812	1	0	0	0	0	0	0	none	even	park	false	true	true	false	false	17.5833333333333	0	0	1	0	1	2	0	0	2	0	0	0	0	0	0	0	0	0	0	0	0	137	54	26	25	17	17	10	15	14	83	95	28
813	1	0	0	0	0	0	0	none	even	park	false	true	true	false	false	17.6666666666667	0	0	0	2	1	2	0	0	0	0	0	0	0	0	0	0	0	0	0	0	2	141	55	25	32	27	15	8	16	15	88	105	34
814	1	0	0	0	0	0	0	none	even	park	false	true	true	false	false	17.75	0	0	0	1	2	2	1	0	0	1	0	0	0	0	0	0	0	0	0	0	0	140	55	24	37	33	14	8	16	14	91	110	39
815	1	0	0	0	0	0	0	none	even	park	false	true	true	false	false	17.8333333333333	0	0	0	2	2	3	1	0	2	0	0	0	0	0	0	0	0	0	0	0	0	139	56	22	40	33	13	8	14	13	89	110	42
816	1	0	0	0	0	0	0	none	even	park	false	true	true	false	false	17.9166666666667	0	1	1	1	0	2	0	0	1	1	0	0	0	0	0	0	0	0	0	0	0	137	58	22	41	33	13	8	12	9	88	108	43
817	1	0	0	0	0	0	0	none	even	park	false	true	true	false	false	18	0	1	1	0	1	4	0	1	0	0	0	0	0	0	0	0	0	0	0	0	0	143	58	22	45	37	9	5	17	10	93	110	43
818	1	0	0	0	0	0	0	none	even	park	false	true	true	false	false	18.0833333333333	0	0	0	1	2	1	0	0	0	0	0	0	0	0	0	0	0	0	0	0	0	143	58	21	46	42	9	5	17	10	93	115	47
819	1	0	0	0	0	0	0	none	even	park	false	true	true	false	false	18.1666666666667	0	0	0	0	2	2	0	0	0	0	0	0	0	0	0	0	0	0	0	0	0	143	58	21	48	42	9	5	17	10	95	115	49
820	1	0	0	0	0	0	0	none	even	park	false	true	true	false	false	18.25	0	1	3	0	2	4	0	0	0	0	0	0	0	0	0	0	0	0	0	0	0	136	55	22	46	38	9	5	16	10	93	108	46
821	1	0	0	0	0	0	0	none	even	park	false	true	true	false	false	18.3333333333333	1	0	1	1	2	3	1	0	0	0	0	0	0	0	0	0	0	0	0	0	3	137	57	21	42	37	12	6	16	7	91	107	47
822	1	0	0	0	0	0	0	none	even	park	false	true	true	false	false	18.4166666666667	1	0	2	3	2	1	0	0	0	0	0	0	0	0	0	0	0	0	0	0	4	134	56	25	39	35	9	5	13	9	86	105	41
823	1	0	0	0	0	0	0	none	even	park	false	true	true	false	false	18.5	1	0	1	2	2	4	0	0	0	0	1	1	1	0	0	0	0	0	0	0	0	135	55	23	36	32	10	7	15	10	84	104	41
824	1	0	0	0	0	0	0	none	even	park	false	true	true	false	false	18.5833333333333	0	0	0	1	1	1	0	0	0	0	0	0	0	0	0	0	0	0	0	0	0	136	57	25	30	31	14	8	13	9	82	105	40
825	1	0	0	0	0	0	0	none	even	park	false	true	true	false	false	18.6666666666667	0	0	0	1	0	2	0	0	0	0	0	0	0	0	0	0	0	0	0	0	0	137	59	25	29	27	19	12	12	7	85	105	42
826	1	0	0	0	0	0	0	none	even	park	false	true	true	false	false	18.75	0	0	0	0	1	3	0	0	1	0	0	0	0	0	0	0	0	0	0	0	0	136	59	25	38	25	24	16	11	7	98	107	45
827	1	0	0	0	0	0	0	none	even	park	false	true	true	false	false	18.8333333333333	0	0	0	0	0	0	0	0	0	0	0	0	0	0	0	0	0	0	0	0	0	136	59	25	47	36	26	16	11	7	109	118	51
828	1	0	0	0	0	0	0	none	even	park	false	true	true	false	false	18.9166666666667	0	0	2	0	3	6	0	1	0	0	0	0	0	0	0	1	0	0	0	1	0	132	57	25	43	30	27	15	11	7	106	109	49
829	1	0	0	0	0	0	0	none	even	park	false	true	true	false	false	19	0	1	2	0	1	0	1	0	1	0	0	0	0	0	0	1	0	0	1	0	9	126	57	29	34	28	30	18	7	5	100	108	44
830	1	0	0	0	0	0	0	none	even	park	false	true	true	false	false	19.0833333333333	1	0	2	1	4	1	1	1	0	0	0	0	0	0	0	0	0	0	0	0	9	122	55	28	27	26	26	15	7	5	88	101	41
831	1	0	0	0	0	0	0	none	even	park	false	true	true	false	false	19.1666666666667	0	0	2	1	1	2	2	0	0	0	0	0	0	0	0	1	0	0	2	0	0	118	53	27	26	24	24	15	7	5	84	97	39
832	1	0	0	0	0	0	0	none	even	park	false	true	true	false	false	19.25	0	0	0	1	1	0	0	0	0	0	0	0	0	0	0	0	0	0	0	0	0	118	53	26	28	27	24	15	7	5	85	100	41
833	1	0	0	0	0	0	0	none	even	park	false	true	true	false	false	19.3333333333333	0	0	1	3	2	2	0	0	1	0	0	0	0	0	0	1	0	0	0	0	0	120	52	23	30	26	23	17	10	6	86	101	42
834	1	0	0	0	0	0	0	none	even	park	false	true	true	false	false	19.4166666666667	1	0	2	2	1	2	2	0	0	0	0	0	0	0	0	1	1	0	0	0	2	120	53	23	39	32	21	17	9	5	92	107	40
835	1	0	0	0	0	0	0	none	even	park	false	true	true	false	false	19.5	0	0	1	1	5	6	0	0	1	1	0	0	0	0	0	1	2	2	0	0	0	119	53	23	42	36	22	16	8	5	95	110	43
836	1	0	0	0	0	0	0	none	even	park	false	true	true	false	false	19.5833333333333	0	0	0	1	4	4	0	0	1	0	0	0	0	0	0	0	0	0	0	0	0	121	54	23	38	30	20	17	8	5	89	106	40
837	1	0	0	0	0	0	0	none	even	park	false	true	true	false	false	19.6666666666667	1	0	1	1	4	1	0	0	0	0	0	0	0	0	0	1	0	0	0	0	0	128	53	22	35	31	17	14	13	9	87	107	39
838	1	0	0	0	0	0	0	none	even	park	false	true	true	false	false	19.75	0	0	3	0	1	2	1	1	0	0	0	0	0	0	0	1	0	0	0	0	0	130	50	22	31	28	19	12	17	13	89	103	36
839	1	0	0	0	0	0	0	none	even	park	false	true	true	false	false	19.8333333333333	0	0	2	1	6	3	0	0	0	2	0	0	0	0	0	0	0	0	0	0	0	125	48	21	27	25	20	14	18	11	86	98	37
840	1	0	0	0	0	0	0	none	even	park	false	true	true	false	false	19.9166666666667	1	0	1	1	3	0	0	0	1	0	0	0	0	0	0	0	0	0	0	0	7	122	47	20	23	25	20	14	17	11	80	97	37
841	1	0	0	0	0	0	0	none	even	park	false	true	true	false	false	20	0	0	0	0	0	1	0	0	2	0	0	0	0	0	0	0	0	0	0	0	0	122	47	21	26	26	18	16	16	12	81	101	38
1443	2	0	0	0	0	0	0	none	even	park	false	true	true	false	false	0.0833333333333333	0	0	1	0	0	3	0	0	0	0	0	0	0	0	0	1	0	0	0	0	0	126	52	25	42	35	16	19	11	11	94	117	40
1444	2	0	0	0	0	0	0	none	even	park	false	true	true	false	false	0.166666666666667	1	0	0	2	2	1	0	0	0	0	0	0	0	0	0	0	0	0	0	0	16	124	52	25	38	26	20	24	9	11	92	113	39
1445	2	0	0	0	0	0	0	none	even	park	false	true	true	false	false	0.25	0	0	0	1	3	2	0	0	0	0	0	0	0	0	0	0	0	0	0	0	0	125	55	26	43	29	20	25	7	8	96	117	43
1446	2	0	0	0	0	0	0	none	even	park	false	true	true	false	false	0.333333333333333	0	0	1	1	7	1	0	0	0	0	0	0	0	0	0	0	0	0	0	0	0	129	56	25	37	31	17	24	10	7	89	118	42
1447	2	0	0	0	0	0	0	none	even	park	false	true	true	false	false	0.416666666666667	0	0	2	1	2	4	0	2	1	0	1	0	0	0	0	1	0	0	0	1	0	124	54	24	37	28	17	22	9	7	87	111	41
1448	2	0	0	0	0	0	0	none	even	park	false	true	true	false	false	0.5	0	0	0	1	2	1	1	1	0	0	0	0	0	0	0	0	0	0	0	0	0	126	54	23	37	30	19	26	10	8	89	118	44
1449	2	0	0	0	0	0	0	none	even	park	false	true	true	false	false	0.583333333333333	0	0	0	0	1	0	0	1	0	0	0	0	0	0	0	0	0	0	0	0	0	129	55	24	38	29	19	26	11	8	92	118	44
1450	2	0	0	0	0	0	0	none	even	park	false	true	true	false	false	0.666666666666667	1	0	0	2	0	1	0	0	1	0	0	0	0	0	0	0	0	0	0	0	8	132	56	24	37	26	16	22	11	9	88	113	42
1451	2	0	0	0	0	0	0	none	even	park	false	true	true	false	false	0.75	0	0	0	1	4	0	1	0	0	0	0	0	0	0	0	0	0	0	0	0	0	135	57	23	32	26	16	23	12	9	83	115	40
1452	2	0	0	0	0	0	0	none	even	park	false	true	true	false	false	0.833333333333333	0	0	0	0	1	0	0	0	0	0	0	0	0	0	0	0	0	0	0	0	0	138	57	23	30	25	16	22	13	11	82	115	40
1453	2	0	0	0	0	0	0	none	even	park	false	true	true	false	false	0.916666666666667	0	0	0	2	1	2	0	0	0	0	0	0	0	0	0	0	0	0	0	0	0	140	58	23	31	22	16	21	12	12	82	113	40
1454	2	0	0	0	0	0	0	none	even	park	false	true	true	false	false	1	0	0	3	0	7	3	0	0	2	0	0	0	0	0	0	0	0	0	0	0	0	135	56	23	40	26	15	21	11	12	89	115	43
1455	2	0	0	0	0	0	0	none	even	park	false	true	true	false	false	1.08333333333333	0	0	0	0	2	1	1	0	1	0	0	0	0	0	0	0	0	0	0	0	0	142	57	23	44	29	13	17	12	16	92	119	45
1456	2	0	0	0	0	0	0	none	even	park	false	true	true	false	false	1.16666666666667	0	0	1	0	2	0	0	1	0	1	0	0	0	0	0	1	0	0	0	0	0	147	56	23	36	31	17	14	16	19	92	120	43
1457	2	0	0	0	0	0	0	none	even	park	false	true	true	false	false	1.25	0	0	1	0	1	3	0	0	2	0	1	1	1	0	0	0	0	0	0	0	0	144	55	23	33	26	19	15	14	20	89	116	41
1458	2	0	0	0	0	0	0	none	even	park	false	true	true	false	false	1.33333333333333	0	0	0	0	0	0	0	0	0	0	0	0	0	0	0	0	0	0	0	0	5	144	56	24	36	30	18	14	13	19	91	119	44
1459	2	0	0	0	0	0	0	none	even	park	false	true	true	false	false	1.41666666666667	0	0	1	2	1	2	0	0	1	0	0	0	0	0	0	1	1	0	0	0	0	141	55	22	38	29	19	15	12	19	91	118	45
1460	2	0	0	0	0	0	0	none	even	park	false	true	true	false	false	1.5	0	0	0	0	3	0	0	0	0	1	0	0	0	0	0	0	0	0	0	0	0	146	56	23	38	31	19	15	13	21	93	123	46
1461	2	0	0	0	0	0	0	none	even	park	false	true	true	false	false	1.58333333333333	0	0	1	2	3	1	0	0	1	0	0	0	0	0	0	1	1	0	0	0	0	144	56	23	42	37	19	15	11	21	95	129	48
1462	2	0	0	0	0	0	0	none	even	park	false	true	true	false	false	1.66666666666667	2	1	3	3	1	3	2	0	1	0	0	0	0	0	0	1	0	0	2	0	7	137	55	22	40	39	19	14	8	19	89	127	46
1463	2	0	0	0	0	0	0	none	even	park	false	true	true	false	false	1.75	0	0	0	0	1	1	0	0	0	0	0	0	0	0	0	0	0	0	0	0	0	141	56	23	39	36	17	14	9	20	88	126	44
1464	2	0	0	0	0	0	0	none	even	park	false	true	true	false	false	1.83333333333333	0	0	0	0	2	1	0	0	1	1	0	0	0	0	0	0	0	0	0	0	6	142	57	23	38	33	16	12	9	19	86	121	42
1465	2	0	0	0	0	0	0	none	even	park	false	true	true	false	false	1.91666666666667	0	0	1	0	2	0	0	0	1	1	0	0	0	0	0	0	0	0	0	0	0	141	58	23	36	33	15	12	9	16	83	119	41
1466	2	0	0	0	0	0	0	none	even	park	false	true	true	false	false	2	0	0	1	1	1	1	4	0	0	0	0	0	0	0	0	0	0	0	0	0	0	141	58	22	39	33	18	15	9	16	88	122	41
1467	2	0	0	0	0	0	0	none	even	park	false	true	true	false	false	2.08333333333333	1	0	0	1	0	0	0	0	0	0	0	0	0	0	0	0	0	0	0	0	3	146	62	22	39	38	20	15	9	13	90	128	43
1468	2	0	0	0	0	0	0	none	even	park	false	true	true	false	false	2.16666666666667	0	2	2	1	2	2	0	0	0	0	0	0	0	0	0	0	0	0	0	0	0	147	64	23	46	38	19	16	9	10	97	128	47
1469	2	0	0	0	0	0	0	none	even	park	false	true	true	false	false	2.25	1	0	0	3	5	0	0	0	0	0	0	0	0	0	0	0	0	0	0	0	5	150	64	20	41	37	16	15	11	11	88	127	45
1470	2	0	0	0	0	0	0	none	even	park	false	true	true	false	false	2.33333333333333	0	0	0	0	6	2	0	0	0	0	0	0	0	0	0	0	0	0	0	0	0	150	64	20	37	36	17	17	11	11	85	128	46
1471	2	0	0	0	0	0	0	none	even	park	false	true	true	false	false	2.41666666666667	0	0	0	0	0	1	0	0	2	0	0	0	0	0	0	0	0	0	0	0	0	149	64	20	44	45	16	18	10	11	90	138	50
1472	2	0	0	0	0	0	0	none	even	park	false	true	true	false	false	2.5	0	3	3	1	2	1	0	0	0	1	0	0	0	0	0	0	0	0	0	0	0	149	63	20	44	46	17	17	11	12	92	138	48
1473	2	0	0	0	0	0	0	none	even	park	false	true	true	false	false	2.58333333333333	0	0	0	0	1	2	0	1	0	1	0	0	0	0	0	0	0	0	0	0	6	149	64	21	42	42	18	21	10	11	91	138	50
1474	2	0	0	0	0	0	0	none	even	park	false	true	true	false	false	2.66666666666667	0	0	0	0	1	1	1	0	0	0	0	0	0	0	0	0	0	0	0	0	0	152	64	21	47	47	18	25	12	12	98	148	56
1475	2	0	0	0	0	0	0	none	even	park	false	true	true	false	false	2.75	0	0	1	0	2	0	1	1	1	0	0	0	0	0	0	0	0	0	0	0	6	151	65	22	46	50	17	23	10	11	95	149	57
1476	2	0	0	0	0	0	0	none	even	park	false	true	true	false	false	2.83333333333333	0	1	1	0	1	2	1	0	0	0	0	0	0	0	0	0	0	0	0	0	14	149	65	23	37	41	17	23	9	10	86	139	53
1477	2	0	0	0	0	0	0	none	even	park	false	true	true	false	false	2.91666666666667	0	0	0	0	2	1	0	0	0	1	0	0	0	0	0	0	0	0	0	0	2	147	65	24	36	43	17	21	8	9	85	138	53
1478	2	0	0	0	0	0	0	none	even	park	false	true	true	false	false	3	0	1	2	0	3	4	0	0	0	0	0	0	0	0	0	0	0	0	0	0	0	152	64	24	25	36	20	21	13	11	82	132	47
1479	2	0	0	0	0	0	0	none	even	park	false	true	true	false	false	3.08333333333333	0	0	0	0	0	3	0	1	1	1	0	0	0	0	0	0	0	0	0	0	0	156	65	24	26	35	20	21	15	11	85	132	45
1480	2	0	0	0	0	0	0	none	even	park	false	true	true	false	false	3.16666666666667	1	0	1	1	2	1	0	0	2	1	1	0	0	0	0	0	0	0	0	0	0	153	64	24	27	37	23	22	13	12	87	135	45
1481	2	0	0	0	0	0	0	none	even	park	false	true	true	false	false	3.25	1	0	1	1	1	3	0	1	0	0	0	0	0	0	0	1	0	0	0	0	1	150	64	25	40	39	23	20	11	11	99	134	48
1482	2	0	0	0	0	0	0	none	even	park	false	true	true	false	false	3.33333333333333	1	0	0	1	1	0	1	0	0	2	0	0	0	0	0	0	0	0	0	0	13	150	64	24	29	33	22	21	12	10	87	128	43
1483	2	0	0	0	0	0	0	none	even	park	false	true	true	false	false	3.41666666666667	0	1	1	1	1	1	0	0	1	1	0	0	0	0	0	0	0	0	0	0	0	146	63	24	32	30	26	28	10	10	92	131	47
1484	2	0	0	0	0	0	0	none	even	park	false	true	true	false	false	3.5	1	0	2	3	1	0	2	0	0	0	0	0	0	0	0	1	0	0	0	0	2	146	62	23	35	27	26	26	10	12	94	127	47
1485	2	0	0	0	0	0	0	none	even	park	false	true	true	false	false	3.58333333333333	0	1	1	0	2	2	0	0	0	0	0	0	0	0	0	0	0	0	0	0	0	150	62	23	36	29	26	22	11	15	96	128	48
1486	2	0	0	0	0	0	0	none	even	park	false	true	true	false	false	3.66666666666667	0	0	0	0	0	1	0	0	0	0	0	0	0	0	0	0	0	0	0	0	0	157	62	23	38	29	25	22	14	19	100	132	47
1487	2	0	0	0	0	0	0	none	even	park	false	true	true	false	false	3.75	0	0	1	1	1	2	1	3	0	1	0	0	0	0	0	0	0	0	0	0	0	154	61	22	39	29	26	22	14	18	101	130	49
1488	2	0	0	0	0	0	0	none	even	park	false	true	true	false	false	3.83333333333333	0	0	1	0	2	0	0	0	0	0	1	0	0	0	0	0	0	0	0	0	0	153	60	22	44	36	25	22	15	18	106	136	53
1489	2	0	0	0	0	0	0	none	even	park	false	true	true	false	false	3.91666666666667	0	0	0	0	0	1	0	1	2	0	0	0	0	0	0	0	0	0	0	0	0	151	60	22	48	33	25	23	13	18	108	134	55
1490	2	0	0	0	0	0	0	none	even	park	false	true	true	false	false	4	2	1	2	2	0	3	0	1	0	3	0	0	0	0	0	1	0	0	0	0	11	153	61	24	50	27	18	18	16	15	108	121	49
1491	2	0	0	0	0	0	0	none	even	park	false	true	true	false	false	4.08333333333333	0	0	0	1	1	0	0	0	1	0	0	0	0	0	0	0	0	0	0	0	0	156	62	23	49	25	19	19	16	16	107	122	48
1492	2	0	0	0	0	0	0	none	even	park	false	true	true	false	false	4.16666666666667	1	2	3	2	1	2	1	1	2	0	0	0	0	0	0	1	0	0	1	1	5	156	61	21	42	22	15	17	18	16	96	116	43
1493	2	0	0	0	0	0	0	none	even	park	false	true	true	false	false	4.25	0	0	0	0	1	0	0	0	3	0	0	0	0	0	0	0	0	0	0	0	0	153	61	21	35	20	21	19	15	16	92	116	43
1494	2	0	0	0	0	0	0	none	even	park	false	true	true	false	false	4.33333333333333	0	0	0	1	0	0	0	0	0	0	0	0	0	0	0	0	0	0	0	0	0	155	62	21	43	36	20	18	15	16	99	132	46
1495	2	0	0	0	0	0	0	none	even	park	false	true	true	false	false	4.41666666666667	0	0	2	0	0	2	0	2	0	0	0	0	0	0	0	1	0	0	0	0	0	158	61	21	47	35	23	17	17	19	108	132	45
1496	2	0	0	0	0	0	0	none	even	park	false	true	true	false	false	4.5	2	0	1	2	2	5	0	0	0	2	0	0	0	0	0	0	0	0	0	0	8	160	62	21	43	29	24	15	19	17	107	123	44
1497	2	0	0	0	0	0	0	none	even	park	false	true	true	false	false	4.58333333333333	0	1	2	0	5	1	0	0	0	0	0	0	0	0	0	1	0	0	0	0	0	157	61	22	39	28	26	18	19	16	106	123	47
1498	2	0	0	0	0	0	0	none	even	park	false	true	true	false	false	4.66666666666667	0	0	2	1	3	2	2	0	0	0	0	0	0	0	0	0	0	0	0	0	0	157	62	23	39	28	25	18	19	14	106	122	48
1499	2	0	0	0	0	0	0	none	even	park	false	true	true	false	false	4.75	0	0	0	0	2	1	1	0	2	0	0	0	0	0	0	0	0	0	0	0	0	158	62	23	39	31	26	18	18	16	106	127	49
1500	2	0	0	0	0	0	0	none	even	park	false	true	true	false	false	4.83333333333333	0	0	1	0	1	2	2	2	0	0	0	0	0	0	0	1	0	0	2	2	0	156	61	23	35	28	29	18	18	16	105	123	49
1501	2	0	0	0	0	0	0	none	even	park	false	true	true	false	false	4.91666666666667	0	0	1	1	2	1	0	1	0	1	1	0	0	0	0	0	0	0	0	0	0	155	60	22	41	37	31	15	18	17	112	129	52
1502	2	0	0	0	0	0	0	none	even	park	false	true	true	false	false	5	2	0	1	2	2	2	0	0	1	1	0	0	0	0	0	1	2	1	0	0	8	148	61	25	35	34	33	15	12	14	105	124	50
1503	2	0	0	0	0	0	0	none	even	park	false	true	true	false	false	5.08333333333333	0	0	2	1	1	2	1	0	0	1	0	0	0	0	0	2	0	1	1	0	0	149	61	24	33	32	31	13	14	13	102	119	47
1504	2	0	0	0	0	0	0	none	even	park	false	true	true	false	false	5.16666666666667	0	0	1	2	3	1	1	0	0	0	0	0	0	0	0	0	0	0	0	0	0	149	61	24	31	33	28	12	14	13	97	119	46
1505	2	0	0	0	0	0	0	none	even	park	false	true	true	false	false	5.25	2	0	1	2	1	2	1	0	1	1	0	0	0	0	0	1	0	0	0	0	5	151	60	22	30	30	23	10	17	14	92	114	41
1506	2	0	0	0	0	0	0	none	even	park	false	true	true	false	false	5.33333333333333	0	0	1	1	3	1	0	0	0	0	0	0	0	0	0	0	0	0	0	0	0	148	59	22	32	33	25	14	16	14	95	120	44
1507	2	0	0	0	0	0	0	none	even	park	false	true	true	false	false	5.41666666666667	1	0	0	2	2	1	0	0	0	2	0	0	0	0	0	0	0	0	0	0	2	154	63	22	31	40	25	11	16	12	94	126	42
1508	2	0	0	0	0	0	0	none	even	park	false	true	true	false	false	5.5	0	1	1	0	1	1	1	0	2	0	0	0	0	0	0	0	0	0	0	0	0	153	64	25	30	44	22	13	15	10	92	131	43
1509	2	0	0	0	0	0	0	none	even	park	false	true	true	false	false	5.58333333333333	0	0	1	0	1	3	1	1	0	0	0	0	0	0	0	0	0	0	0	0	0	156	63	25	39	49	21	11	17	13	102	136	46
1510	2	0	0	0	0	0	0	none	even	park	false	true	true	false	false	5.66666666666667	0	1	4	0	5	3	0	1	0	1	0	0	0	0	0	0	0	0	0	0	5	149	59	27	32	48	19	9	18	13	96	129	42
1511	2	0	0	0	0	0	0	none	even	park	false	true	true	false	false	5.75	0	0	0	1	1	0	1	0	0	0	0	0	0	0	0	0	0	0	0	0	1	149	60	27	34	49	20	12	17	12	98	133	43
1512	2	0	0	0	0	0	0	none	even	park	false	true	true	false	false	5.83333333333333	0	0	0	1	2	2	0	0	1	0	0	0	0	0	0	0	0	0	0	0	3	154	60	26	37	51	16	12	21	13	100	136	45
1513	2	0	0	0	0	0	0	none	even	park	false	true	true	false	false	5.91666666666667	0	0	0	0	0	2	0	0	0	0	0	0	0	0	0	0	0	0	0	0	0	157	61	26	34	44	17	17	23	12	100	134	44
1514	2	0	0	0	0	0	0	none	even	park	false	true	true	false	false	6	0	0	0	1	3	1	0	0	0	0	0	0	0	0	0	0	0	0	0	0	0	161	61	25	35	47	14	20	27	12	101	140	46
1515	2	0	0	0	0	0	0	none	even	park	false	true	true	false	false	6.08333333333333	1	0	2	1	0	1	1	0	1	0	0	0	0	0	0	0	0	0	0	0	9	155	60	26	36	46	13	20	24	11	99	137	44
1516	2	0	0	0	0	0	0	none	even	park	false	true	true	false	false	6.16666666666667	0	1	1	2	2	1	0	0	0	0	0	0	0	0	0	0	0	0	0	0	0	152	60	26	44	50	13	20	22	10	105	140	50
1517	2	0	0	0	0	0	0	none	even	park	false	true	true	false	false	6.25	1	0	3	2	8	7	0	1	0	0	0	0	0	0	0	2	3	1	0	0	9	145	59	27	31	41	13	20	19	8	90	128	45
1518	2	0	0	0	0	0	0	none	even	park	false	true	true	false	false	6.33333333333333	0	0	1	0	2	0	0	0	4	0	0	0	0	0	0	0	0	0	0	0	0	144	58	27	29	43	13	19	16	12	85	132	44
1519	2	0	0	0	0	0	0	none	even	park	false	true	true	false	false	6.41666666666667	0	0	0	1	2	3	0	0	1	0	0	0	0	0	0	0	0	0	0	0	0	146	61	27	28	43	15	24	15	9	85	137	47
1520	2	0	0	0	0	0	0	none	even	park	false	true	true	false	false	6.5	1	1	2	3	0	1	0	0	1	1	0	0	0	0	0	0	0	0	0	0	3	142	59	26	34	39	13	27	14	10	87	135	48
1521	2	0	0	0	0	0	0	none	even	park	false	true	true	false	false	6.58333333333333	0	0	3	0	4	1	0	0	0	0	0	0	0	0	0	1	0	0	0	0	0	139	59	27	29	42	17	29	13	8	86	138	47
1522	2	0	0	0	0	0	0	none	even	park	false	true	true	false	false	6.66666666666667	0	1	3	3	2	3	0	2	0	2	0	0	0	0	0	1	0	0	0	0	0	131	57	26	28	41	17	29	12	5	83	132	46
1523	2	0	0	0	0	0	0	none	even	park	false	true	true	false	false	6.75	0	0	0	1	3	1	0	0	0	1	0	0	0	0	0	0	0	0	0	0	0	135	57	25	28	39	15	27	14	7	82	130	46
1524	2	0	0	0	0	0	0	none	even	park	false	true	true	false	false	6.83333333333333	0	0	0	0	1	2	0	1	0	1	0	0	0	0	0	0	0	0	0	0	1	133	58	29	31	33	15	30	11	6	86	127	47
1525	2	0	0	0	0	0	0	none	even	park	false	true	true	false	false	6.91666666666667	0	0	0	0	2	0	0	0	1	0	0	0	0	0	0	0	0	0	0	0	0	138	58	30	33	41	12	26	12	10	87	135	46
1526	2	0	0	0	0	0	0	none	even	park	false	true	true	false	false	7	1	1	1	2	0	1	0	0	0	1	0	0	0	0	0	0	0	0	0	0	3	137	57	30	32	40	11	24	11	12	84	133	44
1527	2	0	0	0	0	0	0	none	even	park	false	true	true	false	false	7.08333333333333	0	0	1	0	2	3	0	0	0	0	0	0	0	0	0	0	0	0	0	0	0	135	56	30	30	40	14	27	11	12	85	135	46
1528	2	0	0	0	0	0	0	none	even	park	false	true	true	false	false	7.16666666666667	0	0	1	1	1	2	0	1	0	1	0	0	0	0	0	1	0	0	0	0	0	132	55	29	26	41	19	28	11	11	85	135	46
1529	2	0	0	0	0	0	0	none	even	park	false	true	true	false	false	7.25	0	0	0	1	2	3	1	1	0	0	0	0	0	0	0	0	0	0	0	0	0	133	55	28	29	41	18	27	11	12	86	135	49
1530	2	0	0	0	0	0	0	none	even	park	false	true	true	false	false	7.33333333333333	0	0	1	1	1	3	0	0	0	1	0	0	0	0	0	0	0	0	0	0	0	132	55	28	30	43	18	28	11	11	87	137	51
1531	2	0	0	0	0	0	0	none	even	park	false	true	true	false	false	7.41666666666667	0	0	0	0	1	1	0	1	2	0	0	0	0	0	0	0	0	0	0	0	0	137	55	28	31	40	17	28	12	15	88	138	52
1532	2	0	0	0	0	0	0	none	even	park	false	true	true	false	false	7.5	1	0	0	1	2	4	0	0	1	1	0	0	0	0	0	0	0	0	0	0	1	142	55	28	26	34	18	23	11	21	83	133	49
1533	2	0	0	0	0	0	0	none	even	park	false	true	true	false	false	7.58333333333333	0	0	0	0	0	0	0	0	0	1	0	0	0	0	0	0	0	0	0	0	0	147	55	28	24	29	16	26	15	22	83	132	46
1534	2	0	0	0	0	0	0	none	even	park	false	true	true	false	false	7.66666666666667	1	0	0	2	0	0	0	0	0	1	0	0	0	0	0	0	0	0	0	0	2	148	55	27	21	25	17	27	15	23	80	130	43
1535	2	0	0	0	0	0	0	none	even	park	false	true	true	false	false	7.75	0	0	1	0	1	1	2	0	1	2	0	0	0	0	0	1	0	0	1	0	0	145	56	28	23	28	15	26	13	20	79	130	44
1536	2	0	0	0	0	0	0	none	even	park	false	true	true	false	false	7.83333333333333	1	1	1	3	1	3	0	0	0	0	0	0	0	0	0	0	0	0	0	0	1	147	55	26	23	27	16	22	13	24	78	128	42
1537	2	0	0	0	0	0	0	none	even	park	false	true	true	false	false	7.91666666666667	1	0	1	2	1	1	0	1	0	2	0	0	0	0	0	0	0	0	0	0	1	141	55	27	20	24	18	25	10	21	75	125	42
1538	2	0	0	0	0	0	0	none	even	park	false	true	true	false	false	8	1	1	1	1	0	3	0	0	0	1	0	0	0	0	0	0	0	0	0	0	1	140	56	26	25	25	18	25	10	18	79	124	46
1539	2	0	0	0	0	0	0	none	even	park	false	true	true	false	false	8.08333333333333	0	0	2	1	4	1	2	0	1	0	0	0	0	0	0	1	0	0	0	0	0	139	54	25	19	23	18	25	10	21	72	123	43
1540	2	0	0	0	0	0	0	none	even	park	false	true	true	false	false	8.16666666666667	0	0	2	1	1	5	1	0	1	1	0	0	0	0	0	0	0	0	0	0	0	136	52	24	19	15	16	28	11	21	70	116	40
1541	2	0	0	0	0	0	0	none	even	park	false	true	true	false	false	8.25	0	0	0	0	0	0	0	1	1	0	0	0	0	0	0	0	0	0	0	0	0	136	52	24	26	16	18	29	10	22	78	119	43
1542	2	0	0	0	0	0	0	none	even	park	false	true	true	false	false	8.33333333333333	0	0	0	0	2	1	0	0	0	0	0	0	0	0	0	0	0	0	0	0	0	140	53	24	22	16	19	29	11	23	76	121	41
1543	2	0	0	0	0	0	0	none	even	park	false	true	true	false	false	8.41666666666667	0	0	0	0	0	1	1	1	0	0	0	0	0	0	0	0	0	0	0	0	0	148	56	26	20	17	20	25	11	25	77	123	37
1544	2	0	0	0	0	0	0	none	even	park	false	true	true	false	false	8.5	0	0	0	0	3	1	0	0	2	0	0	0	0	0	0	0	0	0	0	0	0	155	62	26	25	21	19	23	10	21	80	127	40
1545	2	0	0	0	0	0	0	none	even	park	false	true	true	false	false	8.58333333333333	0	0	1	2	1	0	0	0	0	0	0	0	0	0	0	1	0	0	0	0	0	157	63	26	24	24	18	20	9	22	77	129	39
1546	2	0	0	0	0	0	0	none	even	park	false	true	true	false	false	8.66666666666667	0	4	4	0	0	0	0	0	0	0	0	0	0	0	0	0	0	0	0	0	0	155	61	27	26	25	16	17	10	23	79	126	38
1547	2	0	0	0	0	0	0	none	even	park	false	true	true	false	false	8.75	1	0	3	2	1	1	3	2	0	1	1	0	0	0	0	1	0	0	0	0	0	148	58	25	31	29	13	16	10	22	79	125	41
1548	2	0	0	0	0	0	0	none	even	park	false	true	true	false	false	8.83333333333333	0	0	1	0	3	3	0	0	1	0	0	0	0	0	0	0	0	0	0	0	3	149	60	26	27	30	12	16	10	19	75	125	43
1549	2	0	0	0	0	0	0	none	even	park	false	true	true	false	false	8.91666666666667	0	1	1	2	3	1	0	0	0	0	0	0	0	0	0	0	0	0	0	0	0	151	59	24	29	32	12	14	11	22	76	127	41
1550	2	0	0	0	0	0	0	none	even	park	false	true	true	false	false	9	0	1	2	1	5	4	1	2	1	0	0	0	0	0	0	0	0	0	0	0	0	146	57	23	26	26	12	14	10	22	71	119	39
1551	2	0	0	0	0	0	0	none	even	park	false	true	true	false	false	9.08333333333333	0	0	0	3	0	0	0	0	0	3	0	0	0	0	0	0	0	0	0	0	0	151	60	21	28	30	9	13	12	19	70	122	39
1552	2	0	0	0	0	0	0	none	even	park	false	true	true	false	false	9.16666666666667	0	0	0	0	3	0	0	0	0	1	0	0	0	0	0	0	0	0	0	0	3	153	61	22	26	35	9	12	12	19	69	127	39
1553	2	0	0	0	0	0	0	none	even	park	false	true	true	false	false	9.25	0	1	1	0	1	1	0	0	1	1	0	0	0	0	0	0	0	0	0	0	0	154	60	22	33	44	9	10	13	21	77	135	42
1554	2	0	0	0	0	0	0	none	even	park	false	true	true	false	false	9.33333333333333	0	0	1	2	0	2	0	0	0	2	0	0	0	0	0	0	0	0	0	0	0	153	61	21	33	41	8	10	13	18	75	130	39
1555	2	0	0	0	0	0	0	none	even	park	false	true	true	false	false	9.41666666666667	0	2	2	0	1	2	0	0	1	2	0	0	0	0	0	0	0	0	0	0	0	150	63	23	38	43	7	10	11	13	79	129	42
1556	2	0	0	0	0	0	0	none	even	park	false	true	true	false	false	9.5	0	0	1	0	2	4	0	1	1	1	0	0	0	0	0	0	0	0	0	0	0	146	63	24	38	50	10	9	9	11	81	133	47
1557	2	0	0	0	0	0	0	none	even	park	false	true	true	false	false	9.58333333333333	0	2	3	0	3	3	0	0	1	0	0	0	0	0	0	1	2	1	0	0	3	141	62	24	38	50	10	10	8	9	80	131	47
1558	2	0	0	0	0	0	0	none	even	park	false	true	true	false	false	9.66666666666667	0	0	2	2	3	4	0	0	0	0	0	0	0	0	0	2	0	0	0	0	2	136	61	24	34	47	12	11	6	8	76	127	47
1559	2	0	0	0	0	0	0	none	even	park	false	true	true	false	false	9.75	0	1	1	1	3	2	0	0	0	0	0	0	0	0	0	0	0	0	0	0	0	134	60	23	35	47	14	13	6	8	78	128	48
1560	2	0	0	0	0	0	0	none	even	park	false	true	true	false	false	9.83333333333333	0	1	1	0	1	2	0	0	0	0	0	0	0	0	0	0	0	0	0	0	1	133	59	24	32	48	13	13	7	8	76	128	46
1561	2	0	0	0	0	0	0	none	even	park	false	true	true	false	false	9.91666666666667	0	0	1	1	3	4	0	0	0	0	0	0	0	0	0	0	0	0	0	0	0	133	59	24	30	47	13	13	7	8	74	127	45
1562	2	0	0	0	0	0	0	none	even	park	false	true	true	false	false	10	0	0	0	0	2	2	0	0	0	0	0	0	0	0	0	0	0	0	0	0	0	136	59	24	29	47	13	11	8	10	74	127	44
1563	2	0	0	0	0	0	0	none	even	park	false	true	true	false	false	10.0833333333333	0	0	0	1	1	1	0	0	1	0	0	0	0	0	0	0	0	0	0	0	0	137	60	24	30	52	14	13	6	11	74	136	46
1564	2	0	0	0	0	0	0	none	even	park	false	true	true	false	false	10.1666666666667	1	1	1	3	2	3	0	0	0	0	0	0	0	0	0	0	0	0	0	0	2	137	60	22	35	48	13	16	6	11	76	135	48
1565	2	0	0	0	0	0	0	none	even	park	false	true	true	false	false	10.25	0	0	0	0	1	1	0	0	0	0	0	0	0	0	0	0	0	0	0	0	0	142	63	23	37	47	14	21	7	9	81	140	50
1566	2	0	0	0	0	0	0	none	even	park	false	true	true	false	false	10.3333333333333	0	1	1	0	1	1	0	0	0	0	0	0	0	0	0	0	0	0	0	0	0	142	63	23	36	46	14	20	7	9	80	138	49
1567	2	0	0	0	0	0	0	none	even	park	false	true	true	false	false	10.4166666666667	0	1	1	1	2	5	0	1	0	0	0	0	0	0	0	0	0	0	0	0	0	141	63	23	37	40	18	20	6	9	84	132	50
1568	2	0	0	0	0	0	0	none	even	park	false	true	true	false	false	10.5	0	0	1	0	1	3	0	0	0	0	0	0	0	0	0	1	0	0	0	0	0	142	62	23	36	34	18	27	9	9	86	132	50
1569	2	0	0	0	0	0	0	none	even	park	false	true	true	false	false	10.5833333333333	0	1	1	1	2	1	0	0	1	0	0	0	0	0	0	0	0	0	0	0	0	140	61	22	37	34	22	27	8	10	89	132	51
1570	2	0	0	0	0	0	0	none	even	park	false	true	true	false	false	10.6666666666667	0	1	1	0	1	1	2	0	0	0	0	0	0	0	0	0	0	0	0	0	0	141	60	22	38	34	18	28	10	11	88	133	51
1571	2	0	0	0	0	0	0	none	even	park	false	true	true	false	false	10.75	0	0	2	0	1	3	1	2	0	0	0	0	0	0	0	0	0	0	0	0	0	140	58	22	36	32	19	26	12	12	89	128	49
1572	2	0	0	0	0	0	0	none	even	park	false	true	true	false	false	10.8333333333333	0	0	0	0	5	0	0	0	0	0	0	0	0	0	0	0	0	0	0	0	0	140	58	23	35	31	18	28	12	12	88	129	49
1573	2	0	0	0	0	0	0	none	even	park	false	true	true	false	false	10.9166666666667	0	0	1	1	0	2	1	2	2	0	0	0	0	0	0	0	0	0	0	0	2	136	58	23	36	27	17	28	9	11	85	124	47
1574	2	0	0	0	0	0	0	none	even	park	false	true	true	false	false	11	1	1	2	1	5	2	0	0	0	0	0	0	0	0	0	1	0	0	0	0	8	134	58	23	29	21	17	28	9	9	78	116	45
1575	2	0	0	0	0	0	0	none	even	park	false	true	true	false	false	11.0833333333333	0	0	0	1	2	2	0	0	0	1	0	0	0	0	0	0	0	0	0	0	0	138	59	22	31	20	16	28	10	10	79	117	46
1576	2	0	0	0	0	0	0	none	even	park	false	true	true	false	false	11.1666666666667	0	0	0	0	0	0	0	0	1	2	0	0	0	0	0	0	0	0	0	0	0	141	60	22	27	18	22	26	9	12	80	116	45
1577	2	0	0	0	0	0	0	none	even	park	false	true	true	false	false	11.25	1	1	2	1	0	1	2	1	0	0	0	0	0	0	0	0	0	0	0	0	9	143	59	23	21	18	18	22	9	16	71	115	40
1578	2	0	0	0	0	0	0	none	even	park	false	true	true	false	false	11.3333333333333	0	2	2	0	1	2	0	0	1	0	0	0	0	0	0	0	0	0	0	0	0	138	57	23	27	19	18	22	8	16	76	114	43
1579	2	0	0	0	0	0	0	none	even	park	false	true	true	false	false	11.4166666666667	0	0	2	0	0	0	3	2	0	0	0	0	0	0	0	1	0	0	2	0	0	138	56	23	33	26	14	19	10	16	80	117	42
1580	2	0	0	0	0	0	0	none	even	park	false	true	true	false	false	11.5	0	0	0	1	4	1	0	0	0	0	0	0	0	0	0	0	0	0	0	0	5	144	56	23	28	26	14	16	11	21	76	119	40
1581	2	0	0	0	0	0	0	none	even	park	false	true	true	false	false	11.5833333333333	0	0	1	1	1	1	0	1	2	0	0	0	0	0	0	0	0	0	0	0	0	141	56	22	37	31	16	16	9	20	84	123	43
1582	2	0	0	0	0	0	0	none	even	park	false	true	true	false	false	11.6666666666667	0	0	1	0	0	2	0	0	0	1	0	0	0	0	0	1	0	0	0	0	0	140	55	22	43	31	16	16	9	21	90	123	44
1583	2	0	0	0	0	0	0	none	even	park	false	true	true	false	false	11.75	1	0	1	1	2	2	1	1	0	0	0	0	0	0	0	0	0	0	0	0	0	142	55	22	44	31	12	15	11	21	89	122	44
1584	2	0	0	0	0	0	0	none	even	park	false	true	true	false	false	11.8333333333333	0	0	1	0	4	1	0	0	2	1	0	0	0	0	0	0	0	0	0	0	0	138	54	22	46	43	15	14	9	21	92	132	47
1585	2	0	0	0	0	0	0	none	even	park	false	true	true	false	false	11.9166666666667	0	0	0	1	1	2	0	0	2	1	0	0	0	0	0	0	0	0	0	0	0	136	54	21	47	44	16	14	8	20	92	132	48
1586	2	0	0	0	0	0	0	none	even	park	false	true	true	false	false	12	0	0	0	0	3	0	0	0	1	0	0	0	0	0	0	0	0	0	0	0	11	135	54	22	38	42	16	14	7	20	83	130	45
1587	2	0	0	0	0	0	0	none	even	park	false	true	true	false	false	12.0833333333333	0	0	0	0	2	2	0	1	0	0	0	0	0	0	0	0	0	0	0	0	0	140	56	22	38	41	18	11	7	21	85	129	46
1588	2	0	0	0	0	0	0	none	even	park	false	true	true	false	false	12.1666666666667	0	0	1	0	4	6	1	0	0	2	0	0	0	0	0	1	2	2	0	0	0	148	60	22	35	41	14	10	12	16	83	127	45
1589	2	0	0	0	0	0	0	none	even	park	false	true	true	false	false	12.25	0	0	1	0	4	2	0	0	0	0	0	0	0	0	0	0	0	0	0	0	0	150	63	23	32	38	15	11	11	13	81	125	43
1590	2	0	0	0	0	0	0	none	even	park	false	true	true	false	false	12.3333333333333	0	0	1	2	2	4	1	0	0	0	0	0	0	0	0	0	0	0	0	0	0	148	62	21	31	35	16	13	11	13	79	123	43
1591	2	0	0	0	0	0	0	none	even	park	false	true	true	false	false	12.4166666666667	0	0	1	0	1	2	0	1	0	0	1	0	0	0	1	0	0	0	0	0	5	145	62	23	29	32	18	15	9	12	79	121	43
1592	2	0	0	0	0	0	0	none	even	park	false	true	true	false	false	12.5	0	1	2	0	2	2	0	0	0	0	0	0	0	0	0	0	0	0	0	0	0	147	63	24	30	27	17	17	10	11	81	118	44
1593	2	0	0	0	0	0	0	none	even	park	false	true	true	false	false	12.5833333333333	0	0	1	1	6	3	0	0	0	0	0	0	0	0	0	0	0	0	0	0	0	148	62	23	25	26	17	17	12	12	77	117	43
1594	2	0	0	0	0	0	0	none	even	park	false	true	true	false	false	12.6666666666667	0	1	1	0	1	3	0	0	0	0	0	0	0	0	0	0	0	0	0	0	0	149	62	23	29	27	18	15	12	13	82	117	43
1595	2	0	0	0	0	0	0	none	even	park	false	true	true	false	false	12.75	0	0	1	2	3	1	0	0	0	0	0	0	0	0	0	0	0	0	0	0	0	147	62	23	28	32	20	14	10	13	81	121	43
1596	2	0	0	0	0	0	0	none	even	park	false	true	true	false	false	12.8333333333333	0	1	2	1	2	1	0	2	1	0	0	0	0	0	0	0	0	0	0	0	0	146	61	22	31	33	22	17	12	12	87	123	45
1597	2	0	0	0	0	0	0	none	even	park	false	true	true	false	false	12.9166666666667	0	0	0	0	3	1	0	0	0	0	0	0	0	0	0	0	0	0	0	0	0	148	61	22	31	40	22	18	14	12	89	131	49
1598	2	0	0	0	0	0	0	none	even	park	false	true	true	false	false	13	0	0	0	0	2	2	0	1	2	1	0	0	0	0	0	0	0	0	0	0	0	145	61	23	33	40	21	19	12	11	89	131	51
1599	2	0	0	0	0	0	0	none	even	park	false	true	true	false	false	13.0833333333333	0	1	2	0	3	2	0	0	1	0	0	0	0	0	0	0	0	0	0	0	0	145	62	23	31	40	20	20	13	8	87	130	51
1600	2	0	0	0	0	0	0	none	even	park	false	true	true	false	false	13.1666666666667	1	0	1	1	0	0	0	2	1	0	0	0	0	0	0	0	0	0	0	0	5	143	62	25	30	38	20	22	11	8	86	130	51
1601	2	0	0	0	0	0	0	none	even	park	false	true	true	false	false	13.25	0	1	2	1	0	2	0	0	1	0	0	0	0	0	0	1	0	0	0	0	0	141	61	24	30	41	21	20	10	9	85	131	52
1602	2	0	0	0	0	0	0	none	even	park	false	true	true	false	false	13.3333333333333	0	0	1	1	2	1	0	0	1	0	0	0	0	0	0	1	1	0	0	0	0	141	60	23	29	42	19	19	11	10	82	131	49
1603	2	0	0	0	0	0	0	none	even	park	false	true	true	false	false	13.4166666666667	0	0	1	0	2	2	0	0	0	1	0	0	0	0	0	1	0	0	0	0	0	142	59	23	33	39	17	18	13	11	86	127	48
1604	2	0	0	0	0	0	0	none	even	park	false	true	true	false	false	13.5	0	2	3	0	2	1	1	1	0	1	0	0	0	0	0	0	0	0	0	0	0	140	58	24	33	43	17	15	13	11	87	127	48
1605	2	0	0	0	0	0	0	none	even	park	false	true	true	false	false	13.5833333333333	3	0	0	3	1	3	0	0	0	0	0	0	0	0	0	0	0	0	0	0	17	141	58	23	29	29	18	17	13	12	83	116	46
1606	2	0	0	0	0	0	0	none	even	park	false	true	true	false	false	13.6666666666667	0	0	1	0	3	2	0	0	1	1	1	2	0	0	0	0	0	0	0	0	0	139	59	23	25	26	20	20	12	9	80	114	45
1607	2	0	0	0	0	0	0	none	even	park	false	true	true	false	false	13.75	0	0	0	0	1	1	2	0	1	2	0	0	0	0	0	0	0	0	0	0	0	138	59	23	23	23	17	22	13	7	76	111	43
1608	2	0	0	0	0	0	0	none	even	park	false	true	true	false	false	13.8333333333333	0	0	1	1	2	3	0	1	1	0	0	0	0	0	0	1	1	2	0	0	0	139	58	23	21	18	16	22	14	9	74	107	38
1609	2	0	0	0	0	0	0	none	even	park	false	true	true	false	false	13.9166666666667	1	0	1	2	3	1	0	0	2	1	0	0	0	0	0	0	0	0	0	0	2	136	57	22	31	24	14	24	13	9	80	114	40
1610	2	0	0	0	0	0	0	none	even	park	false	true	true	false	false	14	0	1	1	1	0	0	0	0	2	0	0	0	0	0	0	0	0	0	0	0	0	134	56	21	46	41	16	24	11	11	94	132	43
1611	2	0	0	0	0	0	0	none	even	park	false	true	true	false	false	14.0833333333333	0	0	1	0	8	2	0	0	0	1	0	0	0	0	0	0	0	0	0	0	0	132	55	22	40	38	17	26	11	11	90	130	43
1612	2	0	0	0	0	0	0	none	even	park	false	true	true	false	false	14.1666666666667	2	0	1	2	1	3	0	0	0	0	0	0	0	0	0	0	0	0	0	0	12	135	54	21	37	35	15	22	12	15	85	126	40
1613	2	0	0	0	0	0	0	none	even	park	false	true	true	false	false	14.25	0	0	1	1	1	2	1	2	0	0	0	0	0	0	0	0	0	0	0	0	0	135	54	20	43	39	14	20	13	14	90	127	42
1614	2	0	0	0	0	0	0	none	even	park	false	true	true	false	false	14.3333333333333	0	0	0	0	0	2	0	0	0	1	0	0	0	0	0	0	0	0	0	0	0	134	55	21	49	42	15	21	12	12	97	130	45
1615	2	0	0	0	0	0	0	none	even	park	false	true	true	false	false	14.4166666666667	0	0	2	0	3	4	0	0	1	0	0	0	0	0	0	0	0	0	0	0	0	129	53	22	47	39	16	20	10	13	95	125	45
1616	2	0	0	0	0	0	0	none	even	park	false	true	true	false	false	14.5	1	0	0	1	2	2	0	1	0	0	0	0	0	0	0	0	0	0	0	0	8	133	55	22	42	38	14	20	11	12	89	125	45
1617	2	0	0	0	0	0	0	none	even	park	false	true	true	false	false	14.5833333333333	0	0	1	0	3	3	0	0	0	0	1	0	0	0	0	0	0	0	0	0	5	136	55	23	42	40	15	17	12	14	92	126	46
1618	2	0	0	0	0	0	0	none	even	park	false	true	true	false	false	14.6666666666667	0	0	1	1	1	0	0	0	1	1	0	0	0	0	0	0	0	0	0	0	0	136	54	22	41	39	13	16	13	15	89	124	44
1619	2	0	0	0	0	0	0	none	even	park	false	true	true	false	false	14.75	1	0	1	1	2	3	0	1	1	0	0	0	0	0	0	0	0	0	0	0	7	135	53	22	37	31	12	13	12	17	83	114	41
1620	2	0	0	0	0	0	0	none	even	park	false	true	true	false	false	14.8333333333333	1	0	2	2	2	3	1	1	1	0	1	0	0	0	0	0	0	0	0	0	1	136	53	21	37	31	9	10	12	18	79	112	37
1621	2	0	0	0	0	0	0	none	even	park	false	true	true	false	false	14.9166666666667	1	0	1	1	2	0	0	1	1	0	0	0	0	0	0	1	0	0	0	0	1	137	53	22	50	36	8	10	10	21	90	120	38
1622	2	0	0	0	0	0	0	none	even	park	false	true	true	false	false	15	0	0	0	0	4	3	0	0	0	1	0	0	0	0	0	0	0	0	0	0	0	138	55	22	39	28	17	15	10	18	88	116	38
1623	2	0	0	0	0	0	0	none	even	park	false	true	true	false	false	15.0833333333333	1	0	0	1	1	1	0	0	0	0	0	0	0	0	0	0	0	0	0	0	2	142	55	22	38	28	17	12	11	21	88	116	38
1624	2	0	0	0	0	0	0	none	even	park	false	true	true	false	false	15.1666666666667	0	0	0	1	1	0	0	0	0	0	0	0	0	0	0	0	0	0	0	0	0	144	58	22	39	29	18	14	10	18	89	119	39
1625	2	0	0	0	0	0	0	none	even	park	false	true	true	false	false	15.25	0	0	0	2	2	0	0	0	0	1	0	0	0	0	0	0	0	0	0	0	0	143	58	21	43	37	19	16	10	17	93	128	44
1626	2	0	0	0	0	0	0	none	even	park	false	true	true	false	false	15.3333333333333	0	0	0	1	3	2	1	0	0	0	0	0	0	0	0	0	0	0	0	0	0	143	58	20	45	35	20	20	10	17	95	130	48
1627	2	0	0	0	0	0	0	none	even	park	false	true	true	false	false	15.4166666666667	0	1	1	0	3	2	1	0	0	1	0	0	0	0	0	0	0	0	0	0	0	142	58	20	42	36	19	20	11	15	92	129	48
1628	2	0	0	0	0	0	0	none	even	park	false	true	true	false	false	15.5	0	0	1	1	2	1	0	0	1	0	0	0	0	0	0	0	0	0	0	0	0	140	58	20	45	37	22	21	9	15	96	131	49
1629	2	0	0	0	0	0	0	none	even	park	false	true	true	false	false	15.5833333333333	0	0	1	0	4	1	1	0	0	0	0	0	0	0	0	0	0	0	0	0	0	143	60	21	37	35	24	23	11	12	93	130	49
1630	2	0	0	0	0	0	0	none	even	park	false	true	true	false	false	15.6666666666667	1	1	1	1	3	0	0	0	1	0	0	0	0	0	0	0	0	0	0	0	0	141	61	21	36	38	24	23	9	10	90	132	50
1631	2	0	0	0	0	0	0	none	even	park	false	true	true	false	false	15.75	0	0	0	1	2	1	0	1	0	0	0	0	0	0	0	0	0	0	0	0	0	141	62	21	34	37	24	22	8	9	87	130	50
1632	2	0	0	0	0	0	0	none	even	park	false	true	true	false	false	15.8333333333333	0	2	2	0	0	0	1	0	1	0	0	0	0	0	0	0	0	0	0	0	0	138	62	22	32	35	26	25	6	8	86	130	51
1633	2	0	0	0	0	0	0	none	even	park	false	true	true	false	false	15.9166666666667	0	1	2	1	3	2	0	0	0	0	0	0	0	0	0	0	0	0	0	0	0	142	64	21	25	28	33	29	6	8	85	129	49
1634	2	0	0	0	0	0	0	none	even	park	false	true	true	false	false	16	0	1	1	1	0	3	0	0	0	0	0	0	0	0	0	0	0	0	0	0	0	152	63	20	29	29	27	24	13	13	89	129	48
1635	2	0	0	0	0	0	0	none	even	park	false	true	true	false	false	16.0833333333333	0	1	3	1	1	4	3	0	0	0	0	0	0	0	0	1	0	0	0	0	5	148	62	21	23	22	24	25	13	11	81	120	42
1636	2	0	0	0	0	0	0	none	even	park	false	true	true	false	false	16.1666666666667	0	0	0	0	1	0	0	1	0	1	0	0	0	0	0	0	0	0	0	0	0	149	62	21	21	21	24	24	14	11	80	118	41
1637	2	0	0	0	0	0	0	none	even	park	false	true	true	false	false	16.25	0	1	2	0	1	0	0	4	1	0	1	0	0	0	2	0	0	0	0	0	0	147	60	22	17	17	25	22	14	13	78	112	37
1638	2	0	0	0	0	0	0	none	even	park	false	true	true	false	false	16.3333333333333	0	1	2	0	0	0	0	0	1	1	0	0	0	0	0	1	0	0	0	0	0	147	58	22	27	23	23	19	15	16	87	116	41
1639	2	0	0	0	0	0	0	none	even	park	false	true	true	false	false	16.4166666666667	0	1	3	1	0	0	2	1	0	1	0	0	0	0	0	1	0	0	0	0	5	139	55	22	32	26	22	21	14	15	90	117	43
1640	2	0	0	0	0	0	0	none	even	park	false	true	true	false	false	16.5	0	0	2	2	1	0	1	2	0	1	0	0	0	0	0	0	0	0	0	0	0	139	54	20	27	24	24	21	17	14	88	113	40
1641	2	0	0	0	0	0	0	none	even	park	false	true	true	false	false	16.5833333333333	0	0	1	0	2	2	0	0	0	0	0	0	0	0	0	0	0	0	0	0	0	143	53	21	31	29	19	19	21	16	92	117	41
1642	2	0	0	0	0	0	0	none	even	park	false	true	true	false	false	16.6666666666667	0	0	1	2	3	0	3	1	0	2	0	0	0	0	0	1	0	0	3	0	0	139	52	19	28	33	18	19	21	14	86	118	41
1643	2	0	0	0	0	0	0	none	even	park	false	true	true	false	false	16.75	0	0	2	1	3	2	0	0	2	0	0	0	0	0	0	1	2	1	0	0	0	133	50	18	26	33	18	19	19	14	81	116	41
1644	2	0	0	0	0	0	0	none	even	park	false	true	true	false	false	16.8333333333333	0	0	0	0	1	0	0	0	0	0	0	0	0	0	0	0	0	0	0	0	0	137	51	18	29	36	17	20	21	14	85	121	44
1645	2	0	0	0	0	0	0	none	even	park	false	true	true	false	false	16.9166666666667	0	0	0	0	0	4	0	0	1	1	0	0	0	0	0	0	0	0	0	0	0	148	54	18	30	38	12	15	25	15	85	122	40
1646	2	0	0	0	0	0	0	none	even	park	false	true	true	false	false	17	1	0	0	4	2	2	0	0	0	1	0	0	0	0	0	0	0	0	0	0	0	146	58	20	29	36	13	18	20	10	82	122	41
1647	2	0	0	0	0	0	0	none	even	park	false	true	true	false	false	17.0833333333333	0	0	3	2	1	1	1	0	1	0	0	0	0	0	0	1	0	0	0	0	0	139	55	19	29	37	11	18	19	10	78	120	41
1648	2	0	0	0	0	0	0	none	even	park	false	true	true	false	false	17.1666666666667	0	0	4	1	3	3	0	0	2	0	0	0	0	0	0	0	0	0	0	0	8	130	51	19	23	31	10	17	17	11	69	110	35
1649	2	0	0	0	0	0	0	none	even	park	false	true	true	false	false	17.25	0	0	2	0	1	1	2	5	1	1	0	0	0	0	0	0	0	0	0	0	0	128	49	19	22	30	7	9	17	13	65	101	30
1650	2	0	0	0	0	0	0	none	even	park	false	true	true	false	false	17.3333333333333	0	0	0	0	0	3	0	0	1	0	0	0	0	0	0	0	0	0	0	0	3	129	51	20	21	22	12	13	15	12	68	98	31
1651	2	0	0	0	0	0	0	none	even	park	false	true	true	false	false	17.4166666666667	0	0	1	0	0	0	0	2	1	0	0	0	0	0	0	1	0	0	0	0	0	126	50	20	24	25	17	15	14	12	75	102	36
1652	2	0	0	0	0	0	0	none	even	park	false	true	true	false	false	17.5	0	0	2	1	2	2	0	0	1	0	0	0	0	0	0	0	0	0	0	0	3	124	48	22	27	29	14	12	13	15	76	104	34
1653	2	0	0	0	0	0	0	none	even	park	false	true	true	false	false	17.5833333333333	1	0	1	2	2	0	2	2	0	0	0	0	0	0	0	0	0	0	0	0	12	120	49	24	20	26	14	14	9	13	67	102	35
1654	2	0	0	0	0	0	0	none	even	park	false	true	true	false	false	17.6666666666667	0	0	1	2	0	2	1	0	0	2	0	0	0	0	0	1	0	1	0	0	0	118	48	22	32	25	13	16	10	12	77	101	38
1655	2	0	0	0	0	0	0	none	even	park	false	true	true	false	false	17.75	0	0	1	0	1	1	0	0	0	0	0	0	0	0	0	1	0	0	0	0	6	116	47	22	27	22	14	18	10	12	73	99	38
1656	2	0	0	0	0	0	0	none	even	park	false	true	true	false	false	17.8333333333333	0	1	1	1	0	1	0	0	0	0	0	0	0	0	0	0	0	0	0	0	0	114	47	22	29	27	14	18	9	11	74	103	40
1657	2	0	0	0	0	0	0	none	even	park	false	true	true	false	false	17.9166666666667	2	0	0	2	1	0	0	0	0	1	0	0	0	0	0	0	0	0	0	0	13	113	50	23	27	30	13	16	6	7	69	103	39
1658	2	0	0	0	0	0	0	none	even	park	false	true	true	false	false	18	0	0	0	0	2	0	0	0	0	0	0	0	0	0	0	0	0	0	0	0	5	116	50	23	27	38	13	15	8	8	71	111	38
1659	2	0	0	0	0	0	0	none	even	park	false	true	true	false	false	18.0833333333333	0	0	2	2	3	2	0	2	0	0	0	0	0	0	0	1	0	0	0	0	0	111	48	22	25	38	13	13	7	8	67	107	38
1660	2	0	0	0	0	0	0	none	even	park	false	true	true	false	false	18.1666666666667	0	0	0	0	2	2	1	1	1	0	0	0	0	0	0	0	0	0	0	0	0	111	49	22	29	42	12	12	6	7	69	110	39
1661	2	0	0	0	0	0	0	none	even	park	false	true	true	false	false	18.25	0	0	1	1	1	3	1	0	0	0	0	0	0	0	0	0	0	0	0	0	0	110	50	22	31	45	11	12	5	5	69	112	38
1662	2	0	0	0	0	0	0	none	even	park	false	true	true	false	false	18.3333333333333	0	0	1	1	2	5	0	0	0	0	0	0	0	0	0	0	0	0	0	0	0	115	49	21	40	54	10	10	9	8	80	121	41
1663	2	0	0	0	0	0	0	none	even	park	false	true	true	false	false	18.4166666666667	0	0	3	0	6	4	1	2	0	0	0	0	0	0	0	2	0	0	0	0	0	113	46	21	32	51	9	8	11	10	73	115	38
1664	2	0	0	0	0	0	0	none	even	park	false	true	true	false	false	18.5	0	0	1	1	4	6	0	0	2	0	0	0	0	0	0	0	0	0	0	0	0	110	48	22	28	44	9	11	7	7	66	110	36
1665	2	0	0	0	0	0	0	none	even	park	false	true	true	false	false	18.5833333333333	0	0	0	0	1	1	0	0	1	0	0	0	0	0	0	0	0	0	0	0	0	116	48	22	28	46	8	7	8	12	66	113	34
1666	2	0	0	0	0	0	0	none	even	park	false	true	true	false	false	18.6666666666667	0	0	1	0	2	1	0	0	0	0	0	0	0	0	0	0	0	0	0	0	0	114	48	23	26	45	10	8	7	11	66	112	34
1667	2	0	0	0	0	0	0	none	even	park	false	true	true	false	false	18.75	0	0	0	3	0	4	0	0	0	0	0	0	0	0	0	0	0	0	0	0	0	114	48	20	27	40	11	9	7	11	65	108	35
1668	2	0	0	0	0	0	0	none	even	park	false	true	true	false	false	18.8333333333333	0	0	0	0	0	2	0	0	0	0	0	0	0	0	0	0	0	0	0	0	0	114	48	20	32	37	12	12	7	11	71	108	38
1669	2	0	0	0	0	0	0	none	even	park	false	true	true	false	false	18.9166666666667	0	0	1	0	0	5	0	0	0	0	0	0	0	0	0	0	0	0	0	0	0	112	47	20	33	34	15	15	7	11	75	107	41
1670	2	0	0	0	0	0	0	none	even	park	false	true	true	false	false	19	1	0	1	1	0	3	2	0	0	0	0	0	0	0	0	1	0	0	2	0	5	112	47	20	37	34	13	15	8	10	78	106	43
1671	2	0	0	0	0	0	0	none	even	park	false	true	true	false	false	19.0833333333333	0	0	0	0	0	3	0	2	0	0	0	0	0	0	0	0	0	0	0	0	0	112	47	20	39	32	13	13	8	10	80	102	42
1672	2	0	0	0	0	0	0	none	even	park	false	true	true	false	false	19.1666666666667	0	0	0	0	2	2	0	0	0	1	0	0	0	0	0	0	0	0	0	0	0	111	47	20	36	30	15	15	8	9	79	101	43
1673	2	0	0	0	0	0	0	none	even	park	false	true	true	false	false	19.25	0	0	1	0	4	1	0	1	0	0	0	0	0	0	0	0	0	0	0	0	0	109	46	20	30	26	17	17	8	9	75	98	42
1674	2	0	0	0	0	0	0	none	even	park	false	true	true	false	false	19.3333333333333	1	0	0	1	3	1	0	0	0	0	0	0	0	0	0	0	0	0	0	0	5	114	49	21	18	17	23	22	9	7	71	95	38
1675	2	0	0	0	0	0	0	none	even	park	false	true	true	false	false	19.4166666666667	0	0	1	0	3	3	0	0	0	0	0	0	0	0	0	0	0	0	0	0	0	113	50	23	16	14	23	24	7	6	69	94	37
1676	2	0	0	0	0	0	0	none	even	park	false	true	true	false	false	19.5	0	1	1	1	2	1	0	0	1	0	0	0	0	0	0	0	0	0	0	0	0	111	49	22	14	13	23	23	6	7	65	92	36
1677	2	0	0	0	0	0	0	none	even	park	false	true	true	false	false	19.5833333333333	0	0	0	0	0	0	1	0	0	0	0	0	0	0	0	0	0	0	0	0	0	115	53	24	12	11	23	24	5	4	64	92	35
1678	2	0	0	0	0	0	0	none	even	park	false	true	true	false	false	19.6666666666667	0	0	1	2	1	2	1	0	0	0	0	0	0	0	0	1	0	0	0	0	0	116	52	22	26	17	20	23	7	5	75	97	39
1679	2	0	0	0	0	0	0	none	even	park	false	true	true	false	false	19.75	0	0	0	0	1	0	0	0	0	1	0	0	0	0	0	0	0	0	0	0	0	116	52	22	30	22	20	23	8	4	80	101	42
1680	2	0	0	0	0	0	0	none	even	park	false	true	true	false	false	19.8333333333333	1	0	1	1	3	2	0	0	1	0	0	0	0	0	0	0	0	0	0	0	4	117	51	21	28	21	20	21	8	7	77	100	40
1681	2	0	0	0	0	0	0	none	even	park	false	true	true	false	false	19.9166666666667	0	1	1	0	0	0	1	0	0	0	0	0	0	0	0	0	0	0	0	0	0	119	50	21	24	21	21	19	10	9	76	99	37
1682	2	0	0	0	0	0	0	none	even	park	false	true	true	false	false	20	1	0	1	1	1	1	2	0	0	1	0	0	0	0	0	0	0	0	0	0	3	118	49	21	25	17	17	20	11	9	74	95	34
2284	3	0	0	0	0	0	0	none	even	park	false	true	true	false	false	0.0833333333333333	0	0	0	0	1	0	0	0	0	1	0	0	0	0	0	0	0	0	0	0	0	102	42	21	21	13	17	16	8	10	67	81	31
2285	3	0	0	0	0	0	0	none	even	park	false	true	true	false	false	0.166666666666667	0	0	0	1	0	1	0	0	2	0	0	0	0	0	0	0	0	0	0	0	0	114	43	20	21	12	10	10	13	15	64	80	26
2286	3	0	0	0	0	0	0	none	even	park	false	true	true	false	false	0.25	0	0	1	0	0	1	1	0	0	0	0	0	0	0	0	0	0	0	0	0	0	113	44	21	12	8	18	13	12	13	63	78	25
2287	3	0	0	0	0	0	0	none	even	park	false	true	true	false	false	0.333333333333333	1	0	0	1	0	0	0	0	1	0	0	0	0	0	0	0	0	0	0	0	0	112	45	21	18	12	21	15	10	12	70	84	27
2288	3	0	0	0	0	0	0	none	even	park	false	true	true	false	false	0.416666666666667	0	0	0	0	0	0	0	0	1	1	0	0	0	0	0	0	0	0	0	0	0	111	45	21	20	14	26	16	9	12	76	87	28
2289	3	0	0	0	0	0	0	none	even	park	false	true	true	false	false	0.5	0	0	0	0	0	0	0	0	1	0	0	0	0	0	0	0	0	0	0	0	0	110	45	21	28	23	26	16	8	12	83	96	34
2290	3	0	0	0	0	0	0	none	even	park	false	true	true	false	false	0.583333333333333	0	0	1	0	2	3	0	1	0	1	0	0	0	0	0	1	1	2	0	0	0	111	44	21	32	24	26	15	10	13	89	96	36
2291	3	0	0	0	0	0	0	none	even	park	false	true	true	false	false	0.666666666666667	1	0	1	1	1	5	0	2	1	0	0	0	0	0	0	1	0	0	0	0	6	113	43	21	29	21	24	9	10	17	84	90	37
2292	3	0	0	0	0	0	0	none	even	park	false	true	true	false	false	0.75	0	0	1	0	1	0	0	1	1	0	0	0	0	0	0	0	0	0	0	0	0	113	46	22	28	20	24	9	8	13	82	88	37
2293	3	0	0	0	0	0	0	none	even	park	false	true	true	false	false	0.833333333333333	1	0	0	1	3	3	0	0	1	0	0	0	0	0	0	0	0	0	0	0	3	113	47	21	28	16	24	9	7	12	80	84	37
2294	3	0	0	0	0	0	0	none	even	park	false	true	true	false	false	0.916666666666667	0	0	0	0	0	0	0	0	0	0	0	0	0	0	0	0	0	0	0	0	0	115	47	21	30	19	22	9	9	12	82	87	38
2295	3	0	0	0	0	0	0	none	even	park	false	true	true	false	false	1	0	0	0	1	3	0	0	0	0	0	0	0	0	0	0	0	0	0	0	0	0	119	47	20	27	19	19	8	12	13	78	87	35
2296	3	0	0	0	0	0	0	none	even	park	false	true	true	false	false	1.08333333333333	0	1	1	1	1	1	0	0	0	1	0	0	0	0	0	0	0	0	0	0	0	115	46	20	29	21	21	8	11	12	81	87	36
2297	3	0	0	0	0	0	0	none	even	park	false	true	true	false	false	1.16666666666667	0	0	1	1	0	2	1	0	0	0	0	0	0	0	0	0	0	0	0	0	3	115	50	22	30	22	17	8	8	7	77	87	34
2298	3	0	0	0	0	0	0	none	even	park	false	true	true	false	false	1.25	0	0	0	0	0	1	0	0	0	1	0	0	0	0	0	0	0	0	0	0	0	124	50	22	32	25	10	5	15	9	79	89	32
2299	3	0	0	0	0	0	0	none	even	park	false	true	true	false	false	1.33333333333333	0	0	1	1	2	1	3	0	0	0	0	0	0	0	0	0	0	0	0	0	0	123	49	21	27	28	10	7	15	10	73	94	32
2300	3	0	0	0	0	0	0	none	even	park	false	true	true	false	false	1.41666666666667	0	0	0	0	0	1	0	0	2	0	0	0	0	0	0	0	0	0	0	0	0	125	49	21	24	35	13	8	16	11	74	103	33
2301	3	0	0	0	0	0	0	none	even	park	false	true	true	false	false	1.5	0	1	1	0	2	0	0	0	2	1	0	0	0	0	0	0	0	0	0	0	0	120	48	21	20	37	17	13	14	10	72	108	35
2302	3	0	0	0	0	0	0	none	even	park	false	true	true	false	false	1.58333333333333	0	0	0	0	2	0	0	0	0	0	0	0	0	0	0	0	0	0	0	0	0	125	50	22	16	37	18	13	15	10	71	110	34
2303	3	0	0	0	0	0	0	none	even	park	false	true	true	false	false	1.66666666666667	0	0	0	1	1	2	0	0	1	0	0	0	0	0	0	0	0	0	0	0	0	124	52	23	22	43	19	13	12	8	76	116	39
2304	3	0	0	0	0	0	0	none	even	park	false	true	true	false	false	1.75	0	0	0	0	1	1	0	0	1	0	0	0	0	0	0	0	0	0	0	0	7	124	52	23	20	39	19	12	11	9	73	112	38
2305	3	0	0	0	0	0	0	none	even	park	false	true	true	false	false	1.83333333333333	0	0	0	1	1	1	1	0	1	0	0	0	0	0	0	0	0	0	0	0	0	123	52	22	22	46	20	12	10	9	74	119	43
2306	3	0	0	0	0	0	0	none	even	park	false	true	true	false	false	1.91666666666667	0	0	1	3	0	5	0	0	0	0	0	0	0	0	0	0	0	0	0	0	6	119	51	21	22	38	21	13	8	9	72	111	42
2307	3	0	0	0	0	0	0	none	even	park	false	true	true	false	false	2	1	0	1	2	1	1	0	0	0	0	0	0	0	0	0	1	0	0	0	0	1	116	51	21	23	38	20	13	6	8	70	110	42
2308	3	0	0	0	0	0	0	none	even	park	false	true	true	false	false	2.08333333333333	0	1	2	1	2	4	0	0	0	0	0	0	0	0	0	0	0	0	0	0	2	114	49	20	27	42	19	14	8	8	74	113	41
2309	3	0	0	0	0	0	0	none	even	park	false	true	true	false	false	2.16666666666667	0	0	0	0	3	4	0	0	0	1	0	0	0	0	0	0	0	0	0	0	0	113	49	20	23	36	20	16	8	7	71	108	40
2310	3	0	0	0	0	0	0	none	even	park	false	true	true	false	false	2.25	1	1	1	2	1	1	0	0	0	0	0	0	0	0	0	0	0	0	0	0	0	110	51	22	25	35	20	18	4	4	71	108	42
2311	3	0	0	0	0	0	0	none	even	park	false	true	true	false	false	2.33333333333333	2	1	1	2	1	1	0	1	0	0	0	0	0	0	0	0	0	0	0	0	11	115	51	20	19	23	17	19	7	6	63	99	35
2312	3	0	0	0	0	0	0	none	even	park	false	true	true	false	false	2.41666666666667	0	0	2	0	1	2	1	0	0	0	0	0	0	0	0	0	0	0	0	0	0	119	50	20	19	18	13	22	12	7	64	97	31
2313	3	0	0	0	0	0	0	none	even	park	false	true	true	false	false	2.5	0	0	1	0	0	0	1	0	1	0	0	0	0	0	0	1	0	0	0	0	0	124	49	20	19	17	10	20	14	12	63	98	27
2314	3	0	0	0	0	0	0	none	even	park	false	true	true	false	false	2.58333333333333	0	0	1	1	1	0	1	0	0	0	0	0	0	0	0	0	0	0	0	0	0	123	49	21	22	25	9	19	12	13	64	106	29
2315	3	0	0	0	0	0	0	none	even	park	false	true	true	false	false	2.66666666666667	0	0	0	0	1	3	0	1	0	1	0	0	0	0	0	0	0	0	0	0	1	123	49	21	20	25	12	24	13	12	66	110	31
2316	3	0	0	0	0	0	0	none	even	park	false	true	true	false	false	2.75	0	0	0	0	2	4	0	0	0	0	0	0	0	0	0	0	0	0	0	0	0	124	50	21	25	32	12	24	13	11	71	117	37
2317	3	0	0	0	0	0	0	none	even	park	false	true	true	false	false	2.83333333333333	0	0	1	0	0	1	2	2	1	0	0	0	0	0	0	1	0	0	0	0	0	122	49	21	26	31	11	23	13	11	71	114	37
2318	3	0	0	0	0	0	0	none	even	park	false	true	true	false	false	2.91666666666667	0	0	1	0	2	1	0	2	0	0	0	0	0	0	0	0	0	0	0	0	0	121	48	21	28	32	11	21	13	12	73	113	37
2319	3	0	0	0	0	0	0	none	even	park	false	true	true	false	false	3	0	0	1	0	2	1	0	0	0	1	0	0	0	0	0	0	0	0	0	0	0	118	47	21	32	41	13	21	13	11	79	120	40
2320	3	0	0	0	0	0	0	none	even	park	false	true	true	false	false	3.08333333333333	0	0	0	0	2	2	0	0	1	0	0	0	0	0	0	0	0	0	0	0	0	120	47	22	36	48	12	20	14	12	84	127	42
2321	3	0	0	0	0	0	0	none	even	park	false	true	true	false	false	3.16666666666667	1	0	0	1	0	1	0	0	0	0	0	0	0	0	0	0	0	0	0	0	0	122	47	21	36	47	11	19	15	13	83	126	41
2322	3	0	0	0	0	0	0	none	even	park	false	true	true	false	false	3.25	0	0	1	1	1	4	2	2	1	0	0	0	0	0	0	0	0	0	0	0	0	120	46	20	37	46	12	16	14	14	83	122	41
2323	3	0	0	0	0	0	0	none	even	park	false	true	true	false	false	3.33333333333333	1	0	1	2	2	3	0	0	0	0	0	0	0	0	0	0	0	0	0	0	4	121	47	21	33	41	12	12	11	16	77	116	38
2324	3	0	0	0	0	0	0	none	even	park	false	true	true	false	false	3.41666666666667	3	1	1	3	1	3	0	0	0	1	0	0	0	0	0	0	0	0	0	0	13	122	48	22	33	30	10	5	9	17	74	100	32
2325	3	0	0	0	0	0	0	none	even	park	false	true	true	false	false	3.5	2	1	1	2	0	1	0	0	1	3	0	0	0	0	0	0	0	0	0	0	11	123	51	21	31	28	9	2	8	13	69	94	30
2326	3	0	0	0	0	0	0	none	even	park	false	true	true	false	false	3.58333333333333	1	0	0	1	2	2	0	0	0	0	0	0	0	0	0	0	0	0	0	0	4	124	52	20	25	19	12	6	8	12	65	89	27
2327	3	0	0	0	0	0	0	none	even	park	false	true	true	false	false	3.66666666666667	0	0	2	0	2	1	0	0	0	0	1	1	0	0	0	0	0	0	0	0	0	121	50	21	23	15	12	11	8	13	64	89	24
2328	3	0	0	0	0	0	0	none	even	park	false	true	true	false	false	3.75	1	0	2	1	1	1	2	0	1	0	2	0	0	0	0	0	0	0	0	0	4	116	48	20	31	15	12	14	7	13	70	90	25
2329	3	0	0	0	0	0	0	none	even	park	false	true	true	false	false	3.83333333333333	0	0	0	0	1	1	0	1	0	1	0	0	0	0	0	0	0	0	0	0	0	115	48	21	44	31	11	13	7	12	83	104	34
2330	3	0	0	0	0	0	0	none	even	park	false	true	true	false	false	3.91666666666667	1	0	1	1	3	2	1	0	0	1	0	0	0	0	0	0	0	0	0	0	5	113	48	20	48	37	11	14	7	10	86	109	39
2331	3	0	0	0	0	0	0	none	even	park	false	true	true	false	false	4	0	0	1	0	4	3	2	0	0	1	0	0	0	0	0	1	0	0	2	0	0	111	47	20	45	33	9	16	8	9	82	105	37
2332	3	0	0	0	0	0	0	none	even	park	false	true	true	false	false	4.08333333333333	0	0	0	0	0	1	0	0	0	0	0	0	0	0	0	0	0	0	0	0	10	110	47	22	38	36	14	17	7	9	81	109	39
2333	3	0	0	0	0	0	0	none	even	park	false	true	true	false	false	4.16666666666667	0	0	0	1	2	1	0	1	1	0	0	0	0	0	0	0	0	0	0	0	0	108	47	22	38	38	14	16	5	9	79	110	41
2334	3	0	0	0	0	0	0	none	even	park	false	true	true	false	false	4.25	0	0	0	0	4	0	0	0	1	0	0	0	0	0	0	0	0	0	0	0	0	110	47	22	38	43	11	16	7	9	78	115	42
2335	3	0	0	0	0	0	0	none	even	park	false	true	true	false	false	4.33333333333333	0	0	0	0	1	5	0	0	0	0	0	0	0	0	0	0	0	0	0	0	0	114	51	22	37	38	11	16	7	5	77	110	42
2336	3	0	0	0	0	0	0	none	even	park	false	true	true	false	false	4.41666666666667	0	0	0	0	1	0	0	0	1	0	0	0	0	0	0	0	0	0	0	0	0	115	53	22	42	44	13	16	6	3	83	116	44
2337	3	0	0	0	0	0	0	none	even	park	false	true	true	false	false	4.5	0	0	1	0	2	2	0	0	0	0	0	0	0	0	0	1	0	0	0	0	0	115	54	23	43	44	13	16	6	1	85	115	45
2338	3	0	0	0	0	0	0	none	even	park	false	true	true	false	false	4.58333333333333	0	0	1	2	2	1	0	0	1	1	0	0	0	0	0	0	0	0	0	0	0	116	53	21	42	44	12	12	6	4	81	113	43
2339	3	0	0	0	0	0	0	none	even	park	false	true	true	false	false	4.66666666666667	0	2	3	2	2	3	0	0	1	0	0	0	0	0	0	1	0	2	0	0	0	113	50	20	40	40	11	9	5	8	76	107	41
2340	3	0	0	0	0	0	0	none	even	park	false	true	true	false	false	4.75	0	0	0	0	3	3	1	0	0	0	0	0	0	0	0	0	0	0	0	0	0	117	50	20	31	33	18	9	5	12	74	104	41
2341	3	0	0	0	0	0	0	none	even	park	false	true	true	false	false	4.83333333333333	0	0	0	0	0	1	0	0	0	0	0	0	0	0	0	0	0	0	0	0	0	117	50	20	27	27	22	14	5	12	74	103	40
2342	3	0	0	0	0	0	0	none	even	park	false	true	true	false	false	4.91666666666667	0	0	0	1	0	1	0	0	0	0	0	0	0	0	0	0	0	0	0	0	0	119	50	19	27	21	26	20	6	13	78	104	41
2343	3	0	0	0	0	0	0	none	even	park	false	true	true	false	false	5	0	0	2	0	1	2	0	3	0	0	0	0	0	0	0	1	0	2	0	0	0	115	48	20	28	22	26	18	6	13	80	101	40
2344	3	0	0	0	0	0	0	none	even	park	false	true	true	false	false	5.08333333333333	0	0	1	1	0	0	0	1	0	1	0	0	0	0	0	0	0	0	0	0	0	118	47	19	27	18	25	21	11	13	82	99	38
2345	3	0	0	0	0	0	0	none	even	park	false	true	true	false	false	5.16666666666667	0	0	2	0	2	1	1	0	0	1	0	0	0	0	0	0	0	0	0	0	0	113	45	19	26	19	26	23	11	12	82	99	39
2346	3	0	0	0	0	0	0	none	even	park	false	true	true	false	false	5.25	1	0	2	1	1	1	1	1	1	1	0	0	0	0	0	0	0	0	0	0	2	105	43	20	23	15	27	23	8	11	78	92	36
2347	3	0	0	0	0	0	0	none	even	park	false	true	true	false	false	5.33333333333333	0	0	0	0	1	1	1	0	0	0	0	0	0	0	0	0	0	0	0	0	0	105	43	20	23	15	26	23	8	11	77	92	37
2348	3	0	0	0	0	0	0	none	even	park	false	true	true	false	false	5.41666666666667	0	0	1	0	0	0	0	0	0	0	0	0	0	0	0	1	0	0	0	0	0	105	42	20	19	16	28	26	10	11	77	95	38
2349	3	0	0	0	0	0	0	none	even	park	false	true	true	false	false	5.5	0	0	0	1	1	0	0	1	0	0	0	0	0	0	0	0	0	0	0	0	0	106	42	19	19	17	30	26	11	11	79	96	39
2350	3	0	0	0	0	0	0	none	even	park	false	true	true	false	false	5.58333333333333	0	0	0	0	0	1	1	1	1	0	0	0	0	0	0	0	0	0	0	0	0	109	46	19	22	20	30	26	10	7	81	99	39
2351	3	0	0	0	0	0	0	none	even	park	false	true	true	false	false	5.66666666666667	0	0	1	1	1	2	0	0	1	1	0	0	0	0	0	0	0	0	0	0	0	108	48	18	24	20	30	26	9	3	81	97	39
2352	3	0	0	0	0	0	0	none	even	park	false	true	true	false	false	5.75	0	0	0	0	0	0	0	1	0	0	0	0	0	0	0	0	0	0	0	0	0	117	49	18	24	21	26	23	15	4	83	97	36
2353	3	0	0	0	0	0	0	none	even	park	false	true	true	false	false	5.83333333333333	0	0	0	0	1	1	1	0	0	0	0	0	0	0	0	0	0	0	0	0	0	125	49	18	26	21	22	18	18	9	84	97	33
2354	3	0	0	0	0	0	0	none	even	park	false	true	true	false	false	5.91666666666667	0	0	2	1	3	0	2	2	0	0	0	0	0	0	0	2	3	0	0	0	0	129	48	18	19	19	20	14	21	12	78	93	29
2355	3	0	0	0	0	0	0	none	even	park	false	true	true	false	false	6	0	0	1	0	1	1	0	0	1	0	0	0	0	0	0	0	0	0	0	0	0	127	47	18	19	17	21	15	21	12	79	91	30
2356	3	0	0	0	0	0	0	none	even	park	false	true	true	false	false	6.08333333333333	1	0	4	2	3	3	0	1	1	1	0	0	0	0	0	0	0	0	0	0	0	123	44	20	21	26	18	9	20	15	79	94	31
2357	3	0	0	0	0	0	0	none	even	park	false	true	true	false	false	6.16666666666667	0	0	0	1	4	3	0	0	0	1	0	0	0	0	0	0	0	0	0	0	0	126	44	19	19	27	17	9	22	16	77	96	33
2358	3	0	0	0	0	0	0	none	even	park	false	true	true	false	false	6.25	0	0	0	0	1	2	1	0	1	1	0	0	0	0	0	0	0	0	0	0	0	128	44	19	27	33	14	7	23	17	83	101	36
2359	3	0	0	0	0	0	0	none	even	park	false	true	true	false	false	6.33333333333333	0	0	2	0	2	1	0	1	0	1	1	0	0	0	1	1	1	1	0	0	0	123	42	19	24	32	15	6	23	16	81	96	34
2360	3	0	0	0	0	0	0	none	even	park	false	true	true	false	false	6.41666666666667	2	0	0	2	3	0	0	0	2	2	0	0	0	0	0	0	0	0	0	0	10	118	42	19	21	27	14	8	20	14	74	91	29
2361	3	0	0	0	0	0	0	none	even	park	false	true	true	false	false	6.5	0	0	0	0	1	1	0	0	0	0	0	0	0	0	0	0	0	0	0	0	0	121	42	19	25	31	11	10	23	14	78	97	30
2362	3	0	0	0	0	0	0	none	even	park	false	true	true	false	false	6.58333333333333	0	0	0	0	1	2	0	0	0	1	0	0	0	0	0	0	0	0	0	0	0	122	42	19	28	33	10	9	24	14	81	98	33
2363	3	0	0	0	0	0	0	none	even	park	false	true	true	false	false	6.66666666666667	0	0	1	0	2	1	0	0	0	1	0	0	0	0	0	0	0	0	0	0	0	119	41	19	28	33	10	9	24	13	81	96	33
2364	3	0	0	0	0	0	0	none	even	park	false	true	true	false	false	6.75	0	0	0	1	1	1	0	0	3	1	0	0	0	0	0	0	0	0	0	0	10	113	42	22	33	26	9	8	18	11	82	87	32
2365	3	0	0	0	0	0	0	none	even	park	false	true	true	false	false	6.83333333333333	0	0	0	0	2	2	0	0	1	0	0	0	0	0	0	0	0	0	0	0	4	111	43	24	28	24	11	8	15	10	78	85	33
2366	3	0	0	0	0	0	0	none	even	park	false	true	true	false	false	6.91666666666667	1	0	1	2	2	0	0	0	1	2	0	0	0	0	0	1	0	0	0	0	3	110	44	25	27	24	6	7	15	7	73	82	29
2367	3	0	0	0	0	0	0	none	even	park	false	true	true	false	false	7	2	0	0	2	0	4	0	0	1	0	0	0	0	0	0	0	0	0	0	0	11	111	44	24	20	15	5	6	15	8	64	73	24
2368	3	0	0	0	0	0	0	none	even	park	false	true	true	false	false	7.08333333333333	3	0	1	3	2	0	0	0	1	0	0	0	0	0	0	1	1	0	0	0	5	109	46	24	16	12	5	9	12	5	57	72	21
2369	3	0	0	0	0	0	0	none	even	park	false	true	true	false	false	7.16666666666667	1	1	1	1	0	0	0	0	1	0	0	0	0	0	0	0	0	0	0	0	0	110	47	24	18	14	6	8	11	5	59	74	20
2370	3	0	0	0	0	0	0	none	even	park	false	true	true	false	false	7.25	0	0	0	1	1	1	0	0	0	0	0	0	0	0	0	0	0	0	0	0	0	110	48	24	22	15	7	10	10	4	63	77	20
2371	3	0	0	0	0	0	0	none	even	park	false	true	true	false	false	7.33333333333333	0	0	0	1	1	1	1	1	1	0	0	0	0	0	0	0	0	0	0	0	0	109	48	23	27	38	6	9	9	4	65	99	29
2372	3	0	0	0	0	0	0	none	even	park	false	true	true	false	false	7.41666666666667	0	0	0	0	1	1	0	1	0	1	0	0	0	0	0	0	0	0	0	0	0	110	48	23	41	50	9	6	9	5	82	109	37
2373	3	0	0	0	0	0	0	none	even	park	false	true	true	false	false	7.5	0	0	1	1	2	1	1	0	1	0	0	0	0	0	0	0	0	0	0	0	9	106	47	24	37	51	9	7	6	6	76	111	36
2374	3	0	0	0	0	0	0	none	even	park	false	true	true	false	false	7.58333333333333	0	0	0	1	0	2	0	0	0	0	0	0	0	0	0	0	0	0	0	0	0	106	47	23	43	55	10	7	6	6	82	115	40
2375	3	0	0	0	0	0	0	none	even	park	false	true	true	false	false	7.66666666666667	0	0	1	1	2	4	0	1	0	0	0	0	0	0	0	1	0	0	0	0	0	104	46	22	41	51	10	6	6	6	79	109	39
2376	3	0	0	0	0	0	0	none	even	park	false	true	true	false	false	7.75	0	0	0	0	1	2	0	0	1	0	0	0	0	0	0	0	0	0	0	0	0	103	46	22	44	55	12	6	5	6	83	113	43
2377	3	0	0	0	0	0	0	none	even	park	false	true	true	false	false	7.83333333333333	0	0	1	0	5	4	0	0	0	1	0	0	0	0	0	1	2	3	0	0	0	102	45	22	42	53	11	5	6	6	81	109	43
2378	3	0	0	0	0	0	0	none	even	park	false	true	true	false	false	7.91666666666667	1	0	0	2	2	4	0	0	0	0	0	0	0	0	0	0	0	0	0	0	4	100	46	23	39	50	12	6	3	5	77	107	43
2379	3	0	0	0	0	0	0	none	even	park	false	true	true	false	false	8	0	0	1	0	2	5	0	0	0	0	0	0	0	0	0	0	0	0	0	0	0	100	46	23	37	45	11	6	4	4	75	101	41
2380	3	0	0	0	0	0	0	none	even	park	false	true	true	false	false	8.08333333333333	1	0	1	2	3	5	0	0	1	0	0	0	0	0	0	1	2	0	0	0	4	99	45	22	31	36	11	6	3	6	67	93	38
2381	3	0	0	0	0	0	0	none	even	park	false	true	true	false	false	8.16666666666667	0	0	1	0	2	0	0	0	0	0	0	0	0	0	0	1	1	0	0	0	0	100	45	22	28	34	10	8	5	5	65	92	36
2382	3	0	0	0	0	0	0	none	even	park	false	true	true	false	false	8.25	0	0	0	1	1	2	0	0	0	0	0	0	0	0	0	0	0	0	0	0	0	101	45	21	30	33	11	9	5	6	67	93	35
2383	3	0	0	0	0	0	0	none	even	park	false	true	true	false	false	8.33333333333333	0	0	1	0	2	2	0	1	0	0	0	0	0	0	0	1	0	0	0	0	0	99	44	21	26	26	15	19	5	6	67	95	35
2384	3	0	0	0	0	0	0	none	even	park	false	true	true	false	false	8.41666666666667	0	0	0	0	1	1	0	0	0	1	0	0	0	0	0	0	0	0	0	0	0	103	46	21	20	30	19	24	8	3	68	103	38
2385	3	0	0	0	0	0	0	none	even	park	false	true	true	false	false	8.5	0	0	2	0	3	3	0	0	0	0	0	0	0	0	0	1	2	2	0	0	0	102	44	21	22	30	20	24	9	5	72	103	37
2386	3	0	0	0	0	0	0	none	even	park	false	true	true	false	false	8.58333333333333	0	0	1	0	1	1	0	0	0	0	0	0	0	0	0	0	0	0	0	0	0	101	43	21	18	27	22	26	10	5	71	101	37
2387	3	0	0	0	0	0	0	none	even	park	false	true	true	false	false	8.66666666666667	0	0	0	1	0	1	0	0	1	0	0	0	0	0	0	0	0	0	0	0	0	100	43	20	20	31	22	26	9	5	71	105	39
2388	3	0	0	0	0	0	0	none	even	park	false	true	true	false	false	8.75	0	0	0	1	0	2	0	1	0	0	0	0	0	0	0	0	0	0	0	0	0	102	43	19	16	26	24	28	11	5	70	102	38
2389	3	0	0	0	0	0	0	none	even	park	false	true	true	false	false	8.83333333333333	1	0	1	1	1	3	0	0	0	1	0	0	0	0	0	0	0	0	0	0	2	99	43	19	19	26	26	28	10	3	74	100	40
2390	3	0	0	0	0	0	0	none	even	park	false	true	true	false	false	8.91666666666667	0	0	0	0	1	0	0	0	0	0	0	0	0	0	0	0	0	0	0	0	0	101	43	19	19	26	25	29	11	4	74	102	39
2391	3	0	0	0	0	0	0	none	even	park	false	true	true	false	false	9	0	0	0	0	0	0	0	0	1	0	0	0	0	0	0	0	0	0	0	0	0	99	43	20	19	26	25	29	9	4	73	102	39
2392	3	0	0	0	0	0	0	none	even	park	false	true	true	false	false	9.08333333333333	1	0	0	1	1	2	0	1	0	1	0	0	0	0	0	0	0	0	0	0	1	100	43	20	18	24	24	25	9	5	71	97	39
2393	3	0	0	0	0	0	0	none	even	park	false	true	true	false	false	9.16666666666667	1	0	0	1	0	0	0	0	0	0	0	0	0	0	0	0	0	0	0	0	0	100	43	21	23	25	23	24	8	6	75	98	39
2394	3	0	0	0	0	0	0	none	even	park	false	true	true	false	false	9.25	1	0	0	1	2	1	0	1	0	0	0	0	0	0	0	0	0	0	0	0	1	104	44	20	23	27	22	21	9	7	74	99	37
2395	3	0	0	0	0	0	0	none	even	park	false	true	true	false	false	9.33333333333333	0	0	0	0	1	0	1	0	0	0	0	0	0	0	0	0	0	0	0	0	0	116	44	20	27	27	18	15	13	15	78	101	32
2396	3	0	0	0	0	0	0	none	even	park	false	true	true	false	false	9.41666666666667	0	0	2	3	0	2	1	1	0	2	0	0	0	0	0	1	0	0	0	0	0	120	42	19	25	17	12	17	18	18	74	94	27
2397	3	0	0	0	0	0	0	none	even	park	false	true	true	false	false	9.5	0	0	0	1	2	1	0	0	1	0	0	0	0	0	0	0	0	0	0	0	0	123	43	19	22	15	13	18	18	19	72	95	25
2398	3	0	0	0	0	0	0	none	even	park	false	true	true	false	false	9.58333333333333	0	0	0	2	3	0	0	0	2	1	0	0	0	0	0	0	0	0	0	0	0	124	43	17	24	21	10	17	19	19	70	100	26
2399	3	0	0	0	0	0	0	none	even	park	false	true	true	false	false	9.66666666666667	0	0	0	0	0	0	0	1	0	1	0	0	0	0	0	0	0	0	0	0	0	123	43	17	25	23	12	19	19	18	73	103	29
2400	3	0	0	0	0	0	0	none	even	park	false	true	true	false	false	9.75	1	0	1	2	0	0	1	2	0	0	0	0	0	0	0	1	0	0	1	1	0	123	42	17	33	29	8	16	20	19	78	106	31
2401	3	0	0	0	0	0	0	none	even	park	false	true	true	false	false	9.83333333333333	0	0	1	1	1	1	0	0	1	0	1	0	0	0	0	0	0	0	0	0	0	120	41	16	32	31	13	20	19	19	80	111	35
2402	3	0	0	0	0	0	0	none	even	park	false	true	true	false	false	9.91666666666667	0	0	1	0	1	2	2	2	0	0	0	0	0	0	0	0	0	0	0	0	0	120	41	16	36	31	11	17	19	19	82	108	36
2403	3	0	0	0	0	0	0	none	even	park	false	true	true	false	false	10	0	0	0	0	1	0	0	0	0	2	0	0	0	0	0	0	0	0	0	0	0	118	41	16	37	32	11	17	19	17	83	107	37
2404	3	0	0	0	0	0	0	none	even	park	false	true	true	false	false	10.0833333333333	0	0	0	1	4	1	0	0	1	0	0	0	0	0	0	0	0	0	0	0	0	118	43	16	37	34	11	17	17	15	81	109	39
2405	3	0	0	0	0	0	0	none	even	park	false	true	true	false	false	10.1666666666667	0	0	0	0	2	2	0	0	0	0	0	0	0	0	0	0	0	0	0	0	0	118	44	17	31	35	15	17	16	14	79	110	39
2406	3	0	0	0	0	0	0	none	even	park	false	true	true	false	false	10.25	0	0	0	0	4	1	0	0	1	0	0	0	0	0	0	0	0	0	0	0	0	117	45	18	27	31	15	20	14	13	74	109	39
2407	3	0	0	0	0	0	0	none	even	park	false	true	true	false	false	10.3333333333333	0	1	1	1	3	1	0	0	0	0	0	0	0	0	0	0	0	0	0	0	0	119	48	19	19	28	20	20	12	11	70	107	38
2408	3	0	0	0	0	0	0	none	even	park	false	true	true	false	false	10.4166666666667	1	0	0	1	0	0	0	0	2	0	0	0	0	0	0	0	0	0	0	0	3	127	53	23	19	28	16	11	7	14	65	106	35
2409	3	0	0	0	0	0	0	none	even	park	false	true	true	false	false	10.5	1	0	1	1	1	0	0	0	1	0	0	0	0	0	0	1	1	0	0	0	2	130	54	23	18	28	14	10	8	14	63	106	31
2410	3	0	0	0	0	0	0	none	even	park	false	true	true	false	false	10.5833333333333	0	0	1	0	1	2	0	0	1	1	0	0	0	0	0	0	0	0	0	0	4	125	54	25	17	20	14	15	5	12	61	101	29
2411	3	0	0	0	0	0	0	none	even	park	false	true	true	false	false	10.6666666666667	0	1	1	0	0	0	0	0	0	1	0	0	0	0	0	0	0	0	0	0	0	127	53	25	18	21	12	14	7	14	62	102	28
2412	3	0	0	0	0	0	0	none	even	park	false	true	true	false	false	10.75	0	2	2	0	1	2	0	0	0	0	0	0	0	0	0	0	0	0	0	0	0	122	51	26	20	19	14	18	6	14	66	102	29
2413	3	0	0	0	0	0	0	none	even	park	false	true	true	false	false	10.8333333333333	0	0	0	0	1	0	0	0	0	0	0	0	0	0	0	0	0	0	0	0	0	128	51	26	26	20	12	22	10	16	74	109	32
2414	3	0	0	0	0	0	0	none	even	park	false	true	true	false	false	10.9166666666667	0	0	1	1	3	2	0	0	1	1	0	0	0	0	0	0	0	0	0	0	0	124	50	25	37	33	14	22	9	15	85	120	39
2415	3	0	0	0	0	0	0	none	even	park	false	true	true	false	false	11	0	0	2	0	0	2	2	2	0	1	0	0	0	0	0	0	0	0	0	0	0	119	48	25	42	36	14	21	9	14	90	119	42
2416	3	0	0	0	0	0	0	none	even	park	false	true	true	false	false	11.0833333333333	0	0	2	1	2	2	0	3	0	2	0	0	0	0	0	0	0	0	0	0	0	113	46	24	42	40	15	19	9	12	90	117	43
2417	3	0	0	0	0	0	0	none	even	park	false	true	true	false	false	11.1666666666667	0	0	1	0	1	1	0	1	0	0	0	0	0	0	0	0	0	0	0	0	0	115	45	24	44	39	11	20	13	12	92	116	43
2418	3	0	0	0	0	0	0	none	even	park	false	true	true	false	false	11.25	0	0	1	2	2	4	0	0	1	0	0	0	0	0	0	0	0	0	0	0	0	113	44	22	43	37	11	19	12	13	88	113	42
2419	3	0	0	0	0	0	0	none	even	park	false	true	true	false	false	11.3333333333333	0	0	0	1	0	0	0	0	0	1	0	0	0	0	0	0	0	0	0	0	0	115	45	21	43	37	10	18	13	12	87	112	42
2420	3	0	0	0	0	0	0	none	even	park	false	true	true	false	false	11.4166666666667	0	0	1	2	2	1	0	2	0	0	0	0	0	0	0	1	0	0	0	2	0	117	49	20	41	36	10	16	12	7	83	108	41
2421	3	0	0	0	0	0	0	none	even	park	false	true	true	false	false	11.5	0	0	0	0	3	2	0	0	1	0	0	0	0	0	0	0	0	0	0	0	0	116	50	23	37	33	11	17	9	7	80	107	41
2422	3	0	0	0	0	0	0	none	even	park	false	true	true	false	false	11.5833333333333	0	0	1	1	2	5	0	0	0	0	0	0	0	0	0	0	0	0	0	0	0	120	49	22	34	28	10	13	11	11	77	101	36
2423	3	0	0	0	0	0	0	none	even	park	false	true	true	false	false	11.6666666666667	1	0	0	1	1	0	0	0	0	0	0	0	0	0	0	0	0	0	0	0	11	120	51	23	30	20	11	15	9	9	73	95	33
2424	3	0	0	0	0	0	0	none	even	park	false	true	true	false	false	11.75	0	0	0	0	0	0	0	0	0	0	0	0	0	0	0	0	0	0	0	0	0	126	51	23	27	18	12	13	11	13	73	95	30
2425	3	0	0	0	0	0	0	none	even	park	false	true	true	false	false	11.8333333333333	1	0	1	1	4	3	0	0	0	0	0	0	0	0	0	0	0	0	0	0	5	128	52	25	17	13	13	10	9	15	64	90	24
2426	3	0	0	0	0	0	0	none	even	park	false	true	true	false	false	11.9166666666667	0	0	0	0	1	0	0	0	1	1	0	0	0	0	0	0	0	0	0	0	0	127	52	25	11	16	18	12	9	14	63	94	25
2427	3	0	0	0	0	0	0	none	even	park	false	true	true	false	false	12	0	1	1	1	0	1	0	0	0	1	0	0	0	0	0	0	0	0	0	0	0	127	51	24	18	25	20	14	11	14	73	104	30
2428	3	0	0	0	0	0	0	none	even	park	false	true	true	false	false	12.0833333333333	0	0	0	1	3	1	0	1	2	0	0	0	0	0	0	0	0	0	0	0	1	126	51	23	24	29	20	17	10	14	77	111	35
2429	3	0	0	0	0	0	0	none	even	park	false	true	true	false	false	12.1666666666667	0	0	1	0	0	1	2	1	0	0	0	0	0	0	0	0	0	0	0	0	8	124	50	25	29	31	18	13	8	16	80	110	37
2430	3	0	0	0	0	0	0	none	even	park	false	true	true	false	false	12.25	1	0	0	2	0	0	0	1	0	2	0	0	0	0	0	0	0	0	0	0	2	123	51	23	30	37	18	12	8	13	79	113	39
2431	3	0	0	0	0	0	0	none	even	park	false	true	true	false	false	12.3333333333333	0	0	0	0	1	1	0	0	0	1	0	0	0	0	0	0	0	0	0	0	0	121	51	24	32	38	18	12	7	12	81	113	40
2432	3	0	0	0	0	0	0	none	even	park	false	true	true	false	false	12.4166666666667	0	0	1	0	1	2	0	1	2	0	0	0	0	0	0	0	0	0	0	0	0	117	50	24	33	42	18	11	5	12	80	115	43
2433	3	0	0	0	0	0	0	none	even	park	false	true	true	false	false	12.5	0	0	0	1	1	1	0	0	0	0	0	0	0	0	0	0	0	0	0	0	0	118	51	24	40	46	17	11	5	11	86	119	45
2434	3	0	0	0	0	0	0	none	even	park	false	true	true	false	false	12.5833333333333	0	0	1	0	3	3	0	0	0	1	0	0	0	0	0	1	1	1	0	0	4	118	53	25	43	49	16	10	5	7	89	119	44
2435	3	0	0	0	0	0	0	none	even	park	false	true	true	false	false	12.6666666666667	0	0	0	1	2	1	0	0	0	0	0	0	0	0	0	0	0	0	0	0	0	119	53	24	44	51	16	11	6	7	90	122	46
2436	3	0	0	0	0	0	0	none	even	park	false	true	true	false	false	12.75	0	0	1	1	4	4	0	0	0	0	0	0	0	0	0	0	0	0	0	0	0	120	55	24	40	47	15	11	6	4	85	117	44
2437	3	0	0	0	0	0	0	none	even	park	false	true	true	false	false	12.8333333333333	0	1	4	1	4	8	0	0	0	0	0	0	0	0	0	2	2	1	0	0	3	117	54	24	34	38	13	10	7	2	78	104	38
2438	3	0	0	0	0	0	0	none	even	park	false	true	true	false	false	12.9166666666667	0	1	3	0	4	3	0	1	0	0	0	0	0	0	0	1	0	0	0	0	0	117	51	24	30	31	8	12	12	3	74	97	36
2439	3	0	0	0	0	0	0	none	even	park	false	true	true	false	false	13	0	0	0	0	3	2	0	0	0	0	0	0	0	0	0	0	0	0	0	0	0	124	51	24	24	28	9	17	16	6	73	102	37
2440	3	0	0	0	0	0	0	none	even	park	false	true	true	false	false	13.0833333333333	2	0	0	2	1	3	0	0	0	2	0	0	0	0	0	0	0	0	0	0	2	127	51	23	20	20	10	16	17	8	70	95	33
2441	3	0	0	0	0	0	0	none	even	park	false	true	true	false	false	13.1666666666667	0	0	0	0	1	0	0	0	0	0	0	0	0	0	0	0	0	0	0	0	0	129	52	23	18	18	14	18	18	7	73	95	33
2442	3	0	0	0	0	0	0	none	even	park	false	true	true	false	false	13.25	0	1	4	0	2	4	2	0	0	0	0	0	0	0	0	0	0	0	0	0	0	121	48	23	26	22	13	19	18	7	80	96	36
2443	3	0	0	0	0	0	0	none	even	park	false	true	true	false	false	13.3333333333333	0	0	0	1	1	0	0	1	0	0	0	0	0	0	0	0	0	0	0	0	0	121	48	22	28	25	14	19	18	7	82	99	39
2444	3	0	0	0	0	0	0	none	even	park	false	true	true	false	false	13.4166666666667	0	0	1	2	2	0	1	1	2	0	0	0	0	0	0	0	0	0	0	0	0	117	47	20	28	31	14	20	16	7	78	105	40
2445	3	0	0	0	0	0	0	none	even	park	false	true	true	false	false	13.5	1	0	2	1	1	5	1	1	1	1	1	0	3	0	0	1	0	0	1	1	2	110	45	20	35	33	13	19	14	6	82	103	41
2446	3	0	0	0	0	0	0	none	even	park	false	true	true	false	false	13.5833333333333	0	0	0	1	2	0	0	2	0	1	0	0	0	0	0	0	0	0	0	0	0	108	45	20	34	31	15	19	13	5	82	100	41
2447	3	0	0	0	0	0	0	none	even	park	false	true	true	false	false	13.6666666666667	0	0	1	2	0	4	1	0	1	0	0	0	0	0	0	0	0	0	0	0	0	106	44	19	31	27	16	18	12	6	78	95	38
2448	3	0	0	0	0	0	0	none	even	park	false	true	true	false	false	13.75	0	0	1	1	2	1	0	2	0	0	0	0	0	0	0	0	0	0	0	0	0	103	43	19	29	26	16	16	11	6	75	91	37
2449	3	0	0	0	0	0	0	none	even	park	false	true	true	false	false	13.8333333333333	1	0	0	1	2	2	0	0	0	0	0	0	0	0	0	0	0	0	0	0	2	102	43	19	27	25	16	16	10	6	72	90	37
2450	3	0	0	0	0	0	0	none	even	park	false	true	true	false	false	13.9166666666667	1	0	0	2	1	0	0	0	0	0	0	0	0	0	0	0	0	0	0	0	2	100	43	20	28	28	16	15	7	7	71	93	38
2451	3	0	0	0	0	0	0	none	even	park	false	true	true	false	false	14	1	0	1	1	2	1	1	0	1	1	0	0	0	0	0	1	0	0	0	0	6	101	43	23	20	25	13	14	5	10	61	92	34
2452	3	0	0	0	0	0	0	none	even	park	false	true	true	false	false	14.0833333333333	0	0	0	0	0	1	0	0	0	0	0	0	0	0	0	0	0	0	0	0	0	112	47	24	21	27	10	9	7	11	62	94	32
2453	3	0	0	0	0	0	0	none	even	park	false	true	true	false	false	14.1666666666667	1	0	1	1	1	0	0	0	0	0	0	0	0	0	0	0	0	0	0	0	5	114	46	24	20	25	7	8	10	12	61	91	28
2454	3	0	0	0	0	0	0	none	even	park	false	true	true	false	false	14.25	0	0	0	0	2	0	0	0	0	0	0	0	0	0	0	0	0	0	0	0	0	114	46	24	15	25	10	11	10	12	59	94	28
2455	3	0	0	0	0	0	0	none	even	park	false	true	true	false	false	14.3333333333333	0	1	3	1	0	0	0	0	0	0	0	0	0	0	0	1	0	0	0	0	0	108	43	23	12	25	13	11	10	12	58	91	28
2456	3	0	0	0	0	0	0	none	even	park	false	true	true	false	false	14.4166666666667	0	0	1	0	3	2	0	0	0	1	0	0	0	0	0	1	3	1	0	0	0	108	42	23	13	21	13	14	11	13	60	90	28
2457	3	0	0	0	0	0	0	none	even	park	false	true	true	false	false	14.5	0	0	1	1	4	2	0	0	0	0	0	0	0	0	0	0	0	0	0	0	0	106	41	22	17	21	15	20	11	13	65	95	33
2458	3	0	0	0	0	0	0	none	even	park	false	true	true	false	false	14.5833333333333	0	0	0	0	0	0	0	0	0	2	0	0	0	0	0	0	0	0	0	0	0	108	41	22	26	24	15	18	13	13	76	96	34
2459	3	0	0	0	0	0	0	none	even	park	false	true	true	false	false	14.6666666666667	0	0	1	2	2	1	0	0	1	0	0	0	0	0	0	1	2	1	0	0	0	108	41	20	25	24	13	18	14	12	72	95	33
2460	3	0	0	0	0	0	0	none	even	park	false	true	true	false	false	14.75	0	0	1	0	0	0	1	2	0	1	0	0	0	0	0	1	0	0	0	0	0	105	40	20	26	29	12	16	14	11	72	96	34
2461	3	0	0	0	0	0	0	none	even	park	false	true	true	false	false	14.8333333333333	0	0	3	0	3	2	2	0	0	1	0	0	0	0	0	1	0	0	0	0	0	98	37	20	25	28	10	16	14	10	69	91	32
2462	3	0	0	0	0	0	0	none	even	park	false	true	true	false	false	14.9166666666667	0	0	0	0	1	1	0	1	0	1	0	0	0	0	0	0	0	0	0	0	0	97	37	20	28	25	10	17	14	9	72	88	33
2463	3	0	0	0	0	0	0	none	even	park	false	true	true	false	false	15	0	1	2	1	4	2	0	0	0	0	0	0	0	0	0	1	2	1	0	0	1	98	38	22	29	27	8	13	12	10	71	88	33
2464	3	0	0	0	0	0	0	none	even	park	false	true	true	false	false	15.0833333333333	0	0	1	1	3	3	0	1	0	0	0	0	0	0	0	0	0	0	0	0	0	98	41	23	26	23	9	14	10	6	68	84	33
2465	3	0	0	0	0	0	0	none	even	park	false	true	true	false	false	15.1666666666667	1	0	0	1	2	2	0	0	0	2	0	0	0	0	0	0	0	0	0	0	13	93	41	26	15	16	10	13	7	4	58	74	28
2466	3	0	0	0	0	0	0	none	even	park	false	true	true	false	false	15.25	0	0	0	2	0	1	0	0	0	1	0	0	0	0	0	0	0	0	0	0	0	97	41	24	15	13	8	12	9	6	56	72	26
2467	3	0	0	0	0	0	0	none	even	park	false	true	true	false	false	15.3333333333333	0	0	0	0	0	1	1	0	1	1	0	0	0	0	0	0	0	0	0	0	3	96	41	24	18	15	6	11	9	5	57	72	26
2468	3	0	0	0	0	0	0	none	even	park	false	true	true	false	false	15.4166666666667	1	0	2	1	0	1	0	1	1	0	0	0	0	0	0	0	0	0	0	0	0	94	39	24	19	17	5	8	8	8	56	72	25
2469	3	0	0	0	0	0	0	none	even	park	false	true	true	false	false	15.5	0	0	0	1	0	1	0	0	0	0	0	0	0	0	0	0	0	0	0	0	0	99	39	23	18	15	9	6	9	12	59	72	24
2470	3	0	0	0	0	0	0	none	even	park	false	true	true	false	false	15.5833333333333	1	0	1	2	0	1	1	0	0	0	0	0	0	0	0	1	0	0	0	0	0	98	39	23	12	14	13	8	9	11	57	72	24
2471	3	0	0	0	0	0	0	none	even	park	false	true	true	false	false	15.6666666666667	1	0	1	1	1	0	0	2	0	0	0	0	0	0	0	0	0	0	0	0	0	94	38	24	18	21	14	6	7	11	63	76	28
2472	3	0	0	0	0	0	0	none	even	park	false	true	true	false	false	15.75	0	0	1	1	1	0	1	1	0	0	0	0	0	0	0	1	1	0	0	0	2	92	37	23	24	20	13	9	7	11	67	77	30
2473	3	0	0	0	0	0	0	none	even	park	false	true	true	false	false	15.8333333333333	0	0	1	0	5	1	1	0	0	0	0	0	0	0	0	0	0	0	0	0	0	90	36	23	19	19	12	9	7	11	61	75	29
2474	3	0	0	0	0	0	0	none	even	park	false	true	true	false	false	15.9166666666667	0	0	0	0	1	1	0	1	0	0	0	0	0	0	0	0	0	0	0	0	0	90	36	23	22	18	12	8	7	11	64	73	30
2475	3	0	0	0	0	0	0	none	even	park	false	true	true	false	false	16	0	0	0	0	2	0	0	0	0	0	0	0	0	0	0	0	0	0	0	0	0	92	38	23	21	21	12	8	7	9	63	76	31
2476	3	0	0	0	0	0	0	none	even	park	false	true	true	false	false	16.0833333333333	0	0	1	1	2	2	0	0	0	0	0	0	0	0	0	1	1	1	0	0	0	90	37	22	29	25	13	9	7	9	71	80	31
2477	3	0	0	0	0	0	0	none	even	park	false	true	true	false	false	16.1666666666667	0	0	0	1	3	2	0	0	0	0	0	0	0	0	0	0	0	0	0	0	0	92	37	21	26	26	11	9	9	9	67	81	31
2478	3	0	0	0	0	0	0	none	even	park	false	true	true	false	false	16.25	1	0	1	2	1	1	0	0	0	0	0	0	0	0	0	1	0	0	0	0	0	90	38	21	27	26	11	9	7	7	66	80	32
2479	3	0	0	0	0	0	0	none	even	park	false	true	true	false	false	16.3333333333333	0	0	0	0	0	1	0	0	0	1	0	0	0	0	0	0	0	0	0	0	0	88	38	22	27	25	11	9	6	6	66	78	32
2480	3	0	0	0	0	0	0	none	even	park	false	true	true	false	false	16.4166666666667	1	0	1	1	1	1	0	1	1	0	0	0	0	0	0	0	0	0	0	0	1	87	39	22	25	23	11	10	4	5	62	77	32
2481	3	0	0	0	0	0	0	none	even	park	false	true	true	false	false	16.5	0	0	0	2	2	0	0	0	0	0	0	0	0	0	0	0	0	0	0	0	0	93	43	21	23	24	11	9	5	2	60	78	30
2482	3	0	0	0	0	0	0	none	even	park	false	true	true	false	false	16.5833333333333	0	0	0	0	1	0	0	1	1	0	0	0	0	0	0	0	0	0	0	0	0	99	43	22	25	26	4	9	10	3	61	81	28
2483	3	0	0	0	0	0	0	none	even	park	false	true	true	false	false	16.6666666666667	1	0	0	1	2	1	0	0	0	1	0	0	0	0	0	0	0	0	0	0	1	99	43	21	24	22	6	12	11	2	62	79	30
2484	3	0	0	0	0	0	0	none	even	park	false	true	true	false	false	16.75	0	0	0	1	2	3	0	0	1	0	0	0	0	0	0	0	0	0	0	0	0	101	43	20	18	16	10	12	10	5	58	76	28
2485	3	0	0	0	0	0	0	none	even	park	false	true	true	false	false	16.8333333333333	0	0	2	0	3	4	0	3	0	0	0	0	0	0	0	0	0	0	0	0	0	97	41	20	19	17	10	9	10	5	59	72	27
2486	3	0	0	0	0	0	0	none	even	park	false	true	true	false	false	16.9166666666667	0	0	0	0	0	1	0	0	0	0	0	0	0	0	0	0	0	0	0	0	0	97	41	20	32	22	12	9	10	5	74	77	34
2487	3	0	0	0	0	0	0	none	even	park	false	true	true	false	false	17	0	0	0	0	0	2	1	0	1	0	0	0	0	0	0	0	0	0	0	0	0	96	41	20	34	22	12	11	9	5	75	79	35
2488	3	0	0	0	0	0	0	none	even	park	false	true	true	false	false	17.0833333333333	0	0	0	0	1	0	0	0	0	1	0	0	0	0	0	0	0	0	0	0	0	96	41	20	32	25	18	14	9	5	79	85	38
2489	3	0	0	0	0	0	0	none	even	park	false	true	true	false	false	17.1666666666667	0	0	0	2	1	0	0	0	0	0	0	0	0	0	0	0	0	0	0	0	0	94	41	20	35	29	18	15	7	5	80	90	39
2490	3	0	0	0	0	0	0	none	even	park	false	true	true	false	false	17.25	0	0	0	0	1	0	0	0	0	0	0	0	0	0	0	0	0	0	0	0	0	94	41	20	34	29	18	15	7	5	79	90	39
2491	3	0	0	0	0	0	0	none	even	park	false	true	true	false	false	17.3333333333333	0	0	2	1	3	4	0	2	0	0	0	0	0	0	0	1	1	2	0	0	0	90	39	19	31	25	18	13	7	5	75	82	37
2492	3	0	0	0	0	0	0	none	even	park	false	true	true	false	false	17.4166666666667	0	0	0	1	2	1	1	0	0	0	0	0	0	0	0	0	0	0	0	0	0	94	39	18	29	22	16	12	8	8	71	81	35
2493	3	0	0	0	0	0	0	none	even	park	false	true	true	false	false	17.5	0	0	1	0	2	1	0	0	0	1	0	0	0	0	0	1	0	0	0	0	0	92	38	19	30	21	14	12	9	7	72	78	33
2494	3	0	0	0	0	0	0	none	even	park	false	true	true	false	false	17.5833333333333	2	0	0	2	1	0	0	0	1	0	0	0	0	0	0	0	0	0	0	0	9	88	39	21	24	18	14	13	4	6	63	76	32
2495	3	0	0	0	0	0	0	none	even	park	false	true	true	false	false	17.6666666666667	0	0	1	0	0	0	0	0	1	0	0	0	0	0	0	0	0	0	0	0	0	91	38	21	22	18	13	10	6	9	62	75	30
2496	3	0	0	0	0	0	0	none	even	park	false	true	true	false	false	17.75	0	0	0	1	1	0	0	1	0	0	0	0	0	0	0	0	0	0	0	0	0	95	40	20	21	18	11	9	8	7	60	74	29
2497	3	0	0	0	0	0	0	none	even	park	false	true	true	false	false	17.8333333333333	0	0	2	1	1	0	0	0	0	0	0	0	0	0	0	0	0	0	0	0	0	91	38	19	21	19	12	12	8	7	60	76	31
2498	3	0	0	0	0	0	0	none	even	park	false	true	true	false	false	17.9166666666667	0	0	0	1	3	1	0	0	0	0	0	0	0	0	0	0	0	0	0	0	0	93	38	18	15	20	21	15	10	7	64	80	31
2499	3	0	0	0	0	0	0	none	even	park	false	true	true	false	false	18	0	0	0	0	0	1	0	0	1	0	0	0	0	0	0	0	0	0	0	0	0	95	38	18	20	22	21	16	10	9	69	85	32
2500	3	0	0	0	0	0	0	none	even	park	false	true	true	false	false	18.0833333333333	0	0	1	0	2	0	0	0	1	0	0	0	0	0	0	1	0	0	0	0	0	101	38	18	16	21	20	15	13	12	67	86	31
2501	3	0	0	0	0	0	0	none	even	park	false	true	true	false	false	18.1666666666667	0	0	1	0	0	1	0	0	0	0	0	0	0	0	0	1	0	0	0	0	0	99	37	18	16	17	20	18	13	12	67	84	31
2502	3	0	0	0	0	0	0	none	even	park	false	true	true	false	false	18.25	0	0	0	0	1	2	2	0	0	1	0	0	0	0	0	0	0	0	0	0	0	98	37	18	15	15	18	18	13	11	64	81	30
2503	3	0	0	0	0	0	0	none	even	park	false	true	true	false	false	18.3333333333333	0	0	2	0	0	2	0	0	1	0	0	0	0	0	0	0	0	0	0	0	0	93	35	18	17	16	18	18	12	11	65	80	31
2504	3	0	0	0	0	0	0	none	even	park	false	true	true	false	false	18.4166666666667	0	0	0	1	0	1	0	0	1	1	0	0	0	0	0	0	0	0	0	0	0	95	38	18	22	18	18	16	10	9	68	81	32
2505	3	0	0	0	0	0	0	none	even	park	false	true	true	false	false	18.5	0	0	0	0	0	1	0	0	0	0	0	0	0	0	0	0	0	0	0	0	3	93	38	20	18	16	20	16	8	9	66	79	31
2506	3	0	0	0	0	0	0	none	even	park	false	true	true	false	false	18.5833333333333	0	0	0	0	1	0	1	0	0	0	0	0	0	0	0	0	0	0	0	0	0	96	38	20	17	15	17	16	10	10	64	79	29
2507	3	0	0	0	0	0	0	none	even	park	false	true	true	false	false	18.6666666666667	0	0	2	0	1	1	0	2	0	0	0	0	0	0	0	1	0	0	0	0	0	93	38	21	16	14	17	14	9	8	63	74	27
2508	3	0	0	0	0	0	0	none	even	park	false	true	true	false	false	18.75	1	0	0	2	2	1	0	0	0	0	0	0	0	0	0	0	0	0	0	0	6	92	38	20	12	11	17	14	8	8	57	71	26
2509	3	0	0	0	0	0	0	none	even	park	false	true	true	false	false	18.8333333333333	0	0	1	0	2	1	0	0	0	2	0	0	0	0	0	0	0	0	0	0	0	92	37	20	10	9	16	12	9	9	55	67	24
2510	3	0	0	0	0	0	0	none	even	park	false	true	true	false	false	18.9166666666667	1	0	1	2	0	1	0	0	0	0	0	0	0	0	0	1	0	1	0	0	0	102	36	20	13	12	9	10	18	12	60	70	22
2511	3	0	0	0	0	0	0	none	even	park	false	true	true	false	false	19	0	0	2	1	0	3	1	1	0	2	1	0	0	1	1	0	0	0	0	0	0	100	35	20	14	9	8	7	18	12	60	63	20
2512	3	0	0	0	0	0	0	none	even	park	false	true	true	false	false	19.0833333333333	1	0	0	3	0	0	0	0	0	1	0	0	0	0	0	0	0	0	0	0	0	100	37	20	16	9	6	7	17	9	59	62	20
2513	3	0	0	0	0	0	0	none	even	park	false	true	true	false	false	19.1666666666667	0	0	3	0	2	1	0	1	2	1	1	0	0	0	0	1	2	0	0	0	0	94	34	20	17	11	6	3	15	11	58	59	19
2514	3	0	0	0	0	0	0	none	even	park	false	true	true	false	false	19.25	0	0	0	0	2	1	0	0	0	0	0	0	0	0	0	0	0	0	0	0	0	94	34	20	18	18	6	3	15	11	59	66	23
2515	3	0	0	0	0	0	0	none	even	park	false	true	true	false	false	19.3333333333333	0	0	1	1	1	1	0	1	0	1	1	0	0	0	0	0	0	0	0	0	0	91	33	19	21	25	6	3	15	10	61	71	25
2516	3	0	0	0	0	0	0	none	even	park	false	true	true	false	false	19.4166666666667	0	0	0	0	0	0	0	0	1	0	0	0	0	0	0	0	0	0	0	0	0	91	34	19	19	25	10	5	14	9	62	73	26
2517	3	0	0	0	0	0	0	none	even	park	false	true	true	false	false	19.5	0	0	0	0	1	0	0	0	0	1	0	0	0	0	0	0	0	0	0	0	0	91	34	19	23	29	9	5	15	8	66	76	28
2518	3	0	0	0	0	0	0	none	even	park	false	true	true	false	false	19.5833333333333	0	0	2	0	2	1	1	1	0	0	0	0	0	0	0	0	0	0	0	0	0	85	32	21	26	32	8	4	13	8	68	76	29
2519	3	0	0	0	0	0	0	none	even	park	false	true	true	false	false	19.6666666666667	0	0	1	1	1	5	2	1	0	0	0	0	0	0	0	1	0	0	0	0	0	83	31	20	25	29	6	3	13	8	64	71	29
2520	3	0	0	0	0	0	0	none	even	park	false	true	true	false	false	19.75	0	0	0	0	1	4	0	0	0	0	0	0	0	0	0	0	0	0	0	0	0	83	31	20	24	24	6	4	13	8	63	67	29
2521	3	0	0	0	0	0	0	none	even	park	false	true	true	false	false	19.8333333333333	0	0	0	1	0	1	0	0	0	0	0	0	0	0	0	0	0	0	0	0	0	83	32	20	25	24	6	4	12	7	63	67	30
2522	3	0	0	0	0	0	0	none	even	park	false	true	true	false	false	19.9166666666667	3	0	1	5	1	4	0	1	1	2	0	0	0	0	0	1	0	2	0	0	14	74	33	24	15	14	7	3	5	3	51	53	20
2523	3	0	0	0	0	0	0	none	even	park	false	true	true	false	false	20	0	0	1	3	1	0	0	0	0	1	0	0	0	0	0	0	0	0	0	0	0	74	33	21	14	14	6	2	6	2	47	51	18
3125	4	0	0	0	0	0	0	none	even	park	false	true	true	false	false	0.0833333333333333	0	0	0	2	0	2	0	0	1	0	0	0	0	0	0	0	0	0	0	0	0	107	47	19	51	37	8	14	8	5	86	103	41
3126	4	0	0	0	0	0	0	none	even	park	false	true	true	false	false	0.166666666666667	0	0	0	1	2	2	0	0	0	0	0	0	0	0	0	0	0	0	0	0	0	108	48	18	52	34	10	15	8	4	88	101	43
3127	4	0	0	0	0	0	0	none	even	park	false	true	true	false	false	0.25	0	0	0	0	1	2	0	0	0	0	0	0	0	0	0	0	0	0	0	0	0	109	48	18	53	34	11	15	8	5	90	102	45
3128	4	0	0	0	0	0	0	none	even	park	false	true	true	false	false	0.333333333333333	0	0	0	1	3	2	0	1	0	0	0	0	0	0	0	0	0	0	0	0	4	108	49	19	52	29	10	14	6	4	87	96	44
3129	4	0	0	0	0	0	0	none	even	park	false	true	true	false	false	0.416666666666667	0	0	0	0	4	0	0	0	0	0	0	0	0	0	0	0	0	0	0	0	0	108	50	20	48	29	10	14	5	3	83	96	44
3130	4	0	0	0	0	0	0	none	even	park	false	true	true	false	false	0.5	0	0	0	0	2	2	0	0	1	0	0	0	0	0	0	0	0	0	0	0	0	108	50	20	45	27	13	14	4	4	82	95	45
3131	4	0	0	0	0	0	0	none	even	park	false	true	true	false	false	0.583333333333333	1	0	2	2	5	4	0	0	1	1	1	2	1	0	0	1	1	3	0	0	5	105	48	20	34	19	12	15	4	5	70	87	39
3132	4	0	0	0	0	0	0	none	even	park	false	true	true	false	false	0.666666666666667	0	0	2	1	5	0	0	0	0	0	1	0	0	0	0	0	0	0	0	0	0	102	46	20	30	19	19	15	3	7	72	87	37
3133	4	0	0	0	0	0	0	none	even	park	false	true	true	false	false	0.75	0	0	0	1	2	1	0	0	0	0	0	0	0	0	0	0	0	0	0	0	0	109	48	19	28	18	19	13	5	8	71	87	36
3134	4	0	0	0	0	0	0	none	even	park	false	true	true	false	false	0.833333333333333	0	1	1	0	1	0	0	0	0	0	0	0	0	0	0	0	0	0	0	0	0	107	47	19	23	12	23	19	5	8	70	86	36
3135	4	0	0	0	0	0	0	none	even	park	false	true	true	false	false	0.916666666666667	0	0	1	0	1	0	0	1	0	0	0	0	0	0	0	1	0	0	0	0	0	106	46	19	22	16	25	18	6	8	72	88	37
3136	4	0	0	0	0	0	0	none	even	park	false	true	true	false	false	1	0	0	0	2	0	0	0	0	0	0	0	0	0	0	0	0	0	0	0	0	0	109	46	17	25	20	29	19	6	11	77	96	41
3137	4	0	0	0	0	0	0	none	even	park	false	true	true	false	false	1.08333333333333	0	0	1	0	1	0	3	0	0	0	0	0	0	0	0	0	0	0	0	0	0	110	45	17	25	20	26	21	8	12	76	98	40
3138	4	0	0	0	0	0	0	none	even	park	false	true	true	false	false	1.16666666666667	0	0	0	1	0	1	0	1	1	0	0	0	0	0	0	0	0	0	0	0	0	112	45	16	25	21	24	19	9	13	74	98	40
3139	4	0	0	0	0	0	0	none	even	park	false	true	true	false	false	1.25	0	0	1	0	2	1	0	1	0	0	0	0	0	0	0	1	0	0	0	0	0	110	44	16	22	18	25	20	9	13	72	95	38
3140	4	0	0	0	0	0	0	none	even	park	false	true	true	false	false	1.33333333333333	0	0	0	0	1	0	1	0	1	0	0	0	0	0	0	0	0	0	0	0	0	109	44	16	21	19	25	20	8	13	70	96	39
3141	4	0	0	0	0	0	0	none	even	park	false	true	true	false	false	1.41666666666667	0	0	1	0	0	0	3	0	0	0	0	0	0	0	0	1	0	0	0	0	0	107	43	16	24	22	22	20	8	13	70	98	40
3142	4	0	0	0	0	0	0	none	even	park	false	true	true	false	false	1.5	0	0	0	0	1	0	2	0	1	0	0	0	0	0	0	0	0	0	0	0	0	108	44	16	24	23	21	19	7	13	68	99	39
3143	4	0	0	0	0	0	0	none	even	park	false	true	true	false	false	1.58333333333333	0	0	1	1	3	3	0	0	1	0	0	0	0	0	0	0	0	0	0	0	0	109	45	17	23	25	19	17	6	13	65	100	38
3144	4	0	0	0	0	0	0	none	even	park	false	true	true	false	false	1.66666666666667	0	0	1	0	0	0	1	1	0	2	0	0	0	0	0	0	0	0	0	0	0	112	46	17	17	23	21	16	9	11	64	96	36
3145	4	0	0	0	0	0	0	none	even	park	false	true	true	false	false	1.75	0	0	0	0	1	1	0	0	0	0	0	0	0	0	0	0	0	0	0	0	2	115	48	19	14	21	19	16	9	10	61	95	34
3146	4	0	0	0	0	0	0	none	even	park	false	true	true	false	false	1.83333333333333	0	0	2	0	1	7	0	0	0	0	1	0	4	0	0	0	0	0	0	0	0	120	46	19	15	15	15	11	13	15	62	87	28
3147	4	0	0	0	0	0	0	none	even	park	false	true	true	false	false	1.91666666666667	0	0	0	1	0	0	0	0	0	0	0	0	0	0	0	0	0	0	0	0	0	122	46	18	18	16	15	14	15	15	66	91	30
3148	4	0	0	0	0	0	0	none	even	park	false	true	true	false	false	2	0	0	1	0	0	0	1	1	0	0	0	0	0	0	0	0	0	0	0	0	0	126	47	18	16	14	19	13	15	17	68	91	29
3149	4	0	0	0	0	0	0	none	even	park	false	true	true	false	false	2.08333333333333	0	0	2	0	1	0	3	1	0	1	0	0	0	0	0	0	0	0	0	0	0	125	46	19	17	13	14	12	16	17	66	88	26
3150	4	0	0	0	0	0	0	none	even	park	false	true	true	false	false	2.16666666666667	1	0	0	2	0	1	0	0	1	0	0	0	0	0	0	0	0	0	0	0	4	124	47	18	24	20	14	14	14	16	70	97	33
3151	4	0	0	0	0	0	0	none	even	park	false	true	true	false	false	2.25	0	0	0	2	2	2	0	0	0	0	0	0	0	0	0	0	0	0	0	0	0	126	47	16	26	20	13	13	15	17	70	97	34
3152	4	0	0	0	0	0	0	none	even	park	false	true	true	false	false	2.33333333333333	0	0	1	1	1	1	0	0	0	2	0	0	0	0	0	0	0	0	0	0	0	123	46	15	31	24	12	13	16	15	74	98	35
3153	4	0	0	0	0	0	0	none	even	park	false	true	true	false	false	2.41666666666667	0	0	0	0	2	0	0	0	0	0	0	0	0	0	0	0	0	0	0	0	0	123	46	15	33	31	12	14	16	15	76	106	39
3154	4	0	0	0	0	0	0	none	even	park	false	true	true	false	false	2.5	0	0	0	0	2	3	0	0	1	1	0	0	0	0	0	0	0	0	0	0	0	123	47	15	34	31	13	14	16	13	78	105	40
3155	4	0	0	0	0	0	0	none	even	park	false	true	true	false	false	2.58333333333333	0	0	0	0	0	3	0	0	1	0	0	0	0	0	0	0	0	0	0	0	3	122	49	17	41	30	13	15	13	11	84	105	41
3156	4	0	0	0	0	0	0	none	even	park	false	true	true	false	false	2.66666666666667	0	0	0	0	1	1	0	0	1	0	0	0	0	0	0	0	0	0	0	0	0	124	50	18	46	34	11	14	13	11	88	109	42
3157	4	0	0	0	0	0	0	none	even	park	false	true	true	false	false	2.75	1	0	2	2	3	3	0	0	1	0	0	0	0	0	0	2	2	3	0	0	8	122	49	17	39	28	9	12	13	11	78	100	38
3158	4	0	0	0	0	0	0	none	even	park	false	true	true	false	false	2.83333333333333	1	0	2	2	2	0	0	0	0	0	1	0	0	0	0	1	0	0	0	0	9	119	52	19	30	25	10	12	9	6	68	95	35
3159	4	0	0	0	0	0	0	none	even	park	false	true	true	false	false	2.91666666666667	1	0	1	2	2	2	0	0	1	0	0	0	0	0	0	0	0	0	0	0	1	120	51	18	26	21	9	11	9	9	62	92	31
3160	4	0	0	0	0	0	0	none	even	park	false	true	true	false	false	3	0	0	0	0	1	1	1	0	0	0	0	0	0	0	0	0	0	0	0	0	0	129	53	18	22	20	8	7	12	11	60	91	25
3161	4	0	0	0	0	0	0	none	even	park	false	true	true	false	false	3.08333333333333	0	0	1	1	0	0	0	0	0	0	0	0	0	0	0	0	0	0	0	0	0	128	53	19	23	23	8	5	10	12	60	93	25
3162	4	0	0	0	0	0	0	none	even	park	false	true	true	false	false	3.16666666666667	0	0	0	1	1	0	1	0	2	1	0	0	0	0	0	0	0	0	0	0	0	126	53	18	35	35	11	7	8	12	72	107	31
3163	4	0	0	0	0	0	0	none	even	park	false	true	true	false	false	3.25	0	0	1	0	4	1	0	0	0	0	0	0	0	0	0	0	0	0	0	0	0	125	53	18	44	53	11	8	8	11	81	125	40
3164	4	0	0	0	0	0	0	none	even	park	false	true	true	false	false	3.33333333333333	0	0	0	1	3	2	0	0	0	0	0	0	0	0	0	0	0	0	0	0	0	125	53	17	51	59	13	10	8	11	89	133	47
3165	4	0	0	0	0	0	0	none	even	park	false	true	true	false	false	3.41666666666667	0	0	2	0	4	3	0	0	1	0	0	0	0	0	0	1	0	0	0	0	0	120	51	17	47	58	15	14	7	11	86	134	48
3166	4	0	0	0	0	0	0	none	even	park	false	true	true	false	false	3.5	0	0	1	1	4	3	0	1	0	0	0	0	0	0	0	0	0	0	0	0	0	119	50	17	41	54	15	14	8	11	81	129	47
3167	4	0	0	0	0	0	0	none	even	park	false	true	true	false	false	3.58333333333333	0	0	1	0	4	4	0	0	1	2	0	0	0	0	0	0	0	0	0	0	0	115	49	17	36	50	18	14	7	10	78	123	46
3168	4	0	0	0	0	0	0	none	even	park	false	true	true	false	false	3.66666666666667	0	0	0	0	0	3	1	0	1	0	0	0	0	0	0	0	0	0	0	0	0	115	50	17	36	44	19	18	6	9	78	121	47
3169	4	0	0	0	0	0	0	none	even	park	false	true	true	false	false	3.75	0	0	0	0	2	2	0	0	0	0	0	0	0	0	0	0	0	0	0	0	0	115	51	18	37	43	19	18	5	8	79	120	48
3170	4	0	0	0	0	0	0	none	even	park	false	true	true	false	false	3.83333333333333	0	0	1	1	4	3	1	0	0	0	0	0	0	0	0	0	0	0	0	0	0	115	50	17	33	40	17	17	6	9	73	116	45
3171	4	0	0	0	0	0	0	none	even	park	false	true	true	false	false	3.91666666666667	1	0	0	1	3	0	1	0	1	0	0	0	0	0	0	0	0	0	0	0	1	119	53	17	30	39	15	15	5	8	67	115	43
3172	4	0	0	0	0	0	0	none	even	park	false	true	true	false	false	4	0	0	0	0	1	1	0	0	0	2	0	0	0	0	0	0	0	0	0	0	0	121	55	18	31	39	12	15	7	4	68	113	42
3173	4	0	0	0	0	0	0	none	even	park	false	true	true	false	false	4.08333333333333	0	0	3	1	1	3	0	0	0	0	0	0	0	0	0	2	1	1	0	0	0	116	53	17	30	34	12	17	7	3	66	107	41
3174	4	0	0	0	0	0	0	none	even	park	false	true	true	false	false	4.16666666666667	0	0	2	0	1	8	0	1	0	0	0	0	0	0	0	1	0	0	0	0	0	117	51	17	20	19	19	22	10	5	66	97	36
3175	4	0	0	0	0	0	0	none	even	park	false	true	true	false	false	4.25	0	0	0	0	0	2	0	0	0	0	0	0	0	0	0	0	0	0	0	0	0	118	51	17	23	15	23	28	10	6	73	100	40
3176	4	0	0	0	0	0	0	none	even	park	false	true	true	false	false	4.33333333333333	0	0	2	0	4	0	0	3	0	1	0	0	0	0	0	0	0	0	0	0	0	117	49	17	13	12	29	29	12	7	71	97	36
3177	4	0	0	0	0	0	0	none	even	park	false	true	true	false	false	4.41666666666667	0	0	1	0	0	1	1	0	0	0	0	0	0	0	0	0	0	0	0	0	0	118	48	17	20	14	27	27	13	9	77	98	38
3178	4	0	0	0	0	0	0	none	even	park	false	true	true	false	false	4.5	0	0	0	1	0	0	0	0	1	0	0	0	0	0	0	0	0	0	0	0	0	118	48	18	28	26	25	26	12	10	83	110	43
3179	4	0	0	0	0	0	0	none	even	park	false	true	true	false	false	4.58333333333333	0	0	1	0	0	3	0	0	0	1	0	0	0	0	0	0	0	0	0	0	4	119	47	18	23	21	24	26	15	10	80	104	39
3180	4	0	0	0	0	0	0	none	even	park	false	true	true	false	false	4.66666666666667	0	0	2	2	0	2	2	0	0	0	0	0	0	0	0	2	0	0	1	0	0	119	45	16	22	19	22	23	16	13	76	100	36
3181	4	0	0	0	0	0	0	none	even	park	false	true	true	false	false	4.75	0	0	0	0	2	0	0	1	2	1	0	0	0	0	0	0	0	0	0	0	0	116	45	16	21	20	24	22	14	12	75	99	37
3182	4	0	0	0	0	0	0	none	even	park	false	true	true	false	false	4.83333333333333	0	0	0	1	0	0	0	0	0	0	0	0	0	0	0	0	0	0	0	0	0	115	45	16	22	21	24	22	13	12	75	100	38
3183	4	0	0	0	0	0	0	none	even	park	false	true	true	false	false	4.91666666666667	0	0	1	0	1	0	1	2	0	1	0	0	0	0	0	1	0	0	1	2	0	114	46	16	29	27	23	20	13	9	81	102	42
3184	4	0	0	0	0	0	0	none	even	park	false	true	true	false	false	5	1	0	1	1	1	0	1	0	0	0	0	0	0	0	0	0	0	0	0	0	3	109	45	18	26	31	23	21	10	9	77	106	42
3185	4	0	0	0	0	0	0	none	even	park	false	true	true	false	false	5.08333333333333	0	0	0	0	2	0	0	0	0	0	0	0	0	0	0	0	0	0	0	0	0	110	45	18	26	32	23	20	10	10	77	107	42
3186	4	0	0	0	0	0	0	none	even	park	false	true	true	false	false	5.16666666666667	1	0	0	2	1	2	0	1	0	1	0	0	0	0	0	0	0	0	0	0	6	119	45	19	21	28	16	13	14	15	70	101	35
3187	4	0	0	0	0	0	0	none	even	park	false	true	true	false	false	5.25	0	0	0	0	0	2	0	0	1	0	0	0	0	0	0	0	0	0	0	0	0	129	46	19	18	22	15	11	17	20	69	99	28
3188	4	0	0	0	0	0	0	none	even	park	false	true	true	false	false	5.33333333333333	1	0	0	2	0	0	0	0	0	0	0	0	0	0	0	0	0	0	0	0	0	142	48	18	21	24	8	8	23	23	70	103	24
3189	4	0	0	0	0	0	0	none	even	park	false	true	true	false	false	5.41666666666667	0	0	1	0	0	0	0	0	2	1	0	0	0	0	0	0	0	0	0	0	0	137	48	19	23	24	10	10	20	21	72	103	26
3190	4	0	0	0	0	0	0	none	even	park	false	true	true	false	false	5.5	1	0	0	3	1	1	0	0	0	1	0	0	0	0	0	0	0	0	0	0	2	135	49	18	20	22	15	16	18	19	71	106	28
3191	4	0	0	0	0	0	0	none	even	park	false	true	true	false	false	5.58333333333333	1	0	1	1	1	1	0	0	0	0	0	0	0	0	0	0	0	0	0	0	0	134	48	19	29	31	13	15	18	20	79	114	31
3192	4	0	0	0	0	0	0	none	even	park	false	true	true	false	false	5.66666666666667	0	0	0	0	1	1	0	0	0	0	0	0	0	0	0	0	0	0	0	0	7	135	50	20	29	31	13	14	17	18	79	113	33
3193	4	0	0	0	0	0	0	none	even	park	false	true	true	false	false	5.75	0	0	0	1	0	2	0	0	0	0	0	0	0	0	0	0	0	0	0	0	0	137	50	19	41	41	11	14	19	18	90	123	41
3194	4	0	0	0	0	0	0	none	even	park	false	true	true	false	false	5.83333333333333	0	0	1	1	2	5	0	0	0	0	0	0	0	0	0	0	0	0	0	0	0	135	49	18	44	45	12	15	19	18	93	127	43
3195	4	0	0	0	0	0	0	none	even	park	false	true	true	false	false	5.91666666666667	0	0	0	0	1	2	0	1	1	0	0	0	0	0	0	0	0	0	0	0	0	134	49	18	44	41	16	18	18	18	96	126	43
3196	4	0	0	0	0	0	0	none	even	park	false	true	true	false	false	6	0	0	1	1	1	2	0	0	1	1	0	0	0	0	0	0	0	0	0	0	0	132	48	17	42	44	16	19	18	18	93	129	45
3197	4	0	0	0	0	0	0	none	even	park	false	true	true	false	false	6.08333333333333	0	0	0	0	0	1	0	1	1	0	0	0	0	0	0	0	0	0	0	0	0	132	49	17	42	45	18	19	17	17	94	130	46
3198	4	0	0	0	0	0	0	none	even	park	false	true	true	false	false	6.16666666666667	1	0	1	1	2	2	1	0	0	2	0	0	0	0	0	0	0	0	0	0	9	129	54	21	39	39	17	18	12	9	89	120	43
3199	4	0	0	0	0	0	0	none	even	park	false	true	true	false	false	6.25	1	0	0	2	1	0	0	0	1	0	0	0	0	0	0	0	0	0	0	0	3	135	59	22	39	38	14	16	11	6	86	119	43
3200	4	0	0	0	0	0	0	none	even	park	false	true	true	false	false	6.33333333333333	1	0	0	1	0	1	0	0	0	0	0	0	0	0	0	0	0	0	0	0	2	137	62	24	37	33	16	16	8	5	85	116	43
3201	4	0	0	0	0	0	0	none	even	park	false	true	true	false	false	6.41666666666667	1	1	2	1	3	3	0	1	0	0	0	0	0	0	0	0	0	0	0	0	0	136	60	23	33	28	15	16	10	6	81	110	43
3202	4	0	0	0	0	0	0	none	even	park	false	true	true	false	false	6.5	0	1	1	0	0	2	0	0	0	0	0	0	0	0	0	0	0	0	0	0	0	143	59	23	40	26	11	13	15	10	89	108	42
3203	4	0	0	0	0	0	0	none	even	park	false	true	true	false	false	6.58333333333333	0	0	1	0	1	1	1	0	0	1	0	0	0	0	0	1	1	0	0	0	0	138	58	25	37	25	17	18	13	9	92	110	43
3204	4	0	0	0	0	0	0	none	even	park	false	true	true	false	false	6.66666666666667	1	0	1	2	6	1	0	0	2	0	1	2	0	0	0	0	0	0	0	0	12	134	57	23	18	27	20	21	11	9	72	114	38
3205	4	0	0	0	0	0	0	none	even	park	false	true	true	false	false	6.75	0	0	2	0	0	1	1	0	0	0	0	0	0	0	0	2	0	1	0	0	5	128	55	25	12	22	25	23	9	9	71	109	37
3206	4	0	0	0	0	0	0	none	even	park	false	true	true	false	false	6.83333333333333	0	1	2	1	3	1	0	0	1	0	1	0	0	0	0	0	0	0	0	0	0	125	53	24	16	26	27	26	9	10	76	115	40
3207	4	0	0	0	0	0	0	none	even	park	false	true	true	false	false	6.91666666666667	0	0	0	1	2	2	1	0	0	0	0	0	0	0	0	0	0	0	0	0	0	132	53	23	16	27	23	23	12	14	74	117	36
3208	4	0	0	0	0	0	0	none	even	park	false	true	true	false	false	7	0	0	2	0	0	0	0	0	1	0	0	0	0	0	0	1	0	0	0	0	0	129	52	24	22	38	23	22	10	15	79	127	40
3209	4	0	0	0	0	0	0	none	even	park	false	true	true	false	false	7.08333333333333	0	0	0	1	1	2	0	0	0	0	0	0	0	0	0	0	0	0	0	0	0	132	52	23	25	44	21	21	12	16	81	133	42
3210	4	0	0	0	0	0	0	none	even	park	false	true	true	false	false	7.16666666666667	0	1	1	0	2	0	1	0	1	0	0	0	0	0	0	0	0	0	0	0	0	129	51	23	23	43	20	22	11	16	77	132	42
3211	4	0	0	0	0	0	0	none	even	park	false	true	true	false	false	7.25	1	0	2	1	2	3	1	1	0	0	0	0	0	0	0	0	0	0	0	0	2	125	51	24	24	48	18	20	9	14	75	133	43
3212	4	0	0	0	0	0	0	none	even	park	false	true	true	false	false	7.33333333333333	0	0	1	0	0	7	0	0	1	0	0	0	0	0	0	0	0	0	0	0	0	126	52	24	24	41	17	19	9	13	74	125	41
3213	4	0	0	0	0	0	0	none	even	park	false	true	true	false	false	7.41666666666667	1	0	0	1	1	1	1	0	0	1	0	0	0	0	0	0	0	0	0	0	2	127	52	24	23	41	15	17	9	14	71	124	40
3214	4	0	0	0	0	0	0	none	even	park	false	true	true	false	false	7.5	1	0	0	1	1	0	0	0	1	1	0	0	0	0	0	0	0	0	0	0	4	127	55	25	27	43	15	17	6	11	73	126	41
3215	4	0	0	0	0	0	0	none	even	park	false	true	true	false	false	7.58333333333333	0	0	0	2	1	1	0	0	1	0	0	0	0	0	0	0	0	0	0	0	0	136	55	23	31	50	9	15	11	15	74	135	42
3216	4	0	0	0	0	0	0	none	even	park	false	true	true	false	false	7.66666666666667	0	0	1	2	1	1	0	0	0	1	0	0	0	0	0	0	0	0	0	0	0	139	54	21	42	55	7	16	14	17	84	142	45
3217	4	0	0	0	0	0	0	none	even	park	false	true	true	false	false	7.75	0	1	1	0	2	2	0	0	1	1	0	0	0	0	0	0	0	0	0	0	0	142	53	21	40	54	4	14	18	18	83	139	43
3218	4	0	0	0	0	0	0	none	even	park	false	true	true	false	false	7.83333333333333	0	0	1	1	1	3	0	0	1	0	0	0	0	0	0	0	0	0	0	0	0	144	52	20	38	46	7	15	18	22	83	135	40
3219	4	0	0	0	0	0	0	none	even	park	false	true	true	false	false	7.91666666666667	1	1	1	1	0	4	0	1	0	0	0	0	0	0	0	0	0	0	0	0	9	144	55	21	38	41	8	17	16	18	83	131	40
3220	4	0	0	0	0	0	0	none	even	park	false	true	true	false	false	8	0	0	0	1	1	4	0	0	0	0	0	0	0	0	0	0	0	0	0	0	0	146	56	20	33	30	13	25	16	18	82	129	41
3221	4	0	0	0	0	0	0	none	even	park	false	true	true	false	false	8.08333333333333	0	0	1	0	1	2	0	0	0	1	0	0	0	0	0	1	0	0	0	0	0	144	56	20	32	25	14	30	16	16	82	127	42
3222	4	0	0	0	0	0	0	none	even	park	false	true	true	false	false	8.16666666666667	0	0	0	0	1	0	0	0	0	1	0	0	0	0	0	0	0	0	0	0	0	144	56	20	32	30	14	29	16	16	82	131	42
3223	4	0	0	0	0	0	0	none	even	park	false	true	true	false	false	8.25	0	0	2	0	3	4	0	0	2	1	0	0	0	0	0	1	0	0	0	0	0	137	54	20	32	32	16	32	14	15	82	133	43
3224	4	0	0	0	0	0	0	none	even	park	false	true	true	false	false	8.33333333333333	0	0	0	0	1	2	1	1	1	0	0	0	0	0	0	0	0	0	0	0	9	135	54	21	33	28	14	31	12	15	80	128	40
3225	4	0	0	0	0	0	0	none	even	park	false	true	true	false	false	8.41666666666667	0	0	0	1	0	0	0	0	0	1	0	0	0	0	0	0	0	0	0	0	0	134	55	21	35	29	14	31	11	13	81	128	41
3226	4	0	0	0	0	0	0	none	even	park	false	true	true	false	false	8.5	0	0	0	1	2	2	0	0	0	0	0	0	0	0	0	0	0	0	0	0	0	136	56	20	34	23	16	34	11	13	81	126	42
3227	4	0	0	0	0	0	0	none	even	park	false	true	true	false	false	8.58333333333333	0	0	0	2	1	2	1	1	0	0	0	0	0	0	0	0	0	0	0	0	0	137	58	21	39	26	15	32	8	13	83	129	45
3228	4	0	0	0	0	0	0	none	even	park	false	true	true	false	false	8.66666666666667	0	0	1	0	1	0	0	1	2	0	0	0	0	0	0	0	0	0	0	0	0	139	60	23	40	31	23	30	5	14	91	135	48
3229	4	0	0	0	0	0	0	none	even	park	false	true	true	false	false	8.75	0	0	0	1	2	1	0	0	0	1	0	0	0	0	0	0	0	0	0	0	0	137	61	26	44	32	21	31	3	12	94	136	50
3230	4	0	0	0	0	0	0	none	even	park	false	true	true	false	false	8.83333333333333	0	0	2	0	5	5	0	0	0	0	1	1	1	0	0	0	0	0	0	0	0	145	63	26	36	27	21	26	6	13	89	129	46
3231	4	0	0	0	0	0	0	none	even	park	false	true	true	false	false	8.91666666666667	1	1	1	3	0	0	0	1	0	0	0	0	0	0	0	0	0	0	0	0	8	147	62	23	25	21	25	26	7	16	80	125	41
3232	4	0	0	0	0	0	0	none	even	park	false	true	true	false	false	9	0	0	0	0	1	2	0	2	1	0	0	0	0	0	0	0	0	0	0	0	0	159	63	23	27	18	21	19	11	22	82	122	39
3233	4	0	0	0	0	0	0	none	even	park	false	true	true	false	false	9.08333333333333	0	0	1	1	2	1	0	0	0	0	0	0	0	0	0	0	0	0	0	0	0	161	62	22	26	18	20	16	12	25	80	121	37
3234	4	0	0	0	0	0	0	none	even	park	false	true	true	false	false	9.16666666666667	0	0	2	0	2	0	0	1	1	1	1	0	0	0	1	1	0	0	0	0	0	155	60	22	30	24	20	15	11	24	83	123	40
3235	4	0	0	0	0	0	0	none	even	park	false	true	true	false	false	9.25	0	2	3	1	2	2	0	0	0	2	0	0	0	0	0	0	0	0	0	0	0	150	57	21	36	33	20	14	12	24	89	128	45
3236	4	0	0	0	0	0	0	none	even	park	false	true	true	false	false	9.33333333333333	0	0	0	0	1	2	0	0	0	0	0	0	0	0	0	0	0	0	0	0	0	150	57	21	38	35	20	14	12	24	91	130	48
3237	4	0	0	0	0	0	0	none	even	park	false	true	true	false	false	9.41666666666667	0	0	0	0	1	2	1	0	0	0	0	0	0	0	0	0	0	0	0	0	0	150	57	21	39	38	21	14	12	24	93	133	51
3238	4	0	0	0	0	0	0	none	even	park	false	true	true	false	false	9.5	0	0	2	1	4	1	2	1	1	2	0	0	0	0	0	2	0	0	1	1	0	146	55	20	37	42	18	11	12	24	87	132	47
3239	4	0	0	0	0	0	0	none	even	park	false	true	true	false	false	9.58333333333333	0	0	1	0	5	3	0	0	0	0	0	0	0	0	0	1	1	1	0	0	0	146	55	20	32	40	22	14	12	24	86	133	49
3240	4	0	0	0	0	0	0	none	even	park	false	true	true	false	false	9.66666666666667	0	0	0	0	2	1	0	0	0	1	0	0	0	0	0	0	0	0	0	0	3	157	57	21	28	35	15	15	19	24	83	131	44
3241	4	0	0	0	0	0	0	none	even	park	false	true	true	false	false	9.75	0	0	1	1	1	2	2	1	0	0	0	0	0	0	0	1	0	0	1	1	0	155	56	21	23	32	17	14	18	25	79	127	41
3242	4	0	0	0	0	0	0	none	even	park	false	true	true	false	false	9.83333333333333	0	0	0	1	1	0	0	0	0	1	0	0	0	0	0	0	0	0	0	0	0	160	61	22	25	36	14	14	19	19	80	130	42
3243	4	0	0	0	0	0	0	none	even	park	false	true	true	false	false	9.91666666666667	0	1	1	1	1	3	0	0	0	1	0	0	0	0	0	0	0	0	0	0	0	164	62	22	28	35	11	11	21	19	82	127	41
3244	4	0	0	0	0	0	0	none	even	park	false	true	true	false	false	10	0	2	4	2	3	3	0	0	2	2	0	0	0	0	0	0	0	0	0	0	0	158	64	23	27	39	12	10	17	13	79	126	42
3245	4	0	0	0	0	0	0	none	even	park	false	true	true	false	false	10.0833333333333	0	4	4	0	1	1	0	0	0	0	0	0	0	0	0	0	0	0	0	0	0	150	61	24	40	43	13	11	16	12	93	127	46
3246	4	0	0	0	0	0	0	none	even	park	false	true	true	false	false	10.1666666666667	0	1	1	0	3	5	1	0	0	0	0	0	0	0	0	0	0	0	0	0	0	148	60	24	36	38	16	14	16	12	92	124	46
3247	4	0	0	0	0	0	0	none	even	park	false	true	true	false	false	10.25	0	1	1	1	2	2	0	0	0	2	0	0	0	0	0	0	0	0	0	0	0	146	61	24	39	35	20	20	15	9	98	125	49
3248	4	0	0	0	0	0	0	none	even	park	false	true	true	false	false	10.3333333333333	0	1	1	0	0	1	0	0	0	0	0	0	0	0	0	0	0	0	0	0	0	144	60	24	42	35	21	21	15	9	102	125	51
3249	4	0	0	0	0	0	0	none	even	park	false	true	true	false	false	10.4166666666667	0	0	0	2	2	1	0	0	1	1	0	0	0	0	0	0	0	0	0	0	0	144	60	22	42	37	19	23	16	8	99	128	52
3250	4	0	0	0	0	0	0	none	even	park	false	true	true	false	false	10.5	0	0	1	0	3	4	0	0	1	1	0	0	0	0	0	1	3	1	0	0	0	140	60	23	43	32	20	26	14	6	100	124	53
3251	4	0	0	0	0	0	0	none	even	park	false	true	true	false	false	10.5833333333333	0	0	0	0	2	1	0	0	0	0	0	0	0	0	0	0	0	0	0	0	0	147	60	23	39	29	20	25	17	10	99	124	51
3252	4	0	0	0	0	0	0	none	even	park	false	true	true	false	false	10.6666666666667	0	0	1	1	4	2	0	0	0	0	1	3	1	0	0	0	0	0	0	0	1	145	61	28	39	30	18	22	12	11	97	124	50
3253	4	0	0	0	0	0	0	none	even	park	false	true	true	false	false	10.75	1	0	1	1	3	1	1	2	0	0	0	0	0	0	0	0	0	0	0	0	20	149	61	27	23	24	13	17	16	11	79	113	39
3254	4	0	0	0	0	0	0	none	even	park	false	true	true	false	false	10.8333333333333	0	0	0	0	0	1	0	0	2	0	0	0	0	0	0	0	0	0	0	0	6	144	61	30	18	27	14	18	11	11	73	117	39
3255	4	0	0	0	0	0	0	none	even	park	false	true	true	false	false	10.9166666666667	1	1	1	1	0	1	0	0	0	0	0	0	0	0	0	0	0	0	0	0	6	140	61	32	19	26	11	18	8	10	70	115	39
3256	4	0	0	0	0	0	0	none	even	park	false	true	true	false	false	11	0	1	1	2	1	2	0	0	0	0	0	0	0	0	0	0	0	0	0	0	0	141	61	30	19	23	10	21	9	10	68	115	37
3257	4	0	0	0	0	0	0	none	even	park	false	true	true	false	false	11.0833333333333	0	0	0	2	2	2	0	0	0	0	0	0	0	0	0	0	0	0	0	0	0	143	61	28	25	26	12	24	10	11	75	122	42
3258	4	0	0	0	0	0	0	none	even	park	false	true	true	false	false	11.1666666666667	0	0	2	0	0	3	0	3	0	1	1	0	2	0	0	0	0	0	0	0	0	142	59	28	30	30	12	23	13	11	83	123	43
3259	4	0	0	0	0	0	0	none	even	park	false	true	true	false	false	11.25	0	0	0	0	1	1	0	0	0	0	0	0	0	0	0	0	0	0	0	0	0	150	60	28	32	34	12	18	14	16	86	128	44
3260	4	0	0	0	0	0	0	none	even	park	false	true	true	false	false	11.3333333333333	0	0	2	1	3	5	0	0	0	0	0	0	0	0	0	0	0	0	0	0	0	148	58	27	35	41	12	17	15	17	89	133	46
3261	4	0	0	0	0	0	0	none	even	park	false	true	true	false	false	11.4166666666667	1	1	3	1	4	3	2	0	0	0	0	0	0	0	0	0	0	0	0	0	2	143	55	27	37	41	9	15	14	19	87	130	46
3262	4	0	0	0	0	0	0	none	even	park	false	true	true	false	false	11.5	0	0	1	2	4	5	1	1	1	0	0	0	0	0	0	0	0	0	0	0	0	144	54	25	33	36	7	11	14	22	79	123	40
3263	4	0	0	0	0	0	0	none	even	park	false	true	true	false	false	11.5833333333333	1	0	0	1	1	0	0	0	0	1	0	0	0	0	0	0	0	0	0	0	5	148	58	27	34	38	5	9	13	19	79	124	39
3264	4	0	0	0	0	0	0	none	even	park	false	true	true	false	false	11.6666666666667	0	0	1	1	1	1	0	0	0	0	0	0	0	0	0	0	0	0	0	0	7	148	60	27	33	38	6	9	12	16	78	123	40
3265	4	0	0	0	0	0	0	none	even	park	false	true	true	false	false	11.75	0	0	0	0	0	3	0	0	0	0	0	0	0	0	0	0	0	0	0	0	0	146	61	30	35	40	6	9	9	15	80	125	42
3266	4	0	0	0	0	0	0	none	even	park	false	true	true	false	false	11.8333333333333	0	0	1	0	6	1	0	0	0	0	0	0	0	0	0	0	0	0	0	0	0	144	60	30	31	36	8	13	9	15	78	124	42
3267	4	0	0	0	0	0	0	none	even	park	false	true	true	false	false	11.9166666666667	0	1	1	0	0	3	1	0	2	0	0	0	0	0	0	0	0	0	0	0	0	140	59	30	37	33	8	15	7	15	82	122	45
3268	4	0	0	0	0	0	0	none	even	park	false	true	true	false	false	12	0	0	0	0	1	1	0	2	0	1	0	0	0	0	0	0	0	0	0	0	0	140	59	30	45	41	9	13	7	15	91	128	49
3269	4	0	0	0	0	0	0	none	even	park	false	true	true	false	false	12.0833333333333	0	0	1	1	1	0	0	0	0	0	1	0	0	0	0	0	0	0	0	0	0	143	58	29	56	42	9	11	8	19	102	130	49
3270	4	0	0	0	0	0	0	none	even	park	false	true	true	false	false	12.1666666666667	0	0	0	3	4	1	0	0	0	3	0	0	0	0	0	0	0	0	0	0	1	142	59	29	54	38	11	16	7	17	101	130	48
3271	4	0	0	0	0	0	0	none	even	park	false	true	true	false	false	12.25	1	0	1	2	2	1	0	2	0	0	0	0	0	0	0	0	0	0	0	0	11	145	63	28	47	29	12	14	6	13	93	119	43
3272	4	0	0	0	0	0	0	none	even	park	false	true	true	false	false	12.3333333333333	0	0	0	1	4	2	0	0	0	0	0	0	0	0	0	0	0	0	0	0	0	146	63	27	39	21	15	20	7	13	88	117	41
3273	4	0	0	0	0	0	0	none	even	park	false	true	true	false	false	12.4166666666667	0	1	2	1	4	0	1	0	0	0	0	0	0	0	0	0	0	0	0	0	0	144	63	26	35	21	17	22	7	11	85	117	41
3274	4	0	0	0	0	0	0	none	even	park	false	true	true	false	false	12.5	0	1	3	0	1	5	1	2	1	0	0	0	0	0	0	1	0	0	0	0	0	140	63	26	43	25	16	20	6	8	91	116	44
3275	4	0	0	0	0	0	0	none	even	park	false	true	true	false	false	12.5833333333333	0	2	2	1	2	2	0	2	0	0	0	0	0	0	0	0	0	0	0	0	0	136	63	27	45	24	18	21	4	6	94	114	48
3276	4	0	0	0	0	0	0	none	even	park	false	true	true	false	false	12.6666666666667	0	1	2	0	3	1	1	0	0	0	0	0	0	0	0	1	0	0	0	0	0	133	61	27	45	31	20	23	5	6	97	121	52
3277	4	0	0	0	0	0	0	none	even	park	false	true	true	false	false	12.75	0	0	2	2	4	3	0	0	1	0	1	0	0	0	0	1	1	1	0	0	0	128	59	25	43	28	21	25	4	6	93	118	52
3278	4	0	0	0	0	0	0	none	even	park	false	true	true	false	false	12.8333333333333	0	0	0	1	2	0	0	0	0	0	0	0	0	0	0	0	0	0	0	0	0	131	59	24	40	30	21	24	6	7	91	120	52
3279	4	0	0	0	0	0	0	none	even	park	false	true	true	false	false	12.9166666666667	0	0	1	0	1	0	1	2	0	0	1	0	0	1	2	0	0	0	0	0	0	131	58	24	37	30	22	20	6	9	89	117	49
3280	4	0	0	0	0	0	0	none	even	park	false	true	true	false	false	13	0	0	0	0	0	1	0	0	0	0	0	0	0	0	0	0	0	0	0	0	0	134	59	24	34	29	27	22	7	9	92	119	50
3281	4	0	0	0	0	0	0	none	even	park	false	true	true	false	false	13.0833333333333	0	0	1	1	3	1	0	1	0	0	0	0	0	0	0	0	0	0	0	0	0	136	60	24	29	34	32	19	7	9	92	122	50
3282	4	0	0	0	0	0	0	none	even	park	false	true	true	false	false	13.1666666666667	0	0	0	2	2	1	2	0	0	0	0	0	0	0	0	0	0	0	0	0	0	144	62	23	28	33	32	15	8	12	91	122	48
3283	4	0	0	0	0	0	0	none	even	park	false	true	true	false	false	13.25	0	0	1	0	2	1	1	0	0	0	0	0	0	0	0	1	0	0	0	0	0	145	62	23	27	33	30	14	9	12	89	121	46
3284	4	0	0	0	0	0	0	none	even	park	false	true	true	false	false	13.3333333333333	0	0	1	0	1	5	1	0	1	0	0	0	0	0	0	0	0	0	0	0	0	147	61	24	28	30	26	11	10	15	88	117	43
3285	4	0	0	0	0	0	0	none	even	park	false	true	true	false	false	13.4166666666667	0	0	0	0	1	1	0	1	0	2	0	0	0	0	0	0	0	0	0	0	0	147	61	24	29	31	25	11	12	13	90	116	44
3286	4	0	0	0	0	0	0	none	even	park	false	true	true	false	false	13.5	0	1	2	2	2	1	0	0	0	1	0	0	0	0	0	0	0	0	0	0	0	142	59	22	29	31	30	14	12	12	93	116	47
3287	4	0	0	0	0	0	0	none	even	park	false	true	true	false	false	13.5833333333333	0	0	0	2	0	2	0	0	0	0	0	0	0	0	0	0	0	0	0	0	0	146	59	20	33	28	32	15	13	15	98	117	48
3288	4	0	0	0	0	0	0	none	even	park	false	true	true	false	false	13.6666666666667	0	0	1	0	1	2	1	1	0	0	0	0	0	0	0	1	0	0	1	1	0	149	58	20	33	27	29	18	17	16	99	119	49
3289	4	0	0	0	0	0	0	none	even	park	false	true	true	false	false	13.75	0	0	0	1	0	1	1	0	0	1	0	0	0	0	0	0	0	0	0	0	0	151	58	19	38	30	29	17	18	17	104	122	53
3290	4	0	0	0	0	0	0	none	even	park	false	true	true	false	false	13.8333333333333	0	0	1	1	2	2	1	0	0	2	0	0	0	0	0	0	0	0	0	0	5	148	58	20	36	25	27	17	18	14	101	114	50
3291	4	0	0	0	0	0	0	none	even	park	false	true	true	false	false	13.9166666666667	0	0	1	0	1	2	0	0	0	1	0	0	0	0	0	0	0	0	0	0	0	148	58	20	39	25	25	17	20	12	104	112	50
3292	4	0	0	0	0	0	0	none	even	park	false	true	true	false	false	14	0	0	0	0	1	0	0	0	0	0	0	0	0	0	0	0	0	0	0	0	8	156	58	21	34	18	20	16	25	15	100	107	43
3293	4	0	0	0	0	0	0	none	even	park	false	true	true	false	false	14.0833333333333	0	1	2	1	2	2	1	0	1	1	0	0	0	0	0	0	0	0	0	0	0	153	56	21	29	16	19	17	27	14	96	103	39
3294	4	0	0	0	0	0	0	none	even	park	false	true	true	false	false	14.1666666666667	2	0	1	2	4	1	0	0	0	2	0	0	0	0	0	0	0	0	0	0	6	154	58	21	26	22	18	15	28	10	93	105	39
3295	4	0	0	0	0	0	0	none	even	park	false	true	true	false	false	14.25	0	0	0	0	0	0	0	0	2	0	0	0	0	0	0	0	0	0	0	0	0	152	59	22	27	24	18	15	25	9	92	107	40
3296	4	0	0	0	0	0	0	none	even	park	false	true	true	false	false	14.3333333333333	1	0	1	1	2	1	0	0	0	1	0	0	0	0	0	0	0	0	0	0	6	147	59	24	25	25	18	16	22	7	89	107	40
3297	4	0	0	0	0	0	0	none	even	park	false	true	true	false	false	14.4166666666667	0	2	2	0	1	2	0	0	1	1	0	0	0	0	0	0	0	0	0	0	0	140	57	25	29	36	20	19	20	6	94	118	45
3298	4	0	0	0	0	0	0	none	even	park	false	true	true	false	false	14.5	1	0	0	1	0	2	0	1	0	0	0	0	0	0	0	0	0	0	0	0	2	148	57	24	34	40	18	17	25	9	101	123	44
3299	4	0	0	0	0	0	0	none	even	park	false	true	true	false	false	14.5833333333333	0	0	0	0	4	4	0	0	2	0	0	0	0	0	0	0	0	0	0	0	0	152	58	24	36	44	17	15	25	11	102	128	43
3300	4	0	0	0	0	0	0	none	even	park	false	true	true	false	false	14.6666666666667	0	0	1	2	1	2	0	0	1	2	0	0	0	0	0	1	0	0	0	0	0	150	58	25	40	52	17	12	22	12	104	134	43
3301	4	0	0	0	0	0	0	none	even	park	false	true	true	false	false	14.75	2	0	3	2	3	1	0	2	0	1	0	0	0	0	0	0	0	0	0	0	5	145	55	24	34	47	17	11	23	12	98	125	39
3302	4	0	0	0	0	0	0	none	even	park	false	true	true	false	false	14.8333333333333	0	0	4	1	6	5	1	1	4	0	1	0	0	1	1	1	3	0	0	0	3	132	51	25	30	44	15	8	18	12	88	115	36
3303	4	0	0	0	0	0	0	none	even	park	false	true	true	false	false	14.9166666666667	0	0	3	0	1	0	0	2	1	0	0	0	0	0	0	0	0	0	0	0	0	125	48	25	33	47	16	7	17	12	91	114	37
3304	4	0	0	0	0	0	0	none	even	park	false	true	true	false	false	15	0	0	0	3	0	2	0	0	0	0	0	0	0	0	0	0	0	0	0	0	0	127	50	25	34	47	15	5	15	12	89	114	37
3305	4	0	0	0	0	0	0	none	even	park	false	true	true	false	false	15.0833333333333	1	0	1	2	3	3	0	0	0	0	0	0	0	0	0	0	0	0	0	0	1	124	49	26	34	44	14	5	14	12	88	110	38
3306	4	0	0	0	0	0	0	none	even	park	false	true	true	false	false	15.1666666666667	1	1	3	2	5	2	0	0	1	0	0	0	0	0	0	0	0	0	0	0	0	118	46	25	29	41	16	11	14	12	84	110	37
3307	4	0	0	0	0	0	0	none	even	park	false	true	true	false	false	15.25	0	0	0	1	1	0	0	0	0	0	0	0	0	0	0	0	0	0	0	0	5	118	46	24	32	39	16	11	14	12	86	108	36
3308	4	0	0	0	0	0	0	none	even	park	false	true	true	false	false	15.3333333333333	0	0	0	3	1	2	0	0	1	1	0	0	0	0	0	0	0	0	0	0	0	118	46	21	30	37	16	10	14	12	81	105	35
3309	4	0	0	0	0	0	0	none	even	park	false	true	true	false	false	15.4166666666667	0	0	0	0	1	3	0	0	1	0	0	0	0	0	0	0	0	0	0	0	0	119	46	21	27	31	19	19	15	12	82	108	36
3310	4	0	0	0	0	0	0	none	even	park	false	true	true	false	false	15.5	0	0	0	1	0	1	0	0	1	0	0	0	0	0	0	0	0	0	0	0	2	121	49	24	31	28	17	20	13	10	85	107	37
3311	4	0	0	0	0	0	0	none	even	park	false	true	true	false	false	15.5833333333333	0	0	0	2	0	0	0	0	1	1	0	0	0	0	0	0	0	0	0	0	0	122	51	22	36	30	19	24	13	7	90	112	42
3312	4	0	0	0	0	0	0	none	even	park	false	true	true	false	false	15.6666666666667	0	0	0	1	1	0	0	0	0	0	0	0	0	0	0	0	0	0	0	0	0	127	54	21	34	30	20	28	14	5	89	117	44
3313	4	0	0	0	0	0	0	none	even	park	false	true	true	false	false	15.75	0	0	0	0	0	1	1	0	0	0	0	0	0	0	0	0	0	0	0	0	0	129	55	22	34	28	17	29	15	4	88	116	43
3314	4	0	0	0	0	0	0	none	even	park	false	true	true	false	false	15.8333333333333	0	0	1	1	4	2	0	0	0	0	0	0	0	0	0	0	0	0	0	0	0	126	54	22	31	26	19	31	14	4	86	115	44
3315	4	0	0	0	0	0	0	none	even	park	false	true	true	false	false	15.9166666666667	0	0	0	0	2	1	0	0	1	0	0	0	0	0	0	0	0	0	0	0	0	127	54	22	27	25	22	33	14	5	85	117	45
3316	4	0	0	0	0	0	0	none	even	park	false	true	true	false	false	16	0	1	3	1	4	2	0	3	0	1	0	0	0	0	0	0	0	0	0	0	0	120	52	22	24	24	23	30	13	3	82	109	43
3317	4	0	0	0	0	0	0	none	even	park	false	true	true	false	false	16.0833333333333	1	0	0	2	1	2	0	1	0	0	0	0	0	0	0	0	0	0	0	0	3	120	52	22	17	20	26	29	12	4	77	105	41
3318	4	0	0	0	0	0	0	none	even	park	false	true	true	false	false	16.1666666666667	0	0	0	0	1	1	1	0	0	0	0	0	0	0	0	0	0	0	0	0	5	129	52	23	15	18	21	23	15	10	74	103	38
3319	4	0	0	0	0	0	0	none	even	park	false	true	true	false	false	16.25	0	0	0	1	0	0	0	0	1	0	0	0	0	0	0	0	0	0	0	0	0	128	52	22	17	20	23	24	14	10	76	106	40
3320	4	0	0	0	0	0	0	none	even	park	false	true	true	false	false	16.3333333333333	0	0	1	1	1	2	2	2	0	3	0	0	0	0	0	1	0	0	0	0	0	125	52	21	24	20	20	22	15	6	80	100	40
3321	4	0	0	0	0	0	0	none	even	park	false	true	true	false	false	16.4166666666667	0	0	1	0	1	2	0	0	0	0	0	0	0	0	0	1	0	0	0	0	0	127	51	23	28	25	19	19	15	10	85	105	38
3322	4	0	0	0	0	0	0	none	even	park	false	true	true	false	false	16.5	2	1	1	2	0	3	0	0	0	1	0	0	0	0	0	0	0	0	0	0	8	124	50	23	35	29	20	19	14	10	92	108	40
3323	4	0	0	0	0	0	0	none	even	park	false	true	true	false	false	16.5833333333333	0	0	0	0	2	1	0	0	1	1	0	0	0	0	0	0	0	0	0	0	0	128	50	24	34	29	18	17	15	13	91	109	37
3324	4	0	0	0	0	0	0	none	even	park	false	true	true	false	false	16.6666666666667	0	0	0	2	1	1	0	0	0	0	0	0	0	0	0	0	0	0	0	0	11	133	50	23	31	20	17	13	15	18	86	101	35
3325	4	0	0	0	0	0	0	none	even	park	false	true	true	false	false	16.75	0	0	1	1	5	2	0	0	0	0	0	0	0	0	0	0	0	0	0	0	2	131	49	23	27	19	16	11	14	19	80	98	34
3326	4	0	0	0	0	0	0	none	even	park	false	true	true	false	false	16.8333333333333	0	0	0	0	0	1	1	0	0	2	0	0	0	0	0	0	0	0	0	0	0	133	49	23	33	23	14	9	16	19	86	100	35
3327	4	0	0	0	0	0	0	none	even	park	false	true	true	false	false	16.9166666666667	1	0	0	1	1	1	0	0	0	1	0	0	0	0	0	0	0	0	0	0	4	136	49	23	38	30	13	7	17	21	91	107	38
3328	4	0	0	0	0	0	0	none	even	park	false	true	true	false	false	17	0	0	2	3	2	0	0	1	1	0	0	0	0	0	0	0	0	0	0	0	0	132	47	20	40	42	12	6	17	21	89	116	37
3329	4	0	0	0	0	0	0	none	even	park	false	true	true	false	false	17.0833333333333	0	0	1	2	2	3	0	0	2	0	0	0	0	0	0	0	0	0	0	0	0	133	46	18	47	48	8	5	19	22	92	121	39
3330	4	0	0	0	0	0	0	none	even	park	false	true	true	false	false	17.1666666666667	2	0	1	2	8	4	0	0	1	2	0	0	0	0	0	0	0	0	0	0	11	128	48	19	40	38	8	7	15	17	82	110	36
3331	4	0	0	0	0	0	0	none	even	park	false	true	true	false	false	17.25	0	0	0	0	3	1	0	0	1	1	0	0	0	0	0	0	0	0	0	0	0	129	48	19	36	38	7	7	16	17	78	110	36
3332	4	0	0	0	0	0	0	none	even	park	false	true	true	false	false	17.3333333333333	0	0	0	0	2	0	0	0	0	0	0	0	0	0	0	0	0	0	0	0	0	128	48	20	33	38	8	9	15	17	76	112	37
3333	4	0	0	0	0	0	0	none	even	park	false	true	true	false	false	17.4166666666667	1	0	1	1	0	0	1	0	0	2	0	0	0	0	0	0	0	0	0	0	10	126	48	20	23	33	9	10	15	15	67	106	31
3334	4	0	0	0	0	0	0	none	even	park	false	true	true	false	false	17.5	0	0	1	0	1	0	1	1	0	1	0	0	0	0	0	1	0	0	1	1	0	123	47	21	21	34	14	11	15	14	71	106	32
3335	4	0	0	0	0	0	0	none	even	park	false	true	true	false	false	17.5833333333333	1	0	1	2	0	2	0	0	1	0	0	0	0	0	0	0	0	0	0	0	8	122	49	22	22	31	13	12	12	12	69	104	31
3336	4	0	0	0	0	0	0	none	even	park	false	true	true	false	false	17.6666666666667	0	0	0	1	0	0	0	0	0	0	0	0	0	0	0	0	0	0	0	0	0	125	53	22	24	35	14	12	11	8	71	108	33
3337	4	0	0	0	0	0	0	none	even	park	false	true	true	false	false	17.75	0	0	1	0	2	4	0	0	1	0	0	0	0	0	0	0	0	0	0	0	0	123	53	22	21	32	15	13	10	7	68	105	33
3338	4	0	0	0	0	0	0	none	even	park	false	true	true	false	false	17.8333333333333	0	0	0	1	0	2	0	0	0	0	0	0	0	0	0	0	0	0	0	0	0	123	54	22	21	29	16	16	9	6	68	105	34
3339	4	0	0	0	0	0	0	none	even	park	false	true	true	false	false	17.9166666666667	0	0	0	0	2	0	0	0	0	0	0	0	0	0	0	0	0	0	0	0	0	127	56	23	21	33	18	19	9	6	71	114	34
3340	4	0	0	0	0	0	0	none	even	park	false	true	true	false	false	18	0	1	2	0	2	2	0	0	0	0	0	0	0	0	0	1	1	2	0	0	0	123	54	23	34	38	19	24	9	6	85	122	42
3341	4	0	0	0	0	0	0	none	even	park	false	true	true	false	false	18.0833333333333	1	0	1	4	1	3	0	1	0	0	0	0	0	0	0	1	1	2	0	0	13	119	54	22	23	27	21	26	6	5	72	112	36
3342	4	0	0	0	0	0	0	none	even	park	false	true	true	false	false	18.1666666666667	0	0	2	1	1	3	1	0	0	0	0	0	0	0	0	0	0	0	0	0	0	117	52	21	25	24	20	24	6	7	72	107	35
3343	4	0	0	0	0	0	0	none	even	park	false	true	true	false	false	18.25	0	0	4	0	3	6	2	4	0	0	0	0	0	0	0	0	0	0	0	0	0	110	49	23	31	24	17	19	5	7	76	99	35
3344	4	0	0	0	0	0	0	none	even	park	false	true	true	false	false	18.3333333333333	0	0	2	0	0	1	0	0	0	0	0	0	0	0	0	0	0	0	0	0	2	107	47	23	33	25	16	18	5	8	77	98	35
3345	4	0	0	0	0	0	0	none	even	park	false	true	true	false	false	18.4166666666667	2	0	1	4	1	1	1	1	0	0	0	0	0	0	0	0	0	0	0	0	7	110	47	20	33	31	12	14	7	9	72	101	37
3346	4	0	0	0	0	0	0	none	even	park	false	true	true	false	false	18.5	1	0	2	1	3	4	0	0	0	0	0	0	0	0	0	1	2	2	0	0	4	114	45	20	28	28	10	13	13	11	71	97	35
3347	4	0	0	0	0	0	0	none	even	park	false	true	true	false	false	18.5833333333333	0	0	0	2	2	1	0	0	0	0	0	0	0	0	0	0	0	0	0	0	0	116	46	19	27	28	10	13	13	11	69	98	35
3348	4	0	0	0	0	0	0	none	even	park	false	true	true	false	false	18.6666666666667	0	0	0	0	2	2	0	0	0	2	0	0	0	0	0	0	0	0	0	0	0	114	46	19	25	26	10	13	13	9	67	94	35
3349	4	0	0	0	0	0	0	none	even	park	false	true	true	false	false	18.75	0	0	0	0	0	3	0	0	0	0	0	0	0	0	0	0	0	0	0	0	0	114	46	19	31	31	10	14	13	9	73	100	37
3350	4	0	0	0	0	0	0	none	even	park	false	true	true	false	false	18.8333333333333	0	0	0	0	1	1	0	1	0	0	0	0	0	0	0	0	0	0	0	0	0	118	46	19	46	39	9	12	14	12	88	109	40
3351	4	0	0	0	0	0	0	none	even	park	false	true	true	false	false	18.9166666666667	0	0	0	1	3	1	0	0	1	0	0	0	0	0	0	0	0	0	0	0	0	122	48	19	47	36	9	14	14	12	89	110	41
3352	4	0	0	0	0	0	0	none	even	park	false	true	true	false	false	19	0	0	0	0	0	1	0	0	1	0	0	0	0	0	0	0	0	0	0	0	0	124	48	19	41	32	15	14	13	15	88	109	41
3353	4	0	0	0	0	0	0	none	even	park	false	true	true	false	false	19.0833333333333	0	0	0	0	1	0	0	0	0	0	0	0	0	0	0	0	0	0	0	0	0	126	48	19	40	34	14	13	14	16	87	111	41
3354	4	0	0	0	0	0	0	none	even	park	false	true	true	false	false	19.1666666666667	0	0	1	3	2	1	1	1	0	1	0	0	0	0	0	0	0	0	0	0	0	125	49	16	38	34	15	12	14	13	83	108	41
3355	4	0	0	0	0	0	0	none	even	park	false	true	true	false	false	19.25	0	0	1	0	1	1	0	1	1	0	0	0	0	0	0	0	0	0	0	0	0	122	48	16	36	33	19	13	13	13	84	107	42
3356	4	0	0	0	0	0	0	none	even	park	false	true	true	false	false	19.3333333333333	0	0	0	0	1	1	0	0	1	1	0	0	0	0	0	0	0	0	0	0	0	121	49	16	35	35	19	13	12	11	82	108	43
3357	4	0	0	0	0	0	0	none	even	park	false	true	true	false	false	19.4166666666667	0	0	1	0	0	0	0	0	0	0	0	0	0	0	0	0	0	0	0	0	0	118	50	19	34	29	20	19	9	9	82	107	43
3358	4	0	0	0	0	0	0	none	even	park	false	true	true	false	false	19.5	0	0	0	0	0	0	1	1	1	1	0	0	0	0	0	0	0	0	0	0	5	118	51	24	29	28	18	16	8	8	79	103	40
3359	4	0	0	0	0	0	0	none	even	park	false	true	true	false	false	19.5833333333333	0	0	2	0	2	2	0	1	0	0	0	0	0	0	0	1	0	0	0	1	0	113	49	25	27	27	20	15	7	8	79	99	39
3360	4	0	0	0	0	0	0	none	even	park	false	true	true	false	false	19.6666666666667	0	0	1	0	2	3	0	3	0	0	0	0	0	0	0	1	0	0	0	0	0	111	48	25	25	24	20	12	7	8	77	92	38
3361	4	0	0	0	0	0	0	none	even	park	false	true	true	false	false	19.75	0	0	2	0	2	3	1	1	0	0	0	0	0	0	0	1	0	0	0	0	0	108	46	25	20	19	22	14	7	9	74	88	37
3362	4	0	0	0	0	0	0	none	even	park	false	true	true	false	false	19.8333333333333	1	0	1	2	1	4	1	0	0	0	0	0	0	0	0	1	0	2	0	0	0	109	47	24	13	22	32	17	6	9	75	95	37
3363	4	0	0	0	0	0	0	none	even	park	false	true	true	false	false	19.9166666666667	0	0	1	1	3	1	0	0	0	1	0	0	0	0	0	1	2	0	0	0	0	111	48	23	14	23	31	17	8	7	76	95	39
3364	4	0	0	0	0	0	0	none	even	park	false	true	true	false	false	20	0	0	3	1	1	7	2	0	0	0	0	0	0	0	0	0	0	0	0	0	0	112	47	22	13	16	24	17	13	5	72	85	33
3966	5	0	0	0	0	0	0	none	even	park	false	true	true	false	false	0.0833333333333333	0	1	1	0	2	0	0	0	0	0	0	0	0	0	0	0	0	0	0	0	0	141	58	23	39	52	7	11	10	15	79	136	48
3967	5	0	0	0	0	0	0	none	even	park	false	true	true	false	false	0.166666666666667	0	1	1	1	2	4	0	1	1	0	0	0	0	0	0	0	0	0	0	0	0	140	57	22	34	47	10	9	9	17	75	130	46
3968	5	0	0	0	0	0	0	none	even	park	false	true	true	false	false	0.25	0	0	0	0	0	0	0	0	1	1	0	0	0	0	0	0	0	0	0	0	0	144	59	23	34	47	6	8	11	15	74	129	43
3969	5	0	0	0	0	0	0	none	even	park	false	true	true	false	false	0.333333333333333	0	3	3	1	0	3	0	0	0	3	0	0	0	0	0	0	0	0	0	0	0	138	60	25	31	44	9	6	8	10	73	120	41
3970	5	0	0	0	0	0	0	none	even	park	false	true	true	false	false	0.416666666666667	1	1	3	1	2	2	0	0	0	0	0	0	0	0	0	0	0	0	0	0	0	131	57	25	31	49	13	8	7	10	76	124	44
3971	5	0	0	0	0	0	0	none	even	park	false	true	true	false	false	0.5	0	1	1	0	1	3	0	0	0	0	0	0	0	0	0	0	0	0	0	0	0	131	56	26	29	43	14	8	6	13	75	120	42
3972	5	0	0	0	0	0	0	none	even	park	false	true	true	false	false	0.583333333333333	0	0	3	0	1	3	1	2	0	1	0	0	0	0	0	1	0	0	0	0	0	127	56	26	29	35	17	15	6	9	78	115	43
3973	5	0	0	0	0	0	0	none	even	park	false	true	true	false	false	0.666666666666667	0	0	1	1	4	2	1	0	0	0	0	0	0	0	0	0	0	0	0	0	0	124	55	26	24	35	17	15	5	9	72	114	43
3974	5	0	0	0	0	0	0	none	even	park	false	true	true	false	false	0.75	0	0	1	1	1	3	0	0	1	0	0	0	0	0	0	1	0	0	0	0	0	122	55	25	18	31	23	20	4	8	70	114	43
3975	5	0	0	0	0	0	0	none	even	park	false	true	true	false	false	0.833333333333333	0	0	0	1	0	3	0	1	0	1	0	0	0	0	0	0	0	0	0	0	0	121	55	24	22	34	27	20	4	7	77	116	47
3976	5	0	0	0	0	0	0	none	even	park	false	true	true	false	false	0.916666666666667	0	0	1	0	0	1	1	2	0	0	0	0	0	0	0	0	0	0	0	0	0	119	54	24	23	34	27	21	4	7	78	116	48
3977	5	0	0	0	0	0	0	none	even	park	false	true	true	false	false	1	0	0	1	0	1	7	0	1	0	0	1	0	1	0	0	0	0	0	0	0	0	120	54	24	22	26	28	22	5	7	79	109	47
3978	5	0	0	0	0	0	0	none	even	park	false	true	true	false	false	1.08333333333333	0	0	1	0	0	1	1	2	0	0	1	0	0	0	0	0	0	0	0	0	0	120	54	24	25	25	27	24	6	6	82	109	49
3979	5	0	0	0	0	0	0	none	even	park	false	true	true	false	false	1.16666666666667	0	0	0	0	0	1	0	0	1	0	0	0	0	0	0	0	0	0	0	0	0	123	54	24	26	26	24	23	8	7	82	110	49
3980	5	0	0	0	0	0	0	none	even	park	false	true	true	false	false	1.25	1	0	1	2	4	0	2	1	1	0	0	0	0	0	0	1	0	0	1	1	4	118	54	25	19	25	22	22	4	6	70	107	46
3981	5	0	0	0	0	0	0	none	even	park	false	true	true	false	false	1.33333333333333	0	0	1	0	0	2	1	0	0	0	0	0	0	0	0	0	0	0	0	0	5	120	55	25	20	20	18	22	6	4	69	101	44
3982	5	0	0	0	0	0	0	none	even	park	false	true	true	false	false	1.41666666666667	0	0	0	0	1	1	1	0	1	0	0	0	0	0	0	0	0	0	0	0	0	124	55	25	16	17	17	22	8	6	66	100	40
3983	5	0	0	0	0	0	0	none	even	park	false	true	true	false	false	1.5	0	0	0	1	1	0	0	0	0	0	0	0	0	0	0	0	0	0	0	0	0	128	57	24	15	17	16	21	9	5	64	100	39
3984	5	0	0	0	0	0	0	none	even	park	false	true	true	false	false	1.58333333333333	0	0	2	1	0	1	1	1	1	0	1	0	0	0	0	0	0	0	0	0	0	129	55	23	13	14	19	17	9	10	64	96	35
3985	5	0	0	0	0	0	0	none	even	park	false	true	true	false	false	1.66666666666667	0	0	1	1	0	1	2	3	1	2	0	0	0	0	0	0	0	0	0	0	0	125	54	22	31	31	16	15	9	8	78	108	38
3986	5	0	0	0	0	0	0	none	even	park	false	true	true	false	false	1.75	0	1	1	0	0	5	0	0	0	0	0	0	0	0	0	0	0	0	0	0	0	128	53	22	40	36	13	13	12	10	87	112	39
3987	5	0	0	0	0	0	0	none	even	park	false	true	true	false	false	1.83333333333333	0	0	2	0	6	3	1	0	0	0	0	0	0	0	0	2	0	1	0	0	0	128	51	22	34	38	14	13	15	11	85	113	38
3988	5	0	0	0	0	0	0	none	even	park	false	true	true	false	false	1.91666666666667	0	0	2	0	4	4	2	1	3	0	0	0	0	0	0	2	2	2	0	0	0	125	49	22	34	37	12	10	13	14	81	110	37
3989	5	0	0	0	0	0	0	none	even	park	false	true	true	false	false	2	0	0	0	0	1	0	0	0	1	0	0	0	0	0	0	0	0	0	0	0	0	129	50	22	31	35	13	9	13	16	79	110	35
3990	5	0	0	0	0	0	0	none	even	park	false	true	true	false	false	2.08333333333333	0	0	1	0	1	2	0	0	1	1	0	0	0	0	0	0	0	0	0	0	0	129	49	22	39	39	12	7	13	18	86	113	38
3991	5	0	0	0	0	0	0	none	even	park	false	true	true	false	false	2.16666666666667	0	0	0	1	0	2	0	0	0	0	0	0	0	0	0	0	0	0	0	0	0	127	49	23	41	38	13	9	11	18	88	114	40
3992	5	0	0	0	0	0	0	none	even	park	false	true	true	false	false	2.25	0	0	2	0	5	6	0	0	1	1	0	0	0	0	0	2	2	2	0	0	0	121	47	23	39	36	13	9	10	17	85	109	41
3993	5	0	0	0	0	0	0	none	even	park	false	true	true	false	false	2.33333333333333	0	0	0	1	1	1	0	1	0	0	0	0	0	0	0	0	0	0	0	0	0	121	47	22	41	41	13	8	10	17	86	113	43
3994	5	0	0	0	0	0	0	none	even	park	false	true	true	false	false	2.41666666666667	0	0	1	0	3	3	0	0	1	1	0	0	0	0	0	1	1	1	0	0	0	120	47	22	40	43	12	7	10	16	84	113	41
3995	5	0	0	0	0	0	0	none	even	park	false	true	true	false	false	2.5	0	0	1	0	4	2	2	0	0	0	0	0	0	0	0	0	0	0	0	0	2	118	47	23	35	40	10	7	9	15	77	109	40
3996	5	0	0	0	0	0	0	none	even	park	false	true	true	false	false	2.58333333333333	0	0	0	1	3	0	0	0	0	0	0	0	0	0	0	0	0	0	0	0	0	124	52	22	32	41	10	7	10	10	74	110	39
3997	5	0	0	0	0	0	0	none	even	park	false	true	true	false	false	2.66666666666667	0	0	1	0	3	3	0	0	0	1	0	0	0	0	0	0	0	0	0	0	0	122	51	22	23	32	16	12	10	10	71	105	37
3998	5	0	0	0	0	0	0	none	even	park	false	true	true	false	false	2.75	1	0	0	2	1	1	0	0	0	0	0	0	0	0	0	0	0	0	0	0	0	122	53	22	23	30	18	15	8	8	71	106	39
3999	5	0	0	0	0	0	0	none	even	park	false	true	true	false	false	2.83333333333333	1	0	0	1	0	3	1	0	0	0	0	0	0	0	0	0	0	0	0	0	0	125	54	24	25	27	15	18	9	8	73	107	39
4000	5	0	0	0	0	0	0	none	even	park	false	true	true	false	false	2.91666666666667	2	0	1	2	3	3	0	1	0	0	0	0	0	0	0	1	2	1	0	0	3	126	55	23	22	23	16	18	9	7	70	103	37
4001	5	0	0	0	0	0	0	none	even	park	false	true	true	false	false	3	0	0	1	0	3	1	0	0	0	0	0	0	0	0	0	0	0	0	0	0	0	129	56	24	24	27	14	16	10	7	72	106	39
4002	5	0	0	0	0	0	0	none	even	park	false	true	true	false	false	3.08333333333333	0	1	2	0	3	1	0	0	0	0	1	0	1	0	0	0	0	0	0	0	0	125	55	25	19	24	21	20	9	6	74	105	38
4003	5	0	0	0	0	0	0	none	even	park	false	true	true	false	false	3.16666666666667	0	0	0	0	4	0	1	0	0	0	0	0	0	0	0	0	0	0	0	0	0	128	55	25	19	25	19	20	10	8	73	108	37
4004	5	0	0	0	0	0	0	none	even	park	false	true	true	false	false	3.25	0	0	0	0	0	1	0	0	0	0	0	0	0	0	0	0	0	0	0	0	0	128	55	25	24	27	20	22	10	8	79	112	41
4005	5	0	0	0	0	0	0	none	even	park	false	true	true	false	false	3.33333333333333	0	0	0	0	0	0	0	0	0	1	0	0	0	0	0	0	0	0	0	0	0	127	55	25	28	34	21	23	10	7	84	119	45
4006	5	0	0	0	0	0	0	none	even	park	false	true	true	false	false	3.41666666666667	0	0	1	0	3	1	0	1	1	0	0	0	0	0	0	1	2	0	0	0	0	124	55	26	25	31	21	24	8	6	80	116	43
4007	5	0	0	0	0	0	0	none	even	park	false	true	true	false	false	3.5	0	0	0	1	0	1	0	0	0	0	0	0	0	0	0	0	0	0	0	0	0	124	55	25	30	39	21	24	8	6	84	124	48
4008	5	0	0	0	0	0	0	none	even	park	false	true	true	false	false	3.58333333333333	0	0	0	2	1	2	0	0	0	0	0	0	0	0	0	0	0	0	0	0	0	124	55	24	35	39	21	25	8	6	88	125	50
4009	5	0	0	0	0	0	0	none	even	park	false	true	true	false	false	3.66666666666667	0	0	0	0	2	2	1	1	0	0	0	0	0	0	0	0	0	0	0	0	0	136	56	24	33	40	15	18	13	11	85	125	48
4010	5	0	0	0	0	0	0	none	even	park	false	true	true	false	false	3.75	0	0	0	0	3	2	0	0	0	0	0	0	0	0	0	0	0	0	0	0	0	140	56	24	30	38	15	17	15	13	84	124	47
4011	5	0	0	0	0	0	0	none	even	park	false	true	true	false	false	3.83333333333333	1	0	0	2	0	1	0	0	0	1	0	0	0	0	0	0	0	0	0	0	0	140	57	26	31	35	15	17	12	14	84	123	45
4012	5	0	0	0	0	0	0	none	even	park	false	true	true	false	false	3.91666666666667	0	0	2	0	2	3	1	2	1	0	0	0	0	0	0	0	0	0	0	0	0	137	56	27	29	29	14	18	12	13	82	116	43
4013	5	0	0	0	0	0	0	none	even	park	false	true	true	false	false	4	0	0	1	1	0	0	0	0	0	0	0	0	0	0	0	0	0	0	0	0	0	136	57	27	32	29	16	22	11	11	86	119	46
4014	5	0	0	0	0	0	0	none	even	park	false	true	true	false	false	4.08333333333333	0	0	1	0	2	2	0	0	1	1	0	0	0	0	0	0	0	0	0	0	0	142	56	27	31	30	10	20	16	14	84	120	42
4015	5	0	0	0	0	0	0	none	even	park	false	true	true	false	false	4.16666666666667	0	0	0	0	0	2	0	1	1	0	0	0	0	0	0	0	0	0	0	0	0	142	56	28	29	30	12	18	14	16	83	120	41
4016	5	0	0	0	0	0	0	none	even	park	false	true	true	false	false	4.25	0	0	1	0	2	0	0	2	0	0	0	0	0	0	0	0	0	0	0	0	0	142	55	28	34	32	13	17	15	17	90	121	41
4017	5	0	0	0	0	0	0	none	even	park	false	true	true	false	false	4.33333333333333	0	0	1	0	2	0	0	1	0	0	0	0	0	0	0	0	0	0	0	0	0	142	54	28	29	31	15	19	16	18	88	122	39
4018	5	0	0	0	0	0	0	none	even	park	false	true	true	false	false	4.41666666666667	0	0	0	1	0	2	0	0	0	0	0	0	0	0	0	0	0	0	0	0	0	142	54	27	34	34	15	19	16	18	92	125	42
4019	5	0	0	0	0	0	0	none	even	park	false	true	true	false	false	4.5	0	0	1	1	3	4	0	0	1	0	0	0	0	0	0	0	0	0	0	0	0	139	53	26	30	30	20	22	15	18	91	123	43
4020	5	0	0	0	0	0	0	none	even	park	false	true	true	false	false	4.58333333333333	1	0	0	2	1	3	0	0	3	0	0	0	0	0	0	0	0	0	0	0	3	137	53	25	31	30	23	23	12	19	91	125	47
4021	5	0	0	0	0	0	0	none	even	park	false	true	true	false	false	4.66666666666667	0	0	0	0	1	2	0	0	0	1	0	0	0	0	0	0	0	0	0	0	6	138	58	28	35	28	23	25	9	13	95	124	49
4022	5	0	0	0	0	0	0	none	even	park	false	true	true	false	false	4.75	0	0	1	1	1	0	1	1	0	1	0	0	0	0	0	1	0	0	0	0	0	139	59	28	32	27	22	24	10	11	92	121	46
4023	5	0	0	0	0	0	0	none	even	park	false	true	true	false	false	4.83333333333333	0	0	1	1	3	2	0	0	0	0	0	0	0	0	0	0	0	0	0	0	0	142	60	28	29	25	23	22	10	12	90	119	44
4024	5	0	0	0	0	0	0	none	even	park	false	true	true	false	false	4.91666666666667	0	0	1	1	3	1	0	0	0	1	1	0	0	0	0	0	0	0	0	0	0	143	59	28	27	26	23	19	11	14	89	118	43
4025	5	0	0	0	0	0	0	none	even	park	false	true	true	false	false	5	0	0	0	0	2	0	0	0	1	2	0	0	0	0	0	0	0	0	0	0	0	143	59	28	30	28	24	21	11	14	93	122	42
4026	5	0	0	0	0	0	0	none	even	park	false	true	true	false	false	5.08333333333333	1	1	3	4	1	0	4	2	0	2	1	0	0	2	1	0	0	0	0	0	2	133	57	28	40	30	20	21	7	12	95	120	42
4027	5	0	0	0	0	0	0	none	even	park	false	true	true	false	false	5.16666666666667	0	0	1	3	1	0	2	0	0	1	0	0	0	0	0	0	0	0	0	0	0	134	57	25	42	29	16	22	9	11	92	119	41
4028	5	0	0	0	0	0	0	none	even	park	false	true	true	false	false	5.25	0	0	1	1	0	2	0	0	1	0	0	0	0	0	0	0	0	0	0	0	0	136	57	24	38	28	20	22	10	12	92	119	40
4029	5	0	0	0	0	0	0	none	even	park	false	true	true	false	false	5.33333333333333	0	0	0	3	1	1	0	0	1	0	0	0	0	0	0	0	0	0	0	0	0	142	58	22	46	40	17	19	11	15	96	132	44
4030	5	0	0	0	0	0	0	none	even	park	false	true	true	false	false	5.41666666666667	0	1	1	1	1	4	0	0	0	1	0	0	0	0	0	0	0	0	0	0	0	139	57	21	48	37	19	22	11	14	99	130	47
4031	5	0	0	0	0	0	0	none	even	park	false	true	true	false	false	5.5	0	0	1	0	3	4	0	0	0	0	0	0	0	0	0	0	0	0	0	0	0	140	56	21	51	36	18	22	13	15	103	129	47
4032	5	0	0	0	0	0	0	none	even	park	false	true	true	false	false	5.58333333333333	0	0	0	0	2	1	0	0	0	0	0	0	0	0	0	0	0	0	0	0	0	145	57	22	50	37	19	20	15	16	106	130	47
4033	5	0	0	0	0	0	0	none	even	park	false	true	true	false	false	5.66666666666667	0	0	1	0	4	3	0	0	3	2	0	0	0	0	0	1	1	2	0	0	0	140	56	22	43	36	23	20	12	16	100	128	47
4034	5	0	0	0	0	0	0	none	even	park	false	true	true	false	false	5.75	0	0	0	0	2	2	0	0	0	2	0	0	0	0	0	0	0	0	0	0	5	141	57	23	46	34	21	19	13	14	103	124	48
4035	5	0	0	0	0	0	0	none	even	park	false	true	true	false	false	5.83333333333333	1	0	1	1	5	1	0	0	1	0	1	0	0	0	0	0	0	0	0	0	9	142	58	23	40	27	19	18	13	13	95	116	43
4036	5	0	0	0	0	0	0	none	even	park	false	true	true	false	false	5.91666666666667	0	0	1	1	0	1	1	0	1	0	0	0	0	0	0	1	0	0	1	0	0	138	57	23	38	29	20	20	11	13	92	119	44
4037	5	0	0	0	0	0	0	none	even	park	false	true	true	false	false	6	0	1	1	1	0	3	0	0	0	2	0	0	0	0	0	0	0	0	0	0	0	142	58	22	36	25	22	17	13	13	93	113	43
4038	5	0	0	0	0	0	0	none	even	park	false	true	true	false	false	6.08333333333333	0	0	1	0	1	0	1	2	1	1	0	0	0	0	0	1	0	0	1	1	0	141	57	22	29	26	30	14	12	15	93	112	42
4039	5	0	0	0	0	0	0	none	even	park	false	true	true	false	false	6.16666666666667	0	1	4	0	3	3	1	0	1	0	1	0	3	0	0	0	0	0	0	0	0	135	54	22	33	31	31	13	11	16	97	114	44
4040	5	0	0	0	0	0	0	none	even	park	false	true	true	false	false	6.25	1	0	2	1	5	1	0	0	0	0	0	0	0	0	0	2	3	1	0	0	4	139	53	22	28	34	26	13	16	17	92	117	45
4041	5	0	0	0	0	0	0	none	even	park	false	true	true	false	false	6.33333333333333	0	0	1	0	0	1	0	0	1	1	0	0	0	0	0	1	0	0	0	0	0	138	54	22	25	30	29	15	15	15	91	114	44
4042	5	0	0	0	0	0	0	none	even	park	false	true	true	false	false	6.41666666666667	0	0	0	0	0	1	1	0	0	0	0	0	0	0	0	0	0	0	0	0	0	142	54	22	24	30	30	12	16	18	92	114	42
4043	5	0	0	0	0	0	0	none	even	park	false	true	true	false	false	6.5	0	0	3	0	3	3	0	0	0	1	0	0	0	0	0	0	0	0	0	0	4	134	51	24	18	25	33	12	14	18	89	106	39
4044	5	0	0	0	0	0	0	none	even	park	false	true	true	false	false	6.58333333333333	0	0	1	0	0	0	1	0	0	0	0	0	0	0	0	0	0	0	0	0	6	134	51	25	19	22	29	12	15	17	88	102	36
4045	5	0	0	0	0	0	0	none	even	park	false	true	true	false	false	6.66666666666667	0	0	2	0	2	5	0	0	0	1	0	0	0	0	0	1	0	0	0	0	0	135	50	25	19	21	25	11	19	16	88	98	34
4046	5	0	0	0	0	0	0	none	even	park	false	true	true	false	false	6.75	0	0	0	1	1	0	0	0	1	0	0	0	0	0	0	0	0	0	0	0	0	133	51	26	16	22	27	12	16	15	85	100	35
4047	5	0	0	0	0	0	0	none	even	park	false	true	true	false	false	6.83333333333333	2	0	0	2	0	0	0	0	0	1	0	0	0	0	0	0	0	0	0	0	7	130	51	26	22	26	23	12	14	14	85	103	36
4048	5	0	0	0	0	0	0	none	even	park	false	true	true	false	false	6.91666666666667	0	0	0	0	0	1	1	0	2	1	0	0	0	0	0	0	0	0	0	0	0	130	51	26	28	30	21	10	13	15	88	106	37
4049	5	0	0	0	0	0	0	none	even	park	false	true	true	false	false	7	1	0	0	3	1	1	0	0	0	0	0	0	0	0	0	0	0	0	0	0	0	132	53	24	32	32	20	10	13	13	89	108	39
4050	5	0	0	0	0	0	0	none	even	park	false	true	true	false	false	7.08333333333333	0	0	1	0	1	5	1	1	1	0	0	0	0	0	0	0	0	0	0	0	0	139	55	24	29	27	17	9	17	12	87	103	36
4051	5	0	0	0	0	0	0	none	even	park	false	true	true	false	false	7.16666666666667	0	0	1	0	0	2	2	1	3	1	0	0	0	0	0	0	0	0	0	0	0	134	55	24	33	26	18	13	14	10	89	104	40
4052	5	0	0	0	0	0	0	none	even	park	false	true	true	false	false	7.25	2	0	0	5	2	3	0	0	0	0	0	0	0	0	0	0	0	0	0	0	7	136	56	22	35	22	18	16	13	11	88	105	39
4053	5	0	0	0	0	0	0	none	even	park	false	true	true	false	false	7.33333333333333	0	0	0	1	1	2	0	1	1	0	0	0	0	0	0	0	0	0	0	0	0	140	57	21	42	24	16	13	14	12	93	106	40
4054	5	0	0	0	0	0	0	none	even	park	false	true	true	false	false	7.41666666666667	1	0	0	3	1	0	0	1	0	0	0	0	0	0	0	0	0	0	0	0	2	144	59	19	40	23	13	12	16	10	88	104	38
4055	5	0	0	0	0	0	0	none	even	park	false	true	true	false	false	7.5	0	0	0	0	3	2	1	0	1	0	0	0	0	0	0	0	0	0	0	0	0	147	60	19	38	23	11	12	17	10	85	105	38
4056	5	0	0	0	0	0	0	none	even	park	false	true	true	false	false	7.58333333333333	0	0	1	1	4	2	0	0	0	0	0	0	0	0	0	0	0	0	0	0	0	145	59	18	36	23	12	13	17	10	83	105	39
4057	5	0	0	0	0	0	0	none	even	park	false	true	true	false	false	7.66666666666667	0	1	2	1	1	1	0	1	0	0	0	0	0	0	0	0	0	0	0	0	4	140	58	19	46	28	12	12	15	9	92	107	42
4058	5	0	0	0	0	0	0	none	even	park	false	true	true	false	false	7.75	0	0	1	0	2	1	0	1	0	0	0	0	0	0	0	0	0	0	0	0	0	141	57	19	48	34	10	10	17	10	94	111	42
4059	5	0	0	0	0	0	0	none	even	park	false	true	true	false	false	7.83333333333333	0	1	1	0	3	2	0	0	1	0	0	0	0	0	0	0	0	0	0	0	0	138	56	19	50	40	11	12	16	10	96	118	48
4060	5	0	0	0	0	0	0	none	even	park	false	true	true	false	false	7.91666666666667	0	0	0	1	3	0	0	1	0	0	0	0	0	0	0	0	0	0	0	0	0	140	58	18	48	45	15	14	16	8	97	125	51
4061	5	0	0	0	0	0	0	none	even	park	false	true	true	false	false	8	0	0	1	0	1	3	0	0	0	1	0	0	0	0	0	0	0	0	0	0	0	136	57	19	46	50	18	15	15	7	98	129	51
4062	5	0	0	0	0	0	0	none	even	park	false	true	true	false	false	8.08333333333333	2	0	0	3	3	1	0	0	1	0	0	0	0	0	0	0	0	0	0	0	26	137	59	20	41	44	14	14	13	6	88	123	47
4063	5	0	0	0	0	0	0	none	even	park	false	true	true	false	false	8.16666666666667	0	0	0	1	0	2	0	0	0	0	0	0	0	0	0	0	0	0	0	0	0	142	59	19	37	41	15	13	16	8	87	121	43
4064	5	0	0	0	0	0	0	none	even	park	false	true	true	false	false	8.25	1	0	0	1	3	4	0	0	0	0	0	0	0	0	0	0	0	0	0	0	1	148	61	20	27	33	20	12	16	10	83	116	42
4065	5	0	0	0	0	0	0	none	even	park	false	true	true	false	false	8.33333333333333	2	2	2	2	0	2	0	0	0	1	0	0	0	0	0	0	0	0	0	0	1	143	61	20	23	29	23	14	14	7	80	111	41
4066	5	0	0	0	0	0	0	none	even	park	false	true	true	false	false	8.41666666666667	0	1	2	0	2	3	0	0	0	0	0	0	0	0	0	1	2	3	0	0	19	136	59	23	18	26	23	14	11	7	75	106	37
4067	5	0	0	0	0	0	0	none	even	park	false	true	true	false	false	8.5	2	0	3	3	0	0	1	3	0	0	0	0	0	0	0	0	0	0	0	0	2	130	56	22	27	26	20	13	10	8	79	103	35
4068	5	0	0	0	0	0	0	none	even	park	false	true	true	false	false	8.58333333333333	0	1	1	0	0	2	0	0	0	0	0	0	0	0	0	0	0	0	0	0	0	130	55	22	33	31	19	13	11	9	85	108	36
4069	5	0	0	0	0	0	0	none	even	park	false	true	true	false	false	8.66666666666667	0	0	0	0	2	0	0	0	0	0	0	0	0	0	0	0	0	0	0	0	0	130	55	22	34	35	24	16	11	9	91	115	41
4070	5	0	0	0	0	0	0	none	even	park	false	true	true	false	false	8.75	1	0	1	1	0	1	0	0	0	0	1	0	0	0	0	0	0	0	0	0	7	128	55	22	36	35	24	17	10	8	92	115	43
4071	5	0	0	0	0	0	0	none	even	park	false	true	true	false	false	8.83333333333333	0	0	2	0	2	1	0	2	1	0	0	0	0	0	0	1	1	0	0	0	0	124	53	22	49	46	23	15	10	8	104	122	47
4072	5	0	0	0	0	0	0	none	even	park	false	true	true	false	false	8.91666666666667	0	0	0	1	4	1	1	0	0	0	0	0	0	0	0	0	0	0	0	0	0	131	53	21	52	51	19	12	14	11	106	127	46
4073	5	0	0	0	0	0	0	none	even	park	false	true	true	false	false	9	0	0	0	0	2	2	0	0	0	0	0	0	0	0	0	0	0	0	0	0	0	134	53	21	51	51	17	11	16	12	105	127	47
4074	5	0	0	0	0	0	0	none	even	park	false	true	true	false	false	9.08333333333333	2	0	0	2	3	3	0	0	0	0	0	0	0	0	0	0	0	0	0	0	23	132	54	22	40	36	19	14	13	11	94	115	41
4075	5	0	0	0	0	0	0	none	even	park	false	true	true	false	false	9.16666666666667	1	0	1	3	5	1	0	0	0	0	1	0	0	0	0	0	0	0	0	0	0	133	55	22	35	35	16	13	13	10	86	113	38
4076	5	0	0	0	0	0	0	none	even	park	false	true	true	false	false	9.25	1	0	0	3	2	3	0	0	1	0	0	0	0	0	0	0	0	0	0	0	7	139	58	21	32	32	11	12	15	8	79	110	34
4077	5	0	0	0	0	0	0	none	even	park	false	true	true	false	false	9.33333333333333	0	0	0	0	4	3	0	0	2	0	0	0	0	0	0	0	0	0	0	0	0	141	58	21	29	31	8	11	16	9	74	109	33
4078	5	0	0	0	0	0	0	none	even	park	false	true	true	false	false	9.41666666666667	0	0	0	0	0	3	0	0	1	0	0	0	0	0	0	0	0	0	0	0	0	140	58	21	39	31	10	14	15	9	85	112	38
4079	5	0	0	0	0	0	0	none	even	park	false	true	true	false	false	9.5	1	0	0	3	2	1	0	1	0	0	0	0	0	0	0	0	0	0	0	0	0	142	59	19	44	38	15	11	14	10	92	118	40
4080	5	0	0	0	0	0	0	none	even	park	false	true	true	false	false	9.58333333333333	0	0	0	1	2	0	0	0	1	1	0	0	0	0	0	0	0	0	0	0	0	142	60	18	43	37	17	14	13	9	91	120	42
4081	5	0	0	0	0	0	0	none	even	park	false	true	true	false	false	9.66666666666667	0	0	1	1	1	3	0	0	0	0	1	0	2	0	0	0	0	0	0	0	0	148	59	17	47	38	16	15	18	12	98	124	45
4082	5	0	0	0	0	0	0	none	even	park	false	true	true	false	false	9.75	0	0	1	0	5	1	0	0	0	1	0	0	0	0	0	0	0	0	0	0	0	147	58	17	42	40	19	14	18	13	96	125	46
4083	5	0	0	0	0	0	0	none	even	park	false	true	true	false	false	9.83333333333333	0	0	0	0	0	4	1	0	1	1	0	0	0	0	0	0	0	0	0	0	0	145	58	17	41	36	21	17	17	12	96	123	45
4084	5	0	0	0	0	0	0	none	even	park	false	true	true	false	false	9.91666666666667	1	0	0	1	1	0	0	0	1	1	0	0	0	0	0	0	0	0	0	0	10	143	60	19	40	39	25	20	14	9	98	128	50
4085	5	0	0	0	0	0	0	none	even	park	false	true	true	false	false	10	0	0	1	1	2	1	1	0	0	0	0	0	0	0	0	0	0	0	0	0	0	140	60	20	42	39	24	21	12	8	98	128	52
4086	5	0	0	0	0	0	0	none	even	park	false	true	true	false	false	10.0833333333333	0	0	0	1	5	2	0	0	0	0	0	0	0	0	0	0	0	0	0	0	0	145	60	19	37	41	22	18	14	11	92	130	52
4087	5	0	0	0	0	0	0	none	even	park	false	true	true	false	false	10.1666666666667	0	0	0	1	1	3	0	0	1	1	0	0	0	0	0	0	0	0	0	0	8	143	61	19	32	35	21	18	12	9	84	123	50
4088	5	0	0	0	0	0	0	none	even	park	false	true	true	false	false	10.25	0	0	3	0	1	5	2	1	1	0	1	0	0	0	0	0	0	0	0	0	6	132	58	23	33	31	20	20	7	9	83	118	47
4089	5	0	0	0	0	0	0	none	even	park	false	true	true	false	false	10.3333333333333	2	0	0	3	0	1	0	0	0	0	0	0	0	0	0	0	0	0	0	0	9	132	59	21	39	31	20	20	6	8	86	118	48
4090	5	0	0	0	0	0	0	none	even	park	false	true	true	false	false	10.4166666666667	0	0	1	0	0	2	2	0	0	0	0	0	0	0	0	0	0	0	0	0	0	134	58	21	40	31	18	19	8	10	87	118	48
4091	5	0	0	0	0	0	0	none	even	park	false	true	true	false	false	10.5	0	0	0	0	2	0	1	1	0	1	0	0	0	0	0	0	0	0	0	0	0	138	59	21	44	34	16	19	12	8	93	120	49
4092	5	0	0	0	0	0	0	none	even	park	false	true	true	false	false	10.5833333333333	0	0	0	0	1	0	0	0	0	0	0	0	0	0	0	0	0	0	0	0	0	143	59	21	46	39	17	17	13	12	97	127	49
4093	5	0	0	0	0	0	0	none	even	park	false	true	true	false	false	10.6666666666667	1	0	0	1	5	0	0	0	1	1	0	0	0	0	0	0	0	0	0	0	6	149	61	22	40	38	13	17	14	13	89	129	41
4094	5	0	0	0	0	0	0	none	even	park	false	true	true	false	false	10.75	0	0	0	0	3	2	0	0	1	0	0	0	0	0	0	0	0	0	0	0	0	152	63	22	42	44	12	16	14	12	90	135	45
4095	5	0	0	0	0	0	0	none	even	park	false	true	true	false	false	10.8333333333333	0	0	2	0	3	3	0	3	0	0	0	0	0	0	0	0	0	0	0	0	0	153	61	22	39	42	10	12	17	14	88	129	42
4096	5	0	0	0	0	0	0	none	even	park	false	true	true	false	false	10.9166666666667	1	1	2	1	3	1	0	1	1	0	0	0	0	0	0	0	0	0	0	0	0	148	59	22	36	37	14	16	15	15	87	127	43
4097	5	0	0	0	0	0	0	none	even	park	false	true	true	false	false	11	0	0	0	0	0	2	0	0	1	0	0	0	0	0	0	0	0	0	0	0	0	147	59	22	41	40	16	18	14	15	93	132	47
4098	5	0	0	0	0	0	0	none	even	park	false	true	true	false	false	11.0833333333333	2	1	1	2	3	2	0	0	0	0	0	0	0	0	0	0	0	0	0	0	9	145	60	22	40	40	15	19	12	13	89	132	46
4099	5	0	0	0	0	0	0	none	even	park	false	true	true	false	false	11.1666666666667	0	0	0	2	1	2	0	0	2	0	0	0	0	0	0	0	0	0	0	0	0	143	60	20	41	38	15	19	10	13	86	130	47
4100	5	0	0	0	0	0	0	none	even	park	false	true	true	false	false	11.25	0	1	2	1	2	4	0	0	0	1	0	0	0	0	0	0	0	0	0	0	0	140	58	19	45	37	19	20	10	14	93	129	49
4101	5	0	0	0	0	0	0	none	even	park	false	true	true	false	false	11.3333333333333	0	0	0	1	2	1	0	0	1	0	0	0	0	0	0	0	0	0	0	0	0	140	58	18	43	39	22	20	10	14	93	131	50
4102	5	0	0	0	0	0	0	none	even	park	false	true	true	false	false	11.4166666666667	0	0	1	1	2	3	0	0	0	0	0	0	0	0	0	1	1	1	0	0	0	141	58	17	51	46	21	22	12	13	101	139	51
4103	5	0	0	0	0	0	0	none	even	park	false	true	true	false	false	11.5	0	0	3	1	1	4	0	1	0	0	0	0	0	0	0	2	0	0	0	1	0	135	55	19	46	46	25	22	11	14	101	137	51
4104	5	0	0	0	0	0	0	none	even	park	false	true	true	false	false	11.5833333333333	0	0	0	1	3	3	0	0	1	0	0	0	0	0	0	0	0	0	0	0	0	140	59	19	46	42	24	23	11	11	100	135	51
4105	5	0	0	0	0	0	0	none	even	park	false	true	true	false	false	11.6666666666667	0	1	1	0	0	2	0	0	0	0	0	0	0	0	0	0	0	0	0	0	0	144	61	21	45	38	25	22	10	12	101	133	50
4106	5	0	0	0	0	0	0	none	even	park	false	true	true	false	false	11.75	0	0	3	0	2	5	0	0	0	1	0	0	0	0	0	3	0	0	0	0	1	138	59	21	40	29	28	25	10	10	99	123	47
4107	5	0	0	0	0	0	0	none	even	park	false	true	true	false	false	11.8333333333333	0	1	3	2	2	4	1	3	0	0	0	0	0	0	0	1	0	0	1	2	0	134	58	21	38	25	26	21	9	9	94	113	45
4108	5	0	0	0	0	0	0	none	even	park	false	true	true	false	false	11.9166666666667	0	0	0	0	1	2	0	0	1	0	0	0	0	0	0	0	0	0	0	0	0	141	59	21	38	25	26	19	11	12	96	115	47
4109	5	0	0	0	0	0	0	none	even	park	false	true	true	false	false	12	0	0	1	2	3	5	0	0	0	0	0	0	0	0	0	0	0	0	0	0	0	143	58	19	32	18	28	21	13	14	92	111	45
4110	5	0	0	0	0	0	0	none	even	park	false	true	true	false	false	12.0833333333333	0	0	0	0	1	2	1	0	1	1	0	0	0	0	0	0	0	0	0	0	0	142	58	19	33	20	29	21	12	14	93	113	48
4111	5	0	0	0	0	0	0	none	even	park	false	true	true	false	false	12.1666666666667	0	0	2	0	3	1	0	0	0	0	0	0	0	0	0	1	1	1	0	0	0	138	56	19	32	21	31	21	12	14	94	112	48
4112	5	0	0	0	0	0	0	none	even	park	false	true	true	false	false	12.25	0	0	1	0	6	1	0	0	0	0	0	0	0	0	0	0	0	0	0	0	0	145	57	19	24	19	32	22	16	15	91	113	44
4113	5	0	0	0	0	0	0	none	even	park	false	true	true	false	false	12.3333333333333	0	0	2	0	2	1	2	1	3	1	0	0	0	0	0	0	0	0	0	0	0	140	55	20	22	25	28	21	16	14	86	115	44
4114	5	0	0	0	0	0	0	none	even	park	false	true	true	false	false	12.4166666666667	0	0	3	1	3	1	0	0	0	0	0	0	0	0	0	1	1	0	0	0	6	134	52	21	16	21	30	22	15	15	82	110	40
4115	5	0	0	0	0	0	0	none	even	park	false	true	true	false	false	12.5	0	0	0	1	0	1	0	1	2	0	0	0	0	0	0	0	0	0	0	0	0	140	53	21	16	19	24	20	18	16	79	108	36
4116	5	0	0	0	0	0	0	none	even	park	false	true	true	false	false	12.5833333333333	0	0	2	0	0	2	3	1	0	0	0	0	0	0	0	1	0	0	0	0	0	140	52	21	15	22	24	17	19	17	79	108	35
4117	5	0	0	0	0	0	0	none	even	park	false	true	true	false	false	12.6666666666667	0	0	1	0	2	3	0	0	0	0	0	0	0	0	0	0	0	0	0	0	0	145	54	21	15	22	23	15	20	17	79	108	36
4118	5	0	0	0	0	0	0	none	even	park	false	true	true	false	false	12.75	0	0	0	1	2	0	1	0	0	1	0	0	0	0	0	0	0	0	0	0	0	149	54	20	19	31	20	12	22	19	81	116	38
4119	5	0	0	0	0	0	0	none	even	park	false	true	true	false	false	12.8333333333333	0	0	2	1	3	6	0	0	1	1	1	0	0	0	0	0	0	0	0	0	0	143	53	20	19	27	20	12	20	17	79	109	38
4120	5	0	0	0	0	0	0	none	even	park	false	true	true	false	false	12.9166666666667	1	0	0	3	3	2	0	0	0	0	0	0	0	0	0	0	0	0	0	0	11	148	55	19	17	21	18	11	21	17	75	104	36
4121	5	0	0	0	0	0	0	none	even	park	false	true	true	false	false	13	0	0	2	1	0	2	0	1	1	1	0	0	0	0	0	1	0	0	0	0	0	149	55	19	19	21	15	9	22	17	75	102	33
4122	5	0	0	0	0	0	0	none	even	park	false	true	true	false	false	13.0833333333333	0	0	2	0	0	0	2	1	0	1	1	0	0	2	1	0	0	0	0	0	0	146	54	19	20	25	13	7	22	16	74	102	33
4123	5	0	0	0	0	0	0	none	even	park	false	true	true	false	false	13.1666666666667	0	0	0	0	1	2	0	0	0	0	0	0	0	0	0	0	0	0	0	0	0	148	54	19	22	25	12	7	24	16	77	102	33
4124	5	0	0	0	0	0	0	none	even	park	false	true	true	false	false	13.25	0	0	1	1	2	1	0	0	2	0	0	0	0	0	0	0	0	0	0	0	5	149	55	20	23	26	10	6	23	16	76	103	31
4125	5	0	0	0	0	0	0	none	even	park	false	true	true	false	false	13.3333333333333	1	0	2	2	1	2	0	1	0	1	0	0	0	0	0	2	0	0	0	0	5	142	53	22	33	28	7	7	21	15	83	103	33
4126	5	0	0	0	0	0	0	none	even	park	false	true	true	false	false	13.4166666666667	0	0	1	2	0	0	0	1	0	1	0	0	0	0	0	0	0	0	0	0	0	140	52	21	34	33	6	5	21	15	82	105	34
4127	5	0	0	0	0	0	0	none	even	park	false	true	true	false	false	13.5	1	0	0	4	1	1	0	0	0	1	0	0	0	0	0	0	0	0	0	0	6	137	54	22	35	33	6	4	16	13	79	104	34
4128	5	0	0	0	0	0	0	none	even	park	false	true	true	false	false	13.5833333333333	0	0	0	1	0	3	0	0	2	0	0	0	0	0	0	0	0	0	0	0	1	137	54	22	37	34	4	5	16	13	79	106	33
4129	5	0	0	0	0	0	0	none	even	park	false	true	true	false	false	13.6666666666667	0	0	0	1	2	2	0	0	0	1	0	0	0	0	0	0	0	0	0	0	11	137	56	22	39	34	4	5	15	10	80	105	34
4130	5	0	0	0	0	0	0	none	even	park	false	true	true	false	false	13.75	1	1	2	2	2	2	0	0	0	1	0	0	0	0	0	0	0	0	0	0	15	133	56	21	30	24	5	8	14	7	70	95	30
4131	5	0	0	0	0	0	0	none	even	park	false	true	true	false	false	13.8333333333333	0	0	0	1	0	0	0	0	0	0	0	0	0	0	0	0	0	0	0	0	0	133	56	20	30	26	6	8	14	7	70	97	31
4132	5	0	0	0	0	0	0	none	even	park	false	true	true	false	false	13.9166666666667	0	0	1	1	1	3	0	0	0	0	0	0	0	0	0	0	0	0	0	0	0	133	57	21	35	31	6	7	13	6	75	101	34
4133	5	0	0	0	0	0	0	none	even	park	false	true	true	false	false	14	0	1	3	1	2	1	0	0	0	0	0	0	0	0	0	0	0	0	0	0	0	127	55	22	41	38	6	7	11	6	80	106	37
4134	5	0	0	0	0	0	0	none	even	park	false	true	true	false	false	14.0833333333333	0	0	1	0	3	1	0	0	0	0	1	0	0	0	0	0	0	0	0	0	0	126	55	22	55	47	6	8	11	5	94	115	44
4135	5	0	0	0	0	0	0	none	even	park	false	true	true	false	false	14.1666666666667	1	0	1	1	2	6	0	0	0	0	0	0	0	0	0	0	0	0	0	0	3	123	54	23	55	43	6	9	10	5	94	111	45
4136	5	0	0	0	0	0	0	none	even	park	false	true	true	false	false	14.25	0	0	0	0	0	1	0	0	0	0	0	0	0	0	0	0	0	0	0	0	10	124	55	25	49	38	7	9	9	5	90	107	44
4137	5	0	0	0	0	0	0	none	even	park	false	true	true	false	false	14.3333333333333	1	0	0	3	2	2	0	0	0	0	0	0	0	0	0	0	0	0	0	0	11	123	55	24	36	32	12	9	7	6	79	102	41
4138	5	0	0	0	0	0	0	none	even	park	false	true	true	false	false	14.4166666666667	0	0	1	2	5	2	1	0	1	0	0	0	0	0	0	0	0	0	0	0	0	120	55	23	32	27	12	13	5	5	72	100	40
4139	5	0	0	0	0	0	0	none	even	park	false	true	true	false	false	14.5	0	0	0	0	0	3	0	0	0	0	0	0	0	0	0	0	0	0	0	0	0	121	56	23	34	31	15	14	5	4	77	105	41
4140	5	0	0	0	0	0	0	none	even	park	false	true	true	false	false	14.5833333333333	0	0	1	1	1	2	0	1	0	0	0	0	0	0	0	0	0	0	0	0	7	119	55	24	35	29	12	12	4	5	75	101	38
4141	5	0	0	0	0	0	0	none	even	park	false	true	true	false	false	14.6666666666667	0	0	0	0	1	0	0	0	0	1	0	0	0	0	0	0	0	0	0	0	0	118	55	24	40	42	12	14	4	4	80	115	43
4142	5	0	0	0	0	0	0	none	even	park	false	true	true	false	false	14.75	0	0	0	0	3	3	1	0	0	0	0	0	0	0	0	0	0	0	0	0	0	120	55	24	46	46	11	12	4	6	85	119	47
4143	5	0	0	0	0	0	0	none	even	park	false	true	true	false	false	14.8333333333333	0	0	2	0	3	5	2	0	0	0	1	0	0	0	0	0	0	0	0	0	0	117	53	24	42	40	9	13	5	6	80	112	45
4144	5	0	0	0	0	0	0	none	even	park	false	true	true	false	false	14.9166666666667	0	0	1	0	3	5	0	0	0	1	0	0	0	0	0	1	1	1	0	0	11	114	52	25	36	37	10	14	5	5	76	108	43
4145	5	0	0	0	0	0	0	none	even	park	false	true	true	false	false	15	0	0	1	0	1	2	0	0	2	0	0	0	0	0	0	0	0	0	0	0	0	112	52	25	34	36	14	17	3	5	76	110	45
4146	5	0	0	0	0	0	0	none	even	park	false	true	true	false	false	15.0833333333333	0	0	1	0	1	4	0	0	0	0	0	0	0	0	0	0	0	0	0	0	0	111	51	25	31	32	18	18	3	6	77	107	45
4147	5	0	0	0	0	0	0	none	even	park	false	true	true	false	false	15.1666666666667	0	0	0	1	0	0	0	0	0	1	0	0	0	0	0	0	0	0	0	0	9	110	51	25	26	29	20	17	2	6	73	103	44
4148	5	0	0	0	0	0	0	none	even	park	false	true	true	false	false	15.25	0	0	0	1	0	2	0	0	0	0	0	0	0	0	0	0	0	0	0	0	0	114	52	24	30	31	18	16	4	6	76	105	44
4149	5	0	0	0	0	0	0	none	even	park	false	true	true	false	false	15.3333333333333	0	0	2	1	3	1	0	1	0	0	2	2	0	0	1	0	0	0	0	0	0	116	51	23	34	37	14	14	8	6	79	108	41
4150	5	0	0	0	0	0	0	none	even	park	false	true	true	false	false	15.4166666666667	0	0	0	0	1	1	0	0	0	0	0	0	0	0	0	0	0	0	0	0	0	120	51	23	32	35	14	12	9	9	78	107	39
4151	5	0	0	0	0	0	0	none	even	park	false	true	true	false	false	15.5	0	0	1	0	1	0	2	1	0	0	0	0	0	0	0	1	0	0	0	0	0	119	50	23	33	32	15	16	9	10	80	108	38
4152	5	0	0	0	0	0	0	none	even	park	false	true	true	false	false	15.5833333333333	0	0	1	1	1	1	0	0	0	0	0	0	0	0	0	1	0	0	0	0	0	117	49	22	29	34	21	16	9	10	81	109	41
4153	5	0	0	0	0	0	0	none	even	park	false	true	true	false	false	15.6666666666667	0	0	0	0	0	1	1	0	0	0	0	0	0	0	0	0	0	0	0	0	0	118	49	22	35	29	20	22	9	11	86	111	44
4154	5	0	0	0	0	0	0	none	even	park	false	true	true	false	false	15.75	0	0	1	1	3	1	0	0	0	1	0	0	0	0	0	1	0	0	0	0	0	116	49	21	31	27	23	25	9	9	84	110	44
4155	5	0	0	0	0	0	0	none	even	park	false	true	true	false	false	15.8333333333333	0	0	0	2	0	2	0	1	1	0	0	0	0	0	0	0	0	0	0	0	0	116	49	20	37	31	22	23	8	10	87	113	47
4156	5	0	0	0	0	0	0	none	even	park	false	true	true	false	false	15.9166666666667	0	0	0	0	2	1	0	0	0	0	0	0	0	0	0	0	0	0	0	0	6	118	49	21	27	25	24	25	9	11	81	110	42
4157	5	0	0	0	0	0	0	none	even	park	false	true	true	false	false	16	0	0	0	0	2	0	0	0	0	0	0	0	0	0	0	0	0	0	0	0	0	126	50	21	23	24	23	22	12	14	79	110	39
4158	5	0	0	0	0	0	0	none	even	park	false	true	true	false	false	16.0833333333333	0	0	0	0	1	2	0	0	0	0	0	0	0	0	0	0	0	0	0	0	0	132	50	21	22	22	19	20	16	16	78	108	37
4159	5	0	0	0	0	0	0	none	even	park	false	true	true	false	false	16.1666666666667	0	0	0	1	0	0	0	0	0	2	0	0	0	0	0	0	0	0	0	0	0	132	51	20	22	20	18	22	17	13	77	106	37
4160	5	0	0	0	0	0	0	none	even	park	false	true	true	false	false	16.25	1	0	1	1	0	0	0	2	0	0	0	0	0	0	0	0	0	0	0	0	5	129	51	21	29	25	20	22	15	12	85	110	41
4161	5	0	0	0	0	0	0	none	even	park	false	true	true	false	false	16.3333333333333	0	0	0	1	1	2	1	0	1	0	0	0	0	0	0	0	0	0	0	0	5	126	52	23	24	23	22	25	11	11	80	111	41
4162	5	0	0	0	0	0	0	none	even	park	false	true	true	false	false	16.4166666666667	0	0	0	1	1	0	1	0	0	0	0	0	0	0	0	0	0	0	0	0	0	130	55	23	27	25	20	24	11	9	81	113	42
4163	5	0	0	0	0	0	0	none	even	park	false	true	true	false	false	16.5	0	0	0	0	3	2	0	0	0	0	0	0	0	0	0	0	0	0	0	0	0	137	56	23	25	22	20	21	12	13	80	112	39
4164	5	0	0	0	0	0	0	none	even	park	false	true	true	false	false	16.5833333333333	0	0	1	0	4	0	0	0	1	0	0	0	0	0	0	0	0	0	0	0	0	139	55	23	24	24	15	22	16	13	78	114	38
4165	5	0	0	0	0	0	0	none	even	park	false	true	true	false	false	16.6666666666667	0	0	0	1	1	2	0	0	0	1	0	0	0	0	0	0	0	0	0	0	0	146	56	22	27	29	17	16	16	18	82	119	37
4166	5	0	0	0	0	0	0	none	even	park	false	true	true	false	false	16.75	0	0	0	0	1	0	0	0	1	0	0	0	0	0	0	0	0	0	0	0	0	151	56	22	30	42	14	13	18	21	84	132	36
4167	5	0	0	0	0	0	0	none	even	park	false	true	true	false	false	16.8333333333333	0	1	2	0	5	4	0	0	1	1	1	0	0	0	0	0	0	0	0	0	0	144	54	23	29	38	17	17	16	20	85	129	37
4168	5	0	0	0	0	0	0	none	even	park	false	true	true	false	false	16.9166666666667	1	0	1	1	0	1	0	0	2	0	0	0	0	0	0	0	0	0	0	0	3	145	53	24	30	40	13	14	16	23	83	130	35
4169	5	0	0	0	0	0	0	none	even	park	false	true	true	false	false	17	0	0	0	0	0	1	0	0	2	1	0	0	0	0	0	0	0	0	0	0	0	146	56	25	40	46	11	14	15	19	91	135	40
4170	5	0	0	0	0	0	0	none	even	park	false	true	true	false	false	17.0833333333333	1	0	0	1	1	1	0	0	0	1	0	0	0	0	0	0	0	0	0	0	13	145	58	26	42	43	11	14	13	16	92	131	41
4171	5	0	0	0	0	0	0	none	even	park	false	true	true	false	false	17.1666666666667	0	0	1	0	2	3	0	0	0	0	0	0	0	0	0	1	0	0	0	0	0	143	57	26	41	42	11	14	13	16	91	129	42
4172	5	0	0	0	0	0	0	none	even	park	false	true	true	false	false	17.25	0	0	0	1	3	1	0	0	0	1	0	0	0	0	0	0	0	0	0	0	0	146	57	25	47	43	15	18	15	17	102	135	45
4173	5	0	0	0	0	0	0	none	even	park	false	true	true	false	false	17.3333333333333	0	0	1	0	5	4	0	0	1	1	0	0	0	0	0	0	0	0	0	0	0	149	56	25	42	42	13	16	17	20	97	134	42
4174	5	0	0	0	0	0	0	none	even	park	false	true	true	false	false	17.4166666666667	0	0	0	2	3	4	0	0	1	1	0	0	0	0	0	0	0	0	0	0	0	147	57	24	42	44	15	17	15	18	96	136	43
4175	5	0	0	0	0	0	0	none	even	park	false	true	true	false	false	17.5	0	0	1	1	2	0	0	0	0	0	0	0	0	0	0	1	0	0	0	0	3	150	59	24	42	50	14	15	15	17	95	141	46
4176	5	0	0	0	0	0	0	none	even	park	false	true	true	false	false	17.5833333333333	0	0	0	1	3	2	1	0	1	0	0	0	0	0	0	0	0	0	0	0	0	148	59	25	39	48	14	16	12	18	90	141	45
4177	5	0	0	0	0	0	0	none	even	park	false	true	true	false	false	17.6666666666667	0	0	2	1	3	5	0	2	1	0	0	0	0	0	0	0	0	0	0	0	0	151	62	24	42	44	13	18	13	14	92	138	46
4178	5	0	0	0	0	0	0	none	even	park	false	true	true	false	false	17.75	0	0	0	1	4	3	0	0	2	1	0	0	0	0	0	0	0	0	0	0	7	147	64	26	38	39	14	19	8	11	86	133	46
4179	5	0	0	0	0	0	0	none	even	park	false	true	true	false	false	17.8333333333333	0	0	0	3	3	1	1	0	0	0	0	0	0	0	0	0	0	0	0	0	0	153	64	23	36	37	13	16	10	15	82	132	41
4180	5	0	0	0	0	0	0	none	even	park	false	true	true	false	false	17.9166666666667	0	0	0	0	3	3	0	1	1	1	0	0	0	0	0	0	0	0	0	0	0	152	66	24	34	33	14	17	8	12	80	128	42
4181	5	0	0	0	0	0	0	none	even	park	false	true	true	false	false	18	0	1	1	0	1	0	0	0	0	0	0	0	0	0	0	0	0	0	0	0	0	149	65	25	38	36	19	19	7	12	89	132	47
4182	5	0	0	0	0	0	0	none	even	park	false	true	true	false	false	18.0833333333333	0	1	1	0	3	1	0	0	0	0	0	0	0	0	0	0	0	0	0	0	0	147	64	25	44	39	23	24	7	12	99	139	52
4183	5	0	0	0	0	0	0	none	even	park	false	true	true	false	false	18.1666666666667	0	0	1	0	0	4	0	1	0	0	0	0	0	0	0	0	0	0	0	0	0	145	63	25	49	42	24	23	7	12	105	140	55
4184	5	0	0	0	0	0	0	none	even	park	false	true	true	false	false	18.25	1	0	2	1	3	1	1	0	0	0	1	1	0	0	0	0	0	0	0	0	1	151	63	25	47	40	19	24	11	14	102	141	53
4185	5	0	0	0	0	0	0	none	even	park	false	true	true	false	false	18.3333333333333	0	0	1	0	0	0	2	2	1	0	0	0	0	0	0	0	0	0	0	0	3	149	65	27	46	38	16	26	8	11	97	140	51
4186	5	0	0	0	0	0	0	none	even	park	false	true	true	false	false	18.4166666666667	0	0	2	1	0	3	0	3	1	1	0	0	0	0	0	0	0	0	0	0	0	146	63	26	44	35	18	23	9	11	97	132	48
4187	5	0	0	0	0	0	0	none	even	park	false	true	true	false	false	18.5	0	0	0	1	2	0	0	0	1	0	0	0	0	0	0	0	0	0	0	0	0	146	64	25	39	35	21	27	8	10	93	136	49
4188	5	0	0	0	0	0	0	none	even	park	false	true	true	false	false	18.5833333333333	0	0	1	0	7	0	1	0	1	0	0	0	0	0	0	1	0	0	0	0	0	146	64	25	36	39	19	27	8	10	88	140	50
4189	5	0	0	0	0	0	0	none	even	park	false	true	true	false	false	18.6666666666667	0	1	1	1	0	2	1	0	0	0	0	0	0	0	0	0	0	0	0	0	3	148	64	25	35	37	17	29	8	12	85	142	47
4190	5	0	0	0	0	0	0	none	even	park	false	true	true	false	false	18.75	0	0	1	0	2	3	0	0	0	0	0	0	0	0	0	0	0	0	0	0	0	147	63	25	36	39	18	29	8	13	87	144	49
4191	5	0	0	0	0	0	0	none	even	park	false	true	true	false	false	18.8333333333333	0	0	1	0	4	2	0	0	0	0	0	0	0	0	0	1	1	2	0	0	0	150	65	26	31	37	17	28	9	11	83	141	47
4192	5	0	0	0	0	0	0	none	even	park	false	true	true	false	false	18.9166666666667	0	0	0	2	1	2	0	0	1	1	0	0	0	0	0	0	0	0	0	0	8	151	65	24	26	40	18	24	9	12	77	141	49
4193	5	0	0	0	0	0	0	none	even	park	false	true	true	false	false	19	0	0	1	0	2	0	0	1	0	0	0	0	0	0	0	0	0	0	0	0	0	152	64	24	25	44	21	23	10	14	80	145	50
4194	5	0	0	0	0	0	0	none	even	park	false	true	true	false	false	19.0833333333333	0	1	1	0	2	1	0	0	0	1	0	0	0	0	0	0	0	0	0	0	0	155	63	24	27	49	22	25	13	16	86	153	53
4195	5	0	0	0	0	0	0	none	even	park	false	true	true	false	false	19.1666666666667	0	0	1	1	0	3	2	1	1	0	0	0	0	0	0	0	0	0	0	0	0	153	62	23	28	43	21	27	13	16	85	148	52
4196	5	0	0	0	0	0	0	none	even	park	false	true	true	false	false	19.25	0	1	1	1	2	0	0	1	0	0	0	0	0	0	0	0	0	0	0	0	1	157	65	25	28	51	19	24	12	15	84	155	52
4197	5	0	0	0	0	0	0	none	even	park	false	true	true	false	false	19.3333333333333	0	0	0	1	1	3	0	0	0	1	0	0	0	0	0	0	0	0	0	0	0	158	65	24	30	53	19	23	12	16	85	157	55
4198	5	0	0	0	0	0	0	none	even	park	false	true	true	false	false	19.4166666666667	0	0	0	0	1	0	0	0	0	1	0	0	0	0	0	0	0	0	0	0	0	162	66	25	30	54	17	23	15	15	87	158	54
4199	5	0	0	0	0	0	0	none	even	park	false	true	true	false	false	19.5	1	0	0	1	0	1	0	0	0	0	0	0	0	0	0	0	0	0	0	0	0	168	66	24	31	58	15	21	17	19	87	164	54
4200	5	0	0	0	0	0	0	none	even	park	false	true	true	false	false	19.5833333333333	0	0	0	0	3	2	0	0	0	0	0	0	0	0	0	0	0	0	0	0	5	169	67	25	24	47	18	25	16	19	83	158	51
4201	5	0	0	0	0	0	0	none	even	park	false	true	true	false	false	19.6666666666667	0	0	2	0	1	6	0	0	0	0	0	0	0	0	0	1	0	0	0	0	0	172	67	26	24	42	17	21	16	22	83	152	47
4202	5	0	0	0	0	0	0	none	even	park	false	true	true	false	false	19.75	1	0	1	1	1	1	1	1	0	2	0	0	0	0	0	0	0	0	0	0	0	169	66	25	23	42	18	25	17	20	83	153	48
4203	5	0	0	0	0	0	0	none	even	park	false	true	true	false	false	19.8333333333333	1	1	1	1	3	1	1	0	0	0	0	0	0	0	0	0	0	0	0	0	12	167	66	26	22	37	16	24	16	19	80	146	43
4204	5	0	0	0	0	0	0	none	even	park	false	true	true	false	false	19.9166666666667	0	0	1	1	2	1	0	0	0	1	0	0	0	0	0	0	0	0	0	0	0	168	66	25	22	35	16	26	18	18	81	145	43
4205	5	0	0	0	0	0	0	none	even	park	false	true	true	false	false	20	1	0	4	2	3	8	0	0	1	1	0	0	0	0	0	1	1	1	0	0	2	161	63	24	21	32	14	24	18	17	77	136	41
4807	6	0	0	0	0	0	0	none	even	park	false	true	true	false	false	0.0833333333333333	0	0	1	2	0	2	1	2	1	0	0	0	0	0	0	1	0	0	0	0	0	122	53	16	24	23	20	12	8	8	68	96	35
4808	6	0	0	0	0	0	0	none	even	park	false	true	true	false	false	0.166666666666667	0	0	0	0	3	0	0	0	0	0	0	0	0	0	0	0	0	0	0	0	0	124	53	16	23	27	19	12	9	9	67	101	36
4809	6	0	0	0	0	0	0	none	even	park	false	true	true	false	false	0.25	0	0	2	0	2	3	0	0	0	0	0	0	0	0	0	1	0	3	0	0	0	124	53	19	28	38	19	12	9	9	75	112	36
4810	6	0	0	0	0	0	0	none	even	park	false	true	true	false	false	0.333333333333333	1	0	1	2	1	3	0	1	0	0	0	0	0	0	0	0	0	0	0	0	1	129	54	20	40	44	13	10	12	9	85	117	37
4811	6	0	0	0	0	0	0	none	even	park	false	true	true	false	false	0.416666666666667	0	0	3	0	0	2	2	0	0	0	0	0	0	0	0	1	0	0	2	0	0	129	53	20	40	41	10	10	14	9	84	113	36
4812	6	0	0	0	0	0	0	none	even	park	false	true	true	false	false	0.5	0	0	1	0	3	1	0	0	0	0	0	0	0	0	0	0	0	0	0	0	0	131	52	20	37	39	6	11	18	9	81	111	35
4813	6	0	0	0	0	0	0	none	even	park	false	true	true	false	false	0.583333333333333	0	0	1	1	1	2	0	0	1	1	0	0	0	0	0	1	0	0	0	0	0	130	51	19	40	43	5	12	18	10	82	116	38
4814	6	0	0	0	0	0	0	none	even	park	false	true	true	false	false	0.666666666666667	0	0	0	0	2	0	1	0	0	0	0	0	0	0	0	0	0	0	0	0	0	131	51	19	42	39	6	17	19	10	86	117	41
4815	6	0	0	0	0	0	0	none	even	park	false	true	true	false	false	0.75	0	0	0	0	2	2	0	0	0	0	0	0	0	0	0	0	0	0	0	0	0	134	51	19	42	41	9	21	21	11	91	124	44
4816	6	0	0	0	0	0	0	none	even	park	false	true	true	false	false	0.833333333333333	0	0	3	0	5	7	0	0	1	0	0	0	0	0	0	2	2	2	0	0	0	128	48	19	35	36	12	22	20	12	86	118	42
4817	6	0	0	0	0	0	0	none	even	park	false	true	true	false	false	0.916666666666667	0	0	0	0	1	3	0	0	0	1	0	0	0	0	0	0	0	0	0	0	0	127	48	19	39	38	12	22	20	11	90	119	45
4818	6	0	0	0	0	0	0	none	even	park	false	true	true	false	false	1	0	0	0	1	0	0	0	0	0	0	0	0	0	0	0	0	0	0	0	0	0	127	48	18	42	39	12	22	20	11	92	120	46
4819	6	0	0	0	0	0	0	none	even	park	false	true	true	false	false	1.08333333333333	1	0	1	1	1	2	0	1	1	0	0	0	0	0	0	1	0	2	0	0	10	124	49	19	42	33	9	20	17	9	87	111	44
4820	6	0	0	0	0	0	0	none	even	park	false	true	true	false	false	1.16666666666667	0	0	0	1	4	2	0	0	1	0	0	0	0	0	0	0	0	0	0	0	0	125	50	18	36	30	11	20	16	9	81	109	43
4821	6	0	0	0	0	0	0	none	even	park	false	true	true	false	false	1.25	0	0	2	2	0	3	2	2	0	1	0	0	0	0	0	1	0	0	0	0	0	122	50	18	33	27	12	19	14	8	77	104	40
4822	6	0	0	0	0	0	0	none	even	park	false	true	true	false	false	1.33333333333333	0	0	1	2	3	1	0	1	0	0	0	0	0	0	0	0	0	0	0	0	6	119	50	20	19	19	18	22	11	8	68	99	36
4823	6	0	0	0	0	0	0	none	even	park	false	true	true	false	false	1.41666666666667	0	0	0	0	0	2	0	0	0	0	0	0	0	0	0	0	0	0	0	0	3	121	52	22	19	17	17	20	9	8	67	97	31
4824	6	0	0	0	0	0	0	none	even	park	false	true	true	false	false	1.5	0	0	1	3	0	1	0	1	1	0	0	0	0	0	0	0	0	0	0	0	0	115	51	23	28	22	17	18	4	9	72	100	32
4825	6	0	0	0	0	0	0	none	even	park	false	true	true	false	false	1.58333333333333	0	0	1	1	2	1	0	1	0	0	0	0	0	0	0	0	0	0	0	0	0	115	51	23	28	27	18	16	3	10	72	104	34
4826	6	0	0	0	0	0	0	none	even	park	false	true	true	false	false	1.66666666666667	0	0	1	2	4	1	0	1	0	0	0	0	0	0	0	1	1	0	0	0	1	119	50	22	22	27	18	11	5	14	67	102	31
4827	6	0	0	0	0	0	0	none	even	park	false	true	true	false	false	1.75	1	0	0	3	0	0	0	0	0	0	0	0	0	0	0	0	0	0	0	0	1	123	51	20	29	29	16	14	6	15	71	109	36
4828	6	0	0	0	0	0	0	none	even	park	false	true	true	false	false	1.83333333333333	0	0	1	0	1	2	0	0	2	1	0	0	0	0	0	1	1	1	0	0	0	123	50	20	36	29	13	12	7	16	76	107	37
4829	6	0	0	0	0	0	0	none	even	park	false	true	true	false	false	1.91666666666667	0	0	0	0	1	1	0	0	0	0	0	0	0	0	0	0	0	0	0	0	0	123	50	20	34	26	16	15	7	16	77	107	38
4830	6	0	0	0	0	0	0	none	even	park	false	true	true	false	false	2	0	0	0	1	0	2	0	0	1	0	0	0	0	0	0	0	0	0	0	0	0	122	50	19	43	32	17	16	6	16	85	114	43
4831	6	0	0	0	0	0	0	none	even	park	false	true	true	false	false	2.08333333333333	0	0	1	0	4	4	0	0	0	3	0	0	0	0	0	0	0	0	0	0	0	117	49	19	43	34	19	17	6	13	87	113	47
4832	6	0	0	0	0	0	0	none	even	park	false	true	true	false	false	2.16666666666667	0	0	0	1	2	2	0	0	0	0	0	0	0	0	0	0	0	0	0	0	0	118	50	18	42	34	19	17	6	12	85	113	47
4833	6	0	0	0	0	0	0	none	even	park	false	true	true	false	false	2.25	0	0	0	0	1	3	0	0	0	0	0	0	0	0	0	0	0	0	0	0	0	126	52	18	45	32	16	15	9	13	88	112	46
4834	6	0	0	0	0	0	0	none	even	park	false	true	true	false	false	2.33333333333333	0	0	0	0	1	1	0	0	0	1	0	0	0	0	0	0	0	0	0	0	0	133	53	19	44	31	11	12	13	14	87	110	43
4835	6	0	0	0	0	0	0	none	even	park	false	true	true	false	false	2.41666666666667	0	0	0	1	1	0	0	0	1	0	0	0	0	0	0	0	0	0	0	0	0	133	54	18	42	31	12	12	12	13	84	110	43
4836	6	0	0	0	0	0	0	none	even	park	false	true	true	false	false	2.5	0	0	0	1	0	1	0	1	1	0	0	0	0	0	0	0	0	0	0	0	0	133	55	17	36	28	18	13	11	12	82	108	43
4837	6	0	0	0	0	0	0	none	even	park	false	true	true	false	false	2.58333333333333	0	0	0	1	2	0	0	0	1	1	0	0	0	0	0	0	0	0	0	0	0	134	56	16	36	29	19	14	11	11	82	110	44
4838	6	0	0	0	0	0	0	none	even	park	false	true	true	false	false	2.66666666666667	0	0	0	1	2	1	0	0	1	0	0	0	0	0	0	0	0	0	0	0	0	138	59	16	36	27	16	16	12	8	80	110	44
4839	6	0	0	0	0	0	0	none	even	park	false	true	true	false	false	2.75	0	0	2	2	5	3	0	1	1	0	0	0	0	0	0	1	0	0	0	0	0	137	58	16	37	28	18	14	10	11	81	111	45
4840	6	0	0	0	0	0	0	none	even	park	false	true	true	false	false	2.83333333333333	0	0	2	1	2	2	0	0	0	1	0	0	0	0	0	1	0	0	0	0	2	130	56	17	30	25	24	15	8	10	79	106	45
4841	6	0	0	0	0	0	0	none	even	park	false	true	true	false	false	2.91666666666667	0	0	1	0	1	1	0	0	0	0	0	0	0	0	0	0	0	0	0	0	0	134	55	17	27	23	23	13	11	13	78	104	42
4842	6	0	0	0	0	0	0	none	even	park	false	true	true	false	false	3	0	0	0	0	0	2	0	0	0	0	0	0	0	0	0	0	0	0	0	0	0	135	55	17	21	16	28	21	12	13	78	105	42
4843	6	0	0	0	0	0	0	none	even	park	false	true	true	false	false	3.08333333333333	0	0	0	0	3	0	1	0	1	0	0	0	0	0	0	0	0	0	0	0	0	136	55	17	16	17	30	23	12	14	75	109	43
4844	6	0	0	0	0	0	0	none	even	park	false	true	true	false	false	3.16666666666667	0	0	1	0	0	2	1	0	0	0	0	0	0	0	0	1	0	0	1	0	0	134	54	17	29	17	29	25	12	14	87	110	44
4845	6	0	0	0	0	0	0	none	even	park	false	true	true	false	false	3.25	0	0	0	0	2	1	0	0	1	0	0	0	0	0	0	0	0	0	0	0	0	135	57	19	25	18	32	24	9	12	85	111	44
4846	6	0	0	0	0	0	0	none	even	park	false	true	true	false	false	3.33333333333333	0	0	1	0	2	0	1	2	1	1	0	0	0	0	0	0	0	0	0	0	0	132	58	20	26	26	31	22	7	9	84	115	47
4847	6	0	0	0	0	0	0	none	even	park	false	true	true	false	false	3.41666666666667	0	0	0	0	0	0	0	1	0	2	0	0	0	0	0	0	0	0	0	0	0	131	58	20	33	33	30	21	8	7	91	119	50
4848	6	0	0	0	0	0	0	none	even	park	false	true	true	false	false	3.5	0	0	0	0	0	1	0	0	0	1	0	0	0	0	0	0	0	0	0	0	0	138	58	20	33	32	24	19	14	8	91	117	46
4849	6	0	0	0	0	0	0	none	even	park	false	true	true	false	false	3.58333333333333	0	0	3	1	4	3	1	0	0	1	1	2	2	0	0	1	0	0	0	0	0	135	56	20	30	29	23	17	15	8	88	110	41
4850	6	0	0	0	0	0	0	none	even	park	false	true	true	false	false	3.66666666666667	2	0	1	2	6	3	0	1	0	0	0	0	0	0	0	1	1	2	0	0	5	133	55	20	24	24	21	15	13	10	78	104	36
4851	6	0	0	0	0	0	0	none	even	park	false	true	true	false	false	3.75	0	0	0	2	1	1	0	0	0	1	0	0	0	0	0	0	0	0	0	0	0	136	58	19	23	22	22	18	13	7	77	105	37
4852	6	0	0	0	0	0	0	none	even	park	false	true	true	false	false	3.83333333333333	0	0	1	0	0	0	0	0	0	1	0	0	0	0	0	0	0	0	0	0	0	140	57	19	27	26	18	17	19	7	83	107	36
4853	6	0	0	0	0	0	0	none	even	park	false	true	true	false	false	3.91666666666667	0	0	0	0	1	0	0	1	0	0	0	0	0	0	0	0	0	0	0	0	0	141	57	21	35	30	16	15	19	8	91	110	38
4854	6	0	0	0	0	0	0	none	even	park	false	true	true	false	false	4	0	0	1	1	2	0	1	1	0	0	0	0	0	0	0	1	0	0	1	1	0	151	56	20	45	42	10	10	24	15	99	123	40
4855	6	0	0	0	0	0	0	none	even	park	false	true	true	false	false	4.08333333333333	0	0	1	0	2	0	2	0	0	0	0	0	0	0	0	0	0	0	0	0	0	152	56	21	47	45	7	9	24	16	99	126	41
4856	6	0	0	0	0	0	0	none	even	park	false	true	true	false	false	4.16666666666667	1	0	2	3	3	3	0	0	0	1	0	0	0	0	0	0	0	0	0	0	6	148	54	18	34	36	15	12	24	16	91	118	38
4857	6	0	0	0	0	0	0	none	even	park	false	true	true	false	false	4.25	0	0	1	0	1	0	1	0	1	0	0	0	0	0	0	1	0	0	0	0	0	146	53	18	39	41	13	12	24	16	94	122	41
4858	6	0	0	0	0	0	0	none	even	park	false	true	true	false	false	4.33333333333333	0	0	0	0	1	1	0	0	0	0	0	0	0	0	0	0	0	0	0	0	0	146	53	18	41	46	13	15	24	16	96	130	45
4859	6	0	0	0	0	0	0	none	even	park	false	true	true	false	false	4.41666666666667	0	0	1	0	4	4	1	0	0	1	0	0	0	0	0	1	0	0	0	0	0	142	52	19	34	42	15	18	23	15	91	127	45
4860	6	0	0	0	0	0	0	none	even	park	false	true	true	false	false	4.5	3	0	0	4	3	2	0	0	0	0	0	0	0	0	0	0	0	0	0	0	27	137	53	21	29	26	12	15	17	14	79	108	36
4861	6	0	0	0	0	0	0	none	even	park	false	true	true	false	false	4.58333333333333	1	0	0	2	1	2	0	0	1	0	0	0	0	0	0	0	0	0	0	0	1	138	55	21	29	24	10	15	16	12	76	106	35
4862	6	0	0	0	0	0	0	none	even	park	false	true	true	false	false	4.66666666666667	0	0	1	0	4	1	0	0	1	2	0	0	0	0	0	0	0	0	0	0	0	135	55	21	24	22	11	15	15	10	71	102	34
4863	6	0	0	0	0	0	0	none	even	park	false	true	true	false	false	4.75	0	0	1	1	0	3	1	0	0	0	0	0	0	0	0	0	0	0	0	0	1	137	54	21	23	19	9	13	16	13	69	99	31
4864	6	0	0	0	0	0	0	none	even	park	false	true	true	false	false	4.83333333333333	1	0	0	2	2	1	0	0	1	0	0	0	0	0	0	0	0	0	0	0	6	134	55	23	25	19	12	15	12	12	72	101	32
4865	6	0	0	0	0	0	0	none	even	park	false	true	true	false	false	4.91666666666667	0	0	1	1	1	1	1	2	2	0	0	0	0	0	0	0	0	0	0	0	0	131	55	22	22	21	14	14	10	11	68	101	33
4866	6	0	0	0	0	0	0	none	even	park	false	true	true	false	false	5	2	0	1	3	1	1	1	1	0	1	0	0	0	0	0	1	0	0	1	0	11	130	58	23	16	18	16	15	6	8	61	99	31
4867	6	0	0	0	0	0	0	none	even	park	false	true	true	false	false	5.08333333333333	1	0	1	3	0	0	0	0	0	0	0	0	0	0	0	1	0	0	0	0	2	130	59	21	21	21	15	14	5	7	62	101	32
4868	6	0	0	0	0	0	0	none	even	park	false	true	true	false	false	5.16666666666667	0	0	1	2	0	0	0	0	1	0	0	0	0	0	0	0	0	0	0	0	0	133	58	19	30	35	11	12	8	9	68	114	37
4869	6	0	0	0	0	0	0	none	even	park	false	true	true	false	false	5.25	0	0	1	0	2	1	0	0	2	0	0	0	0	0	0	0	0	0	0	0	0	128	57	20	29	35	15	14	5	9	69	115	38
4870	6	0	0	0	0	0	0	none	even	park	false	true	true	false	false	5.33333333333333	0	0	1	1	1	2	0	0	0	0	0	0	0	0	0	0	0	0	0	0	0	129	56	19	34	35	15	14	5	12	73	117	39
4871	6	0	0	0	0	0	0	none	even	park	false	true	true	false	false	5.41666666666667	0	0	0	1	1	1	0	0	0	0	0	0	0	0	0	0	0	0	0	0	0	132	56	18	45	53	13	13	7	13	83	135	45
4872	6	0	0	0	0	0	0	none	even	park	false	true	true	false	false	5.5	0	0	0	1	1	4	0	0	0	1	0	0	0	0	0	0	0	0	0	0	0	131	56	17	56	55	13	13	7	12	93	136	50
4873	6	0	0	0	0	0	0	none	even	park	false	true	true	false	false	5.58333333333333	0	0	0	1	2	3	0	0	0	0	0	0	0	0	0	0	0	0	0	0	0	130	56	17	60	54	13	13	6	12	96	135	53
4874	6	0	0	0	0	0	0	none	even	park	false	true	true	false	false	5.66666666666667	0	1	3	0	4	4	0	0	1	1	0	0	0	0	0	1	0	0	0	0	0	124	53	17	56	53	12	12	6	12	91	130	51
4875	6	0	0	0	0	0	0	none	even	park	false	true	true	false	false	5.75	0	0	1	1	4	5	0	0	0	0	1	1	3	0	0	0	0	0	0	0	0	126	55	17	51	48	12	11	6	10	86	124	49
4876	6	0	0	0	0	0	0	none	even	park	false	true	true	false	false	5.83333333333333	0	0	0	1	0	5	0	0	0	0	0	0	0	0	0	0	0	0	0	0	0	128	55	17	46	40	15	13	7	11	85	119	47
4877	6	0	0	0	0	0	0	none	even	park	false	true	true	false	false	5.91666666666667	0	0	2	1	1	4	0	0	0	0	1	0	0	0	0	0	0	0	0	0	0	127	53	16	45	35	13	13	9	12	83	113	45
4878	6	0	0	0	0	0	0	none	even	park	false	true	true	false	false	6	0	0	2	0	1	2	1	1	0	2	1	0	0	0	0	0	0	0	0	0	0	129	52	16	41	32	12	9	12	13	81	106	41
4879	6	0	0	0	0	0	0	none	even	park	false	true	true	false	false	6.08333333333333	0	0	1	0	5	5	0	0	1	0	0	0	0	0	0	1	0	0	0	0	0	126	51	16	32	30	16	11	11	13	75	105	40
4880	6	0	0	0	0	0	0	none	even	park	false	true	true	false	false	6.16666666666667	1	0	0	1	0	1	0	0	0	0	0	0	0	0	0	0	0	0	0	0	1	127	53	16	33	31	20	14	10	11	79	109	41
4881	6	0	0	0	0	0	0	none	even	park	false	true	true	false	false	6.25	0	0	1	0	1	1	1	1	0	0	0	0	0	0	0	0	0	0	0	0	0	129	52	16	30	31	19	13	13	12	78	108	39
4882	6	0	0	0	0	0	0	none	even	park	false	true	true	false	false	6.33333333333333	0	0	0	0	0	1	0	0	0	0	0	0	0	0	0	0	0	0	0	0	0	134	54	16	34	29	23	15	13	13	86	111	41
4883	6	0	0	0	0	0	0	none	even	park	false	true	true	false	false	6.41666666666667	1	0	0	1	4	0	0	0	0	0	0	0	0	0	0	0	0	0	0	0	1	133	55	17	26	22	28	23	11	12	82	112	42
4884	6	0	0	0	0	0	0	none	even	park	false	true	true	false	false	6.5	0	0	0	0	2	1	0	0	0	0	0	0	0	0	0	0	0	0	0	0	0	133	55	17	17	23	35	27	11	12	80	117	42
4885	6	0	0	0	0	0	0	none	even	park	false	true	true	false	false	6.58333333333333	0	0	1	0	1	2	0	1	1	0	0	0	0	0	0	0	0	0	0	0	0	130	54	17	24	27	37	27	10	12	88	120	45
4886	6	0	0	0	0	0	0	none	even	park	false	true	true	false	false	6.66666666666667	0	0	1	0	2	0	2	1	0	0	0	0	0	0	0	1	0	0	0	0	0	129	54	17	24	27	35	26	10	11	86	118	45
4887	6	0	0	0	0	0	0	none	even	park	false	true	true	false	false	6.75	0	0	0	0	1	2	0	1	0	0	0	0	0	0	0	0	0	0	0	0	0	129	55	18	27	32	35	25	9	10	89	122	49
4888	6	0	0	0	0	0	0	none	even	park	false	true	true	false	false	6.83333333333333	1	0	0	1	0	0	1	0	0	0	0	0	0	0	0	0	0	0	0	0	0	136	56	19	31	34	29	22	12	12	91	124	49
4889	6	0	0	0	0	0	0	none	even	park	false	true	true	false	false	6.91666666666667	0	0	2	2	2	5	1	3	0	0	0	0	0	0	0	0	0	0	0	0	4	132	55	19	30	27	28	18	10	12	87	112	47
4890	6	0	0	0	0	0	0	none	even	park	false	true	true	false	false	7	1	0	2	1	2	1	2	0	0	0	1	1	0	0	0	0	0	0	0	0	8	131	57	21	23	23	24	18	9	8	77	106	41
4891	6	0	0	0	0	0	0	none	even	park	false	true	true	false	false	7.08333333333333	1	0	1	1	0	0	1	0	0	0	0	0	0	0	0	0	0	0	0	0	0	135	56	20	25	24	19	16	13	10	77	106	39
4892	6	0	0	0	0	0	0	none	even	park	false	true	true	false	false	7.16666666666667	0	0	0	0	1	3	0	1	1	1	0	0	0	0	0	0	0	0	0	0	0	138	56	20	19	18	22	15	14	12	75	101	35
4893	6	0	0	0	0	0	0	none	even	park	false	true	true	false	false	7.25	0	0	1	2	5	1	0	1	0	1	0	0	0	0	0	0	0	0	0	0	0	138	56	20	17	25	19	13	15	11	71	105	35
4894	6	0	0	0	0	0	0	none	even	park	false	true	true	false	false	7.33333333333333	0	0	0	3	1	0	0	1	0	1	0	0	0	0	0	0	0	0	0	0	0	145	57	17	18	35	16	10	19	12	70	114	35
4895	6	0	0	0	0	0	0	none	even	park	false	true	true	false	false	7.41666666666667	0	0	1	0	1	3	0	2	1	1	0	0	0	0	0	0	0	0	0	0	0	149	56	17	25	39	12	6	23	14	77	115	34
4896	6	0	0	0	0	0	0	none	even	park	false	true	true	false	false	7.5	0	0	0	0	1	3	0	0	1	0	0	0	0	0	0	0	0	0	0	0	0	152	56	17	27	44	8	6	26	14	78	120	31
4897	6	0	0	0	0	0	0	none	even	park	false	true	true	false	false	7.58333333333333	0	0	0	1	2	3	0	0	2	0	0	0	0	0	0	0	0	0	0	0	0	152	56	16	28	47	10	7	25	15	79	125	35
4898	6	0	0	0	0	0	0	none	even	park	false	true	true	false	false	7.66666666666667	0	0	1	1	1	4	0	1	1	0	0	0	0	0	0	1	0	0	0	0	0	149	55	15	38	50	10	6	24	15	87	126	40
4899	6	0	0	0	0	0	0	none	even	park	false	true	true	false	false	7.75	0	0	2	0	2	7	0	0	1	0	1	1	2	0	0	0	0	0	0	0	0	144	53	15	42	42	12	11	23	15	92	121	42
4900	6	0	0	0	0	0	0	none	even	park	false	true	true	false	false	7.83333333333333	1	0	0	3	0	3	0	0	0	0	0	0	0	0	0	0	0	0	0	0	3	142	55	16	49	52	13	12	19	13	97	132	48
4901	6	0	0	0	0	0	0	none	even	park	false	true	true	false	false	7.91666666666667	0	0	1	0	1	6	0	1	0	1	0	0	0	0	0	1	1	2	0	0	0	139	54	16	52	47	13	12	19	12	100	125	48
4902	6	0	0	0	0	0	0	none	even	park	false	true	true	false	false	8	0	0	2	0	2	2	0	0	3	0	0	0	0	0	0	0	0	0	0	0	0	131	52	17	50	45	13	12	15	12	95	121	47
4903	6	0	0	0	0	0	0	none	even	park	false	true	true	false	false	8.08333333333333	0	0	0	2	2	0	0	0	2	1	0	0	0	0	0	0	0	0	0	0	0	128	54	17	46	44	15	13	11	9	89	120	47
4904	6	0	0	0	0	0	0	none	even	park	false	true	true	false	false	8.16666666666667	0	0	1	0	2	3	0	1	0	0	0	0	0	0	0	0	0	0	0	0	0	134	55	17	48	48	10	11	16	8	91	122	46
4905	6	0	0	0	0	0	0	none	even	park	false	true	true	false	false	8.25	0	0	0	1	3	0	0	0	1	1	0	0	0	0	0	0	0	0	0	0	0	131	56	18	46	44	12	17	13	6	89	123	48
4906	6	0	0	0	0	0	0	none	even	park	false	true	true	false	false	8.33333333333333	0	1	2	0	3	1	0	2	0	0	0	0	0	0	0	1	0	0	0	2	0	131	56	18	41	40	13	17	14	5	86	118	47
4907	6	0	0	0	0	0	0	none	even	park	false	true	true	false	false	8.41666666666667	0	0	1	0	3	3	0	0	0	1	1	0	0	0	0	0	0	0	0	0	1	128	57	22	32	34	17	19	11	3	82	113	45
4908	6	0	0	0	0	0	0	none	even	park	false	true	true	false	false	8.5	0	0	0	0	3	0	0	1	1	1	0	0	0	0	0	0	0	0	0	0	4	124	57	24	29	32	16	17	8	2	77	108	45
4909	6	0	0	0	0	0	0	none	even	park	false	true	true	false	false	8.58333333333333	0	1	1	0	2	2	0	0	1	0	0	0	0	0	0	0	0	0	0	0	0	126	57	25	27	25	15	20	9	3	76	105	42
4910	6	0	0	0	0	0	0	none	even	park	false	true	true	false	false	8.66666666666667	0	1	1	1	0	1	0	0	0	0	0	0	0	0	0	0	0	0	0	0	0	124	56	24	20	21	22	23	9	3	75	103	42
4911	6	0	0	0	0	0	0	none	even	park	false	true	true	false	false	8.75	0	0	0	0	0	1	0	1	0	0	0	0	0	0	0	0	0	0	0	0	0	128	56	24	19	26	26	22	11	5	80	109	43
4912	6	0	0	0	0	0	0	none	even	park	false	true	true	false	false	8.83333333333333	0	0	2	1	1	1	2	2	0	2	0	0	0	0	0	1	0	0	1	1	2	122	54	23	23	25	26	28	11	3	83	110	44
4913	6	0	0	0	0	0	0	none	even	park	false	true	true	false	false	8.91666666666667	0	0	1	1	0	1	0	2	0	0	0	0	0	0	0	0	0	0	0	0	0	121	53	22	31	29	27	26	11	4	91	112	48
4914	6	0	0	0	0	0	0	none	even	park	false	true	true	false	false	9	0	0	1	0	2	5	0	1	1	0	0	0	0	0	0	0	0	0	0	0	0	118	52	22	29	27	27	25	10	4	88	108	47
4915	6	0	0	0	0	0	0	none	even	park	false	true	true	false	false	9.08333333333333	0	0	2	0	3	1	1	3	0	0	0	0	0	0	0	1	0	0	1	3	0	117	50	22	30	27	24	21	12	5	88	103	47
4916	6	0	0	0	0	0	0	none	even	park	false	true	true	false	false	9.16666666666667	1	0	0	2	0	1	0	1	0	0	0	0	0	0	0	0	0	0	0	0	6	113	50	24	29	25	27	25	8	5	88	105	47
4917	6	0	0	0	0	0	0	none	even	park	false	true	true	false	false	9.25	0	0	0	1	3	0	0	0	1	0	0	0	0	0	0	0	0	0	0	0	0	115	50	23	28	24	29	25	8	7	88	106	44
4918	6	0	0	0	0	0	0	none	even	park	false	true	true	false	false	9.33333333333333	0	1	1	1	0	1	1	0	0	0	0	0	0	0	0	0	0	0	0	0	0	115	49	23	28	23	26	24	9	8	86	104	43
4919	6	0	0	0	0	0	0	none	even	park	false	true	true	false	false	9.41666666666667	1	0	0	1	1	2	0	0	0	1	0	0	0	0	0	0	0	0	0	0	2	117	50	23	27	21	22	23	10	7	82	101	41
4920	6	0	0	0	0	0	0	none	even	park	false	true	true	false	false	9.5	0	0	0	2	3	2	0	0	0	0	0	0	0	0	0	0	0	0	0	0	0	118	50	21	25	21	22	22	10	8	78	101	41
4921	6	0	0	0	0	0	0	none	even	park	false	true	true	false	false	9.58333333333333	0	0	3	1	5	6	1	1	1	0	0	0	0	0	0	0	0	0	0	0	0	115	48	21	20	19	22	18	9	10	72	95	36
4922	6	0	0	0	0	0	0	none	even	park	false	true	true	false	false	9.66666666666667	0	0	0	2	0	0	0	0	0	0	0	0	0	0	0	0	0	0	0	0	0	123	48	19	25	25	17	15	14	13	75	101	36
4923	6	0	0	0	0	0	0	none	even	park	false	true	true	false	false	9.75	1	0	1	1	0	1	0	4	0	0	0	0	0	0	0	0	0	0	0	0	2	128	48	20	26	23	13	12	18	14	77	97	31
4924	6	0	0	0	0	0	0	none	even	park	false	true	true	false	false	9.83333333333333	1	0	0	1	2	0	0	0	0	0	0	0	0	0	0	0	0	0	0	0	7	133	48	19	22	19	14	11	21	16	76	94	28
4925	6	0	0	0	0	0	0	none	even	park	false	true	true	false	false	9.91666666666667	0	1	3	1	0	0	2	0	0	2	0	0	0	0	0	0	0	0	0	0	0	126	46	18	21	18	14	13	21	13	74	90	27
4926	6	0	0	0	0	0	0	none	even	park	false	true	true	false	false	10	0	0	3	1	3	2	2	0	2	0	0	0	0	0	0	0	0	0	0	0	0	118	43	17	25	18	12	14	19	13	73	88	28
4927	6	0	0	0	0	0	0	none	even	park	false	true	true	false	false	10.0833333333333	0	0	1	1	1	0	0	0	1	1	0	0	0	0	0	0	0	0	0	0	0	113	42	17	28	29	12	14	17	12	74	97	32
4928	6	0	0	0	0	0	0	none	even	park	false	true	true	false	false	10.1666666666667	0	0	0	0	1	1	0	0	0	0	0	0	0	0	0	0	0	0	0	0	0	120	42	17	29	34	15	14	19	17	80	107	32
4929	6	0	0	0	0	0	0	none	even	park	false	true	true	false	false	10.25	0	0	0	0	1	2	0	0	0	0	0	0	0	0	0	0	0	0	0	0	0	125	43	18	32	42	12	12	21	18	83	115	34
4930	6	0	0	0	0	0	0	none	even	park	false	true	true	false	false	10.3333333333333	1	0	0	1	1	1	0	0	1	0	0	0	0	0	0	0	0	0	0	0	1	122	43	19	33	42	12	12	18	18	82	115	34
4931	6	0	0	0	0	0	0	none	even	park	false	true	true	false	false	10.4166666666667	0	0	0	1	3	0	0	0	0	0	0	0	0	0	0	0	0	0	0	0	0	121	44	20	30	42	12	12	16	17	78	115	34
4932	6	0	0	0	0	0	0	none	even	park	false	true	true	false	false	10.5	0	0	1	1	2	2	0	0	1	0	0	0	0	0	0	0	0	0	0	0	0	119	44	19	28	40	12	12	15	16	74	112	34
4933	6	0	0	0	0	0	0	none	even	park	false	true	true	false	false	10.5833333333333	1	0	1	1	1	4	0	0	1	0	0	0	0	0	0	1	1	2	0	0	6	117	45	19	25	36	12	10	13	14	69	105	31
4934	6	0	0	0	0	0	0	none	even	park	false	true	true	false	false	10.6666666666667	1	0	0	2	1	0	0	0	1	0	0	0	0	0	0	0	0	0	0	0	5	116	48	20	23	33	13	11	9	11	65	103	31
4935	6	0	0	0	0	0	0	none	even	park	false	true	true	false	false	10.75	1	0	1	2	0	0	0	0	0	1	0	0	0	0	0	1	0	0	0	0	7	114	48	23	27	30	10	11	6	12	66	101	30
4936	6	0	0	0	0	0	0	none	even	park	false	true	true	false	false	10.8333333333333	1	0	0	3	2	1	0	0	1	1	0	0	0	0	0	0	0	0	0	0	8	117	49	20	19	25	10	12	8	11	57	97	27
4937	6	0	0	0	0	0	0	none	even	park	false	true	true	false	false	10.9166666666667	0	0	0	0	0	1	0	0	0	0	0	0	0	0	0	0	0	0	0	0	0	121	49	20	22	29	8	10	10	13	60	101	28
4938	6	0	0	0	0	0	0	none	even	park	false	true	true	false	false	11	0	0	0	0	0	1	0	1	2	1	0	0	0	0	0	0	0	0	0	0	0	119	49	20	27	36	11	8	8	13	66	106	31
4939	6	0	0	0	0	0	0	none	even	park	false	true	true	false	false	11.0833333333333	0	0	1	0	1	5	0	0	0	1	1	0	1	0	0	0	0	0	0	0	0	116	48	20	31	38	14	12	8	12	73	110	34
4940	6	0	0	0	0	0	0	none	even	park	false	true	true	false	false	11.1666666666667	0	0	1	1	2	3	2	1	0	0	0	0	0	0	0	0	0	0	0	0	0	121	51	20	29	37	14	12	9	10	72	110	33
4941	6	0	0	0	0	0	0	none	even	park	false	true	true	false	false	11.25	1	0	2	2	1	2	0	0	0	0	0	0	0	0	0	0	0	0	0	0	12	117	51	20	28	40	15	13	7	8	70	112	35
4942	6	0	0	0	0	0	0	none	even	park	false	true	true	false	false	11.3333333333333	0	0	1	0	0	2	0	1	0	0	0	0	0	0	0	1	0	0	0	0	0	115	50	20	30	42	16	14	7	8	73	114	37
4943	6	0	0	0	0	0	0	none	even	park	false	true	true	false	false	11.4166666666667	0	0	0	0	1	1	1	0	0	0	0	0	0	0	0	0	0	0	0	0	0	115	50	20	32	41	15	14	7	8	74	113	38
4944	6	0	0	0	0	0	0	none	even	park	false	true	true	false	false	11.5	0	0	3	0	5	3	0	0	1	0	0	0	0	0	0	0	0	0	0	0	0	108	47	20	27	40	15	14	6	8	68	109	36
4945	6	0	0	0	0	0	0	none	even	park	false	true	true	false	false	11.5833333333333	0	1	2	1	1	2	0	0	0	0	1	0	0	0	0	0	0	0	0	0	0	104	45	19	33	40	15	16	6	8	73	109	38
4946	6	0	0	0	0	0	0	none	even	park	false	true	true	false	false	11.6666666666667	0	0	0	0	0	1	0	0	0	0	0	0	0	0	0	0	0	0	0	0	0	106	45	19	36	42	16	16	7	9	78	112	39
4947	6	0	0	0	0	0	0	none	even	park	false	true	true	false	false	11.75	0	0	1	0	3	3	0	2	0	1	0	0	0	0	0	0	0	0	0	0	0	108	46	19	34	42	18	14	7	9	78	111	40
4948	6	0	0	0	0	0	0	none	even	park	false	true	true	false	false	11.8333333333333	0	0	1	1	4	1	0	0	0	0	0	0	0	0	0	0	0	0	0	0	0	109	46	20	32	40	15	15	8	9	75	110	40
4949	6	0	0	0	0	0	0	none	even	park	false	true	true	false	false	11.9166666666667	0	0	1	0	2	3	0	2	0	0	0	0	0	0	0	1	0	0	0	2	3	106	46	22	27	31	18	16	6	8	73	101	38
4950	6	0	0	0	0	0	0	none	even	park	false	true	true	false	false	12	1	0	2	1	2	4	0	0	0	0	0	0	0	0	0	0	0	0	0	0	2	106	45	21	24	27	16	19	9	7	70	98	36
4951	6	0	0	0	0	0	0	none	even	park	false	true	true	false	false	12.0833333333333	0	0	1	3	1	1	0	3	0	0	0	0	0	0	0	0	0	0	0	0	0	110	44	18	23	22	17	17	11	11	69	94	33
4952	6	0	0	0	0	0	0	none	even	park	false	true	true	false	false	12.1666666666667	1	0	0	2	0	1	0	1	0	0	0	0	0	0	0	0	0	0	0	0	1	115	46	18	22	18	13	18	13	10	66	92	32
4953	6	0	0	0	0	0	0	none	even	park	false	true	true	false	false	12.25	0	0	0	1	0	0	0	0	1	2	0	0	0	0	0	0	0	0	0	0	0	113	46	17	20	17	16	22	13	8	66	93	32
4954	6	0	0	0	0	0	0	none	even	park	false	true	true	false	false	12.3333333333333	0	0	1	0	3	1	0	0	1	0	0	0	0	0	0	0	0	0	0	0	0	113	45	17	21	19	17	23	13	10	68	97	35
4955	6	0	0	0	0	0	0	none	even	park	false	true	true	false	false	12.4166666666667	0	0	1	0	3	3	0	0	1	0	0	0	0	0	0	0	0	0	0	0	0	110	44	17	25	20	17	23	12	10	71	97	38
4956	6	0	0	0	0	0	0	none	even	park	false	true	true	false	false	12.5	0	0	1	1	0	4	0	0	0	0	0	0	0	0	0	0	0	0	0	0	0	108	43	16	32	20	17	23	12	10	77	96	40
4957	6	0	0	0	0	0	0	none	even	park	false	true	true	false	false	12.5833333333333	0	0	1	1	3	2	1	1	0	1	0	0	0	0	0	0	0	0	0	0	0	107	42	15	25	16	20	22	12	11	72	91	38
4958	6	0	0	0	0	0	0	none	even	park	false	true	true	false	false	12.6666666666667	0	0	0	0	2	0	0	0	2	0	0	0	0	0	0	0	0	0	0	0	0	108	43	15	23	18	20	24	12	10	70	95	39
4959	6	0	0	0	0	0	0	none	even	park	false	true	true	false	false	12.75	0	0	0	0	1	0	0	0	0	1	0	0	0	0	0	0	0	0	0	0	0	114	45	15	21	17	19	22	14	10	69	94	36
4960	6	0	0	0	0	0	0	none	even	park	false	true	true	false	false	12.8333333333333	1	0	0	1	0	0	0	0	0	1	0	0	0	0	0	0	0	0	0	0	1	113	46	15	20	20	20	21	13	8	68	95	37
4961	6	0	0	0	0	0	0	none	even	park	false	true	true	false	false	12.9166666666667	0	0	0	0	1	1	0	0	2	0	0	0	0	0	0	0	0	0	0	0	0	114	46	15	22	20	18	20	13	9	68	95	36
4962	6	0	0	0	0	0	0	none	even	park	false	true	true	false	false	13	0	0	0	1	2	1	0	0	0	1	0	0	0	0	0	0	0	0	0	0	7	111	46	17	16	14	17	22	11	8	61	90	33
4963	6	0	0	0	0	0	0	none	even	park	false	true	true	false	false	13.0833333333333	1	0	1	1	3	2	0	2	1	0	0	0	0	0	0	1	0	0	0	0	1	115	48	17	10	12	17	17	11	8	55	85	28
4964	6	0	0	0	0	0	0	none	even	park	false	true	true	false	false	13.1666666666667	0	0	0	1	0	2	1	0	0	2	0	0	0	0	0	0	0	0	0	0	2	115	48	18	25	26	15	12	10	9	68	95	32
4965	6	0	0	0	0	0	0	none	even	park	false	true	true	false	false	13.25	0	0	0	0	1	1	0	0	0	0	0	0	0	0	0	0	0	0	0	0	0	122	48	18	26	29	12	8	13	13	69	98	31
4966	6	0	0	0	0	0	0	none	even	park	false	true	true	false	false	13.3333333333333	0	0	0	0	0	1	1	0	0	0	0	0	0	0	0	0	0	0	0	0	0	127	49	18	27	29	13	7	14	15	72	100	32
4967	6	0	0	0	0	0	0	none	even	park	false	true	true	false	false	13.4166666666667	0	0	0	0	1	2	0	0	0	0	0	0	0	0	0	0	0	0	0	0	0	127	49	18	33	32	15	9	14	15	80	105	38
4968	6	0	0	0	0	0	0	none	even	park	false	true	true	false	false	13.5	0	0	0	0	1	3	0	0	0	1	0	0	0	0	0	0	0	0	0	0	0	126	49	18	44	32	18	11	14	14	94	106	41
4969	6	0	0	0	0	0	0	none	even	park	false	true	true	false	false	13.5833333333333	0	0	1	1	5	0	1	0	2	1	0	0	0	0	0	1	0	0	0	0	0	128	49	17	45	34	13	9	16	14	91	106	41
4970	6	0	0	0	0	0	0	none	even	park	false	true	true	false	false	13.6666666666667	0	0	0	0	4	0	0	0	0	0	0	0	0	0	0	0	0	0	0	0	0	129	49	19	44	36	12	9	16	15	91	109	43
4971	6	0	0	0	0	0	0	none	even	park	false	true	true	false	false	13.75	0	0	3	0	8	3	2	1	0	0	1	1	2	0	0	1	2	0	0	0	1	122	46	21	40	35	9	7	14	16	84	104	41
4972	6	0	0	0	0	0	0	none	even	park	false	true	true	false	false	13.8333333333333	0	0	0	0	2	5	0	0	0	1	0	0	0	0	0	0	0	0	0	0	0	122	46	21	40	30	8	8	15	15	84	99	41
4973	6	0	0	0	0	0	0	none	even	park	false	true	true	false	false	13.9166666666667	0	0	0	1	3	3	0	0	0	0	0	0	0	0	0	0	0	0	0	0	0	122	47	21	41	29	8	8	14	14	84	98	43
4974	6	0	0	0	0	0	0	none	even	park	false	true	true	false	false	14	1	0	0	2	1	2	0	0	0	1	0	0	0	0	0	0	0	0	0	0	0	122	47	20	40	27	7	7	14	14	81	95	43
4975	6	0	0	0	0	0	0	none	even	park	false	true	true	false	false	14.0833333333333	1	0	0	2	3	5	0	0	0	1	0	0	0	0	0	0	0	0	0	0	5	122	48	20	35	22	5	7	14	12	74	89	39
4976	6	0	0	0	0	0	0	none	even	park	false	true	true	false	false	14.1666666666667	0	0	0	0	1	1	0	0	0	0	0	0	0	0	0	0	0	0	0	0	0	123	50	21	32	20	9	11	13	10	75	91	41
4977	6	0	0	0	0	0	0	none	even	park	false	true	true	false	false	14.25	0	0	0	1	1	1	0	0	1	0	0	0	0	0	0	0	0	0	0	0	0	124	54	22	31	18	9	12	10	6	72	90	41
4978	6	0	0	0	0	0	0	none	even	park	false	true	true	false	false	14.3333333333333	0	0	2	0	1	0	0	0	0	0	1	0	0	0	0	1	0	0	0	0	12	123	54	23	23	16	10	12	10	5	66	87	36
4979	6	0	0	0	0	0	0	none	even	park	false	true	true	false	false	14.4166666666667	0	0	0	0	0	1	0	0	1	0	0	0	0	0	0	0	0	0	0	0	0	126	54	23	25	15	11	12	11	7	70	88	34
4980	6	0	0	0	0	0	0	none	even	park	false	true	true	false	false	14.5	0	0	1	0	2	1	0	0	0	0	0	0	0	0	0	0	0	0	0	0	0	128	53	23	23	18	11	10	13	9	70	90	32
4981	6	0	0	0	0	0	0	none	even	park	false	true	true	false	false	14.5833333333333	1	0	1	2	0	1	1	1	2	0	1	0	0	1	1	0	0	0	0	0	5	122	53	24	18	15	11	10	8	8	61	86	29
4982	6	0	0	0	0	0	0	none	even	park	false	true	true	false	false	14.6666666666667	1	0	3	1	1	1	1	1	0	0	1	0	0	0	0	1	0	0	0	0	0	117	51	24	23	17	10	10	7	8	64	86	31
4983	6	0	0	0	0	0	0	none	even	park	false	true	true	false	false	14.75	0	0	2	1	0	2	0	0	0	1	0	0	0	0	0	1	0	0	0	0	0	113	50	23	28	20	11	10	7	6	69	86	34
4984	6	0	0	0	0	0	0	none	even	park	false	true	true	false	false	14.8333333333333	0	0	0	0	2	1	0	0	0	0	0	0	0	0	0	0	0	0	0	0	0	113	50	24	32	28	12	9	6	7	74	94	38
4985	6	0	0	0	0	0	0	none	even	park	false	true	true	false	false	14.9166666666667	0	0	1	0	1	3	0	0	0	0	0	0	0	0	0	0	0	0	0	0	0	111	49	24	34	30	15	9	6	7	79	95	40
4986	6	0	0	0	0	0	0	none	even	park	false	true	true	false	false	15	0	0	1	0	2	2	0	0	0	1	0	0	0	0	0	1	2	1	0	0	0	109	49	24	36	35	15	9	6	5	81	98	42
4987	6	0	0	0	0	0	0	none	even	park	false	true	true	false	false	15.0833333333333	0	0	0	1	0	3	1	0	0	0	0	0	0	0	0	0	0	0	0	0	3	108	49	24	37	34	13	9	5	5	79	97	40
4988	6	0	0	0	0	0	0	none	even	park	false	true	true	false	false	15.1666666666667	0	0	0	0	1	0	0	0	0	0	0	0	0	0	0	0	0	0	0	0	0	113	49	24	41	37	11	6	7	8	83	100	36
4989	6	0	0	0	0	0	0	none	even	park	false	true	true	false	false	15.25	0	0	0	0	0	0	0	0	0	0	0	0	0	0	0	0	0	0	0	0	0	114	49	24	41	42	11	5	7	9	83	105	37
4990	6	0	0	0	0	0	0	none	even	park	false	true	true	false	false	15.3333333333333	0	0	2	0	5	6	2	0	0	0	0	0	0	0	0	0	0	0	0	0	0	113	48	25	35	35	10	6	8	9	78	98	36
4991	6	0	0	0	0	0	0	none	even	park	false	true	true	false	false	15.4166666666667	2	0	2	2	1	4	0	0	0	0	0	0	0	0	0	1	0	0	0	0	4	108	46	25	33	31	13	6	6	10	77	93	34
4992	6	0	0	0	0	0	0	none	even	park	false	true	true	false	false	15.5	1	0	0	2	2	7	0	0	0	0	0	0	0	0	0	0	0	0	0	0	0	108	48	25	42	31	13	6	4	8	84	93	38
4993	6	0	0	0	0	0	0	none	even	park	false	true	true	false	false	15.5833333333333	1	0	1	2	2	2	0	0	1	0	0	0	0	0	0	0	0	0	0	0	10	107	47	23	35	31	12	5	4	9	74	92	37
4994	6	0	0	0	0	0	0	none	even	park	false	true	true	false	false	15.6666666666667	0	0	1	1	5	3	0	0	1	1	0	0	0	0	0	0	0	0	0	0	0	105	47	22	31	29	13	5	3	8	69	89	37
4995	6	0	0	0	0	0	0	none	even	park	false	true	true	false	false	15.75	0	0	1	0	2	2	0	0	0	0	0	0	0	0	0	0	0	0	0	0	0	104	46	22	31	31	14	7	4	8	71	92	37
4996	6	0	0	0	0	0	0	none	even	park	false	true	true	false	false	15.8333333333333	0	0	1	0	1	0	0	0	0	1	0	0	0	0	0	0	0	0	0	0	0	103	46	22	33	29	15	11	5	6	75	92	39
4997	6	0	0	0	0	0	0	none	even	park	false	true	true	false	false	15.9166666666667	0	0	2	0	2	2	0	0	1	0	0	0	0	0	0	0	0	0	0	0	0	101	44	22	31	31	16	12	7	6	76	93	38
4998	6	0	0	0	0	0	0	none	even	park	false	true	true	false	false	16	0	0	0	0	2	0	0	0	0	1	0	0	0	0	0	0	0	0	0	0	0	100	44	22	35	33	16	13	7	5	80	95	40
4999	6	0	0	0	0	0	0	none	even	park	false	true	true	false	false	16.0833333333333	0	0	0	0	4	0	0	0	1	1	0	0	0	0	0	0	0	0	0	0	0	100	44	22	29	31	17	14	7	5	75	94	39
5000	6	0	0	0	0	0	0	none	even	park	false	true	true	false	false	16.1666666666667	0	0	0	0	2	1	0	0	0	1	0	0	0	0	0	0	0	0	0	0	0	100	45	22	29	32	19	14	7	3	77	94	40
5001	6	0	0	0	0	0	0	none	even	park	false	true	true	false	false	16.25	0	0	0	0	0	2	0	0	0	0	0	0	0	0	0	0	0	0	0	0	0	101	46	22	33	27	19	17	7	2	81	92	41
5002	6	0	0	0	0	0	0	none	even	park	false	true	true	false	false	16.3333333333333	0	0	0	0	1	0	0	0	0	0	0	0	0	0	0	0	0	0	0	0	0	105	46	23	31	26	17	16	9	4	80	92	39
5003	6	0	0	0	0	0	0	none	even	park	false	true	true	false	false	16.4166666666667	0	0	0	1	1	0	0	0	0	0	0	0	0	0	0	0	0	0	0	0	0	110	47	22	31	26	16	17	12	4	81	94	39
5004	6	0	0	0	0	0	0	none	even	park	false	true	true	false	false	16.5	0	0	1	0	2	3	0	0	0	0	0	0	0	0	0	0	0	0	0	0	0	108	46	22	27	20	20	21	12	4	81	91	39
5005	6	0	0	0	0	0	0	none	even	park	false	true	true	false	false	16.5833333333333	0	0	0	1	0	1	0	0	0	1	0	0	0	0	0	0	0	0	0	0	0	107	46	21	27	16	20	24	12	3	80	89	39
5006	6	0	0	0	0	0	0	none	even	park	false	true	true	false	false	16.6666666666667	0	0	0	0	2	1	1	0	2	0	0	0	0	0	0	0	0	0	0	0	0	107	46	21	26	19	18	25	11	4	76	94	40
5007	6	0	0	0	0	0	0	none	even	park	false	true	true	false	false	16.75	0	0	0	0	0	1	0	0	0	0	0	0	0	0	0	0	0	0	0	0	1	110	46	22	27	17	18	27	12	6	79	96	40
5008	6	0	0	0	0	0	0	none	even	park	false	true	true	false	false	16.8333333333333	0	0	0	0	1	0	0	0	0	0	0	0	0	0	0	0	0	0	0	0	1	115	46	23	24	17	20	23	13	10	80	96	38
5009	6	0	0	0	0	0	0	none	even	park	false	true	true	false	false	16.9166666666667	2	0	1	2	2	0	1	3	1	1	0	0	0	0	0	1	0	0	0	0	1	114	45	23	18	15	18	21	14	10	73	91	35
5010	6	0	0	0	0	0	0	none	even	park	false	true	true	false	false	17	0	0	0	0	1	0	1	1	0	0	0	0	0	0	0	0	0	0	0	0	0	115	45	23	16	14	20	21	14	11	73	91	34
5011	6	0	0	0	0	0	0	none	even	park	false	true	true	false	false	17.0833333333333	1	0	0	1	1	1	0	0	1	0	0	0	0	0	0	0	0	0	0	0	5	117	45	23	17	14	18	19	14	13	72	91	32
5012	6	0	0	0	0	0	0	none	even	park	false	true	true	false	false	17.1666666666667	0	0	1	0	1	2	0	0	1	1	1	0	0	0	0	0	0	0	0	0	0	115	44	23	21	17	18	19	15	12	77	92	35
5013	6	0	0	0	0	0	0	none	even	park	false	true	true	false	false	17.25	0	0	1	1	0	1	1	1	0	0	0	0	0	0	0	0	0	0	0	0	0	116	43	22	26	22	18	15	15	15	81	95	35
5014	6	0	0	0	0	0	0	none	even	park	false	true	true	false	false	17.3333333333333	0	0	0	2	0	0	0	1	0	0	0	0	0	0	0	0	0	0	0	0	0	117	45	22	33	29	18	13	13	14	86	101	39
5015	6	0	0	0	0	0	0	none	even	park	false	true	true	false	false	17.4166666666667	0	0	0	1	1	1	0	0	2	1	0	0	0	0	0	0	0	0	0	0	0	118	46	22	35	32	17	12	12	14	86	104	40
5016	6	0	0	0	0	0	0	none	even	park	false	true	true	false	false	17.5	0	0	0	1	4	4	0	0	0	0	0	0	0	0	0	0	0	0	0	0	0	123	46	21	29	28	17	9	14	17	81	100	37
5017	6	0	0	0	0	0	0	none	even	park	false	true	true	false	false	17.5833333333333	0	0	0	0	3	2	0	0	1	0	0	0	0	0	0	0	0	0	0	0	0	124	46	21	26	26	17	7	13	19	77	98	37
5018	6	0	0	0	0	0	0	none	even	park	false	true	true	false	false	17.6666666666667	0	0	0	1	1	2	0	1	0	0	0	0	0	0	0	0	0	0	0	0	0	125	47	21	28	24	17	6	12	19	78	96	35
5019	6	0	0	0	0	0	0	none	even	park	false	true	true	false	false	17.75	0	0	0	1	1	0	0	0	0	0	0	0	0	0	0	0	0	0	0	0	0	129	49	21	26	24	19	5	12	19	78	97	34
5020	6	0	0	0	0	0	0	none	even	park	false	true	true	false	false	17.8333333333333	0	0	1	0	3	4	0	0	0	0	0	0	0	0	0	1	1	2	0	0	0	132	51	23	24	25	17	5	14	16	78	97	32
5021	6	0	0	0	0	0	0	none	even	park	false	true	true	false	false	17.9166666666667	0	0	0	0	0	3	0	2	0	2	0	0	0	0	0	0	0	0	0	0	0	132	52	25	27	27	14	3	15	13	81	95	33
5022	6	0	0	0	0	0	0	none	even	park	false	true	true	false	false	18	0	0	1	0	3	0	0	0	2	0	0	0	0	0	0	0	0	0	0	0	0	133	51	25	27	32	12	1	16	15	80	99	32
5023	6	0	0	0	0	0	0	none	even	park	false	true	true	false	false	18.0833333333333	0	0	0	1	1	0	1	0	3	0	0	0	0	0	0	0	0	0	0	0	0	130	52	25	29	34	13	3	12	14	79	103	35
5024	6	0	0	0	0	0	0	none	even	park	false	true	true	false	false	18.1666666666667	0	0	1	1	0	0	3	0	1	0	0	0	0	0	0	1	0	0	3	0	0	128	51	25	34	36	9	4	12	14	80	105	35
5025	6	0	0	0	0	0	0	none	even	park	false	true	true	false	false	18.25	0	0	1	0	0	3	0	0	0	0	0	0	0	0	0	0	0	0	0	0	0	129	52	25	33	32	11	7	13	12	82	103	36
5026	6	0	0	0	0	0	0	none	even	park	false	true	true	false	false	18.3333333333333	0	0	0	0	2	3	0	0	0	0	0	0	0	0	0	0	0	0	0	0	0	130	53	25	33	26	15	12	13	11	86	102	39
5027	6	0	0	0	0	0	0	none	even	park	false	true	true	false	false	18.4166666666667	0	0	3	1	3	4	1	1	0	0	0	0	0	0	0	1	0	0	0	0	0	126	52	25	29	26	16	13	13	9	83	100	40
5028	6	0	0	0	0	0	0	none	even	park	false	true	true	false	false	18.5	1	0	1	2	2	5	0	0	1	0	0	0	0	0	0	1	0	0	0	0	3	126	54	24	30	23	15	12	12	6	81	95	39
5029	6	0	0	0	0	0	0	none	even	park	false	true	true	false	false	18.5833333333333	0	0	0	0	1	1	0	0	1	0	0	0	0	0	0	0	0	0	0	0	0	126	55	24	33	32	15	12	11	5	83	104	44
5030	6	0	0	0	0	0	0	none	even	park	false	true	true	false	false	18.6666666666667	0	0	0	0	1	1	0	0	1	0	0	0	0	0	0	0	0	0	0	0	0	127	56	24	32	31	16	12	10	5	82	104	43
5031	6	0	0	0	0	0	0	none	even	park	false	true	true	false	false	18.75	0	0	1	1	1	2	3	0	0	1	1	0	0	0	0	0	0	0	0	0	0	125	57	24	30	28	14	13	9	2	77	100	41
5032	6	0	0	0	0	0	0	none	even	park	false	true	true	false	false	18.8333333333333	0	0	1	3	2	1	0	0	0	0	0	0	0	0	0	0	0	0	0	0	2	123	56	23	26	30	14	14	9	2	72	102	40
5033	6	0	0	0	0	0	0	none	even	park	false	true	true	false	false	18.9166666666667	0	1	1	0	2	2	0	0	0	0	0	0	0	0	0	0	0	0	0	0	0	121	55	23	22	26	16	16	9	2	70	99	40
5034	6	0	0	0	0	0	0	none	even	park	false	true	true	false	false	19	1	0	2	3	3	3	1	2	0	2	0	0	0	0	0	1	0	0	1	2	3	114	53	22	19	24	16	14	8	0	65	91	38
5035	6	0	0	0	0	0	0	none	even	park	false	true	true	false	false	19.0833333333333	0	0	1	1	1	3	1	2	0	0	0	0	0	0	0	0	0	0	0	0	0	116	52	21	18	28	17	10	10	2	66	92	38
5036	6	0	0	0	0	0	0	none	even	park	false	true	true	false	false	19.1666666666667	0	0	0	0	1	2	0	0	0	0	0	0	0	0	0	0	0	0	0	0	0	114	52	23	16	25	19	12	8	2	66	91	39
5037	6	0	0	0	0	0	0	none	even	park	false	true	true	false	false	19.25	0	0	1	1	2	4	0	0	0	0	0	0	0	0	0	0	0	0	0	0	5	117	51	23	13	26	15	8	10	5	61	90	33
5038	6	0	0	0	0	0	0	none	even	park	false	true	true	false	false	19.3333333333333	0	0	3	0	2	2	1	0	0	1	0	0	0	0	0	0	0	0	0	0	0	115	48	23	13	28	14	7	13	6	63	89	32
5039	6	0	0	0	0	0	0	none	even	park	false	true	true	false	false	19.4166666666667	1	0	1	1	0	1	1	1	0	0	0	0	0	0	0	0	0	0	0	0	2	113	47	23	18	27	13	5	12	7	66	86	33
5040	6	0	0	0	0	0	0	none	even	park	false	true	true	false	false	19.5	0	0	0	2	0	3	0	0	2	0	0	0	0	0	0	0	0	0	0	0	0	111	47	21	21	23	14	6	10	7	66	83	34
5041	6	0	0	0	0	0	0	none	even	park	false	true	true	false	false	19.5833333333333	0	0	0	0	0	1	0	0	1	0	0	0	0	0	0	0	0	0	0	0	0	110	47	21	23	23	16	10	9	7	69	87	37
5042	6	0	0	0	0	0	0	none	even	park	false	true	true	false	false	19.6666666666667	0	0	0	0	5	2	0	0	0	0	0	0	0	0	0	0	0	0	0	0	0	112	47	21	33	32	15	9	10	8	79	96	44
5043	6	0	0	0	0	0	0	none	even	park	false	true	true	false	false	19.75	0	0	0	0	1	1	0	0	1	0	0	0	0	0	0	0	0	0	0	0	0	111	47	21	33	32	15	9	9	8	78	96	44
5044	6	0	0	0	0	0	0	none	even	park	false	true	true	false	false	19.8333333333333	2	0	0	2	1	2	0	1	0	1	0	0	0	0	0	0	0	0	0	0	15	111	47	21	33	25	13	8	9	8	76	88	40
5045	6	0	0	0	0	0	0	none	even	park	false	true	true	false	false	19.9166666666667	0	0	2	0	3	1	0	1	0	0	1	0	0	0	0	1	0	0	0	0	0	108	45	21	30	24	12	7	10	8	73	84	37
5046	6	0	0	0	0	0	0	none	even	park	false	true	true	false	false	20	0	0	0	0	2	1	0	1	2	0	0	0	0	0	0	0	0	0	0	0	0	107	45	22	28	21	10	8	9	8	69	82	36
5648	7	0	0	0	0	0	0	none	even	park	false	true	true	false	false	0.0833333333333333	0	0	0	0	0	0	0	0	0	1	0	0	0	0	0	0	0	0	0	0	0	134	59	23	20	30	11	15	7	9	61	113	31
5649	7	0	0	0	0	0	0	none	even	park	false	true	true	false	false	0.166666666666667	0	0	1	3	1	1	1	1	0	0	1	0	0	1	1	0	0	0	0	0	0	136	58	20	26	35	8	14	10	10	64	117	33
5650	7	0	0	0	0	0	0	none	even	park	false	true	true	false	false	0.25	0	1	2	0	3	1	0	0	0	1	0	0	0	0	0	0	0	0	0	0	0	131	56	20	23	36	9	16	10	9	62	117	35
5651	7	0	0	0	0	0	0	none	even	park	false	true	true	false	false	0.333333333333333	0	0	0	0	2	2	0	0	0	0	0	0	0	0	0	0	0	0	0	0	0	131	56	20	31	45	11	18	10	9	72	128	42
5652	7	0	0	0	0	0	0	none	even	park	false	true	true	false	false	0.416666666666667	0	0	0	1	1	2	0	0	1	0	0	0	0	0	0	0	0	0	0	0	0	130	56	19	37	47	15	21	9	9	80	133	47
5653	7	0	0	0	0	0	0	none	even	park	false	true	true	false	false	0.5	0	0	0	0	2	4	0	0	0	0	0	0	0	0	0	0	0	0	0	0	0	131	57	19	38	49	15	22	9	8	81	136	51
5654	7	0	0	0	0	0	0	none	even	park	false	true	true	false	false	0.583333333333333	0	0	0	0	1	1	0	0	0	1	0	0	0	0	0	0	0	0	0	0	0	131	57	19	37	48	15	21	9	8	80	134	49
5655	7	0	0	0	0	0	0	none	even	park	false	true	true	false	false	0.666666666666667	0	0	0	0	2	1	0	0	0	0	0	0	0	0	0	0	0	0	0	0	0	132	59	20	41	48	15	21	8	6	84	134	52
5656	7	0	0	0	0	0	0	none	even	park	false	true	true	false	false	0.75	1	0	2	1	2	2	3	1	0	0	0	0	0	0	0	2	0	0	3	1	7	129	60	21	43	43	12	20	6	3	82	126	50
5657	7	0	0	0	0	0	0	none	even	park	false	true	true	false	false	0.833333333333333	0	1	1	0	0	1	0	0	0	0	0	0	0	0	0	0	0	0	0	0	0	130	60	21	43	41	11	20	7	3	82	124	49
5658	7	0	0	0	0	0	0	none	even	park	false	true	true	false	false	0.916666666666667	1	0	1	1	4	3	0	1	1	0	0	0	0	0	0	1	1	2	0	0	0	132	59	22	39	38	8	18	8	6	77	121	46
5659	7	0	0	0	0	0	0	none	even	park	false	true	true	false	false	1	1	0	2	1	3	3	0	0	0	0	0	0	0	0	0	1	1	0	0	0	5	131	57	21	33	33	11	19	8	9	73	118	43
5660	7	0	0	0	0	0	0	none	even	park	false	true	true	false	false	1.08333333333333	0	0	1	1	1	3	0	1	1	0	0	0	0	0	0	0	0	0	0	0	0	131	56	21	32	28	11	18	7	12	71	114	41
5661	7	0	0	0	0	0	0	none	even	park	false	true	true	false	false	1.16666666666667	3	0	0	3	1	3	0	0	1	0	0	0	0	0	0	0	0	0	0	0	1	131	57	20	28	23	12	19	5	12	65	111	39
5662	7	0	0	0	0	0	0	none	even	park	false	true	true	false	false	1.25	0	0	0	0	2	0	2	0	0	0	0	0	0	0	0	0	0	0	0	0	0	132	57	20	27	24	10	19	5	13	62	113	38
5663	7	0	0	0	0	0	0	none	even	park	false	true	true	false	false	1.33333333333333	0	0	0	1	1	1	0	0	0	0	0	0	0	0	0	0	0	0	0	0	0	134	57	19	28	27	19	24	5	15	71	123	41
5664	7	0	0	0	0	0	0	none	even	park	false	true	true	false	false	1.41666666666667	0	0	2	1	1	1	0	3	0	0	1	0	0	0	2	0	0	0	0	0	0	134	55	18	42	31	20	24	8	16	88	126	43
5665	7	0	0	0	0	0	0	none	even	park	false	true	true	false	false	1.5	0	0	2	1	1	2	0	2	0	0	0	0	0	0	0	2	0	0	0	1	0	131	53	17	50	37	22	25	8	17	97	132	47
5666	7	0	0	0	0	0	0	none	even	park	false	true	true	false	false	1.58333333333333	0	0	1	0	2	3	2	0	0	0	0	0	0	0	0	0	0	0	0	0	0	130	53	17	52	38	20	25	8	16	97	132	49
5667	7	0	0	0	0	0	0	none	even	park	false	true	true	false	false	1.66666666666667	0	0	2	0	4	5	0	0	0	0	0	0	0	0	0	1	2	3	0	0	0	126	51	17	46	33	22	25	8	16	93	125	47
5668	7	0	0	0	0	0	0	none	even	park	false	true	true	false	false	1.75	0	0	0	1	1	1	0	0	0	0	0	0	0	0	0	0	0	0	0	0	0	128	51	16	41	35	25	24	9	17	91	127	48
5669	7	0	0	0	0	0	0	none	even	park	false	true	true	false	false	1.83333333333333	0	0	0	1	1	1	2	0	0	0	0	0	0	0	0	0	0	0	0	0	0	129	52	16	42	39	23	23	8	17	89	131	48
5670	7	0	0	0	0	0	0	none	even	park	false	true	true	false	false	1.91666666666667	1	0	1	1	2	3	0	0	0	2	1	0	0	0	0	0	0	0	0	0	8	126	53	18	34	34	23	21	5	15	80	123	46
5671	7	0	0	0	0	0	0	none	even	park	false	true	true	false	false	2	0	0	0	0	3	0	1	1	0	0	0	0	0	0	0	0	0	0	0	0	15	133	55	18	22	24	21	20	7	16	68	115	41
5672	7	0	0	0	0	0	0	none	even	park	false	true	true	false	false	2.08333333333333	0	0	0	0	1	2	0	0	0	1	0	0	0	0	0	0	0	0	0	0	0	137	58	18	21	21	20	20	8	13	67	112	40
5673	7	0	0	0	0	0	0	none	even	park	false	true	true	false	false	2.16666666666667	0	0	2	1	1	3	0	0	0	1	0	0	0	0	0	0	0	0	0	0	0	135	57	18	22	19	18	19	9	12	67	107	38
5674	7	0	0	0	0	0	0	none	even	park	false	true	true	false	false	2.25	0	0	1	2	3	2	0	0	1	0	0	0	0	0	0	0	0	0	0	0	0	134	57	16	21	22	19	18	8	12	64	109	38
5675	7	0	0	0	0	0	0	none	even	park	false	true	true	false	false	2.33333333333333	0	0	2	0	1	1	0	1	0	0	1	0	0	0	0	0	0	0	0	0	0	144	57	16	28	28	16	15	14	16	74	116	35
5676	7	0	0	0	0	0	0	none	even	park	false	true	true	false	false	2.41666666666667	0	0	0	0	1	1	0	0	0	0	0	0	0	0	0	0	0	0	0	0	0	150	58	18	29	36	17	14	16	18	80	126	37
5677	7	0	0	0	0	0	0	none	even	park	false	true	true	false	false	2.5	0	0	1	0	1	4	0	0	1	1	0	0	0	0	0	0	0	0	0	0	0	153	58	18	25	34	19	14	17	20	79	126	37
5678	7	0	0	0	0	0	0	none	even	park	false	true	true	false	false	2.58333333333333	0	0	0	0	3	0	0	0	1	0	0	0	0	0	0	0	0	0	0	0	0	152	58	18	23	37	22	15	16	20	79	130	40
5679	7	0	0	0	0	0	0	none	even	park	false	true	true	false	false	2.66666666666667	0	0	4	0	0	4	1	0	0	1	0	0	0	0	0	2	0	0	0	0	0	144	54	18	28	41	20	15	17	19	83	129	42
5680	7	0	0	0	0	0	0	none	even	park	false	true	true	false	false	2.75	0	0	0	0	2	1	0	0	2	0	0	0	0	0	0	0	0	0	0	0	4	145	55	19	29	47	16	17	17	18	81	137	45
5681	7	0	0	0	0	0	0	none	even	park	false	true	true	false	false	2.83333333333333	0	0	0	1	2	1	0	0	0	0	0	0	0	0	0	0	0	0	0	0	0	146	56	18	33	51	16	19	17	17	84	143	49
5682	7	0	0	0	0	0	0	none	even	park	false	true	true	false	false	2.91666666666667	0	0	0	0	0	1	0	0	0	1	0	0	0	0	0	0	0	0	0	0	0	145	56	18	34	51	16	19	17	16	85	142	50
5683	7	0	0	0	0	0	0	none	even	park	false	true	true	false	false	3	0	0	1	1	2	3	0	0	0	1	0	0	0	0	0	0	0	0	0	0	0	145	56	19	32	48	15	16	16	17	82	137	49
5684	7	0	0	0	0	0	0	none	even	park	false	true	true	false	false	3.08333333333333	0	0	0	0	0	1	0	0	0	0	0	0	0	0	0	0	0	0	0	0	0	147	57	19	35	58	15	15	16	17	85	147	52
5685	7	0	0	0	0	0	0	none	even	park	false	true	true	false	false	3.16666666666667	0	0	0	0	0	5	0	0	2	1	0	0	0	0	0	0	0	0	0	0	0	145	58	19	36	56	16	16	14	15	85	145	52
5686	7	0	0	0	0	0	0	none	even	park	false	true	true	false	false	3.25	0	0	1	1	1	4	0	1	1	0	1	0	0	0	0	0	0	0	0	0	0	144	58	18	36	53	16	17	14	14	84	142	52
5687	7	0	0	0	0	0	0	none	even	park	false	true	true	false	false	3.33333333333333	2	0	0	2	0	2	1	0	0	1	0	0	0	0	0	0	0	0	0	0	4	151	63	20	25	44	20	19	13	12	78	138	47
5688	7	0	0	0	0	0	0	none	even	park	false	true	true	false	false	3.41666666666667	2	0	1	2	3	2	1	1	2	0	0	0	0	0	0	0	0	0	0	0	3	153	65	21	21	37	17	20	12	11	71	133	42
5689	7	0	0	0	0	0	0	none	even	park	false	true	true	false	false	3.5	0	0	0	1	0	0	0	0	0	0	0	0	0	0	0	0	0	0	0	0	0	161	66	20	23	36	14	18	16	13	73	133	39
5690	7	0	0	0	0	0	0	none	even	park	false	true	true	false	false	3.58333333333333	0	2	2	0	3	1	0	0	0	0	0	0	0	0	0	0	0	0	0	0	0	160	64	20	19	31	13	21	18	14	70	130	38
5691	7	0	0	0	0	0	0	none	even	park	false	true	true	false	false	3.66666666666667	0	2	3	0	3	0	0	0	1	0	0	0	0	0	0	0	0	0	0	0	0	152	61	21	22	36	15	27	16	14	74	138	41
5692	7	0	0	0	0	0	0	none	even	park	false	true	true	false	false	3.75	1	0	0	1	1	4	0	0	1	1	0	0	0	0	0	0	0	0	0	0	17	150	61	22	25	33	16	29	13	15	76	138	40
5693	7	0	0	0	0	0	0	none	even	park	false	true	true	false	false	3.83333333333333	0	0	0	1	0	0	0	1	0	0	0	0	0	0	0	0	0	0	0	0	0	152	61	21	34	41	19	28	13	17	87	147	47
5694	7	0	0	0	0	0	0	none	even	park	false	true	true	false	false	3.91666666666667	0	0	1	0	1	2	2	1	0	0	0	0	0	0	0	1	0	0	0	0	0	150	60	21	33	44	18	28	13	17	85	149	49
5695	7	0	0	0	0	0	0	none	even	park	false	true	true	false	false	4	1	3	3	2	1	3	0	0	1	0	0	0	0	0	0	0	0	0	0	0	1	145	60	20	32	40	18	28	11	14	81	142	49
5696	7	0	0	0	0	0	0	none	even	park	false	true	true	false	false	4.08333333333333	0	0	0	0	3	2	0	0	0	1	0	0	0	0	0	0	0	0	0	0	0	145	61	20	36	42	18	31	11	12	85	146	53
5697	7	0	0	0	0	0	0	none	even	park	false	true	true	false	false	4.16666666666667	0	0	0	2	1	0	1	2	0	0	0	0	0	0	0	0	0	0	0	0	0	145	61	18	53	50	17	30	11	12	99	153	58
5698	7	0	0	0	0	0	0	none	even	park	false	true	true	false	false	4.25	0	0	0	0	1	2	1	1	0	0	0	0	0	0	0	0	0	0	0	0	0	147	61	19	53	47	16	29	11	14	99	151	58
5699	7	0	0	0	0	0	0	none	even	park	false	true	true	false	false	4.33333333333333	0	1	3	1	4	4	1	3	0	0	0	0	0	0	0	1	0	0	0	0	0	151	61	19	49	43	11	22	14	15	93	141	54
5700	7	0	0	0	0	0	0	none	even	park	false	true	true	false	false	4.41666666666667	0	1	4	0	4	7	0	0	2	0	0	0	0	0	0	0	0	0	0	0	6	144	59	22	42	35	10	20	11	15	85	129	47
5701	7	0	0	0	0	0	0	none	even	park	false	true	true	false	false	4.5	1	0	1	2	1	0	1	1	0	0	0	0	0	0	0	1	0	0	0	0	15	144	61	23	34	30	8	18	9	13	74	122	40
5702	7	0	0	0	0	0	0	none	even	park	false	true	true	false	false	4.58333333333333	0	0	0	2	0	0	0	0	0	0	0	0	0	0	0	0	0	0	0	0	0	147	62	23	36	32	7	15	8	15	74	124	40
5703	7	0	0	0	0	0	0	none	even	park	false	true	true	false	false	4.66666666666667	0	0	1	0	1	3	0	2	0	0	0	0	0	0	0	0	0	0	0	0	0	149	61	23	35	24	8	17	9	18	75	120	38
5704	7	0	0	0	0	0	0	none	even	park	false	true	true	false	false	4.75	0	1	3	1	2	0	0	3	0	0	0	0	0	0	0	0	0	0	0	0	0	151	60	22	33	26	13	14	10	21	78	121	37
5705	7	0	0	0	0	0	0	none	even	park	false	true	true	false	false	4.83333333333333	0	0	2	1	2	0	0	0	2	0	0	0	0	0	0	0	0	0	0	0	0	150	59	21	34	34	15	17	11	21	81	131	39
5706	7	0	0	0	0	0	0	none	even	park	false	true	true	false	false	4.91666666666667	0	0	0	0	4	3	0	0	0	1	0	0	0	0	0	0	0	0	0	0	0	151	59	21	37	33	14	18	12	21	84	131	41
5707	7	0	0	0	0	0	0	none	even	park	false	true	true	false	false	5	0	0	0	0	0	1	1	0	0	3	0	0	0	0	0	0	0	0	0	0	0	148	59	21	44	40	13	18	12	18	90	135	47
5708	7	0	0	0	0	0	0	none	even	park	false	true	true	false	false	5.08333333333333	0	0	2	1	8	3	0	0	1	0	0	0	0	0	0	1	0	0	0	0	0	144	57	20	37	41	16	19	11	19	84	136	48
5709	7	0	0	0	0	0	0	none	even	park	false	true	true	false	false	5.16666666666667	0	0	0	0	2	1	0	0	0	2	0	0	0	0	0	0	0	0	0	0	0	143	57	20	33	43	22	20	11	18	86	138	49
5710	7	0	0	0	0	0	0	none	even	park	false	true	true	false	false	5.25	0	0	0	0	2	2	0	0	0	1	0	0	0	0	0	0	0	0	0	0	0	145	59	20	32	48	23	19	11	16	86	142	50
5711	7	0	0	0	0	0	0	none	even	park	false	true	true	false	false	5.33333333333333	0	1	2	1	2	2	2	0	1	1	0	0	0	0	0	0	0	0	0	0	0	139	59	21	32	47	21	19	8	13	82	138	50
5712	7	0	0	0	0	0	0	none	even	park	false	true	true	false	false	5.41666666666667	0	0	1	1	2	2	2	1	1	0	1	0	0	2	1	0	0	0	0	0	0	139	60	20	29	43	19	20	8	11	76	134	47
5713	7	0	0	0	0	0	0	none	even	park	false	true	true	false	false	5.5	0	0	0	0	3	3	0	0	0	0	0	0	0	0	0	0	0	0	0	0	0	139	61	21	35	45	19	20	7	10	82	136	51
5714	7	0	0	0	0	0	0	none	even	park	false	true	true	false	false	5.58333333333333	0	0	0	1	0	2	0	0	0	0	0	0	0	0	0	0	0	0	0	0	0	140	63	21	37	43	19	21	6	8	83	135	52
5715	7	0	0	0	0	0	0	none	even	park	false	true	true	false	false	5.66666666666667	0	1	4	0	2	4	0	1	1	0	0	0	0	0	0	1	1	2	0	0	0	138	61	22	34	42	18	17	6	10	80	130	47
5716	7	0	0	0	0	0	0	none	even	park	false	true	true	false	false	5.75	0	1	2	1	0	1	1	1	0	0	0	0	0	0	0	0	0	0	0	0	0	143	61	21	31	38	17	15	9	12	78	126	45
5717	7	0	0	0	0	0	0	none	even	park	false	true	true	false	false	5.83333333333333	1	0	1	1	0	2	0	0	0	1	1	0	0	0	0	0	0	0	0	0	8	144	61	23	33	29	16	15	9	13	81	118	41
5718	7	0	0	0	0	0	0	none	even	park	false	true	true	false	false	5.91666666666667	1	0	1	2	1	0	1	0	0	0	0	0	0	0	0	0	0	0	0	0	1	143	60	21	30	29	18	16	9	14	78	119	40
5719	7	0	0	0	0	0	0	none	even	park	false	true	true	false	false	6	0	0	0	0	0	1	0	0	0	0	0	0	0	0	0	0	0	0	0	0	0	143	60	21	32	29	20	21	9	14	82	124	43
5720	7	0	0	0	0	0	0	none	even	park	false	true	true	false	false	6.08333333333333	0	1	2	0	3	0	1	0	1	1	0	0	0	0	0	1	0	0	1	0	0	143	59	21	33	30	19	25	11	14	84	128	42
5721	7	0	0	0	0	0	0	none	even	park	false	true	true	false	false	6.16666666666667	0	0	1	0	5	2	0	0	0	0	0	0	0	0	0	1	3	1	0	0	0	149	59	21	30	36	18	25	16	15	85	135	43
5722	7	0	0	0	0	0	0	none	even	park	false	true	true	false	false	6.25	0	0	1	0	3	4	0	0	0	0	0	0	0	0	0	0	0	0	0	0	0	148	58	21	37	36	17	27	17	15	92	136	46
5723	7	0	0	0	0	0	0	none	even	park	false	true	true	false	false	6.33333333333333	0	0	0	1	2	2	0	1	2	0	0	0	0	0	0	0	0	0	0	0	0	146	58	20	35	37	19	27	15	15	89	137	48
5724	7	0	0	0	0	0	0	none	even	park	false	true	true	false	false	6.41666666666667	0	0	1	0	1	0	1	1	1	1	0	0	0	0	0	0	0	0	0	0	0	145	57	20	40	43	17	24	15	16	92	140	50
5725	7	0	0	0	0	0	0	none	even	park	false	true	true	false	false	6.5	0	0	0	2	0	1	1	0	1	0	0	0	0	0	0	0	0	0	0	0	0	144	57	18	36	37	20	29	14	16	88	139	50
5726	7	0	0	0	0	0	0	none	even	park	false	true	true	false	false	6.58333333333333	0	0	0	1	2	1	1	1	1	0	0	0	0	0	0	0	0	0	0	0	0	144	57	17	36	45	20	27	13	17	86	146	54
5727	7	0	0	0	0	0	0	none	even	park	false	true	true	false	false	6.66666666666667	1	3	3	2	6	2	0	0	2	0	0	0	0	0	0	0	0	0	0	0	5	139	57	17	31	38	19	28	10	15	77	138	50
5728	7	0	0	0	0	0	0	none	even	park	false	true	true	false	false	6.75	0	2	2	1	4	2	0	0	1	0	0	0	0	0	0	0	0	0	0	0	0	143	59	17	27	36	16	25	11	14	71	134	47
5729	7	0	0	0	0	0	0	none	even	park	false	true	true	false	false	6.83333333333333	1	0	1	2	0	3	0	0	0	0	0	0	0	0	0	1	0	0	0	0	8	143	61	18	25	33	17	23	8	13	68	130	45
5730	7	0	0	0	0	0	0	none	even	park	false	true	true	false	false	6.91666666666667	0	0	0	0	1	2	0	0	0	0	0	0	0	0	0	0	0	0	0	0	0	147	61	18	22	31	17	21	10	15	67	128	43
5731	7	0	0	0	0	0	0	none	even	park	false	true	true	false	false	7	0	0	1	1	0	5	0	0	0	0	0	0	0	0	0	1	0	3	0	0	0	152	60	17	24	25	18	18	12	20	71	123	38
5732	7	0	0	0	0	0	0	none	even	park	false	true	true	false	false	7.08333333333333	1	0	1	2	1	1	0	0	1	2	0	0	0	0	0	1	0	1	0	0	9	153	61	18	22	27	18	14	10	21	68	123	37
5733	7	0	0	0	0	0	0	none	even	park	false	true	true	false	false	7.16666666666667	0	0	0	0	1	3	0	1	0	1	0	0	0	0	0	0	0	0	0	0	0	158	63	19	26	28	16	13	12	20	73	124	38
5734	7	0	0	0	0	0	0	none	even	park	false	true	true	false	false	7.25	0	2	2	2	0	1	0	0	0	0	0	0	0	0	0	0	0	0	0	0	0	154	61	17	27	27	19	15	12	20	75	123	40
5735	7	0	0	0	0	0	0	none	even	park	false	true	true	false	false	7.33333333333333	0	0	2	0	1	3	2	1	0	0	0	0	0	0	0	0	0	0	0	0	0	153	59	17	40	36	16	13	14	21	87	129	44
5736	7	0	0	0	0	0	0	none	even	park	false	true	true	false	false	7.41666666666667	0	0	1	1	1	2	4	1	0	0	1	0	0	3	1	0	0	0	0	0	0	153	60	16	50	41	14	16	14	19	94	136	51
5737	7	0	0	0	0	0	0	none	even	park	false	true	true	false	false	7.5	0	0	0	1	1	3	0	1	0	1	0	0	0	0	0	0	0	0	0	0	0	159	60	15	56	45	11	11	17	22	99	138	49
5738	7	0	0	0	0	0	0	none	even	park	false	true	true	false	false	7.58333333333333	0	0	1	1	4	5	0	0	1	0	1	1	1	0	0	0	0	0	0	0	0	157	59	14	49	40	13	14	17	22	93	135	48
5739	7	0	0	0	0	0	0	none	even	park	false	true	true	false	false	7.66666666666667	0	0	0	1	3	2	0	0	0	1	0	0	0	0	0	0	0	0	0	0	0	157	60	14	48	42	14	14	16	21	92	137	51
5740	7	0	0	0	0	0	0	none	even	park	false	true	true	false	false	7.75	0	0	0	0	4	5	0	0	0	2	0	0	0	0	0	0	0	0	0	0	0	155	62	16	45	38	14	14	14	17	89	131	52
5741	7	0	0	0	0	0	0	none	even	park	false	true	true	false	false	7.83333333333333	0	0	1	0	2	5	0	1	0	0	0	0	0	0	0	1	0	2	0	0	0	155	62	16	52	34	13	13	15	16	96	125	53
5742	7	0	0	0	0	0	0	none	even	park	false	true	true	false	false	7.91666666666667	0	1	1	0	1	2	0	1	1	0	0	0	0	0	0	0	0	0	0	0	0	154	63	17	52	35	12	12	14	14	95	124	54
5743	7	0	0	0	0	0	0	none	even	park	false	true	true	false	false	8	1	1	3	1	2	1	0	0	0	1	0	0	0	0	0	2	0	0	0	0	4	150	64	18	49	34	15	12	12	10	94	120	52
5744	7	0	0	0	0	0	0	none	even	park	false	true	true	false	false	8.08333333333333	0	3	4	0	7	1	0	0	1	1	0	0	0	0	0	0	0	0	0	0	0	146	65	19	42	31	14	13	11	5	86	114	50
5745	7	0	0	0	0	0	0	none	even	park	false	true	true	false	false	8.16666666666667	0	0	1	1	5	1	0	0	1	0	0	0	0	0	0	0	0	0	0	0	0	145	66	19	34	29	18	14	10	3	81	112	48
5746	7	0	0	0	0	0	0	none	even	park	false	true	true	false	false	8.25	0	1	1	0	1	0	1	2	0	0	0	0	0	0	0	0	0	0	0	0	0	147	65	19	32	28	17	13	13	4	81	110	43
5747	7	0	0	0	0	0	0	none	even	park	false	true	true	false	false	8.33333333333333	0	2	2	0	1	3	0	0	2	2	0	0	0	0	0	0	0	0	0	0	3	137	63	21	34	24	18	20	9	2	82	109	46
5748	7	0	0	0	0	0	0	none	even	park	false	true	true	false	false	8.41666666666667	0	1	3	1	2	1	2	1	0	0	0	0	0	0	0	0	0	0	0	0	0	135	60	20	30	23	23	20	10	5	83	108	46
5749	7	0	0	0	0	0	0	none	even	park	false	true	true	false	false	8.5	0	0	2	1	0	0	1	0	0	0	0	0	0	0	0	0	0	0	0	0	0	129	58	21	27	20	27	24	8	5	83	107	47
5750	7	0	0	0	0	0	0	none	even	park	false	true	true	false	false	8.58333333333333	1	0	0	1	1	1	0	0	1	1	0	0	0	0	0	0	0	0	0	0	3	131	58	21	27	24	25	21	8	7	81	110	46
5751	7	0	0	0	0	0	0	none	even	park	false	true	true	false	false	8.66666666666667	0	0	0	0	1	1	0	0	0	0	0	0	0	0	0	0	0	0	0	0	0	133	58	21	29	24	25	22	9	8	84	112	47
5752	7	0	0	0	0	0	0	none	even	park	false	true	true	false	false	8.75	1	0	1	1	2	2	0	0	0	0	0	0	0	0	0	1	0	0	0	0	7	131	57	20	28	20	26	23	9	8	83	108	46
5753	7	0	0	0	0	0	0	none	even	park	false	true	true	false	false	8.83333333333333	0	1	1	2	0	0	0	0	0	1	0	0	0	0	0	0	0	0	0	0	0	128	56	18	25	21	31	23	9	7	83	107	47
5754	7	0	0	0	0	0	0	none	even	park	false	true	true	false	false	8.91666666666667	0	0	1	0	1	3	1	2	0	1	0	0	0	0	0	0	0	0	0	0	0	124	55	19	27	19	31	23	8	6	85	103	47
5755	7	0	0	0	0	0	0	none	even	park	false	true	true	false	false	9	0	0	2	0	1	1	1	3	0	0	0	0	0	0	0	0	0	0	0	0	0	123	53	19	32	29	29	19	10	7	90	108	47
5756	7	0	0	0	0	0	0	none	even	park	false	true	true	false	false	9.08333333333333	0	0	1	2	3	3	0	0	0	0	1	1	2	0	0	0	0	0	0	0	0	122	52	18	34	30	29	17	9	9	90	108	49
5757	7	0	0	0	0	0	0	none	even	park	false	true	true	false	false	9.16666666666667	0	0	0	0	3	2	0	0	0	1	0	0	0	0	0	0	0	0	0	0	0	124	52	19	31	29	27	17	12	8	89	106	48
5758	7	0	0	0	0	0	0	none	even	park	false	true	true	false	false	9.25	0	0	0	1	0	2	0	0	0	0	0	0	0	0	0	0	0	0	0	0	0	126	52	20	31	27	24	16	13	9	88	104	46
5759	7	0	0	0	0	0	0	none	even	park	false	true	true	false	false	9.33333333333333	0	0	1	0	2	0	0	3	0	1	0	0	0	0	0	1	0	0	0	3	6	128	51	20	24	27	23	11	15	11	82	100	40
5760	7	0	0	0	0	0	0	none	even	park	false	true	true	false	false	9.41666666666667	0	0	0	1	2	0	1	0	1	1	0	0	0	0	0	0	0	0	0	0	0	139	54	20	19	28	19	8	20	11	78	101	33
5761	7	0	0	0	0	0	0	none	even	park	false	true	true	false	false	9.5	0	0	1	0	2	3	0	0	1	0	0	0	0	0	0	0	0	0	0	0	0	143	53	20	17	26	16	6	24	13	77	98	29
5762	7	0	0	0	0	0	0	none	even	park	false	true	true	false	false	9.58333333333333	2	0	0	2	0	1	0	0	2	0	0	0	0	0	0	0	0	0	0	0	3	140	54	20	18	29	17	7	20	12	75	102	31
5763	7	0	0	0	0	0	0	none	even	park	false	true	true	false	false	9.66666666666667	1	0	1	3	0	1	1	0	1	0	0	0	0	0	0	0	0	0	0	0	1	140	54	18	25	35	16	7	19	13	78	109	33
5764	7	0	0	0	0	0	0	none	even	park	false	true	true	false	false	9.75	0	0	0	0	0	1	0	0	0	0	0	0	0	0	0	0	0	0	0	0	0	140	54	18	35	39	18	9	19	13	90	115	40
5765	7	0	0	0	0	0	0	none	even	park	false	true	true	false	false	9.83333333333333	0	0	0	0	1	2	0	0	1	1	0	0	0	0	0	0	0	0	0	0	0	141	54	18	34	47	16	9	21	12	89	122	42
5766	7	0	0	0	0	0	0	none	even	park	false	true	true	false	false	9.91666666666667	0	0	0	0	2	3	1	0	0	1	0	0	0	0	0	0	0	0	0	0	0	142	54	18	38	44	18	9	21	13	95	120	45
5767	7	0	0	0	0	0	0	none	even	park	false	true	true	false	false	10	0	0	1	1	1	2	0	0	1	0	0	0	0	0	0	0	0	0	0	0	0	140	54	18	43	44	20	16	20	12	101	126	47
5768	7	0	0	0	0	0	0	none	even	park	false	true	true	false	false	10.0833333333333	0	0	0	1	3	2	0	0	0	0	0	0	0	0	0	0	0	0	0	0	0	140	54	17	45	47	20	18	20	12	102	131	50
5769	7	0	0	0	0	0	0	none	even	park	false	true	true	false	false	10.1666666666667	1	0	0	1	4	2	0	0	0	0	0	0	0	0	0	0	0	0	0	0	11	140	54	18	36	43	18	18	20	12	92	127	50
5770	7	0	0	0	0	0	0	none	even	park	false	true	true	false	false	10.25	2	0	0	3	0	3	0	0	1	0	0	0	0	0	0	0	0	0	0	0	7	136	54	18	36	38	16	15	16	12	86	119	50
5771	7	0	0	0	0	0	0	none	even	park	false	true	true	false	false	10.3333333333333	1	0	1	1	5	1	1	1	0	0	0	0	0	0	0	1	0	0	0	0	0	137	56	19	33	38	14	14	15	10	81	118	47
5772	7	0	0	0	0	0	0	none	even	park	false	true	true	false	false	10.4166666666667	3	0	3	3	3	5	1	1	1	0	0	0	0	0	0	2	0	0	1	1	9	135	57	20	27	30	9	12	14	7	70	106	38
5773	7	0	0	0	0	0	0	none	even	park	false	true	true	false	false	10.5	0	0	0	0	1	5	0	0	1	0	0	0	0	0	0	0	0	0	0	0	0	135	59	23	35	29	7	12	12	5	77	105	37
5774	7	0	0	0	0	0	0	none	even	park	false	true	true	false	false	10.5833333333333	0	0	1	1	1	1	0	0	0	1	0	0	0	0	0	1	0	1	0	0	0	134	58	22	42	36	9	15	13	5	86	114	36
5775	7	0	0	0	0	0	0	none	even	park	false	true	true	false	false	10.6666666666667	0	0	0	1	0	3	0	0	0	0	0	0	0	0	0	0	0	0	0	0	0	136	58	22	46	38	11	15	13	7	92	118	38
5776	7	0	0	0	0	0	0	none	even	park	false	true	true	false	false	10.75	0	1	1	0	6	0	0	0	1	0	0	0	0	0	0	0	0	0	0	0	0	134	57	22	47	52	14	16	12	8	95	133	44
5777	7	0	0	0	0	0	0	none	even	park	false	true	true	false	false	10.8333333333333	1	0	1	1	2	4	0	0	0	0	0	0	0	0	0	1	1	4	0	0	3	131	56	23	58	53	12	17	11	8	104	134	48
5778	7	0	0	0	0	0	0	none	even	park	false	true	true	false	false	10.9166666666667	0	0	0	1	2	0	0	0	0	0	0	0	0	0	0	0	0	0	0	0	3	135	58	22	51	55	17	16	13	6	103	135	49
5779	7	0	0	0	0	0	0	none	even	park	false	true	true	false	false	11	0	0	2	0	2	3	1	1	0	0	0	0	0	0	0	0	0	0	0	0	0	138	56	22	53	54	15	10	15	11	105	131	49
5780	7	0	0	0	0	0	0	none	even	park	false	true	true	false	false	11.0833333333333	0	0	0	1	1	1	1	0	1	0	0	0	0	0	0	0	0	0	0	0	0	139	56	21	55	49	15	13	14	13	105	131	50
5781	7	0	0	0	0	0	0	none	even	park	false	true	true	false	false	11.1666666666667	1	0	0	1	0	3	0	0	0	0	0	0	0	0	0	0	0	0	0	0	11	137	56	22	53	39	16	16	12	13	103	124	49
5782	7	0	0	0	0	0	0	none	even	park	false	true	true	false	false	11.25	0	1	2	1	2	2	0	0	2	1	0	0	0	0	0	0	0	0	0	0	0	130	54	21	53	42	16	16	10	12	100	124	48
5783	7	0	0	0	0	0	0	none	even	park	false	true	true	false	false	11.3333333333333	0	0	2	1	5	3	0	0	0	0	0	0	0	0	0	0	0	0	0	0	0	127	53	21	50	44	17	15	9	12	97	124	45
5784	7	0	0	0	0	0	0	none	even	park	false	true	true	false	false	11.4166666666667	0	0	1	0	3	4	0	0	1	0	0	0	0	0	0	0	0	0	0	0	0	123	53	23	47	40	17	15	6	11	93	119	44
5785	7	0	0	0	0	0	0	none	even	park	false	true	true	false	false	11.5	0	0	1	1	1	3	0	0	0	0	0	0	0	0	0	1	0	1	0	0	2	120	52	23	43	39	23	18	5	11	94	120	44
5786	7	0	0	0	0	0	0	none	even	park	false	true	true	false	false	11.5833333333333	0	0	0	1	2	2	0	0	0	0	0	0	0	0	0	0	0	0	0	0	0	126	53	22	40	36	25	22	8	12	95	123	46
5787	7	0	0	0	0	0	0	none	even	park	false	true	true	false	false	11.6666666666667	0	0	2	1	3	5	0	0	0	0	1	1	0	0	0	0	0	0	0	0	0	128	53	21	38	27	26	24	10	12	95	116	45
5788	7	0	0	0	0	0	0	none	even	park	false	true	true	false	false	11.75	0	0	2	0	4	1	0	1	0	1	0	0	0	0	0	0	0	0	0	0	0	127	52	21	31	27	26	25	13	10	91	114	43
5789	7	0	0	0	0	0	0	none	even	park	false	true	true	false	false	11.8333333333333	0	0	1	1	1	0	2	1	0	0	0	0	0	0	0	0	0	0	0	0	1	126	51	21	31	27	28	24	12	12	92	114	43
5790	7	0	0	0	0	0	0	none	even	park	false	true	true	false	false	11.9166666666667	0	0	2	2	2	0	4	3	0	0	0	0	0	0	0	0	0	0	0	0	0	125	49	21	29	30	21	22	15	12	86	113	41
5791	7	0	0	0	0	0	0	none	even	park	false	true	true	false	false	12	0	0	2	0	2	3	0	0	1	0	0	0	0	0	0	0	0	0	0	0	0	122	50	23	25	26	22	23	13	9	83	108	38
5792	7	0	0	0	0	0	0	none	even	park	false	true	true	false	false	12.0833333333333	0	0	2	1	2	1	0	1	0	0	0	0	0	0	0	0	0	0	0	0	0	126	50	22	27	27	24	18	14	12	87	107	38
5793	7	0	0	0	0	0	0	none	even	park	false	true	true	false	false	12.1666666666667	0	0	1	3	4	1	0	0	0	0	0	0	0	0	0	1	3	1	0	0	0	128	49	19	22	27	25	17	15	15	81	108	37
5794	7	0	0	0	0	0	0	none	even	park	false	true	true	false	false	12.25	0	0	0	0	0	0	0	0	1	0	0	0	0	0	0	0	0	0	0	0	0	127	49	19	29	29	27	20	14	15	89	113	39
5795	7	0	0	0	0	0	0	none	even	park	false	true	true	false	false	12.3333333333333	0	1	1	0	0	1	0	0	0	0	0	0	0	0	0	0	0	0	0	0	0	127	49	19	30	23	27	25	15	14	91	111	40
5796	7	0	0	0	0	0	0	none	even	park	false	true	true	false	false	12.4166666666667	0	0	0	0	1	0	0	0	0	0	0	0	0	0	0	0	0	0	0	0	0	127	49	19	36	25	27	25	15	14	97	113	43
5797	7	0	0	0	0	0	0	none	even	park	false	true	true	false	false	12.5	0	0	0	0	0	1	1	1	0	0	0	0	0	0	0	0	0	0	0	0	0	132	49	19	36	22	27	26	18	16	100	113	43
5798	7	0	0	0	0	0	0	none	even	park	false	true	true	false	false	12.5833333333333	1	0	1	1	5	0	0	0	1	0	0	0	0	0	0	0	0	0	0	0	1	136	50	20	32	22	26	24	19	17	97	113	40
5799	7	0	0	0	0	0	0	none	even	park	false	true	true	false	false	12.6666666666667	2	0	0	3	2	0	0	0	0	1	0	0	0	0	0	0	0	0	0	0	8	140	52	19	23	19	25	22	20	16	87	109	39
5800	7	0	0	0	0	0	0	none	even	park	false	true	true	false	false	12.75	0	0	0	0	2	0	0	1	1	2	0	0	0	0	0	0	0	0	0	0	0	137	52	20	23	17	25	23	18	15	86	107	39
5801	7	0	0	0	0	0	0	none	even	park	false	true	true	false	false	12.8333333333333	0	1	1	1	0	0	0	0	0	0	0	0	0	0	0	0	0	0	0	0	0	143	53	19	20	14	24	24	22	15	85	106	36
5802	7	0	0	0	0	0	0	none	even	park	false	true	true	false	false	12.9166666666667	0	0	1	0	1	0	0	0	0	2	0	0	0	0	0	0	0	0	0	0	2	137	52	24	22	19	22	23	19	14	87	108	39
5803	7	0	0	0	0	0	0	none	even	park	false	true	true	false	false	13	1	0	0	3	0	1	0	0	0	1	0	0	0	0	0	0	0	0	0	0	3	138	52	22	31	22	20	22	20	14	93	110	39
5804	7	0	0	0	0	0	0	none	even	park	false	true	true	false	false	13.0833333333333	1	0	0	1	1	2	2	0	0	0	0	0	0	0	0	0	0	0	0	0	4	143	54	22	33	26	17	22	22	13	94	115	40
5805	7	0	0	0	0	0	0	none	even	park	false	true	true	false	false	13.1666666666667	0	0	1	1	4	2	0	1	2	1	0	0	0	0	0	0	0	0	0	0	0	142	56	22	36	28	16	20	20	10	94	114	41
5806	7	0	0	0	0	0	0	none	even	park	false	true	true	false	false	13.25	0	0	2	0	5	3	0	0	1	0	0	0	0	0	0	1	2	2	0	0	0	142	54	22	35	25	16	22	21	13	94	114	38
5807	7	0	0	0	0	0	0	none	even	park	false	true	true	false	false	13.3333333333333	0	0	0	1	2	1	0	1	0	0	0	0	0	0	0	0	0	0	0	0	0	146	54	21	34	27	17	18	22	16	94	115	41
5808	7	0	0	0	0	0	0	none	even	park	false	true	true	false	false	13.4166666666667	0	0	1	0	0	2	0	0	1	0	0	0	0	0	0	0	0	0	0	0	0	143	53	21	41	31	18	18	21	16	101	118	43
5809	7	0	0	0	0	0	0	none	even	park	false	true	true	false	false	13.5	1	0	0	1	4	2	0	0	0	0	0	0	0	0	0	0	0	0	0	0	1	150	54	22	48	33	15	13	23	19	108	119	45
5810	7	0	0	0	0	0	0	none	even	park	false	true	true	false	false	13.5833333333333	2	0	1	2	5	1	1	1	1	1	0	0	0	0	0	0	0	0	0	0	14	146	53	23	37	28	14	9	21	19	95	109	38
5811	7	0	0	0	0	0	0	none	even	park	false	true	true	false	false	13.6666666666667	0	0	0	3	4	1	0	0	0	0	0	0	0	0	0	0	0	0	0	0	5	146	54	23	32	27	11	8	20	18	86	107	34
5812	7	0	0	0	0	0	0	none	even	park	false	true	true	false	false	13.75	0	0	1	1	3	2	1	0	0	1	0	0	0	0	0	1	0	0	1	0	0	147	54	22	31	26	10	5	20	19	83	104	33
5813	7	0	0	0	0	0	0	none	even	park	false	true	true	false	false	13.8333333333333	1	0	0	4	1	0	0	0	0	1	0	0	0	0	0	0	0	0	0	0	0	144	56	22	40	28	10	5	16	16	88	105	35
5814	7	0	0	0	0	0	0	none	even	park	false	true	true	false	false	13.9166666666667	0	0	2	0	2	4	2	0	0	1	1	0	0	0	0	0	0	0	0	0	0	139	55	23	46	31	10	9	15	14	94	109	37
5815	7	0	0	0	0	0	0	none	even	park	false	true	true	false	false	14	0	0	1	0	4	2	0	0	0	0	0	0	0	0	0	0	0	0	0	0	0	136	55	25	42	33	16	10	13	13	96	111	40
5816	7	0	0	0	0	0	0	none	even	park	false	true	true	false	false	14.0833333333333	0	1	2	2	2	2	2	0	2	1	0	0	0	0	0	0	0	0	0	0	0	127	53	26	46	37	16	11	8	13	96	114	44
5817	7	0	0	0	0	0	0	none	even	park	false	true	true	false	false	14.1666666666667	0	0	1	2	5	3	0	0	0	0	0	0	0	0	0	0	0	0	0	0	0	126	53	24	42	33	16	13	8	12	90	111	44
5818	7	0	0	0	0	0	0	none	even	park	false	true	true	false	false	14.25	0	0	0	0	1	1	1	0	0	0	0	0	0	0	0	0	0	0	0	0	0	133	56	25	39	35	17	10	8	13	89	114	44
5819	7	0	0	0	0	0	0	none	even	park	false	true	true	false	false	14.3333333333333	0	0	0	0	1	0	0	0	0	1	0	0	0	0	0	0	0	0	0	0	0	134	58	26	38	40	17	12	8	10	89	120	46
5820	7	0	0	0	0	0	0	none	even	park	false	true	true	false	false	14.4166666666667	0	2	2	0	2	2	0	0	1	0	0	0	0	0	0	0	0	0	0	0	0	130	56	26	35	38	18	14	8	10	87	118	46
5821	7	0	0	0	0	0	0	none	even	park	false	true	true	false	false	14.5	2	0	2	4	4	4	0	0	0	0	0	0	0	0	0	1	0	0	0	0	9	126	56	25	28	31	19	16	6	8	78	111	45
5822	7	0	0	0	0	0	0	none	even	park	false	true	true	false	false	14.5833333333333	0	0	0	0	1	0	0	0	0	0	0	0	0	0	0	0	0	0	0	0	0	128	57	26	27	32	18	16	7	7	78	112	45
5823	7	0	0	0	0	0	0	none	even	park	false	true	true	false	false	14.6666666666667	0	0	0	1	1	1	0	0	1	0	0	0	0	0	0	0	0	0	0	0	0	126	57	26	28	32	18	16	5	7	77	112	46
5824	7	0	0	0	0	0	0	none	even	park	false	true	true	false	false	14.75	0	0	0	0	1	1	0	0	0	0	0	0	0	0	0	0	0	0	0	0	0	128	59	26	28	30	19	17	5	5	78	111	47
5825	7	0	0	0	0	0	0	none	even	park	false	true	true	false	false	14.8333333333333	0	1	4	0	1	5	2	2	0	1	0	0	0	0	0	0	0	0	0	0	0	119	55	26	26	30	23	17	5	4	80	106	46
5826	7	0	0	0	0	0	0	none	even	park	false	true	true	false	false	14.9166666666667	0	0	0	1	0	1	0	0	1	0	0	0	0	0	0	0	0	0	0	0	0	124	55	25	30	40	25	17	6	8	86	120	47
5827	7	0	0	0	0	0	0	none	even	park	false	true	true	false	false	15	0	0	0	0	2	2	1	0	1	0	0	0	0	0	0	0	0	0	0	0	0	126	55	25	24	34	25	21	8	8	82	118	45
5828	7	0	0	0	0	0	0	none	even	park	false	true	true	false	false	15.0833333333333	0	0	1	0	1	0	2	0	0	1	0	0	0	0	0	0	0	0	0	0	0	128	55	25	20	31	24	22	10	8	79	116	44
5829	7	0	0	0	0	0	0	none	even	park	false	true	true	false	false	15.1666666666667	0	0	2	1	1	1	1	1	0	0	0	0	0	0	0	1	0	0	0	0	0	125	53	24	19	30	23	20	10	9	76	112	41
5830	7	0	0	0	0	0	0	none	even	park	false	true	true	false	false	15.25	0	0	0	0	0	2	0	0	1	0	0	0	0	0	0	0	0	0	0	0	0	129	55	25	22	30	21	22	11	8	79	115	42
5831	7	0	0	0	0	0	0	none	even	park	false	true	true	false	false	15.3333333333333	0	0	1	0	2	0	3	2	1	0	0	0	0	0	0	0	0	0	0	0	0	129	54	25	21	29	17	23	11	10	74	116	40
5832	7	0	0	0	0	0	0	none	even	park	false	true	true	false	false	15.4166666666667	0	0	2	0	4	4	1	0	1	0	1	0	0	1	0	1	2	1	0	0	0	125	52	26	19	26	17	22	9	12	71	112	38
5833	7	0	0	0	0	0	0	none	even	park	false	true	true	false	false	15.5	0	0	3	0	0	2	0	1	1	0	0	0	0	0	0	1	0	2	0	0	0	123	49	26	21	27	15	19	11	14	73	109	37
5834	7	0	0	0	0	0	0	none	even	park	false	true	true	false	false	15.5833333333333	1	1	2	1	1	2	0	1	0	0	0	0	0	0	0	1	1	1	0	0	3	118	47	26	21	26	13	18	10	14	70	105	34
5835	7	0	0	0	0	0	0	none	even	park	false	true	true	false	false	15.6666666666667	0	0	0	0	0	2	0	1	0	0	0	0	0	0	0	0	0	0	0	0	0	118	47	26	26	31	13	17	10	14	75	109	38
5836	7	0	0	0	0	0	0	none	even	park	false	true	true	false	false	15.75	0	0	1	2	2	2	1	0	0	0	0	0	0	0	0	1	0	0	1	0	0	118	46	24	28	33	12	16	11	15	75	110	39
5837	7	0	0	0	0	0	0	none	even	park	false	true	true	false	false	15.8333333333333	0	0	0	1	0	1	0	0	0	0	0	0	0	0	0	0	0	0	0	0	0	122	46	23	29	33	13	18	14	16	79	113	40
5838	7	0	0	0	0	0	0	none	even	park	false	true	true	false	false	15.9166666666667	1	0	0	1	2	0	0	0	0	0	0	0	0	0	0	0	0	0	0	0	7	126	50	24	29	31	13	22	13	13	79	116	42
5839	7	0	0	0	0	0	0	none	even	park	false	true	true	false	false	16	0	0	0	0	1	1	0	0	0	3	0	0	0	0	0	0	0	0	0	0	0	128	50	25	31	31	10	19	15	13	81	113	39
5840	7	0	0	0	0	0	0	none	even	park	false	true	true	false	false	16.0833333333333	0	0	0	1	3	3	1	0	2	0	0	0	0	0	0	0	0	0	0	0	0	132	52	25	29	30	7	16	14	14	75	112	37
5841	7	0	0	0	0	0	0	none	even	park	false	true	true	false	false	16.1666666666667	1	0	0	2	2	1	0	0	0	0	0	0	0	0	0	0	0	0	0	0	4	133	53	23	26	27	6	16	14	13	69	109	35
5842	7	0	0	0	0	0	0	none	even	park	false	true	true	false	false	16.25	0	0	1	0	2	1	0	0	0	2	0	0	0	0	0	0	0	0	0	0	1	130	52	24	26	30	10	17	13	13	73	112	37
5843	7	0	0	0	0	0	0	none	even	park	false	true	true	false	false	16.3333333333333	0	0	0	0	1	2	0	0	4	1	0	0	0	0	0	0	0	0	0	0	0	130	54	25	32	31	11	16	8	14	76	115	38
5844	7	0	0	0	0	0	0	none	even	park	false	true	true	false	false	16.4166666666667	0	0	2	3	3	1	0	1	0	0	0	0	0	0	0	0	0	0	0	0	0	127	53	22	38	35	13	15	8	13	81	116	41
5845	7	0	0	0	0	0	0	none	even	park	false	true	true	false	false	16.5	0	0	0	0	1	2	0	1	1	1	0	0	0	0	0	0	0	0	0	0	0	125	54	23	40	38	13	15	6	11	82	118	43
5846	7	0	0	0	0	0	0	none	even	park	false	true	true	false	false	16.5833333333333	0	0	2	0	3	4	3	0	1	0	0	0	0	0	0	0	0	0	0	0	0	121	52	23	38	36	11	16	5	12	77	116	40
5847	7	0	0	0	0	0	0	none	even	park	false	true	true	false	false	16.6666666666667	0	0	2	0	0	4	2	4	0	0	0	0	0	0	0	0	0	0	0	0	0	117	50	23	41	34	11	16	5	12	80	112	41
5848	7	0	0	0	0	0	0	none	even	park	false	true	true	false	false	16.75	0	0	0	0	2	0	0	0	0	0	0	0	0	0	0	0	0	0	0	0	1	117	50	24	39	34	10	17	5	12	78	113	41
5849	7	0	0	0	0	0	0	none	even	park	false	true	true	false	false	16.8333333333333	0	0	1	0	1	3	0	1	0	0	0	0	0	0	0	1	0	0	0	0	1	118	49	25	36	29	11	14	5	15	77	107	38
5850	7	0	0	0	0	0	0	none	even	park	false	true	true	false	false	16.9166666666667	1	0	1	1	3	2	0	0	0	1	1	0	0	0	0	0	0	0	0	0	3	119	48	25	32	26	12	14	6	17	75	105	37
5851	7	0	0	0	0	0	0	none	even	park	false	true	true	false	false	17	0	0	0	0	2	0	0	0	0	1	0	0	0	0	0	0	0	0	0	0	0	119	50	26	30	28	13	14	5	14	74	106	38
5852	7	0	0	0	0	0	0	none	even	park	false	true	true	false	false	17.0833333333333	0	0	0	1	7	3	0	0	0	0	0	0	0	0	0	0	0	0	0	0	3	120	52	26	28	30	13	16	4	12	71	110	40
5853	7	0	0	0	0	0	0	none	even	park	false	true	true	false	false	17.1666666666667	0	0	1	1	0	3	0	1	0	0	1	0	0	0	0	0	0	0	0	0	0	118	51	25	33	33	13	15	4	12	75	111	43
5854	7	0	0	0	0	0	0	none	even	park	false	true	true	false	false	17.25	0	0	0	1	0	1	0	0	0	1	0	0	0	0	0	0	0	0	0	0	0	123	53	24	30	32	15	15	5	12	74	112	42
5855	7	0	0	0	0	0	0	none	even	park	false	true	true	false	false	17.3333333333333	0	0	2	2	0	0	1	1	0	0	0	0	0	0	0	1	0	0	0	0	0	123	55	22	30	31	17	18	5	8	74	112	42
5856	7	0	0	0	0	0	0	none	even	park	false	true	true	false	false	17.4166666666667	0	0	2	0	1	1	1	3	1	1	0	0	0	0	0	1	0	0	1	1	0	119	53	22	25	31	21	16	6	7	74	107	41
5857	7	0	0	0	0	0	0	none	even	park	false	true	true	false	false	17.5	0	0	1	0	0	4	0	1	0	0	0	0	0	0	0	0	0	0	0	0	0	117	52	22	30	30	21	16	6	7	79	105	42
5858	7	0	0	0	0	0	0	none	even	park	false	true	true	false	false	17.5833333333333	0	0	0	1	0	2	0	0	0	1	0	0	0	0	0	0	0	0	0	0	0	120	53	21	29	26	21	16	7	7	78	102	41
5859	7	0	0	0	0	0	0	none	even	park	false	true	true	false	false	17.6666666666667	0	1	1	1	3	0	0	0	0	0	0	0	0	0	0	0	0	0	0	0	0	121	52	20	25	29	22	17	9	8	76	106	42
5860	7	0	0	0	0	0	0	none	even	park	false	true	true	false	false	17.75	0	0	3	1	2	3	0	0	0	0	0	0	0	0	0	2	2	1	0	0	0	116	49	20	22	26	22	16	9	9	73	100	40
5861	7	0	0	0	0	0	0	none	even	park	false	true	true	false	false	17.8333333333333	0	0	2	0	3	0	1	1	0	1	0	0	0	0	0	0	0	0	0	0	0	114	48	21	20	28	19	14	10	8	70	98	38
5862	7	0	0	0	0	0	0	none	even	park	false	true	true	false	false	17.9166666666667	0	0	1	2	1	1	1	1	0	1	0	0	0	0	0	1	0	0	0	0	0	113	48	20	19	24	20	15	10	7	69	94	37
5863	7	0	0	0	0	0	0	none	even	park	false	true	true	false	false	18	0	0	1	1	4	1	0	0	0	0	0	0	0	0	0	0	0	0	0	0	0	111	47	19	24	30	20	15	10	7	73	99	41
5864	7	0	0	0	0	0	0	none	even	park	false	true	true	false	false	18.0833333333333	0	0	0	0	0	1	0	0	0	0	0	0	0	0	0	0	0	0	0	0	0	113	47	19	20	31	24	18	10	9	73	105	42
5865	7	0	0	0	0	0	0	none	even	park	false	true	true	false	false	18.1666666666667	0	1	1	0	1	1	0	0	0	1	0	0	0	0	0	0	0	0	0	0	0	110	46	19	16	28	28	22	10	8	73	104	43
5866	7	0	0	0	0	0	0	none	even	park	false	true	true	false	false	18.25	1	0	0	1	0	2	2	0	0	2	0	0	0	0	0	0	0	0	0	0	5	112	46	19	16	21	22	23	12	8	69	98	38
5867	7	0	0	0	0	0	0	none	even	park	false	true	true	false	false	18.3333333333333	0	0	0	0	0	0	0	0	0	0	0	0	0	0	0	0	0	0	0	0	0	118	46	19	15	20	20	21	15	11	69	98	34
5868	7	0	0	0	0	0	0	none	even	park	false	true	true	false	false	18.4166666666667	0	0	0	0	2	2	0	0	1	1	0	0	0	0	0	0	0	0	0	0	2	121	46	20	12	17	14	21	19	10	65	94	30
5869	7	0	0	0	0	0	0	none	even	park	false	true	true	false	false	18.5	0	0	0	0	1	0	0	0	0	0	0	0	0	0	0	0	0	0	0	0	0	122	46	20	9	16	18	22	19	11	66	95	31
5870	7	0	0	0	0	0	0	none	even	park	false	true	true	false	false	18.5833333333333	0	0	0	2	0	2	0	0	1	0	0	0	0	0	0	0	0	0	0	0	0	122	46	19	13	19	17	21	18	12	67	98	30
5871	7	0	0	0	0	0	0	none	even	park	false	true	true	false	false	18.6666666666667	0	0	0	0	0	0	0	0	0	0	0	0	0	0	0	0	0	0	0	0	5	126	47	21	25	23	15	22	19	13	80	105	33
5872	7	0	0	0	0	0	0	none	even	park	false	true	true	false	false	18.75	0	0	0	0	3	1	0	0	1	0	0	0	0	0	0	0	0	0	0	0	0	125	48	22	22	22	15	22	17	12	76	104	33
5873	7	0	0	0	0	0	0	none	even	park	false	true	true	false	false	18.8333333333333	2	0	0	2	0	0	0	1	0	1	0	0	0	0	0	0	0	0	0	0	4	123	49	22	26	25	15	20	15	10	78	104	37
5874	7	0	0	0	0	0	0	none	even	park	false	true	true	false	false	18.9166666666667	0	1	3	0	3	2	0	0	1	0	1	1	1	0	0	0	0	0	0	0	9	120	46	23	19	19	12	17	15	13	69	95	31
5875	7	0	0	0	0	0	0	none	even	park	false	true	true	false	false	19	0	0	0	1	0	0	0	0	0	0	0	0	0	0	0	0	0	0	0	0	0	120	46	22	27	22	13	18	15	13	77	99	35
5876	7	0	0	0	0	0	0	none	even	park	false	true	true	false	false	19.0833333333333	0	0	0	0	0	2	0	0	0	0	0	0	0	0	0	0	0	0	0	0	0	131	48	22	34	25	9	14	19	16	84	103	35
5877	7	0	0	0	0	0	0	none	even	park	false	true	true	false	false	19.1666666666667	0	0	0	0	1	0	0	0	0	0	0	0	0	0	0	0	0	0	0	0	0	136	48	22	39	28	7	11	21	19	89	106	34
5878	7	0	0	0	0	0	0	none	even	park	false	true	true	false	false	19.25	0	0	1	1	7	2	0	0	1	0	0	0	0	0	0	0	0	0	0	0	10	135	48	23	36	27	8	7	18	21	85	103	30
5879	7	0	0	0	0	0	0	none	even	park	false	true	true	false	false	19.3333333333333	0	0	1	0	3	1	0	0	1	0	0	0	0	0	0	0	0	0	0	0	1	134	50	26	40	31	7	6	15	19	88	106	34
5880	7	0	0	0	0	0	0	none	even	park	false	true	true	false	false	19.4166666666667	1	0	0	4	2	0	0	0	1	0	0	0	0	0	0	0	0	0	0	0	0	131	50	25	45	36	7	5	11	20	88	111	37
5881	7	0	0	0	0	0	0	none	even	park	false	true	true	false	false	19.5	1	0	2	2	1	3	0	0	0	1	0	0	0	0	0	1	0	0	0	0	0	131	49	23	49	35	4	4	14	19	90	107	37
5882	7	0	0	0	0	0	0	none	even	park	false	true	true	false	false	19.5833333333333	0	1	1	1	1	3	0	0	1	0	0	0	0	0	0	0	0	0	0	0	0	128	49	23	45	31	7	5	12	18	87	103	37
5883	7	0	0	0	0	0	0	none	even	park	false	true	true	false	false	19.6666666666667	1	0	0	2	1	1	0	0	0	0	0	0	0	0	0	0	0	0	0	0	3	129	51	24	37	27	13	11	10	17	84	106	37
5884	7	0	0	0	0	0	0	none	even	park	false	true	true	false	false	19.75	0	0	1	1	1	1	0	0	0	0	0	0	0	0	0	1	0	0	0	0	2	127	50	23	39	35	13	11	10	17	85	113	41
5885	7	0	0	0	0	0	0	none	even	park	false	true	true	false	false	19.8333333333333	0	0	1	0	2	4	1	1	0	1	0	0	0	0	0	1	0	0	1	0	0	125	49	23	43	37	11	12	11	16	88	114	43
5886	7	0	0	0	0	0	0	none	even	park	false	true	true	false	false	19.9166666666667	2	0	1	2	4	3	0	0	0	3	1	0	0	0	0	0	0	0	0	0	10	120	50	23	32	31	11	12	9	11	75	104	35
5887	7	0	0	0	0	0	0	none	even	park	false	true	true	false	false	20	0	0	0	1	0	3	0	0	0	0	0	0	0	0	0	0	0	0	0	0	0	122	50	22	34	29	10	11	10	12	76	102	36
6489	8	0	0	0	0	0	0	none	even	park	false	true	true	false	false	0.0833333333333333	1	0	0	1	2	2	0	0	0	0	0	0	0	0	0	0	0	0	0	0	1	143	59	23	56	53	12	19	13	12	104	143	49
6490	8	0	0	0	0	0	0	none	even	park	false	true	true	false	false	0.166666666666667	1	0	2	2	4	2	0	0	0	0	0	0	0	0	0	1	0	0	0	0	15	139	58	22	45	45	13	20	12	11	92	134	44
6491	8	0	0	0	0	0	0	none	even	park	false	true	true	false	false	0.25	0	0	0	0	1	1	0	0	0	1	0	0	0	0	0	0	0	0	0	0	0	144	59	22	44	44	11	17	14	12	91	132	44
6492	8	0	0	0	0	0	0	none	even	park	false	true	true	false	false	0.333333333333333	0	0	1	2	0	0	0	0	0	0	0	0	0	0	0	0	0	0	0	0	0	148	58	20	39	49	14	14	16	16	89	137	45
6493	8	0	0	0	0	0	0	none	even	park	false	true	true	false	false	0.416666666666667	0	0	0	2	2	8	0	0	0	1	0	0	0	0	0	0	0	0	0	0	0	158	59	18	39	44	10	8	20	20	87	131	41
6494	8	0	0	0	0	0	0	none	even	park	false	true	true	false	false	0.5	0	0	0	0	2	0	0	0	0	0	0	0	0	0	0	0	0	0	0	0	0	160	59	19	41	52	10	8	20	22	90	141	44
6495	8	0	0	0	0	0	0	none	even	park	false	true	true	false	false	0.583333333333333	0	0	1	0	3	5	0	1	3	1	0	0	0	0	0	1	0	0	0	0	0	154	58	19	45	56	10	7	17	21	91	142	46
6496	8	0	0	0	0	0	0	none	even	park	false	true	true	false	false	0.666666666666667	0	1	1	1	2	1	0	0	1	1	0	0	0	0	0	0	0	0	0	0	0	151	58	20	40	53	12	8	15	20	87	139	45
6497	8	0	0	0	0	0	0	none	even	park	false	true	true	false	false	0.75	0	0	0	1	1	0	0	0	0	2	0	0	0	0	0	0	0	0	0	0	0	149	59	20	45	59	14	10	14	17	93	145	51
6498	8	0	0	0	0	0	0	none	even	park	false	true	true	false	false	0.833333333333333	0	0	0	0	1	2	0	0	0	0	0	0	0	0	0	0	0	0	0	0	0	149	59	20	48	63	16	12	14	17	98	151	56
6499	8	0	0	0	0	0	0	none	even	park	false	true	true	false	false	0.916666666666667	0	1	1	2	6	4	0	0	0	0	0	0	0	0	0	0	0	0	0	0	0	146	61	22	40	54	18	17	10	14	90	146	56
6500	8	0	0	0	0	0	0	none	even	park	false	true	true	false	false	1	0	1	2	0	2	3	0	0	2	0	0	0	0	0	0	0	0	0	0	0	0	144	60	22	28	36	27	30	9	15	86	141	53
6501	8	0	0	0	0	0	0	none	even	park	false	true	true	false	false	1.08333333333333	1	0	1	2	0	4	1	0	0	0	0	0	0	0	0	0	0	0	0	0	5	142	59	21	25	31	28	29	9	15	83	134	50
6502	8	0	0	0	0	0	0	none	even	park	false	true	true	false	false	1.16666666666667	0	1	2	0	0	1	0	0	0	1	0	0	0	0	0	0	0	0	0	0	0	139	57	21	25	30	27	28	10	15	83	130	48
6503	8	0	0	0	0	0	0	none	even	park	false	true	true	false	false	1.25	1	0	2	2	2	1	0	2	0	0	0	0	0	0	0	0	0	0	0	0	0	135	57	21	23	29	27	26	8	13	79	125	46
6504	8	0	0	0	0	0	0	none	even	park	false	true	true	false	false	1.33333333333333	0	0	0	0	1	1	0	0	0	0	0	0	0	0	0	0	0	0	0	0	0	143	60	22	22	28	22	28	12	11	78	127	44
6505	8	0	0	0	0	0	0	none	even	park	false	true	true	false	false	1.41666666666667	1	1	2	3	2	3	1	0	0	0	0	0	0	0	0	0	0	0	0	0	2	143	64	21	21	24	22	29	10	5	74	122	44
6506	8	0	0	0	0	0	0	none	even	park	false	true	true	false	false	1.5	0	0	1	1	0	1	1	1	0	0	0	0	0	0	0	0	0	0	0	0	0	143	63	21	20	19	24	33	10	7	75	122	44
6507	8	0	0	0	0	0	0	none	even	park	false	true	true	false	false	1.58333333333333	0	1	1	2	0	1	0	0	0	0	0	0	0	0	0	0	0	0	0	0	0	141	62	19	23	22	29	37	10	7	81	128	47
6508	8	0	0	0	0	0	0	none	even	park	false	true	true	false	false	1.66666666666667	0	1	1	0	1	1	0	1	0	0	0	0	0	0	0	0	0	0	0	0	0	144	62	20	26	28	26	34	12	8	84	132	50
6509	8	0	0	0	0	0	0	none	even	park	false	true	true	false	false	1.75	0	0	0	0	1	0	0	0	0	0	0	0	0	0	0	0	0	0	0	0	0	147	62	20	26	26	28	36	13	10	87	134	50
6510	8	0	0	0	0	0	0	none	even	park	false	true	true	false	false	1.83333333333333	0	0	0	0	2	2	0	0	0	0	0	0	0	0	0	0	0	0	0	0	0	151	62	20	28	28	28	36	15	12	91	138	52
6511	8	0	0	0	0	0	0	none	even	park	false	true	true	false	false	1.91666666666667	0	0	0	0	2	0	0	0	1	0	0	0	0	0	0	0	0	0	0	0	0	155	62	20	28	32	27	32	15	16	90	142	52
6512	8	0	0	0	0	0	0	none	even	park	false	true	true	false	false	2	0	0	0	1	3	0	0	0	1	0	0	0	0	0	0	0	0	0	0	0	0	172	64	20	25	32	20	22	20	24	85	142	47
6513	8	0	0	0	0	0	0	none	even	park	false	true	true	false	false	2.08333333333333	1	0	0	1	1	1	0	0	1	0	0	0	0	0	0	0	0	0	0	0	1	175	64	20	28	39	16	21	22	25	86	149	49
6514	8	0	0	0	0	0	0	none	even	park	false	true	true	false	false	2.16666666666667	0	1	1	0	1	1	0	0	1	0	0	0	0	0	0	0	0	0	0	0	0	173	64	20	29	39	16	21	21	24	86	148	50
6515	8	0	0	0	0	0	0	none	even	park	false	true	true	false	false	2.25	0	1	1	0	1	3	0	0	1	0	0	0	0	0	0	0	0	0	0	0	0	170	63	20	31	36	16	21	20	24	87	144	51
6516	8	0	0	0	0	0	0	none	even	park	false	true	true	false	false	2.33333333333333	0	1	2	3	0	3	1	2	0	0	0	0	0	0	0	1	0	0	0	0	1	165	62	21	38	35	15	18	16	25	90	140	53
6517	8	0	0	0	0	0	0	none	even	park	false	true	true	false	false	2.41666666666667	0	0	2	1	1	0	3	1	1	1	0	0	0	0	0	1	0	0	2	1	0	162	60	20	36	44	13	15	16	26	85	145	51
6518	8	0	0	0	0	0	0	none	even	park	false	true	true	false	false	2.5	0	1	1	0	1	3	0	0	0	0	0	0	0	0	0	0	0	0	0	0	0	170	60	21	34	42	12	9	19	31	86	142	47
6519	8	0	0	0	0	0	0	none	even	park	false	true	true	false	false	2.58333333333333	1	0	0	1	1	1	0	0	0	2	0	0	0	0	0	0	0	0	0	0	9	172	60	20	23	30	18	11	21	31	82	132	39
6520	8	0	0	0	0	0	0	none	even	park	false	true	true	false	false	2.66666666666667	1	1	1	2	1	2	0	0	1	1	0	0	0	0	0	0	0	0	0	0	3	168	61	20	27	29	20	16	18	28	85	134	40
6521	8	0	0	0	0	0	0	none	even	park	false	true	true	false	false	2.75	1	2	2	1	1	0	0	0	1	1	0	0	0	0	0	0	0	0	0	0	6	170	61	20	24	27	20	13	19	29	83	130	35
6522	8	0	0	0	0	0	0	none	even	park	false	true	true	false	false	2.83333333333333	0	1	2	0	0	0	1	0	0	0	0	0	0	0	0	0	0	0	0	0	0	171	61	21	22	26	20	16	20	29	83	132	33
6523	8	0	0	0	0	0	0	none	even	park	false	true	true	false	false	2.91666666666667	0	1	4	0	3	2	1	1	1	0	0	0	0	0	0	1	0	0	0	0	0	166	61	21	31	33	19	17	19	25	90	136	40
6524	8	0	0	0	0	0	0	none	even	park	false	true	true	false	false	3	1	3	4	2	2	0	3	0	1	0	0	0	0	0	0	1	0	0	2	0	15	160	66	25	34	40	16	15	12	16	87	137	41
6525	8	0	0	0	0	0	0	none	even	park	false	true	true	false	false	3.08333333333333	1	1	2	1	5	1	0	0	0	0	0	0	0	0	0	0	0	0	0	0	9	154	65	27	29	41	17	16	9	15	82	137	41
6526	8	0	0	0	0	0	0	none	even	park	false	true	true	false	false	3.16666666666667	3	1	1	3	1	4	0	0	1	1	0	0	0	0	0	0	0	0	0	0	19	150	64	24	28	31	17	15	8	14	77	124	38
6527	8	0	0	0	0	0	0	none	even	park	false	true	true	false	false	3.25	0	3	3	0	1	2	0	0	0	1	0	0	0	0	0	0	0	0	0	0	0	143	61	24	33	37	17	15	8	13	82	126	41
6528	8	0	0	0	0	0	0	none	even	park	false	true	true	false	false	3.33333333333333	0	0	2	0	4	1	1	1	0	1	0	0	0	0	0	0	0	0	0	0	0	139	59	24	28	40	18	14	8	13	78	126	40
6529	8	0	0	0	0	0	0	none	even	park	false	true	true	false	false	3.41666666666667	0	0	3	2	2	6	1	0	1	1	0	0	0	0	0	1	0	0	0	0	0	134	58	23	31	38	15	17	8	10	77	123	40
6530	8	0	0	0	0	0	0	none	even	park	false	true	true	false	false	3.5	1	0	2	2	1	2	1	1	0	0	0	0	0	0	0	0	0	0	0	0	0	132	59	23	41	45	15	16	7	7	86	127	44
6531	8	0	0	0	0	0	0	none	even	park	false	true	true	false	false	3.58333333333333	1	1	1	1	4	1	0	0	0	0	0	0	0	0	0	0	0	0	0	0	4	140	59	23	47	53	8	13	13	9	91	134	43
6532	8	0	0	0	0	0	0	none	even	park	false	true	true	false	false	3.66666666666667	0	0	1	0	3	2	0	0	0	0	0	0	0	0	0	0	0	0	0	0	0	141	58	23	46	52	8	12	14	11	91	133	44
6533	8	0	0	0	0	0	0	none	even	park	false	true	true	false	false	3.75	0	1	1	0	2	2	0	0	0	1	0	0	0	0	0	0	0	0	0	0	3	142	60	24	47	50	8	12	14	8	93	130	42
6534	8	0	0	0	0	0	0	none	even	park	false	true	true	false	false	3.83333333333333	0	0	0	0	1	3	0	1	0	0	0	0	0	0	0	0	0	0	0	0	0	146	62	26	51	49	7	11	13	9	97	131	43
6535	8	0	0	0	0	0	0	none	even	park	false	true	true	false	false	3.91666666666667	0	0	0	1	1	1	0	0	0	0	0	0	0	0	0	0	0	0	0	0	0	147	62	25	49	45	8	13	13	10	95	130	43
6536	8	0	0	0	0	0	0	none	even	park	false	true	true	false	false	4	0	1	1	2	2	4	0	0	0	0	0	0	0	0	0	0	0	0	0	0	0	145	61	23	53	46	10	15	13	10	99	132	48
6537	8	0	0	0	0	0	0	none	even	park	false	true	true	false	false	4.08333333333333	0	1	2	0	5	2	0	0	0	0	0	0	0	0	0	1	3	1	0	0	0	143	59	23	50	44	11	16	14	11	98	130	49
6538	8	0	0	0	0	0	0	none	even	park	false	true	true	false	false	4.16666666666667	0	0	0	0	3	1	0	0	0	0	0	0	0	0	0	0	0	0	0	0	0	145	59	23	52	47	12	17	15	12	102	135	52
6539	8	0	0	0	0	0	0	none	even	park	false	true	true	false	false	4.25	0	0	0	1	0	1	0	0	0	0	0	0	0	0	0	0	0	0	0	0	0	145	59	22	57	45	15	21	15	12	109	137	55
6540	8	0	0	0	0	0	0	none	even	park	false	true	true	false	false	4.33333333333333	0	0	0	1	2	3	0	0	0	1	0	0	0	0	0	0	0	0	0	0	0	147	60	21	55	42	14	23	16	11	106	136	56
6541	8	0	0	0	0	0	0	none	even	park	false	true	true	false	false	4.41666666666667	0	0	1	2	5	4	0	2	0	0	1	3	0	0	0	0	0	0	0	0	0	146	59	21	48	34	18	23	14	14	101	130	54
6542	8	0	0	0	0	0	0	none	even	park	false	true	true	false	false	4.5	0	0	2	3	4	4	2	1	0	0	0	0	0	0	0	0	0	0	0	0	0	143	57	19	38	27	20	28	15	14	92	126	52
6543	8	0	0	0	0	0	0	none	even	park	false	true	true	false	false	4.58333333333333	0	0	1	1	0	2	1	1	0	0	0	0	0	0	0	0	0	0	0	0	4	136	58	25	29	23	26	30	8	12	88	123	51
6544	8	0	0	0	0	0	0	none	even	park	false	true	true	false	false	4.66666666666667	1	0	2	1	1	0	2	2	0	0	0	0	0	0	0	0	0	0	0	0	5	135	58	25	24	20	25	27	8	11	82	116	47
6545	8	0	0	0	0	0	0	none	even	park	false	true	true	false	false	4.75	0	0	2	0	3	5	2	1	0	0	0	0	0	0	0	1	3	1	0	0	0	132	57	26	18	17	26	26	8	10	78	110	44
6546	8	0	0	0	0	0	0	none	even	park	false	true	true	false	false	4.83333333333333	0	1	2	1	1	1	0	1	0	0	0	0	0	0	0	0	0	0	0	0	0	133	58	26	15	15	28	23	7	10	76	106	42
6547	8	0	0	0	0	0	0	none	even	park	false	true	true	false	false	4.91666666666667	1	0	1	2	0	2	2	0	1	0	0	0	0	0	0	0	0	0	0	0	3	135	58	24	18	18	23	19	7	12	72	107	38
6548	8	0	0	0	0	0	0	none	even	park	false	true	true	false	false	5	0	0	2	0	2	2	0	0	0	0	1	0	0	0	0	1	1	2	0	0	0	135	56	24	16	13	24	20	9	14	73	103	36
6549	8	0	0	0	0	0	0	none	even	park	false	true	true	false	false	5.08333333333333	0	0	1	2	0	0	0	0	0	2	0	0	0	0	0	0	0	0	0	0	0	133	56	23	21	19	24	19	9	12	77	106	38
6550	8	0	0	0	0	0	0	none	even	park	false	true	true	false	false	5.16666666666667	0	0	1	0	1	0	0	0	0	0	0	0	0	0	0	0	0	0	0	0	0	134	55	24	18	19	26	18	10	14	78	106	38
6551	8	0	0	0	0	0	0	none	even	park	false	true	true	false	false	5.25	0	1	1	0	1	0	2	0	0	0	0	0	0	0	0	0	0	0	0	0	0	138	54	24	17	26	22	16	13	17	76	113	39
6552	8	0	0	0	0	0	0	none	even	park	false	true	true	false	false	5.33333333333333	0	0	0	1	0	0	0	0	3	1	0	0	0	0	0	0	0	0	0	0	0	136	55	23	31	35	22	17	10	16	86	123	44
6553	8	0	0	0	0	0	0	none	even	park	false	true	true	false	false	5.41666666666667	0	0	1	0	1	4	0	0	0	0	0	0	0	0	0	1	0	3	0	0	0	142	57	23	31	33	21	15	12	16	87	121	43
6554	8	0	0	0	0	0	0	none	even	park	false	true	true	false	false	5.5	0	0	1	2	2	2	0	0	0	0	0	0	0	0	0	0	0	0	0	0	0	147	56	22	32	35	18	12	14	21	86	124	42
6555	8	0	0	0	0	0	0	none	even	park	false	true	true	false	false	5.58333333333333	0	0	0	2	1	0	0	0	0	2	0	0	0	0	0	0	0	0	0	0	0	151	56	20	31	43	16	11	18	21	85	131	40
6556	8	0	0	0	0	0	0	none	even	park	false	true	true	false	false	5.66666666666667	0	1	3	1	1	7	0	0	1	2	0	0	0	0	0	1	0	0	0	0	0	142	54	20	33	40	16	11	16	18	85	123	40
6557	8	0	0	0	0	0	0	none	even	park	false	true	true	false	false	5.75	0	0	2	0	5	2	0	0	1	0	0	0	0	0	0	0	0	0	0	0	7	140	52	21	24	34	13	13	18	18	76	117	36
6558	8	0	0	0	0	0	0	none	even	park	false	true	true	false	false	5.83333333333333	1	0	0	2	2	1	0	0	0	0	0	0	0	0	0	0	0	0	0	0	0	141	52	19	26	41	12	13	19	18	76	124	39
6559	8	0	0	0	0	0	0	none	even	park	false	true	true	false	false	5.91666666666667	0	0	0	1	0	4	0	0	0	0	0	0	0	0	0	0	0	0	0	0	1	141	53	19	25	39	13	15	18	17	75	124	41
6560	8	0	0	0	0	0	0	none	even	park	false	true	true	false	false	6	1	0	1	1	0	2	0	1	0	0	0	0	0	0	0	1	0	0	0	1	0	142	54	20	28	42	14	12	17	17	79	125	41
6561	8	0	0	0	0	0	0	none	even	park	false	true	true	false	false	6.08333333333333	1	0	2	1	1	2	1	0	0	0	0	0	0	0	0	0	0	0	0	0	1	139	53	19	27	40	15	14	17	16	78	123	41
6562	8	0	0	0	0	0	0	none	even	park	false	true	true	false	false	6.16666666666667	0	0	0	0	1	2	0	0	0	0	0	0	0	0	0	0	0	0	0	0	0	146	55	19	30	41	13	13	21	15	83	124	41
6563	8	0	0	0	0	0	0	none	even	park	false	true	true	false	false	6.25	0	0	1	1	1	1	0	0	3	1	0	0	0	0	0	0	0	0	0	0	0	140	55	20	28	36	13	17	17	13	78	121	41
6564	8	0	0	0	0	0	0	none	even	park	false	true	true	false	false	6.33333333333333	0	0	0	0	1	4	0	0	0	0	0	0	0	0	0	0	0	0	0	0	0	143	56	20	23	33	21	20	17	14	81	123	40
6565	8	0	0	0	0	0	0	none	even	park	false	true	true	false	false	6.41666666666667	0	0	0	0	0	0	0	0	0	0	0	0	0	0	0	0	0	0	0	0	0	146	59	22	28	42	22	21	16	12	88	134	43
6566	8	0	0	0	0	0	0	none	even	park	false	true	true	false	false	6.5	0	0	0	0	1	4	0	0	1	0	0	0	0	0	0	0	0	0	0	0	0	148	63	25	33	38	22	21	12	10	92	132	46
6567	8	0	0	0	0	0	0	none	even	park	false	true	true	false	false	6.58333333333333	0	1	2	0	1	1	0	1	0	0	1	0	0	0	0	0	0	0	0	0	0	147	63	27	32	37	21	22	12	9	92	131	46
6568	8	0	0	0	0	0	0	none	even	park	false	true	true	false	false	6.66666666666667	0	0	1	0	4	2	0	0	0	1	0	0	0	0	0	0	0	0	0	0	0	144	62	27	34	37	21	22	12	8	94	129	48
6569	8	0	0	0	0	0	0	none	even	park	false	true	true	false	false	6.75	0	0	0	2	1	1	0	0	0	0	0	0	0	0	0	0	0	0	0	0	0	144	62	28	35	35	20	21	10	10	93	128	48
6570	8	0	0	0	0	0	0	none	even	park	false	true	true	false	false	6.83333333333333	1	1	2	1	2	5	0	0	0	2	0	0	0	0	0	1	1	3	0	0	5	137	60	28	29	26	24	25	9	8	90	119	47
6571	8	0	0	0	0	0	0	none	even	park	false	true	true	false	false	6.91666666666667	0	0	0	2	0	1	0	2	0	0	0	0	0	0	0	0	0	0	0	0	0	141	60	26	31	26	23	23	11	10	91	119	47
6572	8	0	0	0	0	0	0	none	even	park	false	true	true	false	false	7	0	1	2	0	1	1	1	1	0	1	0	0	0	0	0	1	0	0	1	1	0	139	60	27	28	25	23	25	12	7	90	117	46
6573	8	0	0	0	0	0	0	none	even	park	false	true	true	false	false	7.08333333333333	0	0	0	0	0	1	0	0	0	0	0	0	0	0	0	0	0	0	0	0	0	142	60	27	28	25	23	27	14	8	92	120	46
6574	8	0	0	0	0	0	0	none	even	park	false	true	true	false	false	7.16666666666667	1	0	0	1	3	3	0	1	0	1	0	0	0	0	0	0	0	0	0	0	6	140	60	29	37	29	20	26	13	7	99	122	50
6575	8	0	0	0	0	0	0	none	even	park	false	true	true	false	false	7.25	0	0	0	1	2	1	0	1	0	0	0	0	0	0	0	0	0	0	0	0	0	144	60	29	44	33	19	21	13	11	105	125	49
6576	8	0	0	0	0	0	0	none	even	park	false	true	true	false	false	7.33333333333333	0	0	0	0	2	1	0	0	1	0	0	0	0	0	0	0	0	0	0	0	0	156	62	29	47	37	14	19	19	13	109	131	48
6577	8	0	0	0	0	0	0	none	even	park	false	true	true	false	false	7.41666666666667	0	0	0	1	3	1	0	0	1	1	0	0	0	0	0	0	0	0	0	0	0	157	63	29	41	35	16	22	19	12	105	132	47
6578	8	0	0	0	0	0	0	none	even	park	false	true	true	false	false	7.5	0	0	1	0	4	0	0	0	0	0	1	3	0	0	0	0	0	0	0	0	0	157	62	29	39	37	17	21	19	14	104	134	46
6579	8	0	0	0	0	0	0	none	even	park	false	true	true	false	false	7.58333333333333	0	0	0	0	2	0	0	0	0	0	0	0	0	0	0	0	0	0	0	0	8	159	62	31	40	39	16	18	18	17	105	136	45
6580	8	0	0	0	0	0	0	none	even	park	false	true	true	false	false	7.66666666666667	0	1	3	1	2	1	0	2	0	1	1	0	0	0	0	0	0	0	0	0	0	152	59	30	44	40	17	16	18	16	109	131	47
6581	8	0	0	0	0	0	0	none	even	park	false	true	true	false	false	7.75	0	0	1	2	2	1	0	2	1	1	0	0	0	0	0	0	0	0	0	0	0	149	59	29	45	44	18	13	16	15	108	131	49
6582	8	0	0	0	0	0	0	none	even	park	false	true	true	false	false	7.83333333333333	0	0	1	0	5	2	0	0	1	1	0	0	0	0	0	0	0	0	0	0	0	151	58	29	42	39	15	13	18	17	104	127	49
6583	8	0	0	0	0	0	0	none	even	park	false	true	true	false	false	7.91666666666667	0	0	0	0	2	1	0	0	0	0	0	0	0	0	0	0	0	0	0	0	0	153	60	30	43	39	16	15	18	15	107	129	49
6584	8	0	0	0	0	0	0	none	even	park	false	true	true	false	false	8	0	0	0	2	3	3	0	0	1	1	0	0	0	0	0	0	0	0	0	0	0	155	60	29	49	42	13	14	19	16	110	132	53
6585	8	0	0	0	0	0	0	none	even	park	false	true	true	false	false	8.08333333333333	0	0	0	1	2	1	0	0	1	1	0	0	0	0	0	0	0	0	0	0	0	154	60	29	47	41	12	15	19	15	107	131	53
6586	8	0	0	0	0	0	0	none	even	park	false	true	true	false	false	8.16666666666667	0	0	2	0	4	6	0	0	2	0	1	0	0	0	0	0	0	0	0	0	0	148	58	30	39	27	16	22	16	16	101	123	49
6587	8	0	0	0	0	0	0	none	even	park	false	true	true	false	false	8.25	2	0	2	2	2	5	0	0	2	0	1	0	2	0	0	0	0	0	0	0	3	143	58	29	36	21	20	24	13	14	98	117	48
6588	8	0	0	0	0	0	0	none	even	park	false	true	true	false	false	8.33333333333333	0	0	0	2	1	1	0	1	0	0	0	0	0	0	0	0	0	0	0	0	6	145	61	32	31	18	21	23	10	13	94	115	44
6589	8	0	0	0	0	0	0	none	even	park	false	true	true	false	false	8.41666666666667	1	0	0	2	3	1	0	0	0	1	0	0	0	0	0	0	0	0	0	0	2	152	62	30	25	15	18	22	14	14	87	113	39
6590	8	0	0	0	0	0	0	none	even	park	false	true	true	false	false	8.5	2	0	0	2	0	2	0	0	2	0	0	0	0	0	0	0	0	0	0	0	4	154	64	28	23	13	20	22	13	13	84	112	37
6591	8	0	0	0	0	0	0	none	even	park	false	true	true	false	false	8.58333333333333	1	0	1	1	1	2	1	0	0	0	1	0	0	1	0	0	0	0	0	0	4	154	66	28	26	12	22	22	12	10	88	110	39
6592	8	0	0	0	0	0	0	none	even	park	false	true	true	false	false	8.66666666666667	0	2	4	0	4	0	0	0	0	0	0	0	0	0	0	0	0	0	0	0	0	147	62	28	32	23	21	22	13	10	94	117	43
6593	8	0	0	0	0	0	0	none	even	park	false	true	true	false	false	8.75	0	0	0	1	1	0	0	0	1	0	0	0	0	0	0	0	0	0	0	0	0	147	62	27	34	30	23	23	13	10	97	125	46
6594	8	0	0	0	0	0	0	none	even	park	false	true	true	false	false	8.83333333333333	0	2	2	0	0	2	0	0	1	0	0	0	0	0	0	0	0	0	0	0	0	145	62	29	38	43	23	20	10	11	100	136	50
6595	8	0	0	0	0	0	0	none	even	park	false	true	true	false	false	8.91666666666667	0	0	0	0	1	1	1	0	0	0	0	0	0	0	0	0	0	0	0	0	0	148	62	30	46	45	20	19	11	13	107	139	51
6596	8	0	0	0	0	0	0	none	even	park	false	true	true	false	false	9	0	1	3	1	5	5	0	0	0	0	1	0	0	0	0	0	0	0	0	0	2	142	60	31	40	48	26	22	9	13	106	143	52
6597	8	0	0	0	0	0	0	none	even	park	false	true	true	false	false	9.08333333333333	0	0	0	0	1	3	1	0	1	1	0	0	0	0	0	0	0	0	0	0	0	142	60	31	43	45	24	21	9	13	107	139	52
6598	8	0	0	0	0	0	0	none	even	park	false	true	true	false	false	9.16666666666667	0	0	0	2	2	4	0	0	0	1	0	0	0	0	0	0	0	0	0	0	0	151	61	29	42	42	22	14	11	18	104	135	48
6599	8	0	0	0	0	0	0	none	even	park	false	true	true	false	false	9.25	0	0	1	0	2	3	0	0	0	0	0	0	0	0	0	1	1	1	0	0	0	154	60	29	42	40	22	13	14	20	107	133	47
6600	8	0	0	0	0	0	0	none	even	park	false	true	true	false	false	9.33333333333333	0	0	1	2	0	1	0	0	0	0	0	0	0	0	0	0	0	0	0	0	0	158	61	29	43	42	20	11	15	21	107	135	47
6601	8	0	0	0	0	0	0	none	even	park	false	true	true	false	false	9.41666666666667	0	0	2	2	0	1	3	1	0	1	0	0	0	0	0	0	0	0	0	0	0	156	61	29	48	45	16	8	14	20	107	134	46
6602	8	0	0	0	0	0	0	none	even	park	false	true	true	false	false	9.5	2	0	0	2	3	2	0	0	0	1	0	0	0	0	0	0	0	0	0	0	15	156	61	28	43	37	14	8	15	19	100	125	41
6603	8	0	0	0	0	0	0	none	even	park	false	true	true	false	false	9.58333333333333	1	0	0	2	0	2	0	0	1	0	0	0	0	0	0	0	0	0	0	0	9	156	61	26	37	39	21	11	15	19	99	130	43
6604	8	0	0	0	0	0	0	none	even	park	false	true	true	false	false	9.66666666666667	0	0	2	1	5	1	0	0	0	1	0	0	0	0	0	0	0	0	0	0	0	151	59	25	29	35	26	17	15	18	95	129	44
6605	8	0	0	0	0	0	0	none	even	park	false	true	true	false	false	9.75	0	0	2	0	3	2	1	2	1	0	0	0	0	0	0	0	0	0	0	0	0	149	57	26	30	32	22	17	16	19	94	125	43
6606	8	0	0	0	0	0	0	none	even	park	false	true	true	false	false	9.83333333333333	0	0	0	2	1	1	0	0	0	0	0	0	0	0	0	0	0	0	0	0	4	151	59	24	36	38	23	22	16	17	99	136	46
6607	8	0	0	0	0	0	0	none	even	park	false	true	true	false	false	9.91666666666667	0	0	2	0	3	5	1	0	0	0	0	0	0	0	0	2	2	5	0	0	0	148	59	26	42	40	25	24	14	16	107	139	51
6608	8	0	0	0	0	0	0	none	even	park	false	true	true	false	false	10	0	0	0	0	2	1	0	0	0	0	0	0	0	0	0	0	0	0	0	0	0	158	60	26	40	38	20	21	19	19	105	138	48
6609	8	0	0	0	0	0	0	none	even	park	false	true	true	false	false	10.0833333333333	0	0	0	0	2	3	0	0	0	2	0	0	0	0	0	0	0	0	0	0	0	156	61	27	40	36	21	21	18	16	106	134	49
6610	8	0	0	0	0	0	0	none	even	park	false	true	true	false	false	10.1666666666667	1	0	1	1	5	2	1	0	1	0	0	0	0	0	0	1	0	0	0	0	5	157	65	27	34	31	20	20	16	11	97	127	46
6611	8	0	0	0	0	0	0	none	even	park	false	true	true	false	false	10.25	0	0	2	0	0	2	0	0	0	0	0	0	0	0	0	1	0	0	0	0	0	156	65	30	32	30	20	19	16	10	98	124	43
6612	8	0	0	0	0	0	0	none	even	park	false	true	true	false	false	10.3333333333333	2	1	2	5	1	0	0	2	4	0	1	0	0	0	0	0	0	0	0	0	2	149	64	27	40	30	19	20	11	10	97	124	45
6613	8	0	0	0	0	0	0	none	even	park	false	true	true	false	false	10.4166666666667	0	0	0	2	1	3	0	0	0	1	0	0	0	0	0	0	0	0	0	0	0	150	66	25	40	29	19	20	11	7	95	122	45
6614	8	0	0	0	0	0	0	none	even	park	false	true	true	false	false	10.5	0	1	1	2	1	1	0	1	0	0	0	0	0	0	0	0	0	0	0	0	0	147	65	24	47	33	22	19	10	7	103	124	48
6615	8	0	0	0	0	0	0	none	even	park	false	true	true	false	false	10.5833333333333	0	1	3	0	3	2	0	2	1	1	0	0	0	0	0	1	0	0	0	0	4	147	62	25	40	26	17	21	16	7	98	116	43
6616	8	0	0	0	0	0	0	none	even	park	false	true	true	false	false	10.6666666666667	0	1	2	1	1	1	2	0	0	0	0	0	0	0	0	0	0	0	0	0	0	148	60	24	50	28	14	17	17	11	105	116	42
6617	8	0	0	0	0	0	0	none	even	park	false	true	true	false	false	10.75	0	0	1	2	2	3	0	0	0	1	0	0	0	0	0	1	0	0	0	0	0	147	60	23	48	35	16	15	16	11	103	121	43
6618	8	0	0	0	0	0	0	none	even	park	false	true	true	false	false	10.8333333333333	0	0	0	0	2	2	0	1	0	2	0	0	0	0	0	0	0	0	0	0	0	149	60	23	45	35	23	18	17	12	108	125	45
6619	8	0	0	0	0	0	0	none	even	park	false	true	true	false	false	10.9166666666667	0	0	1	0	4	3	1	0	0	0	0	0	0	0	0	1	1	0	0	0	0	153	59	23	45	41	22	17	20	15	110	132	47
6620	8	0	0	0	0	0	0	none	even	park	false	true	true	false	false	11	1	0	0	2	4	1	0	1	1	0	0	0	0	0	0	0	0	0	0	0	6	151	61	24	42	38	22	16	16	13	104	128	47
6621	8	0	0	0	0	0	0	none	even	park	false	true	true	false	false	11.0833333333333	0	0	1	0	2	3	0	0	1	1	0	0	0	0	0	0	0	0	0	0	0	147	60	24	43	39	24	17	15	12	106	128	47
6622	8	0	0	0	0	0	0	none	even	park	false	true	true	false	false	11.1666666666667	1	0	0	2	1	3	0	1	0	0	0	0	0	0	0	0	0	0	0	0	1	148	60	22	49	38	24	14	15	13	110	125	50
6623	8	0	0	0	0	0	0	none	even	park	false	true	true	false	false	11.25	1	0	0	1	1	2	1	0	0	1	0	0	0	0	0	0	0	0	0	0	8	148	60	23	46	35	20	13	16	12	105	120	47
6624	8	0	0	0	0	0	0	none	even	park	false	true	true	false	false	11.3333333333333	0	0	1	0	4	1	1	0	1	0	0	0	0	0	0	1	0	0	1	0	2	146	59	24	48	38	23	12	14	14	109	123	50
6625	8	0	0	0	0	0	0	none	even	park	false	true	true	false	false	11.4166666666667	1	0	2	1	1	1	3	2	0	0	0	0	0	0	0	0	0	0	0	0	0	142	57	23	48	42	21	11	14	14	106	124	48
6626	8	0	0	0	0	0	0	none	even	park	false	true	true	false	false	11.5	0	0	1	0	7	3	0	0	1	1	0	0	0	0	0	0	0	0	0	0	0	140	56	23	47	45	26	13	15	13	111	127	48
6627	8	0	0	0	0	0	0	none	even	park	false	true	true	false	false	11.5833333333333	2	0	2	3	6	2	1	1	0	1	0	0	0	0	0	1	0	0	0	0	13	135	55	27	31	42	25	9	10	15	93	121	39
6628	8	0	0	0	0	0	0	none	even	park	false	true	true	false	false	11.6666666666667	1	0	1	2	2	3	0	0	0	1	0	0	0	0	0	0	0	0	0	0	2	134	57	26	27	41	28	9	9	11	90	118	38
6629	8	0	0	0	0	0	0	none	even	park	false	true	true	false	false	11.75	0	0	0	4	4	2	0	0	0	0	0	0	0	0	0	0	0	0	0	0	0	137	58	22	29	34	26	15	11	10	88	117	39
6630	8	0	0	0	0	0	0	none	even	park	false	true	true	false	false	11.8333333333333	0	0	0	2	0	2	0	0	1	0	0	0	0	0	0	0	0	0	0	0	0	143	60	21	28	29	25	19	13	10	87	118	40
6631	8	0	0	0	0	0	0	none	even	park	false	true	true	false	false	11.9166666666667	0	0	0	0	1	0	0	1	0	1	0	0	0	0	0	0	0	0	0	0	0	146	62	23	38	42	23	19	14	8	98	131	43
6632	8	0	0	0	0	0	0	none	even	park	false	true	true	false	false	12	0	0	1	0	2	8	0	0	0	0	0	0	0	0	0	0	0	0	0	0	0	144	61	23	46	49	24	20	14	8	107	138	49
6633	8	0	0	0	0	0	0	none	even	park	false	true	true	false	false	12.0833333333333	0	0	0	0	1	4	0	0	3	0	0	0	0	0	0	0	0	0	0	0	0	144	61	23	44	50	26	21	13	9	106	141	48
6634	8	0	0	0	0	0	0	none	even	park	false	true	true	false	false	12.1666666666667	0	0	1	0	0	2	0	2	0	1	1	0	0	0	2	0	0	0	0	0	0	141	60	23	56	54	26	19	13	8	118	141	53
6635	8	0	0	0	0	0	0	none	even	park	false	true	true	false	false	12.25	0	0	1	1	1	3	0	1	0	1	0	0	0	0	0	0	0	0	0	0	0	137	59	23	60	53	26	18	12	7	121	137	54
6636	8	0	0	0	0	0	0	none	even	park	false	true	true	false	false	12.3333333333333	0	0	0	0	2	1	0	0	0	0	0	0	0	0	0	0	0	0	0	0	0	142	59	23	53	51	27	18	16	8	119	136	54
6637	8	0	0	0	0	0	0	none	even	park	false	true	true	false	false	12.4166666666667	0	1	1	1	2	4	0	0	0	0	0	0	0	0	0	0	0	0	0	0	0	141	58	22	56	47	27	21	17	8	122	134	56
6638	8	0	0	0	0	0	0	none	even	park	false	true	true	false	false	12.5	0	0	2	0	5	2	1	0	0	0	0	0	0	0	0	1	3	0	0	0	0	145	56	23	54	42	20	22	23	10	120	130	54
6639	8	0	0	0	0	0	0	none	even	park	false	true	true	false	false	12.5833333333333	0	0	1	1	4	1	3	0	1	0	0	0	0	0	0	1	0	0	3	0	0	148	59	23	49	40	16	22	23	7	111	128	52
6640	8	0	0	0	0	0	0	none	even	park	false	true	true	false	false	12.6666666666667	0	0	0	2	1	1	0	0	1	0	0	0	0	0	0	0	0	0	0	0	0	150	59	21	45	38	16	23	25	7	107	127	51
6641	8	0	0	0	0	0	0	none	even	park	false	true	true	false	false	12.75	1	0	1	3	1	2	0	1	0	0	0	0	0	0	0	0	0	0	0	0	7	152	58	20	39	34	20	16	23	13	102	121	46
6642	8	0	0	0	0	0	0	none	even	park	false	true	true	false	false	12.8333333333333	2	0	0	2	1	2	0	0	1	0	0	0	0	0	0	0	0	0	0	0	13	154	59	22	32	28	16	11	20	16	90	114	40
6643	8	0	0	0	0	0	0	none	even	park	false	true	true	false	false	12.9166666666667	0	0	0	0	0	2	0	0	1	1	0	0	0	0	0	0	0	0	0	0	5	154	60	24	26	17	23	14	18	16	91	107	39
6644	8	0	0	0	0	0	0	none	even	park	false	true	true	false	false	13	1	0	1	1	3	2	1	0	2	0	0	0	0	0	0	0	0	0	0	0	3	152	59	23	16	10	26	17	17	17	82	103	36
6645	8	0	0	0	0	0	0	none	even	park	false	true	true	false	false	13.0833333333333	0	0	1	1	1	0	0	0	0	0	0	0	0	0	0	0	0	0	0	0	0	151	59	23	16	9	25	19	17	16	81	103	37
6646	8	0	0	0	0	0	0	none	even	park	false	true	true	false	false	13.1666666666667	1	0	0	1	2	0	0	0	0	0	0	0	0	0	0	0	0	0	0	0	0	151	59	22	24	18	30	21	17	16	93	114	42
6647	8	0	0	0	0	0	0	none	even	park	false	true	true	false	false	13.25	0	0	1	0	0	1	0	0	1	1	0	0	0	0	0	0	0	0	0	0	0	147	58	22	42	27	31	22	16	15	111	122	46
6648	8	0	0	0	0	0	0	none	even	park	false	true	true	false	false	13.3333333333333	1	1	2	3	1	1	1	1	0	0	0	0	0	0	0	0	0	0	0	0	4	145	57	22	53	40	27	20	16	15	118	132	50
6649	8	0	0	0	0	0	0	none	even	park	false	true	true	false	false	13.4166666666667	0	0	1	1	4	1	0	0	1	0	0	0	0	0	0	0	0	0	0	0	0	144	56	21	55	42	26	20	16	16	118	134	52
6650	8	0	0	0	0	0	0	none	even	park	false	true	true	false	false	13.5	1	0	1	2	3	3	1	0	2	2	0	0	0	0	0	0	0	0	0	0	10	140	57	22	47	37	25	18	12	14	106	126	52
6651	8	0	0	0	0	0	0	none	even	park	false	true	true	false	false	13.5833333333333	1	0	1	1	3	1	1	0	1	0	0	0	0	0	0	1	0	0	0	0	6	139	57	22	46	33	22	16	11	14	101	120	49
6652	8	0	0	0	0	0	0	none	even	park	false	true	true	false	false	13.6666666666667	0	0	2	1	7	2	1	1	0	0	0	0	0	0	0	1	2	0	0	0	2	135	55	23	40	32	18	14	11	14	92	115	46
6653	8	0	0	0	0	0	0	none	even	park	false	true	true	false	false	13.75	0	0	1	0	5	1	0	0	2	1	0	0	0	0	0	0	0	0	0	0	0	138	59	23	36	31	16	15	12	8	87	113	44
6654	8	0	0	0	0	0	0	none	even	park	false	true	true	false	false	13.8333333333333	0	0	2	0	2	1	0	1	0	1	1	0	0	0	0	0	0	0	0	0	0	134	59	25	39	36	16	13	10	6	90	114	45
6655	8	0	0	0	0	0	0	none	even	park	false	true	true	false	false	13.9166666666667	0	0	0	1	3	1	0	0	0	0	0	0	0	0	0	0	0	0	0	0	0	147	60	24	37	36	9	9	17	10	87	115	39
6656	8	0	0	0	0	0	0	none	even	park	false	true	true	false	false	14	0	1	1	1	1	2	0	0	0	1	0	0	0	0	0	0	0	0	0	0	0	151	60	24	46	43	5	6	20	11	95	120	42
6657	8	0	0	0	0	0	0	none	even	park	false	true	true	false	false	14.0833333333333	1	1	2	2	4	3	0	0	1	0	0	0	0	0	0	0	0	0	0	0	4	146	58	23	43	39	6	6	18	12	90	115	42
6658	8	0	0	0	0	0	0	none	even	park	false	true	true	false	false	14.1666666666667	0	0	0	1	4	1	0	0	0	0	0	0	0	0	0	0	0	0	0	0	0	151	58	22	36	31	6	11	21	14	85	114	40
6659	8	0	0	0	0	0	0	none	even	park	false	true	true	false	false	14.25	0	0	0	0	1	0	0	0	0	1	0	0	0	0	0	0	0	0	0	0	0	151	58	22	29	33	14	14	22	13	87	118	43
6660	8	0	0	0	0	0	0	none	even	park	false	true	true	false	false	14.3333333333333	0	0	0	1	0	0	0	0	0	1	0	0	0	0	0	0	0	0	0	0	0	150	59	22	29	31	22	24	21	11	94	125	49
6661	8	0	0	0	0	0	0	none	even	park	false	true	true	false	false	14.4166666666667	1	0	2	1	3	2	2	1	0	0	0	0	0	0	0	2	1	0	2	1	0	146	57	22	33	36	21	24	20	12	96	129	52
6662	8	0	0	0	0	0	0	none	even	park	false	true	true	false	false	14.5	0	0	0	0	1	2	0	0	0	0	0	0	0	0	0	0	0	0	0	0	0	146	58	23	34	37	21	25	19	11	97	131	54
6663	8	0	0	0	0	0	0	none	even	park	false	true	true	false	false	14.5833333333333	1	1	1	1	0	2	0	0	1	1	0	0	0	0	0	0	0	0	0	0	2	142	58	23	32	35	23	25	17	9	95	127	55
6664	8	0	0	0	0	0	0	none	even	park	false	true	true	false	false	14.6666666666667	2	0	1	2	0	1	1	2	2	0	0	0	0	0	0	0	0	0	0	0	3	137	57	22	30	31	23	24	14	9	89	121	52
6665	8	0	0	0	0	0	0	none	even	park	false	true	true	false	false	14.75	0	0	0	1	3	1	0	0	1	1	0	0	0	0	0	0	0	0	0	0	3	135	57	23	26	29	21	23	12	9	82	118	51
6666	8	0	0	0	0	0	0	none	even	park	false	true	true	false	false	14.8333333333333	0	1	2	1	2	2	0	0	0	0	0	0	0	0	0	1	2	1	0	0	0	132	56	22	22	27	24	25	12	8	80	116	51
6667	8	0	0	0	0	0	0	none	even	park	false	true	true	false	false	14.9166666666667	2	0	0	2	0	1	1	1	0	0	0	0	0	0	0	0	0	0	0	0	5	132	59	24	24	26	23	22	8	6	79	113	48
6668	8	0	0	0	0	0	0	none	even	park	false	true	true	false	false	15	1	1	3	2	2	1	1	1	0	0	0	0	0	0	0	0	0	0	0	0	5	125	58	25	24	20	23	25	5	4	77	107	45
6669	8	0	0	0	0	0	0	none	even	park	false	true	true	false	false	15.0833333333333	0	0	1	1	1	0	0	2	0	0	0	0	0	0	0	0	0	0	0	0	0	126	58	24	29	23	24	23	6	4	83	108	44
6670	8	0	0	0	0	0	0	none	even	park	false	true	true	false	false	15.1666666666667	2	0	1	3	2	0	0	1	0	0	0	0	0	0	0	0	0	0	0	0	8	131	58	24	24	21	21	16	6	9	75	104	35
6671	8	0	0	0	0	0	0	none	even	park	false	true	true	false	false	15.25	2	0	1	2	1	2	0	0	0	0	0	0	0	0	0	0	0	0	0	0	4	135	57	23	25	29	17	17	11	10	76	113	36
6672	8	0	0	0	0	0	0	none	even	park	false	true	true	false	false	15.3333333333333	0	1	1	0	1	0	0	1	0	0	0	0	0	0	0	0	0	0	0	0	0	146	56	23	31	42	12	12	17	17	83	127	39
6673	8	0	0	0	0	0	0	none	even	park	false	true	true	false	false	15.4166666666667	0	0	2	0	6	5	0	0	1	1	0	0	0	0	0	2	4	3	0	0	0	140	54	23	26	37	14	14	16	16	79	121	38
6674	8	0	0	0	0	0	0	none	even	park	false	true	true	false	false	15.5	0	0	1	0	2	2	0	0	1	0	0	0	0	0	0	0	0	0	0	0	0	138	53	23	29	45	14	14	15	17	81	129	42
6675	8	0	0	0	0	0	0	none	even	park	false	true	true	false	false	15.5833333333333	0	0	1	0	4	2	0	0	1	0	0	0	0	0	0	0	0	0	0	0	0	136	52	23	37	57	14	14	15	17	89	140	47
6676	8	0	0	0	0	0	0	none	even	park	false	true	true	false	false	15.6666666666667	0	0	0	0	0	2	0	0	1	1	0	0	0	0	0	0	0	0	0	0	0	136	52	23	45	57	13	13	15	17	96	139	50
6677	8	0	0	0	0	0	0	none	even	park	false	true	true	false	false	15.75	0	0	0	0	1	5	0	0	0	0	0	0	0	0	0	0	0	0	0	0	0	136	53	24	46	53	13	13	14	16	97	135	51
6678	8	0	0	0	0	0	0	none	even	park	false	true	true	false	false	15.8333333333333	1	0	0	2	1	2	0	0	0	1	0	0	0	0	0	0	0	0	0	0	5	139	53	22	43	48	10	12	17	16	92	129	48
6679	8	0	0	0	0	0	0	none	even	park	false	true	true	false	false	15.9166666666667	0	0	0	1	4	1	0	0	0	0	0	0	0	0	0	0	0	0	0	0	0	142	54	21	37	46	11	12	18	16	87	128	47
6680	8	0	0	0	0	0	0	none	even	park	false	true	true	false	false	16	0	0	0	0	1	1	0	0	0	1	0	0	0	0	0	0	0	0	0	0	0	145	54	21	37	47	10	9	19	18	87	128	45
6681	8	0	0	0	0	0	0	none	even	park	false	true	true	false	false	16.0833333333333	1	0	0	1	2	0	0	0	0	1	0	0	0	0	0	0	0	0	0	0	0	147	55	21	33	46	10	9	20	17	84	127	43
6682	8	0	0	0	0	0	0	none	even	park	false	true	true	false	false	16.1666666666667	0	0	0	1	2	2	0	0	0	0	0	0	0	0	0	0	0	0	0	0	0	150	61	23	33	46	11	11	17	11	84	129	45
6683	8	0	0	0	0	0	0	none	even	park	false	true	true	false	false	16.25	1	0	1	1	1	0	1	0	1	0	0	0	0	0	0	1	0	0	0	0	11	145	60	26	27	38	12	16	13	12	78	126	40
6684	8	0	0	0	0	0	0	none	even	park	false	true	true	false	false	16.3333333333333	1	1	2	2	5	1	0	0	0	0	0	0	0	0	0	0	0	0	0	0	1	145	62	28	23	30	12	20	10	11	73	123	38
6685	8	0	0	0	0	0	0	none	even	park	false	true	true	false	false	16.4166666666667	1	0	1	2	2	2	0	0	0	0	0	0	0	0	0	0	0	0	0	0	5	147	61	26	30	34	10	18	12	13	78	126	41
6686	8	0	0	0	0	0	0	none	even	park	false	true	true	false	false	16.5	0	0	1	0	2	1	0	0	0	2	0	0	0	0	0	0	0	0	0	0	0	144	60	26	26	27	12	23	12	12	76	122	41
6687	8	0	0	0	0	0	0	none	even	park	false	true	true	false	false	16.5833333333333	0	0	0	0	1	1	0	0	1	0	0	0	0	0	0	0	0	0	0	0	0	143	60	27	26	23	14	34	11	12	78	129	42
6688	8	0	0	0	0	0	0	none	even	park	false	true	true	false	false	16.6666666666667	0	0	0	1	2	3	0	0	1	2	0	0	0	0	0	0	0	0	0	0	0	140	61	27	33	24	17	36	9	9	86	130	46
6689	8	0	0	0	0	0	0	none	even	park	false	true	true	false	false	16.75	0	0	0	1	0	0	0	0	0	1	0	0	0	0	0	0	0	0	0	0	0	139	61	26	44	36	19	36	9	8	98	141	52
6690	8	0	0	0	0	0	0	none	even	park	false	true	true	false	false	16.8333333333333	0	0	0	0	0	1	0	1	0	0	0	0	0	0	0	0	0	0	0	0	0	139	62	27	54	40	19	35	8	7	108	144	55
6691	8	0	0	0	0	0	0	none	even	park	false	true	true	false	false	16.9166666666667	0	1	3	1	7	2	0	1	0	0	0	0	0	0	0	0	0	0	0	0	0	135	59	27	47	38	17	33	9	8	100	138	52
6692	8	0	0	0	0	0	0	none	even	park	false	true	true	false	false	17	0	0	0	3	1	4	0	1	1	0	0	0	0	0	0	0	0	0	0	0	0	135	61	25	46	33	17	33	7	6	95	133	52
6693	8	0	0	0	0	0	0	none	even	park	false	true	true	false	false	17.0833333333333	1	0	2	2	6	3	0	3	0	0	0	0	0	0	0	0	0	0	0	0	13	134	60	24	34	30	15	29	8	6	81	125	44
6694	8	0	0	0	0	0	0	none	even	park	false	true	true	false	false	17.1666666666667	0	0	1	0	3	2	1	0	0	1	0	0	0	0	0	0	0	0	0	0	0	134	59	24	31	29	13	28	9	7	77	123	42
6695	8	0	0	0	0	0	0	none	even	park	false	true	true	false	false	17.25	0	0	0	1	0	0	0	0	0	0	0	0	0	0	0	0	0	0	0	0	0	141	59	24	28	27	13	25	11	12	76	123	40
6696	8	0	0	0	0	0	0	none	even	park	false	true	true	false	false	17.3333333333333	0	0	0	0	2	5	0	0	0	0	0	0	0	0	0	0	0	0	0	0	0	147	60	25	26	23	15	19	10	17	76	119	40
6697	8	0	0	0	0	0	0	none	even	park	false	true	true	false	false	17.4166666666667	0	1	1	1	2	2	1	1	0	0	0	0	0	0	0	0	0	0	0	0	0	146	60	25	28	20	20	23	9	17	82	120	45
6698	8	0	0	0	0	0	0	none	even	park	false	true	true	false	false	17.5	0	0	0	1	0	4	1	0	0	0	0	0	0	0	0	0	0	0	0	0	0	155	61	24	34	24	17	17	11	22	86	124	45
6699	8	0	0	0	0	0	0	none	even	park	false	true	true	false	false	17.5833333333333	0	0	1	1	1	0	1	0	0	2	0	0	0	0	0	0	0	0	0	0	0	159	60	24	32	28	16	13	13	26	85	127	44
6700	8	0	0	0	0	0	0	none	even	park	false	true	true	false	false	17.6666666666667	0	0	0	1	0	4	0	0	0	0	0	0	0	0	0	0	0	0	0	0	0	162	60	23	29	24	21	14	15	27	88	125	42
6701	8	0	0	0	0	0	0	none	even	park	false	true	true	false	false	17.75	0	0	0	1	0	0	0	0	1	1	0	0	0	0	0	0	0	0	0	0	0	162	60	22	28	23	22	17	16	26	88	126	43
6702	8	0	0	0	0	0	0	none	even	park	false	true	true	false	false	17.8333333333333	0	0	1	0	5	0	0	0	0	0	0	0	0	0	0	0	0	0	0	0	0	160	59	22	27	31	22	17	16	26	87	133	46
6703	8	0	0	0	0	0	0	none	even	park	false	true	true	false	false	17.9166666666667	0	0	0	0	0	2	0	0	0	0	0	0	0	0	0	0	0	0	0	0	0	159	60	24	35	33	22	17	14	25	95	135	50
6704	8	0	0	0	0	0	0	none	even	park	false	true	true	false	false	18	0	0	1	0	2	0	0	1	1	0	0	0	0	0	0	1	0	0	0	0	11	157	59	24	35	30	22	14	13	26	94	129	49
6705	8	0	0	0	0	0	0	none	even	park	false	true	true	false	false	18.0833333333333	2	0	0	3	1	6	0	0	0	1	0	0	0	0	0	0	0	0	0	0	4	155	60	23	43	25	23	16	11	24	100	125	51
6706	8	0	0	0	0	0	0	none	even	park	false	true	true	false	false	18.1666666666667	0	0	1	0	4	1	1	1	0	1	0	0	0	0	0	0	0	0	0	0	0	153	61	24	42	23	22	16	10	21	98	121	50
6707	8	0	0	0	0	0	0	none	even	park	false	true	true	false	false	18.25	0	1	1	1	2	0	0	1	0	2	0	0	0	0	0	0	0	0	0	0	0	153	63	26	40	23	20	13	9	18	95	117	47
6708	8	0	0	0	0	0	0	none	even	park	false	true	true	false	false	18.3333333333333	0	2	3	0	2	0	2	0	0	1	0	0	0	0	0	0	0	0	0	0	0	151	64	26	37	23	18	13	10	13	91	113	45
6709	8	0	0	0	0	0	0	none	even	park	false	true	true	false	false	18.4166666666667	0	1	2	0	3	0	0	0	1	0	0	0	0	0	0	0	0	0	0	0	0	156	62	26	43	31	17	11	14	18	100	122	45
6710	8	0	0	0	0	0	0	none	even	park	false	true	true	false	false	18.5	0	1	4	2	6	1	0	1	1	0	0	0	0	0	0	1	2	0	0	0	0	150	62	25	36	29	19	14	12	14	92	119	44
6711	8	0	0	0	0	0	0	none	even	park	false	true	true	false	false	18.5833333333333	0	0	1	1	2	1	3	0	0	1	0	0	0	0	0	0	0	0	0	0	0	153	66	27	37	27	14	17	12	9	90	119	44
6712	8	0	0	0	0	0	0	none	even	park	false	true	true	false	false	18.6666666666667	0	1	2	1	3	0	0	0	1	0	0	0	0	0	0	0	0	0	0	0	0	153	65	26	37	31	13	16	13	10	89	122	46
6713	8	0	0	0	0	0	0	none	even	park	false	true	true	false	false	18.75	1	0	1	2	1	2	0	0	1	0	1	1	1	0	0	0	0	0	0	0	2	154	64	25	42	33	11	14	14	12	92	123	45
6714	8	0	0	0	0	0	0	none	even	park	false	true	true	false	false	18.8333333333333	0	1	2	1	1	2	0	0	2	1	0	0	0	0	0	1	1	2	0	0	0	147	62	24	39	30	14	19	12	11	89	122	46
6715	8	0	0	0	0	0	0	none	even	park	false	true	true	false	false	18.9166666666667	0	0	0	1	4	1	0	0	0	2	0	0	0	0	0	0	0	0	0	0	0	145	62	23	35	29	14	19	12	9	84	119	46
6716	8	0	0	0	0	0	0	none	even	park	false	true	true	false	false	19	0	0	0	1	1	4	0	0	0	1	0	0	0	0	0	0	0	0	0	0	0	144	62	22	35	25	17	21	12	8	86	116	48
6717	8	0	0	0	0	0	0	none	even	park	false	true	true	false	false	19.0833333333333	0	2	4	0	3	3	1	0	2	0	0	0	0	0	0	1	1	2	0	0	0	137	58	22	32	26	21	21	11	10	86	115	48
6718	8	0	0	0	0	0	0	none	even	park	false	true	true	false	false	19.1666666666667	0	0	1	0	0	2	1	1	2	0	0	0	0	0	0	0	0	0	0	0	0	134	57	22	33	29	23	19	9	11	87	116	49
6719	8	0	0	0	0	0	0	none	even	park	false	true	true	false	false	19.25	1	0	0	2	1	1	0	1	0	1	0	0	0	0	0	0	0	0	0	0	0	132	58	22	39	36	23	18	7	9	91	121	52
6720	8	0	0	0	0	0	0	none	even	park	false	true	true	false	false	19.3333333333333	0	0	0	0	2	2	0	0	0	0	0	0	0	0	0	0	0	0	0	0	2	133	58	22	41	35	22	16	8	9	93	118	52
6721	8	0	0	0	0	0	0	none	even	park	false	true	true	false	false	19.4166666666667	0	0	1	0	2	2	1	0	0	0	0	0	0	0	0	0	0	0	0	0	7	136	60	25	30	29	24	20	9	7	88	116	47
6722	8	0	0	0	0	0	0	none	even	park	false	true	true	false	false	19.5	0	0	1	4	3	2	1	0	0	0	0	0	0	0	0	1	0	0	0	0	0	138	59	21	27	26	22	18	10	10	80	113	42
6723	8	0	0	0	0	0	0	none	even	park	false	true	true	false	false	19.5833333333333	1	0	1	1	1	4	0	0	0	0	0	0	0	0	0	1	0	2	0	0	6	140	59	22	19	22	24	15	9	13	74	109	37
6724	8	0	0	0	0	0	0	none	even	park	false	true	true	false	false	19.6666666666667	0	0	1	0	1	0	1	0	0	1	0	0	0	0	0	1	0	0	0	0	0	138	59	22	22	29	25	15	9	11	78	114	41
6725	8	0	0	0	0	0	0	none	even	park	false	true	true	false	false	19.75	0	0	1	1	0	3	0	0	0	1	0	0	0	0	0	0	0	0	0	0	0	135	59	23	27	35	24	16	8	9	82	119	44
6726	8	0	0	0	0	0	0	none	even	park	false	true	true	false	false	19.8333333333333	0	0	2	1	1	2	1	1	1	0	0	0	0	0	0	1	0	0	0	0	0	136	57	22	29	41	22	13	9	13	82	124	42
6727	8	0	0	0	0	0	0	none	even	park	false	true	true	false	false	19.9166666666667	0	0	1	0	1	0	2	1	1	0	1	0	0	2	0	0	0	0	0	0	0	133	56	22	29	45	20	12	8	13	79	126	43
6728	8	0	0	0	0	0	0	none	even	park	false	true	true	false	false	20	0	0	1	2	2	1	1	0	0	0	0	0	0	0	0	0	0	0	0	0	0	136	55	20	31	53	17	11	11	15	79	134	46
7330	9	0	0	0	0	0	0	none	even	park	false	true	true	false	false	0.0833333333333333	1	0	1	1	2	0	0	0	0	0	0	0	0	0	0	1	0	0	0	0	1	123	49	21	26	20	11	12	12	13	70	94	30
7331	9	0	0	0	0	0	0	none	even	park	false	true	true	false	false	0.166666666666667	1	0	2	1	2	0	0	0	0	1	0	0	0	0	0	1	0	0	0	0	2	125	47	20	23	20	14	7	14	17	71	91	26
7332	9	0	0	0	0	0	0	none	even	park	false	true	true	false	false	0.25	0	0	1	0	2	2	0	0	1	0	0	0	0	0	0	0	0	0	0	0	0	122	46	20	30	26	15	8	13	17	78	97	31
7333	9	0	0	0	0	0	0	none	even	park	false	true	true	false	false	0.333333333333333	1	0	0	2	2	5	1	0	0	0	0	0	0	0	0	0	0	0	0	0	4	121	46	21	30	24	13	7	11	18	75	95	30
7334	9	0	0	0	0	0	0	none	even	park	false	true	true	false	false	0.416666666666667	0	0	0	0	2	2	0	0	0	1	0	0	0	0	0	0	0	0	0	0	5	123	48	21	33	27	13	8	11	16	78	99	32
7335	9	0	0	0	0	0	0	none	even	park	false	true	true	false	false	0.5	0	0	0	0	1	1	0	0	0	0	0	0	0	0	0	0	0	0	0	0	0	123	48	21	35	31	13	8	11	16	80	103	33
7336	9	0	0	0	0	0	0	none	even	park	false	true	true	false	false	0.583333333333333	0	0	0	0	2	2	1	1	1	0	0	0	0	0	0	0	0	0	0	0	0	123	49	21	35	29	12	7	10	15	78	100	34
7337	9	0	0	0	0	0	0	none	even	park	false	true	true	false	false	0.666666666666667	1	0	0	3	2	1	0	0	0	0	0	0	0	0	0	0	0	0	0	0	3	124	51	20	40	35	10	5	8	14	78	105	39
7338	9	0	0	0	0	0	0	none	even	park	false	true	true	false	false	0.75	0	1	2	0	7	2	0	0	1	0	0	0	0	0	0	0	0	0	0	0	0	120	50	20	37	40	14	10	7	13	78	113	42
7339	9	0	0	0	0	0	0	none	even	park	false	true	true	false	false	0.833333333333333	0	0	0	0	0	1	0	0	1	1	0	0	0	0	0	0	0	0	0	0	0	125	54	20	42	41	13	12	9	8	84	115	45
7340	9	0	0	0	0	0	0	none	even	park	false	true	true	false	false	0.916666666666667	0	0	0	0	2	2	1	0	0	0	0	0	0	0	0	0	0	0	0	0	0	124	55	22	43	40	12	12	7	7	84	114	45
7341	9	0	0	0	0	0	0	none	even	park	false	true	true	false	false	1	1	0	0	3	1	1	0	0	0	1	0	0	0	0	0	0	0	0	0	0	4	121	55	21	43	39	13	12	5	6	82	112	44
7342	9	0	0	0	0	0	0	none	even	park	false	true	true	false	false	1.08333333333333	0	0	1	0	3	4	0	0	1	0	0	0	0	0	0	0	0	0	0	0	0	123	54	21	40	35	9	11	8	7	78	107	42
7343	9	0	0	0	0	0	0	none	even	park	false	true	true	false	false	1.16666666666667	1	1	2	1	2	1	0	0	0	0	0	0	0	0	0	1	0	0	0	0	0	122	55	21	37	33	9	12	8	4	75	104	41
7344	9	0	0	0	0	0	0	none	even	park	false	true	true	false	false	1.25	0	0	2	0	2	7	0	0	0	0	0	0	0	0	0	0	0	0	0	0	0	119	53	21	31	23	13	14	8	5	73	95	39
7345	9	0	0	0	0	0	0	none	even	park	false	true	true	false	false	1.33333333333333	0	1	1	0	1	1	0	0	0	0	0	0	0	0	0	0	0	0	0	0	0	119	53	21	34	28	16	17	9	4	80	102	42
7346	9	0	0	0	0	0	0	none	even	park	false	true	true	false	false	1.41666666666667	0	0	0	0	1	0	0	0	0	0	0	0	0	0	0	0	0	0	0	0	0	123	54	21	34	26	18	19	9	6	82	105	42
7347	9	0	0	0	0	0	0	none	even	park	false	true	true	false	false	1.5	0	0	0	1	1	1	1	0	0	2	0	0	0	0	0	0	0	0	0	0	0	121	54	20	34	24	18	20	9	4	81	102	43
7348	9	0	0	0	0	0	0	none	even	park	false	true	true	false	false	1.58333333333333	0	0	0	1	1	1	0	0	1	0	0	0	0	0	0	0	0	0	0	0	0	120	54	19	36	27	18	20	8	4	81	105	45
7349	9	0	0	0	0	0	0	none	even	park	false	true	true	false	false	1.66666666666667	0	2	4	0	3	1	3	2	0	0	0	0	0	0	0	0	0	0	0	0	0	113	51	19	33	26	20	23	8	3	80	103	45
7350	9	0	0	0	0	0	0	none	even	park	false	true	true	false	false	1.75	0	0	0	0	0	4	0	1	1	1	0	0	0	0	0	0	0	0	0	0	0	117	51	19	31	22	21	20	9	6	80	99	42
7351	9	0	0	0	0	0	0	none	even	park	false	true	true	false	false	1.83333333333333	1	0	0	1	0	1	0	1	0	1	0	0	0	0	0	0	0	0	0	0	0	116	51	21	33	21	25	19	7	7	86	98	43
7352	9	0	0	0	0	0	0	none	even	park	false	true	true	false	false	1.91666666666667	0	0	0	0	1	1	0	1	1	0	0	0	0	0	0	0	0	0	0	0	0	115	51	21	32	20	27	19	6	7	86	97	44
7353	9	0	0	0	0	0	0	none	even	park	false	true	true	false	false	2	0	0	1	0	1	2	0	1	0	0	0	0	0	0	0	1	0	0	0	0	0	115	50	21	27	18	29	18	8	7	85	93	41
7354	9	0	0	0	0	0	0	none	even	park	false	true	true	false	false	2.08333333333333	0	0	2	1	1	0	1	0	0	0	1	0	0	0	0	0	0	0	0	0	0	109	48	22	29	21	28	18	6	7	85	94	42
7355	9	0	0	0	0	0	0	none	even	park	false	true	true	false	false	2.16666666666667	2	0	0	2	1	1	0	0	0	0	0	0	0	0	0	0	0	0	0	0	4	109	48	21	31	20	28	17	5	8	85	93	41
7356	9	0	0	0	0	0	0	none	even	park	false	true	true	false	false	2.25	0	0	0	0	2	1	0	0	1	0	0	0	0	0	0	0	0	0	0	0	0	113	48	21	33	20	25	15	7	10	86	93	39
7357	9	0	0	0	0	0	0	none	even	park	false	true	true	false	false	2.33333333333333	0	0	1	0	4	1	0	0	0	0	0	0	0	0	0	0	0	0	0	0	1	116	47	22	26	17	26	18	10	12	84	94	36
7358	9	0	0	0	0	0	0	none	even	park	false	true	true	false	false	2.41666666666667	0	0	0	2	2	1	0	0	0	1	0	0	0	0	0	0	0	0	0	0	0	122	49	20	22	14	26	17	12	12	80	92	36
7359	9	0	0	0	0	0	0	none	even	park	false	true	true	false	false	2.5	0	0	1	0	2	0	0	1	0	0	0	0	0	0	0	1	0	0	0	0	0	122	48	20	27	17	25	15	13	13	85	93	37
7360	9	0	0	0	0	0	0	none	even	park	false	true	true	false	false	2.58333333333333	0	0	0	0	1	1	0	0	0	1	0	0	0	0	0	0	0	0	0	0	0	121	48	20	32	29	27	17	13	12	92	106	40
7361	9	0	0	0	0	0	0	none	even	park	false	true	true	false	false	2.66666666666667	0	1	2	1	2	3	0	1	0	0	0	0	0	0	0	1	0	0	0	1	0	126	46	19	34	28	25	13	17	17	95	104	41
7362	9	0	0	0	0	0	0	none	even	park	false	true	true	false	false	2.75	0	0	0	1	2	1	1	0	0	0	0	0	0	0	0	0	0	0	0	0	0	133	49	18	33	28	21	12	20	15	92	104	40
7363	9	0	0	0	0	0	0	none	even	park	false	true	true	false	false	2.83333333333333	0	0	1	0	1	1	0	0	0	0	0	0	0	0	0	1	0	0	0	0	0	138	50	19	28	29	20	12	24	14	91	105	38
7364	9	0	0	0	0	0	0	none	even	park	false	true	true	false	false	2.91666666666667	0	0	0	0	3	0	0	0	2	0	0	0	0	0	0	0	0	0	0	0	0	139	50	19	25	29	18	11	24	15	86	105	37
7365	9	0	0	0	0	0	0	none	even	park	false	true	true	false	false	3	0	1	1	1	1	1	0	0	0	0	0	0	0	0	0	0	0	0	0	0	0	140	49	19	24	28	14	11	27	15	84	103	36
7366	9	0	0	0	0	0	0	none	even	park	false	true	true	false	false	3.08333333333333	0	0	0	0	1	1	0	0	2	0	0	0	0	0	0	0	0	0	0	0	0	138	49	19	26	28	16	13	25	15	86	105	39
7367	9	0	0	0	0	0	0	none	even	park	false	true	true	false	false	3.16666666666667	0	0	2	1	1	4	3	1	1	0	0	0	0	0	0	1	0	2	0	0	0	134	48	18	27	28	15	14	24	14	84	104	39
7368	9	0	0	0	0	0	0	none	even	park	false	true	true	false	false	3.25	0	0	1	0	1	1	0	0	1	0	0	0	0	0	0	0	0	0	0	0	0	130	49	21	30	30	16	14	20	12	87	105	42
7369	9	0	0	0	0	0	0	none	even	park	false	true	true	false	false	3.33333333333333	2	0	1	2	1	1	1	1	1	1	0	0	0	0	0	0	0	0	0	0	6	131	49	23	29	29	14	10	18	15	84	103	35
7370	9	0	0	0	0	0	0	none	even	park	false	true	true	false	false	3.41666666666667	1	0	1	2	2	0	2	0	0	0	0	0	0	0	0	1	0	0	1	0	2	135	50	21	25	32	10	8	20	15	76	105	33
7371	9	0	0	0	0	0	0	none	even	park	false	true	true	false	false	3.5	0	0	1	1	4	3	0	0	1	2	0	0	0	0	0	0	0	0	0	0	0	130	50	21	19	29	12	8	18	12	70	99	32
7372	9	0	0	0	0	0	0	none	even	park	false	true	true	false	false	3.58333333333333	0	0	2	2	2	3	1	0	4	0	0	0	0	0	0	0	0	0	0	0	0	124	48	19	14	18	13	15	15	13	61	94	30
7373	9	0	0	0	0	0	0	none	even	park	false	true	true	false	false	3.66666666666667	0	0	2	0	3	0	1	0	1	0	0	0	0	0	0	0	0	0	0	0	0	122	50	21	16	24	15	16	12	10	64	100	32
7374	9	0	0	0	0	0	0	none	even	park	false	true	true	false	false	3.75	0	0	0	0	2	0	0	0	0	1	0	0	0	0	0	0	0	0	0	0	0	122	51	21	25	30	15	16	12	8	73	105	37
7375	9	0	0	0	0	0	0	none	even	park	false	true	true	false	false	3.83333333333333	0	0	1	1	3	2	1	0	0	0	0	0	0	0	0	0	0	0	0	0	1	118	51	24	25	28	13	17	9	7	71	103	37
7376	9	0	0	0	0	0	0	none	even	park	false	true	true	false	false	3.91666666666667	1	0	1	2	0	0	3	2	0	0	0	0	0	0	0	0	0	0	0	0	4	114	50	24	28	32	10	15	7	7	69	104	38
7377	9	0	0	0	0	0	0	none	even	park	false	true	true	false	false	4	0	0	1	1	1	2	2	0	0	0	0	0	0	0	0	0	0	0	0	0	0	110	49	25	27	30	8	15	5	7	65	101	37
7378	9	0	0	0	0	0	0	none	even	park	false	true	true	false	false	4.08333333333333	1	0	1	1	1	4	0	0	1	0	0	0	0	0	0	1	1	2	0	0	3	108	48	24	23	26	11	15	4	8	62	97	34
7379	9	0	0	0	0	0	0	none	even	park	false	true	true	false	false	4.16666666666667	0	0	1	0	1	1	0	0	0	2	0	0	0	0	0	1	0	0	0	0	0	108	47	24	21	27	10	15	6	8	61	97	34
7380	9	0	0	0	0	0	0	none	even	park	false	true	true	false	false	4.25	0	0	0	0	1	1	0	0	0	1	0	0	0	0	0	0	0	0	0	0	0	107	47	24	26	29	10	17	6	7	66	100	37
7381	9	0	0	0	0	0	0	none	even	park	false	true	true	false	false	4.33333333333333	0	0	0	1	2	0	0	0	1	0	0	0	0	0	0	0	0	0	0	0	0	110	48	24	24	29	9	17	6	8	63	102	36
7382	9	0	0	0	0	0	0	none	even	park	false	true	true	false	false	4.41666666666667	1	0	1	1	1	0	0	0	0	1	0	0	0	0	0	0	0	0	0	0	7	108	49	24	19	29	9	19	5	5	57	102	36
7383	9	0	0	0	0	0	0	none	even	park	false	true	true	false	false	4.5	0	0	0	0	1	1	0	0	0	0	0	0	0	0	0	0	0	0	0	0	0	108	49	24	29	30	9	19	5	5	67	103	40
7384	9	0	0	0	0	0	0	none	even	park	false	true	true	false	false	4.58333333333333	0	0	0	0	0	0	0	0	1	0	0	0	0	0	0	0	0	0	0	0	0	116	50	25	31	31	7	12	5	11	68	104	37
7385	9	0	0	0	0	0	0	none	even	park	false	true	true	false	false	4.66666666666667	0	0	0	0	0	0	0	0	1	0	0	0	0	0	0	0	0	0	0	0	0	119	50	25	34	31	5	12	6	13	70	106	36
7386	9	0	0	0	0	0	0	none	even	park	false	true	true	false	false	4.75	0	0	1	1	3	2	0	0	0	0	0	0	0	0	0	1	1	1	0	0	0	117	49	24	31	27	10	16	6	13	71	105	36
7387	9	0	0	0	0	0	0	none	even	park	false	true	true	false	false	4.83333333333333	0	0	2	0	2	2	0	1	0	1	0	0	0	0	0	0	0	0	0	0	4	112	47	25	33	25	10	14	5	13	73	99	34
7388	9	0	0	0	0	0	0	none	even	park	false	true	true	false	false	4.91666666666667	0	0	2	1	1	5	0	1	1	0	0	0	0	0	0	1	0	0	0	0	0	107	45	24	35	20	12	15	4	13	75	93	35
7389	9	0	0	0	0	0	0	none	even	park	false	true	true	false	false	5	0	0	1	1	2	0	0	1	1	1	0	0	0	0	0	0	0	0	0	0	0	103	44	23	36	22	12	14	3	12	74	92	36
7390	9	0	0	0	0	0	0	none	even	park	false	true	true	false	false	5.08333333333333	0	0	0	0	5	2	1	0	0	0	0	0	0	0	0	0	0	0	0	0	0	106	44	23	30	20	9	16	6	12	68	92	35
7391	9	0	0	0	0	0	0	none	even	park	false	true	true	false	false	5.16666666666667	0	0	2	2	4	1	0	0	0	0	1	1	0	0	0	1	0	0	0	0	0	105	44	22	33	21	8	17	6	11	69	93	36
7392	9	0	0	0	0	0	0	none	even	park	false	true	true	false	false	5.25	0	0	0	0	0	1	0	0	0	1	0	0	0	0	0	0	0	0	0	0	0	106	44	22	36	22	11	17	6	12	75	95	38
7393	9	0	0	0	0	0	0	none	even	park	false	true	true	false	false	5.33333333333333	0	0	0	0	2	0	0	0	0	0	0	0	0	0	0	0	0	0	0	0	0	109	45	22	33	22	12	15	6	13	73	95	37
7394	9	0	0	0	0	0	0	none	even	park	false	true	true	false	false	5.41666666666667	0	0	1	0	0	3	0	0	0	1	0	0	0	0	0	0	0	0	0	0	0	108	44	22	35	18	12	15	6	14	75	91	36
7395	9	0	0	0	0	0	0	none	even	park	false	true	true	false	false	5.5	0	0	0	1	2	1	1	0	0	0	0	0	0	0	0	0	0	0	0	0	0	108	44	21	30	19	15	16	6	14	72	93	37
7396	9	0	0	0	0	0	0	none	even	park	false	true	true	false	false	5.58333333333333	1	0	1	1	3	1	0	0	0	1	0	0	0	0	0	1	2	0	0	0	7	109	48	21	27	17	16	16	5	8	69	89	35
7397	9	0	0	0	0	0	0	none	even	park	false	true	true	false	false	5.66666666666667	0	0	1	0	6	0	0	0	0	1	0	0	0	0	0	1	0	0	0	0	0	109	49	22	20	17	19	15	4	7	65	88	34
7398	9	0	0	0	0	0	0	none	even	park	false	true	true	false	false	5.75	0	1	1	0	0	0	0	0	0	0	0	0	0	0	0	0	0	0	0	0	0	115	48	22	21	18	15	12	9	10	67	88	31
7399	9	0	0	0	0	0	0	none	even	park	false	true	true	false	false	5.83333333333333	0	0	1	0	2	1	0	0	0	0	0	0	0	0	0	0	0	0	0	0	0	113	47	22	20	17	17	14	9	10	68	88	33
7400	9	0	0	0	0	0	0	none	even	park	false	true	true	false	false	5.91666666666667	0	0	2	0	2	2	1	1	0	0	0	0	0	0	0	1	1	1	0	0	0	112	45	22	17	18	17	13	11	11	67	87	31
7401	9	0	0	0	0	0	0	none	even	park	false	true	true	false	false	6	0	0	1	0	1	2	0	0	0	0	0	0	0	0	0	1	0	2	0	0	0	110	44	22	27	20	17	14	11	11	77	89	34
7402	9	0	0	0	0	0	0	none	even	park	false	true	true	false	false	6.08333333333333	1	0	1	1	4	2	0	0	1	0	0	0	0	0	0	0	0	0	0	0	1	107	43	24	30	23	16	11	8	13	78	90	37
7403	9	0	0	0	0	0	0	none	even	park	false	true	true	false	false	6.16666666666667	1	0	0	1	1	0	0	1	0	0	0	0	0	0	0	0	0	0	0	0	6	108	44	24	24	23	19	9	7	13	74	89	35
7404	9	0	0	0	0	0	0	none	even	park	false	true	true	false	false	6.25	0	0	1	1	1	1	1	0	0	1	0	0	0	0	0	1	0	0	0	0	0	111	45	23	22	22	17	7	9	12	71	86	31
7405	9	0	0	0	0	0	0	none	even	park	false	true	true	false	false	6.33333333333333	0	0	0	0	0	2	1	0	0	1	0	0	0	0	0	0	0	0	0	0	0	112	46	23	26	23	15	7	10	10	74	86	33
7406	9	0	0	0	0	0	0	none	even	park	false	true	true	false	false	6.41666666666667	0	0	0	2	0	1	1	0	1	0	0	0	0	0	0	0	0	0	0	0	0	114	47	21	29	21	14	6	9	11	73	85	32
7407	9	0	0	0	0	0	0	none	even	park	false	true	true	false	false	6.5	0	0	1	1	1	0	3	1	1	1	0	0	0	0	0	0	0	0	0	0	0	115	46	20	31	28	8	4	12	11	71	89	31
7408	9	0	0	0	0	0	0	none	even	park	false	true	true	false	false	6.58333333333333	0	1	2	0	2	1	1	0	0	0	1	0	0	1	0	0	0	0	0	0	0	113	44	20	37	31	7	5	13	12	77	92	32
[truncated: 78,641 more rows]
[truncated: 27 more columns]
