# Supplementary material for: Forecasting effects of transport infrastructure on endangered tigers: a tool for conservation planning
Source: PeerJ. 2022 May 17;10:e13472. doi: 10.7717/peerj.13472 (PMC9121866; doi:10.7717/peerj.13472)
Supplement: Supplemental Information 1 — All data on tiger populations and occupancies across all scenarios and the R code used to produce all results, tables, and figures. [file peerj-10-13472-s001.zip › data_folder_peerj/gis_data/prey_map.csv]

173	121	4.648644
243	154	4.648644
60	132	10.456
269	140	0
183	100	0
358	100	2.106704
196	139	0
244	147	10.456
120	163	0
131	117	3.436334
144	157	10.456
157	163	0
250	126	10.456
72	131	0
29	117	2.106704
299	126	4.648644
284	136	0
340	144	0
106	129	4.648644
227	129	4.648644
314	79	3.436334
61	89	4.648644
157	126	10.456
273	120	4.21847
315	85	3.436334
350	86	3.436334
158	134	3.319014
294	111	3.436334
136	144	0
126	169	0
157	132	10.456
222	121	4.21847
194	72	3.436334
323	80	3.436334
145	175	0
304	51	4.21847
235	113	3.436334
268	141	0
46	137	0
272	78	3.436334
134	159	0
142	122	3.436334
190	71	4.21847
167	184	0
97	103	3.436334
252	62	3.436334
302	104	3.436334
92	143	0
129	166	0
222	134	0
136	180	4.648644
125	127	10.456
192	60	3.436334
31	105	3.436334
157	89	3.436334
208	93	0
291	129	0
87	111	4.21847
230	87	4.21847
199	105	4.648644
293	54	3.436334
254	63	3.436334
325	111	3.436334
254	44	3.436334
256	70	10.02583
339	134	0
220	90	4.648644
74	116	4.648644
310	38	0
308	52	10.02583
110	144	0
203	110	3.436334
323	92	3.436334
297	135	10.456
362	109	3.436334
69	145	0
260	148	3.319014
252	148	4.648644
153	175	10.456
349	93	3.436334
171	110	4.648644
107	117	3.436334
312	70	3.436334
242	87	3.436334
256	97	3.436334
246	55	3.436334
338	68	3.436334
203	56	3.436334
188	86	0
292	86	3.436334
236	96	3.436334
259	83	3.436334
37	93	10.456
349	76	3.436334
161	118	4.21847
285	76	3.436334
254	62	3.436334
270	117	4.21847
177	181	10.456
172	132	10.456
286	97	3.436334
127	137	10.456
171	189	0
32	96	0
219	98	4.21847
321	48	4.21847
273	46	0
256	126	4.648644
96	139	0
344	120	4.21847
241	143	4.648644
81	110	4.648644
347	50	3.436334
62	92	4.21847
290	41	10.02583
192	99	0
178	104	0
253	105	3.436334
277	112	3.436334
301	115	4.21847
188	92	0
351	101	3.436334
181	69	3.436334
150	108	3.436334
154	90	3.436334
329	27	4.648644
181	107	0
257	110	3.436334
327	116	4.21847
316	117	4.21847
343	138	4.21847
17	121	3.436334
348	63	3.436334
266	62	3.436334
91	87	4.21847
70	126	4.648644
262	78	3.436334
333	130	4.21847
179	176	0
225	58	3.436334
129	177	4.21847
74	141	0
229	59	3.436334
169	135	0
154	109	3.436334
349	52	3.436334
137	104	3.436334
162	144	0
255	58	3.436334
286	112	3.436334
186	99	0
64	126	4.21847
158	114	3.436334
136	122	3.436334
168	166	10.456
345	94	3.436334
338	122	4.21847
294	125	10.456
307	87	3.436334
134	167	0
288	128	10.456
165	102	4.21847
307	70	3.436334
168	100	4.21847
145	147	0
273	69	3.436334
274	93	3.436334
206	143	0
310	125	4.21847
158	164	10.456
151	112	3.436334
300	140	0
219	55	3.436334
361	101	3.436334
157	135	10.456
340	129	2.88884
184	136	10.456
123	159	10.456
183	77	10.456
229	134	10.456
328	56	3.436334
76	122	4.21847
261	90	3.436334
283	45	0
273	160	0
238	121	10.02583
294	82	3.436334
67	106	4.21847
339	73	3.436334
259	57	2.106704
319	72	3.436334
217	113	3.436334
155	118	4.21847
146	140	0
129	171	0
278	93	3.436334
62	125	3.436334
48	104	4.648644
34	102	3.436334
234	131	10.456
290	59	3.436334
130	113	3.436334
178	74	3.436334
101	136	0
271	67	3.436334
102	131	10.456
335	103	3.436334
213	135	4.648644
258	55	3.436334
251	159	4.648644
67	133	0
259	152	4.648644
193	114	4.21847
247	156	4.648644
52	141	0
268	115	4.21847
152	155	10.456
303	100	3.436334
349	102	3.436334
39	147	0
117	157	0
172	175	10.456
39	116	4.21847
119	117	3.436334
309	114	4.21847
290	144	0
141	110	4.21847
319	148	0
358	139	0
32	131	4.21847
119	129	10.456
32	118	3.436334
307	38	4.21847
140	162	10.456
266	104	3.436334
181	65	3.436334
132	177	10.456
164	102	4.21847
204	110	3.436334
308	79	3.436334
313	94	3.436334
70	97	4.21847
72	109	4.21847
248	60	3.436334
316	136	10.456
150	165	10.456
35	109	3.436334
181	80	0
63	140	0
135	144	0
241	129	10.456
213	145	0
47	120	4.648644
190	115	4.21847
123	167	0
143	122	3.436334
270	101	3.436334
342	142	0
234	76	2.88884
311	60	3.436334
343	94	2.106704
297	144	0
15	124	3.436334
238	85	4.21847
56	120	4.648644
358	113	0
114	143	3.319014
159	159	0
326	16	0
82	95	4.21847
332	109	3.436334
161	149	0
271	63	3.436334
88	131	0
94	106	4.21847
95	99	3.436334
313	51	9.24369
330	63	2.106704
114	157	0
273	103	3.436334
189	98	0
21	135	3.436334
141	170	0
231	91	4.21847
336	80	3.436334
177	144	0
136	148	0
268	75	3.436334
285	137	0
88	114	4.21847
269	121	4.21847
189	104	0
228	89	4.21847
282	118	4.21847
351	120	4.21847
168	151	0
203	86	0
187	182	0
247	94	3.436334
246	58	3.436334
163	146	0
331	144	0
285	122	10.02583
280	95	3.436334
174	82	3.436334
267	63	3.436334
172	89	3.436334
312	136	0
337	109	9.24369
337	65	3.436334
70	144	0
140	147	0
259	129	10.456
144	174	0
96	105	4.21847
335	108	3.436334
361	115	4.21847
136	178	4.648644
182	64	3.436334
202	141	0
282	68	3.436334
285	124	10.456
274	81	3.436334
347	83	3.436334
134	103	3.436334
278	143	0
356	122	4.21847
324	124	4.21847
358	103	3.436334
247	164	4.648644
124	123	3.436334
230	124	4.21847
275	137	10.456
122	154	4.648644
115	146	0
154	124	10.456
127	143	10.456
67	115	4.648644
291	127	10.456
130	150	4.648644
305	135	0
273	153	0
339	43	4.21847
179	67	3.436334
257	108	3.436334
317	34	4.21847
122	137	0
260	128	10.456
204	127	4.648644
209	71	3.436334
240	80	0
220	121	4.21847
107	145	0
321	90	3.436334
286	78	3.436334
45	146	4.648644
57	141	0
57	86	4.648644
343	36	4.21847
313	84	3.436334
43	116	2.106704
312	113	4.21847
326	106	3.436334
141	134	0
191	68	4.21847
39	100	3.436334
164	95	3.436334
316	120	4.21847
330	13	0
200	124	4.648644
349	101	3.436334
262	114	4.21847
295	116	4.21847
84	84	4.21847
208	78	0
292	62	3.436334
150	110	4.21847
155	180	0
150	144	0
186	139	0
139	107	4.21847
354	112	3.436334
335	72	3.436334
252	104	3.436334
178	79	3.436334
195	142	0
110	124	4.21847
68	107	4.21847
201	94	0
170	149	0
294	114	4.21847
193	176	0
250	91	3.436334
62	86	4.648644
359	92	3.436334
169	152	0
264	68	3.436334
216	142	0
129	103	3.436334
253	160	4.21847
228	132	10.456
44	148	4.648644
260	92	3.436334
74	136	0
255	155	4.648644
40	91	0
254	140	10.456
182	165	0
296	58	3.436334
257	63	10.02583
328	82	3.436334
263	70	3.436334
275	85	3.436334
39	137	0
83	88	4.21847
253	163	4.648644
346	82	3.436334
298	92	3.436334
188	122	4.21847
202	126	4.648644
188	102	0
11	135	4.21847
108	145	0
186	68	4.21847
177	104	0
24	116	3.436334
312	85	3.436334
350	72	3.436334
189	149	0
77	110	4.21847
273	140	0
232	149	3.319014
167	191	0
242	137	3.319014
325	93	3.436334
278	149	0
196	108	4.648644
319	73	3.436334
40	122	10.02583
288	67	9.24369
244	73	0
115	133	0
207	136	10.456
237	105	3.436334
258	76	3.436334
265	152	0
329	130	4.21847
208	198	0
289	50	10.02583
145	152	0
276	74	3.436334
266	126	10.456
284	43	10.02583
289	69	3.436334
136	120	3.436334
175	130	4.648644
290	46	4.21847
310	35	0
326	131	4.21847
173	124	4.648644
350	116	4.21847
301	101	3.436334
198	64	4.21847
36	100	4.21847
181	185	0
39	146	4.648644
284	95	3.436334
360	93	3.436334
36	111	3.436334
243	57	3.436334
332	62	3.436334
233	86	4.21847
296	90	3.436334
200	79	0
339	144	0
229	79	0
29	139	0
188	68	4.21847
87	103	4.21847
128	176	4.21847
249	46	3.436334
49	89	4.648644
331	20	4.648644
79	106	4.21847
292	103	3.436334
218	112	3.436334
126	122	4.21847
287	55	3.436334
328	116	4.21847
327	84	3.436334
253	107	3.436334
53	111	4.648644
216	63	3.436334
243	104	3.436334
127	131	10.456
301	138	0
265	157	0
175	88	4.21847
336	134	4.21847
231	74	0
22	128	3.436334
128	166	0
256	139	10.456
168	187	0
155	144	0
344	47	4.21847
40	105	3.436334
75	115	4.21847
333	22	4.648644
323	29	0
194	75	3.436334
334	75	3.436334
144	139	0
57	97	4.648644
301	146	0
184	75	0
221	131	4.648644
327	146	0
344	34	4.21847
226	138	0
284	97	3.436334
242	94	3.436334
92	124	4.21847
278	120	4.21847
265	149	0
232	69	0
73	118	4.21847
224	71	3.436334
322	42	4.21847
290	60	3.436334
229	61	3.436334
261	104	3.436334
81	122	4.21847
356	112	3.436334
177	100	0
224	106	3.436334
237	131	10.456
299	118	10.02583
161	173	4.648644
220	70	3.436334
277	85	3.436334
57	145	0
144	151	10.456
29	104	9.24369
191	122	4.648644
356	90	3.436334
208	136	10.456
63	144	0
260	97	3.436334
252	119	4.21847
94	136	0
353	82	3.436334
83	109	4.648644
346	80	3.436334
342	30	4.21847
241	147	4.648644
40	125	4.21847
324	39	4.21847
211	126	4.648644
334	17	4.648644
136	102	3.436334
201	126	4.648644
350	69	3.436334
279	64	3.436334
282	103	3.436334
187	70	4.21847
192	113	4.21847
134	111	4.21847
267	51	3.436334
313	62	3.436334
278	116	4.21847
329	129	4.21847
36	94	0
263	124	10.456
107	113	4.21847
261	73	3.436334
154	184	0
292	121	4.21847
177	140	0
132	175	4.648644
133	174	0
153	104	3.436334
276	105	3.436334
309	125	4.21847
209	94	0
149	106	3.436334
329	60	3.436334
309	120	4.21847
36	102	3.436334
214	84	0
227	110	3.436334
227	130	10.456
33	107	3.436334
206	54	3.436334
290	119	4.21847
336	55	3.436334
350	42	0
304	61	3.436334
317	39	2.88884
122	128	10.456
311	97	3.436334
156	91	3.436334
340	80	3.436334
126	168	0
238	67	3.436334
213	59	3.436334
317	99	3.436334
127	158	10.456
108	142	0
129	143	10.456
201	113	3.436334
306	116	4.21847
138	149	10.456
118	154	0
196	141	0
176	119	4.648644
330	46	4.21847
256	134	4.648644
333	37	4.21847
95	97	3.436334
156	98	3.436334
273	90	3.436334
262	51	3.436334
172	143	0
245	153	4.648644
157	112	3.436334
294	146	0
125	118	3.436334
271	103	3.436334
254	157	4.648644
345	124	4.21847
118	162	0
355	47	0
98	110	4.21847
156	95	3.436334
106	107	4.21847
259	135	10.456
27	122	2.106704
191	99	0
188	192	0
247	122	4.21847
105	131	10.456
203	60	3.436334
92	126	4.648644
30	126	3.436334
43	104	4.648644
342	97	3.436334
319	46	4.21847
250	161	10.456
182	91	0
266	121	4.21847
262	68	3.436334
332	114	3.436334
308	143	0
161	146	0
223	60	3.436334
260	46	3.436334
301	110	3.436334
202	191	10.456
242	68	3.436334
121	145	4.648644
154	133	10.456
318	111	4.21847
262	143	0
300	76	3.436334
256	65	10.02583
268	109	3.436334
71	120	4.21847
261	130	0
283	131	10.456
182	174	0
330	14	0
349	94	3.436334
198	56	3.436334
320	102	3.436334
145	144	0
135	166	0
63	126	4.21847
208	108	3.436334
187	111	4.648644
86	122	4.21847
194	112	4.21847
271	41	2.106704
86	87	4.21847
330	85	3.436334
20	132	3.436334
226	80	0
222	56	3.436334
155	103	3.436334
304	101	3.436334
52	131	0
340	77	3.436334
271	49	3.436334
139	141	0
291	137	0
274	98	3.436334
81	107	4.21847
235	133	10.456
270	100	3.436334
222	93	4.21847
173	171	0
273	111	3.436334
233	151	4.648644
243	123	4.21847
255	91	3.436334
37	97	4.648644
212	137	10.456
265	156	0
238	66	3.436334
94	95	3.436334
127	128	10.456
352	69	3.436334
236	60	3.436334
137	118	3.436334
338	112	3.436334
147	137	10.456
275	147	0
232	107	3.436334
355	96	9.24369
278	91	3.436334
189	102	0
239	169	0
256	56	3.436334
171	140	0
79	88	4.21847
345	26	10.456
59	97	4.648644
229	127	4.648644
263	89	3.436334
275	135	10.456
294	132	3.319014
284	47	0
281	62	2.106704
116	123	3.436334
345	75	3.436334
304	69	3.436334
153	159	0
326	22	3.319014
200	80	0
249	156	4.648644
119	118	4.21847
26	133	4.648644
343	21	10.456
306	71	3.436334
231	90	4.21847
195	132	0
313	39	0
324	64	3.436334
252	122	4.21847
136	109	4.21847
174	139	0
328	65	3.436334
98	116	4.21847
301	46	0
269	64	2.106704
134	104	3.436334
325	18	10.456
76	123	4.21847
351	92	2.106704
318	55	3.436334
202	80	0
268	49	3.436334
128	175	4.648644
187	179	10.456
184	61	3.436334
148	109	4.21847
256	95	3.436334
205	114	3.436334
171	167	0
171	111	4.21847
332	48	3.436334
171	164	0
180	105	0
279	60	3.436334
346	71	3.436334
86	109	4.21847
89	136	0
259	48	3.436334
340	112	3.436334
59	103	4.648644
189	190	0
68	102	4.21847
171	88	3.436334
125	117	3.436334
341	91	3.436334
80	102	4.21847
290	93	3.436334
259	89	3.436334
194	79	0
11	136	3.436334
199	129	4.648644
281	106	3.436334
319	150	0
146	102	3.436334
267	53	3.436334
44	104	4.21847
227	79	0
177	132	10.456
261	63	3.436334
63	104	4.648644
32	134	4.21847
355	122	2.88884
341	118	4.21847
162	152	0
324	28	3.319014
42	109	2.106704
346	118	4.21847
134	143	0
59	135	0
221	125	4.21847
247	162	4.648644
100	113	4.21847
360	86	3.436334
201	58	3.436334
183	86	0
75	133	10.456
351	135	2.88884
27	141	0
25	122	9.24369
216	73	3.436334
274	119	4.21847
339	116	4.21847
196	127	4.648644
272	135	4.648644
190	137	10.456
346	46	4.21847
276	149	0
150	101	3.436334
254	122	10.02583
149	138	10.456
137	141	0
242	127	10.456
177	103	0
239	143	4.648644
323	56	3.436334
185	75	4.21847
202	101	10.456
71	108	4.21847
340	90	3.436334
112	160	0
269	57	3.436334
345	137	4.21847
343	98	3.436334
357	52	10.02583
19	123	3.436334
30	111	3.436334
251	167	4.648644
353	57	2.106704
196	119	4.21847
318	75	3.436334
72	130	10.456
242	55	3.436334
173	117	10.456
171	113	4.21847
267	93	3.436334
299	96	3.436334
30	115	3.436334
121	128	10.456
169	183	0
348	138	0
337	43	4.21847
353	91	2.106704
126	175	4.648644
168	123	10.456
217	135	10.456
117	149	4.648644
178	172	0
366	126	0
184	127	4.648644
34	104	3.436334
33	108	3.436334
150	123	10.456
160	131	10.456
204	81	0
171	182	0
77	91	4.21847
40	124	4.21847
34	124	4.21847
289	81	3.436334
301	69	3.436334
93	99	3.436334
107	115	3.436334
283	119	4.21847
171	144	0
349	105	3.436334
260	99	3.436334
346	28	4.21847
358	80	3.436334
126	142	10.456
13	135	3.436334
309	62	3.436334
232	68	2.88884
85	137	0
296	126	10.456
62	117	4.21847
104	147	0
331	29	4.21847
77	84	4.21847
311	36	0
164	128	10.456
240	136	10.456
325	128	4.21847
343	32	4.21847
150	100	3.436334
334	94	2.106704
53	127	4.21847
210	56	3.436334
220	144	0
312	97	3.436334
157	145	0
338	51	3.436334
337	82	3.436334
206	119	4.648644
308	83	3.436334
118	136	0
146	162	10.456
305	133	0
235	145	4.648644
235	140	4.648644
337	24	4.648644
134	150	4.648644
353	108	3.436334
363	114	3.436334
270	103	3.436334
39	97	4.648644
199	193	0
313	146	0
103	109	4.21847
203	195	0
183	125	4.648644
44	96	0
150	154	0
173	185	0
196	186	0
152	117	4.21847
315	32	4.648644
188	144	0
225	103	3.436334
102	103	3.436334
48	137	0
76	128	10.456
115	137	10.456
53	123	4.648644
204	66	3.436334
308	87	3.436334
302	107	3.436334
282	83	3.436334
240	52	3.436334
249	50	3.436334
148	180	0
218	71	3.436334
326	138	10.02583
323	60	3.436334
106	146	0
338	118	4.21847
191	66	3.436334
263	143	0
310	139	0
99	116	4.21847
355	127	10.02583
148	110	4.21847
124	158	10.456
159	167	3.319014
322	135	10.456
254	148	10.456
362	121	2.88884
252	169	10.456
169	99	3.436334
162	115	2.106704
80	127	10.456
239	88	3.436334
292	126	10.456
161	143	0
259	82	3.436334
186	182	0
159	137	10.456
325	77	3.436334
357	106	3.436334
136	118	4.21847
330	50	0
321	123	4.21847
145	111	4.21847
84	92	4.21847
229	93	3.436334
209	131	4.648644
274	126	10.456
268	121	4.21847
113	122	3.436334
237	148	4.648644
298	94	3.436334
68	145	0
264	159	0
331	136	10.02583
69	142	0
132	164	3.319014
349	69	3.436334
295	147	0
259	121	4.21847
219	86	0
229	137	10.456
304	58	3.436334
316	47	4.21847
359	115	4.21847
268	101	3.436334
238	51	3.436334
202	132	10.456
273	91	3.436334
239	164	0
18	127	3.436334
120	150	10.456
164	159	0
135	127	3.436334
251	52	3.436334
95	134	10.456
209	113	3.436334
261	125	10.456
206	127	4.648644
254	54	3.436334
297	46	0
241	68	3.436334
283	95	3.436334
128	109	3.436334
231	124	10.02583
352	95	3.436334
303	83	3.436334
128	155	10.456
260	119	4.21847
323	132	10.02583
220	69	3.436334
101	142	0
104	132	10.456
200	117	4.21847
161	148	0
323	138	2.88884
235	91	3.436334
120	158	0
151	116	3.436334
263	116	4.21847
163	132	10.456
160	151	0
90	121	3.436334
243	114	3.436334
294	47	2.88884
109	158	0
68	130	10.456
313	57	3.436334
351	94	3.436334
47	138	0
332	143	0
194	133	10.456
336	71	3.436334
43	128	4.648644
308	59	3.436334
177	145	0
243	139	4.648644
272	127	10.456
365	117	4.21847
139	100	3.436334
322	97	3.436334
226	107	3.436334
82	134	0
234	159	0
123	152	4.648644
47	106	4.648644
269	104	3.436334
86	102	4.21847
71	118	4.21847
303	132	10.456
240	159	10.456
285	125	10.456
266	61	3.436334
54	139	0
299	137	0
262	105	3.436334
308	81	3.436334
216	98	4.21847
243	122	4.21847
208	62	3.436334
200	189	0
195	86	0
49	133	0
118	128	10.456
365	120	10.02583
229	135	10.456
244	91	3.436334
327	98	3.436334
322	121	4.21847
161	135	10.456
70	105	4.21847
326	76	2.106704
218	64	3.436334
244	110	3.436334
179	171	0
343	140	0
173	179	10.456
283	74	3.436334
250	83	3.436334
170	92	3.436334
117	130	10.456
96	99	3.436334
141	136	10.456
185	139	0
361	118	4.21847
321	132	10.02583
193	88	0
181	132	10.456
158	108	3.436334
331	133	4.21847
169	176	10.456
322	136	0
129	169	0
306	98	3.436334
261	123	4.648644
346	96	3.436334
296	141	0
315	119	4.21847
116	157	0
363	125	10.02583
269	86	9.24369
350	133	0
300	47	0
275	101	3.436334
152	135	4.648644
244	164	4.648644
185	122	4.648644
319	97	3.436334
82	91	4.21847
186	114	4.648644
271	66	3.436334
366	118	4.21847
111	123	3.436334
192	59	3.436334
173	189	0
289	102	3.436334
205	69	3.436334
179	139	0
349	123	4.21847
131	138	0
305	81	3.436334
82	106	4.21847
206	56	3.436334
133	110	4.21847
312	129	4.21847
79	125	4.648644
155	143	0
271	139	3.319014
99	119	3.436334
104	125	4.648644
60	138	0
258	68	3.436334
25	119	3.436334
306	72	9.24369
213	75	3.436334
283	57	3.436334
248	117	10.02583
211	64	3.436334
154	100	3.436334
268	94	3.436334
327	127	4.21847
273	47	0
213	136	3.319014
261	122	4.21847
42	104	4.648644
255	48	3.436334
170	91	3.436334
210	125	4.21847
255	81	3.436334
80	129	3.319014
331	75	3.436334
185	67	4.21847
65	144	0
57	90	4.21847
241	123	4.21847
248	154	4.648644
301	74	3.436334
206	147	0
204	134	0
180	83	0
260	147	4.648644
344	44	10.02583
354	106	3.436334
299	41	0
231	84	4.21847
362	113	3.436334
172	131	10.456
302	47	0
318	142	2.88884
240	101	3.436334
298	107	3.436334
261	114	3.436334
279	65	3.436334
299	107	3.436334
334	22	4.648644
131	145	10.456
169	121	4.648644
360	87	3.436334
242	110	3.436334
71	98	4.21847
139	147	0
190	87	0
90	120	3.436334
207	123	10.456
272	145	0
253	69	0
288	49	3.436334
318	90	3.436334
43	92	0
283	123	10.456
82	143	0
187	192	0
346	53	3.436334
177	89	0
264	73	3.436334
320	133	10.456
45	99	4.648644
170	124	10.456
265	96	3.436334
176	131	10.456
168	118	4.648644
64	94	4.21847
33	124	3.436334
183	75	0
29	126	3.436334
37	127	4.648644
333	117	10.02583
324	17	10.456
292	50	3.436334
315	137	3.319014
71	89	4.21847
243	147	4.648644
294	77	3.436334
35	126	4.21847
96	143	0
359	86	3.436334
220	143	0
66	122	3.436334
137	136	0
321	80	2.106704
161	150	0
130	103	3.436334
332	140	10.02583
336	79	3.436334
217	97	4.21847
131	127	4.21847
221	103	3.436334
201	76	10.02583
204	78	0
297	80	3.436334
161	161	10.456
172	104	4.21847
303	127	4.21847
245	162	4.648644
251	79	3.436334
129	148	10.456
57	143	0
250	176	4.21847
63	125	3.436334
215	91	0
279	103	3.436334
204	147	0
175	181	10.456
97	132	0
288	53	0
154	85	3.436334
40	143	10.456
345	123	4.21847
349	118	4.21847
265	145	0
297	52	3.436334
231	80	0
119	171	0
83	102	4.21847
309	142	0
114	162	0
70	120	4.21847
278	64	3.436334
247	73	0
167	107	4.21847
272	47	10.02583
219	106	3.436334
44	120	4.648644
26	136	0
277	130	10.456
324	86	3.436334
78	109	4.21847
185	112	4.648644
220	146	0
197	191	0
317	73	3.436334
251	174	4.648644
289	108	3.436334
211	80	0
254	43	3.436334
354	115	3.436334
263	83	3.436334
115	170	0
267	107	2.106704
146	101	3.436334
236	97	3.436334
193	145	0
215	58	3.436334
202	121	4.648644
88	134	0
291	55	3.436334
209	69	3.436334
244	107	3.436334
106	131	10.456
231	57	3.436334
153	119	4.21847
126	176	4.21847
195	130	4.648644
230	57	3.436334
42	116	3.436334
42	103	4.21847
135	177	0
333	100	3.436334
336	60	3.436334
293	120	4.21847
182	140	0
331	116	4.21847
300	110	3.436334
300	52	10.02583
341	25	0
250	73	4.21847
333	19	4.648644
198	65	3.436334
153	151	0
269	137	10.456
107	114	3.436334
262	157	0
209	146	0
212	55	3.436334
306	58	9.24369
232	127	4.648644
96	133	0
62	102	4.648644
300	89	3.436334
22	122	3.436334
56	109	4.648644
175	165	0
140	98	3.436334
170	168	3.319014
190	112	4.21847
207	107	3.436334
242	86	3.436334
275	44	0
199	97	0
65	96	4.21847
161	126	10.456
229	143	10.456
286	128	0
283	88	3.436334
278	122	10.456
323	35	4.21847
245	89	3.436334
215	104	3.436334
218	101	3.436334
136	107	4.21847
129	154	10.456
224	138	0
278	71	3.436334
242	72	3.436334
205	122	10.456
148	146	0
216	139	0
356	50	4.21847
188	88	0
167	151	0
337	59	3.436334
147	170	10.456
251	122	4.21847
157	110	3.436334
279	47	0
38	92	0
174	113	10.456
163	183	0
321	77	3.436334
155	146	0
183	130	4.648644
324	90	3.436334
154	131	10.456
141	162	10.456
276	78	3.436334
89	105	4.21847
333	85	2.106704
163	141	0
257	130	10.456
221	120	4.21847
164	104	4.21847
61	98	4.648644
88	145	0
45	141	4.648644
347	111	3.436334
348	49	4.21847
332	9	0
309	116	4.21847
178	121	4.648644
269	133	4.648644
134	132	10.456
83	130	10.456
117	155	0
292	140	0
342	124	4.21847
21	114	3.436334
211	129	4.648644
249	166	10.456
323	31	4.648644
65	86	4.648644
328	107	3.436334
118	125	4.21847
194	131	10.456
47	104	4.648644
181	129	4.648644
95	114	4.21847
107	126	4.648644
162	163	10.456
218	60	3.436334
292	102	3.436334
134	148	0
254	49	9.24369
200	121	4.648644
85	112	4.21847
50	93	4.21847
269	120	4.21847
306	121	4.21847
278	125	10.456
296	72	3.436334
316	124	10.02583
160	108	3.436334
312	148	0
40	119	0
339	42	4.21847
160	178	10.456
224	141	10.456
129	112	3.436334
207	83	0
302	42	10.02583
88	121	3.436334
169	112	4.21847
131	163	0
27	117	3.436334
240	76	4.21847
329	117	4.21847
94	116	4.21847
114	148	10.456
262	48	3.436334
327	16	0
220	55	3.436334
317	83	3.436334
64	124	3.436334
277	72	3.436334
243	116	4.21847
126	155	4.648644
242	121	4.21847
152	129	10.456
42	148	4.648644
217	112	3.436334
255	69	0
259	81	3.436334
103	126	4.648644
314	105	0
141	153	0
339	50	3.436334
134	151	10.456
181	125	4.648644
264	141	10.456
84	86	4.21847
234	97	3.436334
149	172	4.648644
339	93	3.436334
128	125	4.648644
266	101	3.436334
191	124	4.648644
256	100	3.436334
196	132	10.456
320	36	4.21847
227	51	3.436334
216	105	3.436334
166	139	0
186	97	0
178	177	0
267	59	3.436334
90	133	0
199	136	0
146	124	3.436334
58	108	4.648644
172	110	0
150	115	4.21847
223	53	3.436334
339	28	4.21847
322	67	3.436334
357	112	3.436334
225	82	0
334	90	3.436334
332	82	3.436334
90	136	0
308	58	3.436334
136	152	4.648644
214	112	3.436334
323	143	0
168	103	4.21847
115	129	10.456
264	160	0
186	137	0
284	91	3.436334
36	89	0
121	155	4.648644
304	34	4.648644
36	128	4.648644
274	96	3.436334
358	120	4.21847
270	81	3.436334
298	65	9.24369
251	49	3.436334
181	167	0
345	129	4.21847
348	116	4.21847
261	88	3.436334
75	130	0
186	100	0
322	122	4.21847
34	122	4.21847
195	176	0
116	148	3.319014
328	92	3.436334
224	148	0
222	152	0
290	128	0
241	78	10.02583
182	129	4.648644
232	56	3.436334
205	101	10.456
256	146	10.456
23	134	4.21847
331	76	3.436334
333	41	4.21847
265	89	3.436334
181	182	0
170	135	10.456
225	118	4.21847
14	138	3.436334
45	148	4.648644
258	149	3.319014
288	121	4.21847
283	76	3.436334
235	71	0
185	71	4.21847
314	114	4.21847
56	140	0
97	127	4.648644
174	170	0
217	117	4.21847
111	125	4.21847
196	77	3.436334
254	90	3.436334
257	78	3.436334
323	98	3.436334
113	137	10.456
92	144	0
141	108	3.436334
231	116	4.21847
321	27	0
205	118	4.21847
118	146	10.456
232	108	3.436334
345	37	4.21847
338	127	4.21847
250	169	4.21847
234	105	3.436334
41	126	4.648644
264	104	3.436334
66	117	4.21847
221	106	3.436334
328	49	4.21847
260	123	4.648644
312	42	0
286	64	3.436334
255	87	3.436334
31	127	4.21847
81	90	4.21847
165	114	3.436334
288	74	3.436334
160	109	3.436334
54	123	0
190	176	0
129	160	10.456
208	125	4.648644
196	106	4.648644
272	73	3.436334
295	129	10.456
277	57	3.436334
130	161	10.456
281	111	3.436334
230	70	4.21847
356	98	3.436334
215	63	3.436334
188	67	3.436334
313	123	10.02583
150	149	0
51	98	4.21847
182	68	4.21847
239	146	4.648644
197	102	10.456
69	128	4.648644
272	108	3.436334
326	132	10.02583
120	137	0
317	125	10.02583
323	97	3.436334
87	145	0
320	78	3.436334
245	139	4.648644
329	67	3.436334
156	163	10.456
352	47	4.21847
218	58	3.436334
193	116	4.21847
259	168	4.21847
122	120	4.21847
331	65	3.436334
316	50	4.21847
192	124	4.648644
349	82	3.436334
327	86	3.436334
305	125	10.02583
174	165	0
207	127	4.648644
169	104	4.21847
241	126	4.21847
317	131	4.21847
262	130	10.456
254	141	10.456
156	85	3.436334
347	108	3.436334
311	129	10.02583
98	117	3.436334
284	88	3.436334
235	157	0
78	98	4.21847
43	109	3.436334
323	37	4.21847
178	167	0
223	93	4.21847
251	74	4.21847
273	74	3.436334
319	147	0
22	107	10.02583
277	42	3.436334
325	148	0
160	104	3.436334
364	117	4.21847
287	118	4.21847
355	94	3.436334
197	88	0
88	137	0
102	144	0
159	149	0
32	91	0
208	149	0
37	87	0
163	90	3.436334
266	43	3.436334
300	54	3.436334
290	65	3.436334
42	136	3.319014
342	82	3.436334
344	59	2.106704
243	107	3.436334
321	23	0
47	127	4.648644
241	150	4.648644
182	183	0
201	87	0
18	140	4.648644
275	148	0
183	114	4.648644
26	114	3.436334
47	137	0
205	59	3.436334
268	129	10.456
244	63	3.436334
252	123	4.21847
202	62	2.88884
327	12	0
223	76	0
179	82	0
310	44	0
207	141	0
146	156	10.456
267	148	0
345	128	4.21847
144	103	3.436334
288	69	3.436334
296	48	4.21847
153	97	3.436334
277	114	4.21847
229	53	3.436334
296	105	3.436334
180	119	4.648644
351	117	4.21847
263	88	3.436334
231	148	4.648644
352	118	4.21847
220	130	4.648644
304	70	3.436334
323	122	4.21847
134	165	0
138	118	3.436334
224	99	3.436334
57	99	4.648644
344	36	4.21847
153	102	3.436334
301	39	2.88884
175	166	0
152	175	10.456
124	168	0
106	128	10.456
52	137	0
300	73	3.436334
202	194	0
317	67	9.24369
307	75	3.436334
315	115	4.21847
214	89	0
99	132	10.456
88	143	0
330	59	3.436334
281	88	3.436334
119	163	0
171	136	10.456
295	135	3.319014
335	144	0
179	167	0
352	133	0
284	119	10.02583
171	149	0
70	129	10.456
325	61	3.436334
76	97	4.21847
327	93	3.436334
257	88	3.436334
293	82	3.436334
181	62	3.436334
230	75	0
349	128	4.21847
248	146	4.648644
206	67	3.436334
334	95	3.436334
178	94	0
118	143	10.456
162	154	0
23	113	3.436334
58	99	4.648644
322	118	4.21847
149	120	2.88884
38	140	0
140	170	0
277	61	3.436334
241	65	3.436334
195	106	4.648644
104	117	3.436334
85	126	4.21847
106	152	0
210	53	3.436334
148	147	0
347	49	4.21847
270	134	4.648644
248	167	4.21847
124	169	0
241	87	3.436334
180	188	0
192	145	0
208	67	3.436334
289	66	3.436334
80	119	4.648644
188	142	0
134	114	3.436334
269	123	10.456
323	32	4.21847
154	181	0
162	137	0
274	151	0
27	129	3.436334
330	68	3.436334
219	121	4.21847
214	57	3.436334
345	73	3.436334
158	178	0
309	44	0
190	107	4.648644
316	148	0
233	150	4.648644
295	93	3.436334
276	68	9.24369
310	90	3.436334
338	42	4.21847
234	52	3.436334
205	65	3.436334
361	83	3.436334
219	145	0
288	109	3.436334
230	127	10.456
254	125	4.648644
231	93	3.436334
168	92	3.436334
168	109	3.436334
127	151	3.319014
358	123	4.21847
262	52	3.436334
213	58	3.436334
235	104	3.436334
61	93	4.21847
258	156	4.648644
152	131	10.456
270	79	3.436334
276	41	3.436334
17	134	3.436334
202	137	0
56	134	0
193	138	0
32	108	3.436334
317	76	3.436334
189	118	4.648644
219	150	0
209	99	4.648644
296	43	0
213	118	4.21847
172	167	0
179	97	0
328	117	4.21847
333	31	4.21847
310	82	3.436334
309	84	3.436334
143	119	3.436334
309	106	3.436334
265	117	4.21847
169	144	0
265	136	10.456
198	85	0
296	125	10.456
321	96	3.436334
250	135	10.456
283	115	4.21847
184	132	10.456
117	151	0
286	132	3.319014
280	116	4.21847
325	113	3.436334
72	133	10.456
50	106	4.648644
181	170	0
257	68	3.436334
317	51	3.436334
65	123	4.21847
256	102	3.436334
155	108	3.436334
318	84	3.436334
166	99	3.436334
148	142	0
338	144	0
262	81	3.436334
117	168	0
76	94	4.21847
265	92	3.436334
365	123	0
149	125	4.648644
303	121	4.21847
264	100	3.436334
58	131	10.456
35	132	4.21847
221	107	3.436334
193	106	4.648644
177	76	3.436334
175	147	0
293	56	3.436334
166	109	3.436334
228	111	3.436334
54	88	4.648644
283	103	3.436334
191	186	0
93	107	4.648644
167	113	3.436334
298	42	0
23	133	3.436334
301	76	3.436334
166	167	10.456
348	82	3.436334
227	146	10.456
248	75	4.21847
237	67	3.436334
243	83	4.21847
331	132	4.21847
221	75	4.21847
249	111	3.436334
102	136	0
134	142	0
220	57	3.436334
134	176	10.456
179	103	0
166	98	4.21847
153	90	3.436334
152	172	10.456
205	93	0
242	151	4.648644
178	183	3.319014
347	30	0
318	68	3.436334
48	125	4.21847
348	90	3.436334
198	132	10.456
76	83	4.648644
213	52	3.436334
151	106	3.436334
129	108	3.436334
336	62	3.436334
296	63	3.436334
252	107	3.436334
223	138	0
290	94	3.436334
212	99	4.21847
52	86	4.648644
149	118	4.648644
156	158	3.319014
198	195	0
348	132	0
335	16	4.648644
230	115	4.21847
79	111	4.648644
87	140	0
191	185	10.456
229	65	4.21847
149	179	0
319	38	4.21847
217	144	0
158	183	0
155	178	10.456
113	135	0
63	138	0
201	100	0
63	130	10.456
48	123	4.648644
40	132	0
264	153	0
353	66	3.436334
330	136	0
170	127	10.456
259	49	9.24369
356	114	3.436334
260	106	3.436334
249	73	4.21847
294	100	3.436334
52	92	4.648644
299	102	3.436334
70	89	4.21847
328	69	3.436334
206	69	3.436334
22	112	3.436334
75	102	4.21847
338	61	3.436334
180	166	0
297	87	3.436334
297	76	3.436334
161	154	0
20	113	3.436334
146	117	4.21847
332	136	10.02583
255	88	3.436334
197	131	10.456
332	16	4.648644
56	127	4.21847
59	136	0
167	109	3.436334
296	140	0
359	103	3.436334
164	170	10.456
170	115	4.21847
287	109	3.436334
99	150	0
29	128	3.436334
291	83	3.436334
334	99	3.436334
314	122	4.21847
324	56	3.436334
287	47	4.21847
210	141	0
258	132	10.456
331	94	3.436334
135	142	0
151	96	3.436334
267	69	3.436334
131	133	10.456
275	146	0
36	138	4.648644
144	108	4.21847
72	120	4.21847
307	34	10.02583
255	65	3.436334
68	106	4.21847
211	92	10.456
188	80	0
[truncated: 29,884 more rows]
