# Supplementary material for: Forecasting effects of transport infrastructure on endangered tigers: a tool for conservation planning
Source: PeerJ. 2022 May 17;10:e13472. doi: 10.7717/peerj.13472 (PMC9121866; doi:10.7717/peerj.13472)
Supplement: Supplemental Information 1 — All data on tiger populations and occupancies across all scenarios and the R code used to produce all results, tables, and figures. [file peerj-10-13472-s001.zip › data_folder_peerj/gis_data/rd2_abm.shp.xml]

<?xml version="1.0" encoding="UTF-8"?>
<metadata xml:lang="en"><Esri><CreaDate>20211004</CreaDate><CreaTime>12341400</CreaTime><ArcGISFormat>1.0</ArcGISFormat><SyncOnce>TRUE</SyncOnce><DataProperties><lineage><Process ToolSource="c:\program files\arcgis\pro\Resources\ArcToolbox\toolboxes\Conversion Tools.tbx\RasterToPolyline" Date="20211004" Time="123414">RasterToPolyline rd_class2.tif C:\Users\nhcarter\Workspace\NetLogo\CNP_road_analysis\rd2_abm.shp NoData 0 SIMPLIFY Value</Process></lineage></DataProperties></Esri></metadata>
