# Supplementary material for: Forecasting effects of transport infrastructure on endangered tigers: a tool for conservation planning
Source: PeerJ. 2022 May 17;10:e13472. doi: 10.7717/peerj.13472 (PMC9121866; doi:10.7717/peerj.13472)
Supplement: Supplemental Information 1 — All data on tiger populations and occupancies across all scenarios and the R code used to produce all results, tables, and figures. [file peerj-10-13472-s001.zip › data_folder_peerj/gis_data/road_map_original.csv]

215	146	3
218	200	1
222	182	3
217	130	3
264	17	3
290	145	3
115	146	3
5	57	3
190	156	3
287	159	3
189	190	3
139	190	3
147	128	3
205	139	2
343	174	3
113	147	3
298	12	2
263	20	2
125	200	2
261	139	3
196	84	3
3	65	2
303	200	3
105	70	2
97	145	3
197	156	3
95	152	3
248	192	2
231	80	2
79	201	3
317	32	2
315	169	3
327	163	3
224	171	3
263	151	3
84	39	3
213	155	3
286	128	3
211	132	3
115	72	3
3	54	3
292	189	3
241	192	3
295	191	3
19	96	3
224	196	3
207	193	3
296	161	3
104	168	3
105	219	3
209	183	3
26	89	3
85	142	3
329	150	1
219	177	3
235	201	3
292	141	3
18	166	3
234	0	3
151	187	3
332	179	3
339	178	3
274	180	3
114	172	3
95	192	3
197	90	2
124	203	2
325	157	3
94	164	3
185	153	3
270	150	2
238	198	3
303	178	3
303	164	3
273	186	2
180	115	2
57	161	1
284	138	3
290	132	3
118	182	3
275	179	3
102	142	3
281	157	3
10	72	3
223	171	3
189	168	3
287	187	3
240	202	3
363	185	3
305	165	3
190	193	1
112	171	3
203	135	3
224	145	3
179	86	3
124	183	3
175	198	2
138	165	3
290	173	3
74	164	2
78	178	3
116	143	3
288	180	3
162	142	3
5	56	3
207	181	3
179	155	3
47	39	3
245	69	3
223	22	3
227	161	2
318	158	3
304	175	3
7	195	3
309	191	3
277	174	3
220	202	3
14	181	3
137	141	3
209	192	3
65	151	2
107	193	3
227	196	3
239	191	3
115	143	3
126	195	3
48	39	3
220	181	3
12	185	3
211	168	3
269	182	3
29	192	3
180	147	3
126	161	2
291	152	3
257	136	3
144	180	3
74	200	3
97	159	3
117	161	3
119	190	3
77	197	3
133	175	3
237	180	2
66	216	3
86	147	3
289	175	3
277	165	3
311	158	3
204	166	3
86	143	3
284	185	3
17	97	3
316	18	3
221	165	3
142	202	3
242	169	3
360	135	3
284	146	3
16	95	3
297	49	3
201	190	3
189	148	2
305	151	3
134	188	3
178	163	3
361	141	3
226	147	3
30	94	2
125	132	3
372	122	3
239	131	3
179	82	3
28	157	1
179	153	3
262	181	3
276	20	3
164	194	3
246	131	3
71	202	2
311	145	3
229	134	3
207	89	3
12	183	3
58	151	2
118	181	3
37	58	2
220	85	3
63	154	2
310	161	3
128	65	3
9	76	3
153	145	2
227	214	2
209	144	2
261	193	2
300	149	3
205	144	2
219	156	3
105	176	3
290	188	3
233	125	3
204	147	3
318	143	3
140	203	3
365	174	3
110	73	3
274	192	2
43	19	1
229	202	3
287	191	3
226	159	2
295	131	3
195	20	3
212	142	2
232	196	3
126	177	1
341	188	3
202	188	3
54	137	3
272	155	3
277	179	3
190	88	2
5	73	2
302	136	2
246	198	1
1	87	3
342	166	3
263	164	3
180	156	3
290	140	3
232	204	3
108	172	3
109	162	3
8	95	3
117	54	3
140	179	2
240	169	3
55	163	3
223	146	3
253	216	3
228	210	2
184	139	3
182	164	3
349	133	3
197	94	3
30	47	1
251	193	3
282	156	3
185	159	3
145	189	3
220	169	3
356	131	3
329	145	3
183	119	2
284	202	3
286	160	3
301	136	2
220	140	3
50	158	3
20	150	1
104	171	3
128	162	2
290	3	2
321	198	3
339	156	3
2	63	3
325	21	2
242	214	3
238	219	3
336	147	3
235	132	3
30	65	2
202	129	3
339	0	2
334	143	3
184	174	3
0	59	3
146	188	3
174	197	2
184	163	3
237	171	3
312	151	3
130	61	2
300	197	3
55	215	2
13	148	1
289	149	3
143	173	3
219	74	3
199	183	3
307	152	3
344	169	3
234	214	3
169	197	3
352	133	3
170	199	3
324	165	3
163	188	2
203	86	3
150	195	3
129	56	3
324	139	3
103	188	3
199	153	3
244	17	3
27	199	3
139	204	2
152	149	3
21	55	3
7	63	3
244	187	2
126	197	3
109	74	3
273	169	2
207	139	2
285	147	3
221	146	3
108	152	3
240	210	3
260	194	2
41	219	3
28	188	3
300	202	3
359	135	1
86	10	3
89	203	3
177	167	3
310	35	2
59	39	2
173	185	3
187	157	3
71	200	2
338	147	3
22	150	1
151	5	2
226	155	3
2	118	3
194	138	2
102	73	3
181	86	3
192	198	3
238	201	3
235	130	3
308	156	3
235	17	3
283	191	3
146	128	3
23	183	3
76	179	3
178	145	3
35	211	3
144	146	3
234	156	3
338	2	2
210	186	3
226	194	3
87	182	3
125	162	3
48	141	3
242	195	3
135	68	3
301	47	3
231	177	3
202	179	3
56	165	3
269	154	3
265	159	3
284	209	3
272	195	3
158	189	1
47	50	3
222	78	3
227	168	3
312	164	3
244	170	3
11	97	3
195	91	3
314	168	3
258	17	3
217	158	3
147	178	3
294	17	3
200	157	3
90	203	3
226	172	3
222	161	3
193	6	3
25	66	2
7	73	2
85	183	3
190	219	3
6	93	2
363	128	1
144	200	2
374	138	3
204	159	3
133	165	3
190	197	3
187	148	3
303	146	3
360	128	3
228	76	3
175	106	3
75	199	3
371	119	3
299	199	3
306	217	3
247	16	3
175	141	3
291	6	2
250	20	3
337	156	3
178	99	3
324	138	2
279	22	3
286	142	3
115	167	3
272	10	2
269	177	3
238	200	3
181	146	3
83	139	3
292	9	2
58	150	2
240	216	3
195	169	2
24	63	2
98	183	3
199	161	3
13	175	3
331	152	3
258	23	3
218	141	3
15	148	1
341	140	3
342	23	3
62	143	3
223	147	3
275	155	3
149	193	2
363	183	3
179	171	3
60	144	3
158	4	2
219	81	3
89	184	3
244	13	3
262	138	3
146	190	2
357	146	3
61	216	2
196	154	2
110	145	3
289	1	2
228	180	3
155	181	3
13	183	3
259	164	2
96	8	2
98	153	3
44	18	1
181	138	3
232	167	2
10	200	3
134	214	2
278	148	3
205	159	3
355	219	3
198	136	3
39	142	3
184	177	3
255	144	3
151	182	3
174	159	3
219	138	3
109	140	3
212	165	3
92	194	3
272	150	3
194	92	3
304	205	3
217	149	3
248	181	1
305	1	3
212	151	3
225	133	3
192	128	3
326	151	1
276	196	3
9	166	3
111	161	3
131	175	3
170	192	3
321	146	3
207	152	3
9	165	3
13	97	3
210	86	3
89	1	2
213	129	3
317	161	3
51	144	3
327	139	3
175	202	3
214	187	3
250	21	3
173	188	3
344	172	3
102	210	3
329	147	3
214	192	3
143	202	3
269	142	3
276	140	2
186	192	3
7	92	3
181	191	1
362	187	3
279	140	3
123	198	2
270	203	3
213	132	3
336	175	3
184	165	3
10	140	1
106	219	3
109	67	3
178	198	3
299	139	3
273	150	3
310	130	3
281	23	3
299	165	3
159	148	3
228	145	3
11	101	3
187	96	3
12	165	3
51	167	3
163	139	3
209	87	3
193	166	2
296	139	3
292	142	3
200	179	3
315	161	3
9	70	3
127	181	3
115	180	3
325	146	3
185	171	3
252	218	3
95	157	3
334	8	2
158	188	1
53	215	2
27	93	2
206	76	3
230	125	3
274	187	3
40	94	3
64	209	3
332	150	1
191	166	3
171	189	3
374	121	3
266	166	3
253	184	1
124	65	3
217	177	3
81	180	3
315	143	3
291	139	3
75	182	3
128	178	1
207	132	3
223	145	3
20	89	3
297	199	3
286	183	3
301	164	3
140	210	3
231	190	3
49	214	2
16	50	3
6	110	3
359	124	3
46	98	3
182	73	3
96	193	3
224	175	3
115	140	3
23	149	3
229	186	3
287	208	3
172	158	3
112	189	3
189	88	2
305	50	3
290	170	3
95	75	3
358	152	3
179	195	3
156	184	3
287	199	3
233	2	3
90	191	3
292	156	3
19	200	3
240	16	3
170	127	3
307	176	3
309	45	3
122	173	2
128	199	3
132	163	3
8	138	1
23	60	2
255	186	3
34	157	1
242	206	2
292	51	3
177	161	2
358	178	3
11	73	3
163	150	3
218	176	3
199	188	3
151	193	3
123	70	3
10	189	3
264	189	2
301	162	3
13	198	3
123	59	2
12	164	3
245	157	3
260	143	3
294	176	3
167	199	3
229	185	3
198	150	3
242	192	3
122	170	3
246	183	1
212	191	3
319	150	3
227	151	3
230	166	2
171	147	2
284	142	3
128	59	2
93	168	3
20	180	3
209	154	2
135	193	3
70	203	2
125	129	3
126	176	1
332	169	3
105	193	3
48	183	3
10	202	3
170	194	3
168	195	3
60	187	3
272	151	2
111	149	3
183	177	3
194	130	2
197	160	3
241	165	3
227	23	3
22	141	3
184	172	3
306	205	3
7	54	2
113	202	2
71	218	3
185	214	3
336	150	1
264	154	3
296	21	3
178	194	3
167	181	3
317	167	3
204	124	3
215	177	3
178	87	3
8	67	3
193	168	3
221	72	3
179	188	3
126	58	3
134	160	3
142	50	2
193	131	2
217	163	3
183	173	3
6	198	3
336	149	1
164	191	1
288	12	3
259	140	3
116	54	3
9	109	3
39	214	3
91	188	3
277	145	3
328	143	3
315	155	3
141	145	3
222	158	3
245	197	3
199	196	1
178	104	3
200	82	3
77	200	3
127	162	2
281	155	3
373	123	1
206	149	3
223	123	3
202	185	3
119	129	3
263	189	2
297	133	2
298	157	3
249	69	3
28	69	2
211	77	3
302	199	3
283	179	3
261	137	3
180	162	3
230	155	3
306	175	3
228	212	2
210	167	3
59	29	2
112	144	3
25	100	3
110	197	3
250	185	3
273	173	3
0	91	3
64	184	2
358	127	3
221	164	3
145	142	3
196	186	3
352	132	3
223	158	2
298	159	3
207	161	3
146	181	3
33	92	3
170	188	3
320	146	3
11	161	2
215	179	3
193	196	3
286	181	3
169	190	3
310	151	2
4	55	3
199	148	3
190	165	3
42	32	1
166	144	3
261	184	3
207	126	3
338	148	1
293	191	3
129	178	1
181	176	3
96	154	3
192	79	3
95	154	3
244	158	2
261	153	3
216	163	3
78	206	3
180	196	3
202	94	3
89	80	3
276	210	3
283	218	3
313	167	3
329	148	3
128	158	3
192	10	2
219	148	3
307	45	3
91	178	3
111	129	3
238	211	3
174	168	3
273	149	3
82	142	3
299	152	3
81	164	1
51	171	3
209	162	3
232	151	3
321	151	1
243	197	1
168	201	3
42	93	3
135	195	3
260	167	1
31	157	1
264	191	3
265	161	3
177	148	3
203	178	3
10	58	2
134	65	3
208	180	3
104	196	2
31	205	3
2	122	3
135	53	3
129	198	3
181	157	3
118	167	3
312	157	3
94	166	3
221	201	3
86	184	2
14	110	3
230	186	3
208	189	3
99	152	3
37	55	2
196	193	3
164	218	3
335	10	3
299	42	3
164	182	2
180	150	3
326	152	3
11	83	3
250	212	3
28	64	2
7	187	3
261	24	3
306	163	3
345	169	3
102	143	2
25	99	3
213	133	3
238	203	3
268	16	2
273	63	3
277	150	3
132	199	3
194	10	3
208	144	2
204	169	3
294	152	3
85	137	3
229	125	3
198	174	3
358	176	3
321	150	3
15	51	3
117	180	3
211	140	3
158	159	3
290	181	3
187	163	3
0	124	3
108	194	3
264	4	3
294	23	2
14	158	2
330	14	2
316	40	3
37	195	3
195	134	3
147	191	3
372	219	3
326	159	3
175	98	3
253	186	3
230	149	3
20	67	2
154	186	3
101	144	3
118	144	3
262	17	3
228	201	3
264	151	3
198	142	3
296	135	3
271	190	3
204	143	3
264	19	3
235	172	3
91	154	3
220	162	3
261	187	3
242	217	3
349	141	3
23	49	3
12	145	1
353	141	3
329	169	3
352	140	3
70	210	2
328	25	3
134	170	3
283	143	3
237	170	3
4	134	1
337	178	3
143	185	3
296	193	3
310	165	3
37	143	3
158	192	3
207	144	2
172	200	3
305	207	3
170	14	3
130	69	3
113	200	3
321	158	3
220	197	3
284	149	3
109	203	2
341	139	3
191	175	3
168	125	3
148	179	3
375	11	3
127	175	3
103	148	3
261	183	3
352	141	3
226	15	3
301	158	3
25	186	3
12	152	3
137	168	3
87	42	3
248	180	3
278	194	3
177	99	3
320	197	3
2	204	3
24	62	2
289	168	3
151	200	3
109	139	3
195	87	3
127	64	3
182	170	3
219	166	3
204	177	3
190	170	3
123	66	3
31	201	3
87	215	3
359	180	3
286	188	3
293	153	2
102	153	3
304	151	3
217	179	2
162	137	3
8	68	3
227	204	3
344	2	3
194	100	3
156	148	3
57	39	3
288	207	3
206	127	3
76	210	3
129	210	2
213	199	3
113	204	2
89	160	3
24	49	3
196	143	3
218	145	3
250	159	2
331	140	3
299	47	3
271	175	3
42	217	3
334	7	3
241	175	3
306	155	1
291	168	3
139	132	3
269	167	3
189	146	3
262	178	3
277	133	3
173	124	3
198	127	3
300	201	3
233	75	3
280	161	3
104	159	3
339	154	3
229	143	3
252	210	3
157	145	3
267	140	2
223	166	3
210	148	3
162	151	3
105	184	3
112	155	3
195	95	3
328	153	3
280	20	3
197	123	3
223	78	3
20	144	3
337	139	3
264	163	3
239	165	3
324	175	3
207	153	3
14	44	3
181	103	2
279	154	3
297	47	3
192	19	3
49	173	3
314	144	3
28	56	2
270	190	3
284	197	3
238	21	3
24	86	3
322	150	3
195	151	3
289	181	3
150	199	3
183	100	3
215	166	3
168	189	3
307	207	3
290	157	1
160	152	3
136	142	3
6	200	3
191	167	3
327	21	3
322	159	3
286	145	3
280	140	3
120	197	2
147	142	3
253	190	1
305	138	3
371	22	3
325	158	3
193	130	2
285	60	3
196	82	3
168	154	3
178	166	3
142	174	2
121	164	3
216	155	3
181	110	3
10	108	3
336	185	3
225	7	3
50	152	3
266	189	2
56	177	3
88	186	2
306	214	3
289	218	3
182	173	3
181	92	3
211	159	3
329	177	3
221	73	3
184	148	3
237	75	3
10	109	3
260	218	1
248	195	3
104	158	3
294	180	3
144	197	3
254	18	3
225	149	3
298	23	2
172	154	3
149	5	2
71	203	2
312	35	2
81	202	3
102	190	3
229	73	3
18	87	3
142	193	3
335	139	3
57	42	3
19	101	2
31	78	3
189	202	3
249	219	3
337	135	3
104	143	3
305	161	3
106	136	3
201	157	3
28	26	2
140	47	3
266	155	3
33	97	3
3	81	3
192	131	2
24	153	1
243	177	3
122	57	3
54	160	2
186	214	3
341	164	3
336	161	3
10	74	3
176	0	3
241	160	2
109	161	2
269	146	3
3	58	3
226	146	3
31	219	3
309	43	2
257	144	3
244	14	3
237	198	3
196	2	3
1	86	3
60	148	2
267	168	3
310	162	3
200	10	3
266	174	3
0	61	3
200	147	3
198	129	2
263	197	3
77	10	2
91	214	3
124	170	3
306	37	3
231	195	3
19	154	2
213	184	3
252	212	1
359	173	3
156	194	3
164	153	3
100	128	3
215	164	3
369	120	3
163	217	3
95	189	3
290	136	3
224	151	3
41	35	1
23	101	3
311	27	2
286	175	3
348	132	3
176	139	3
223	201	3
271	157	3
198	149	3
327	148	3
320	199	3
308	164	3
250	195	3
78	198	3
214	76	3
203	168	3
208	187	3
111	142	3
305	139	3
11	140	1
26	138	3
214	159	3
27	69	2
184	93	2
7	197	3
27	186	3
109	167	1
37	200	3
276	168	3
265	190	3
10	166	3
262	194	3
148	181	3
269	213	3
124	174	2
366	190	3
274	161	1
197	87	3
2	94	3
204	191	3
277	141	3
89	155	3
126	160	2
2	136	1
295	22	3
72	150	2
152	195	3
68	198	2
362	141	3
87	179	3
182	80	3
280	145	3
169	141	3
336	137	3
115	186	3
5	112	3
15	91	3
208	133	3
262	154	3
244	11	3
244	202	2
243	130	3
310	133	3
334	172	3
298	17	3
263	4	3
308	184	3
33	71	1
351	174	3
212	164	3
289	53	3
118	187	3
56	184	2
18	42	3
136	65	3
227	197	3
125	198	2
254	16	3
46	13	1
12	72	3
367	124	3
193	151	2
259	169	1
4	135	1
139	186	3
178	187	3
216	87	3
141	174	2
278	216	2
304	48	3
57	155	2
262	216	3
306	43	2
336	139	3
14	200	3
196	141	3
95	141	3
327	145	3
346	141	3
216	132	3
58	43	3
315	149	3
271	146	3
187	177	3
366	192	3
252	191	2
166	162	3
203	162	3
144	185	3
141	179	2
152	187	3
0	39	3
373	120	3
296	201	3
325	169	3
224	146	3
285	152	3
248	178	3
304	148	3
198	90	2
190	154	3
196	3	3
116	186	3
275	206	3
201	145	3
136	53	3
114	179	3
0	118	3
226	77	3
7	53	2
171	185	3
107	153	3
324	145	3
75	173	2
14	151	3
283	167	3
239	188	2
118	171	3
3	86	2
103	153	3
249	159	2
112	180	3
224	218	2
276	165	3
262	184	3
9	101	3
219	83	3
244	184	3
191	202	3
90	177	3
238	174	3
305	150	3
286	146	3
168	183	3
246	193	1
311	209	3
157	141	3
150	145	2
360	184	3
188	176	3
194	172	3
353	140	3
262	24	3
84	143	3
96	200	2
16	90	3
11	94	2
57	154	2
263	188	2
177	138	3
121	65	3
286	162	3
91	185	3
262	18	3
129	173	3
336	166	3
355	128	3
373	122	3
369	122	3
253	182	1
356	171	3
338	152	3
77	179	2
181	97	2
244	182	3
344	4	3
62	194	3
245	186	1
178	95	3
241	185	3
324	151	1
89	215	3
346	174	3
38	37	1
245	16	3
244	20	3
215	83	3
225	158	3
296	156	1
288	55	3
193	164	3
296	155	3
190	126	3
279	21	3
211	143	2
190	150	2
48	187	3
341	144	3
195	153	3
191	12	2
314	22	3
294	186	3
287	146	3
202	77	3
274	188	2
189	106	3
236	16	3
353	169	3
127	176	3
13	168	3
248	177	3
171	124	3
294	144	3
129	168	3
5	75	2
17	185	3
279	167	3
296	136	3
246	73	2
323	147	3
247	176	3
331	171	3
61	191	3
315	171	3
311	144	3
5	198	3
309	184	3
190	167	3
171	198	3
73	186	3
179	109	3
111	187	3
89	188	2
313	210	3
92	143	3
98	156	3
175	115	3
316	144	3
247	203	1
163	141	3
304	149	3
100	147	3
267	162	3
71	216	3
18	88	3
297	141	3
227	165	3
287	211	3
110	152	2
313	170	3
199	197	1
115	141	3
154	120	3
27	54	1
215	217	2
22	144	3
0	110	3
4	192	3
120	192	3
186	101	3
201	76	3
272	174	3
98	184	3
208	165	3
266	142	2
118	63	2
204	142	3
271	45	2
244	19	3
35	157	1
206	176	3
290	150	3
365	173	3
238	188	3
119	178	3
293	156	3
73	25	2
95	158	3
209	157	3
329	142	3
247	69	3
57	43	3
166	187	3
108	76	3
350	135	3
367	217	3
188	157	3
288	129	3
112	141	3
90	140	3
163	191	1
47	179	3
226	156	3
201	93	3
9	139	1
104	154	3
263	198	3
240	71	3
86	158	3
150	122	3
273	176	3
229	205	2
217	131	3
144	195	2
300	134	2
95	178	3
283	136	2
181	174	3
269	170	3
176	193	2
14	189	3
344	6	3
220	78	3
152	199	3
181	83	3
82	190	3
18	46	3
203	140	3
308	143	3
82	184	3
249	218	3
109	157	2
263	163	3
310	135	2
121	194	3
315	156	3
140	45	3
327	138	3
367	193	3
288	13	3
106	172	3
214	81	3
369	219	3
157	152	3
8	108	3
86	157	3
169	200	2
17	93	2
143	52	2
234	178	3
359	145	3
277	17	3
191	26	2
107	192	3
9	62	2
252	161	2
52	215	2
115	170	1
150	133	3
117	183	3
74	155	2
30	56	1
219	78	3
279	138	3
87	139	3
258	199	2
280	191	2
127	200	3
227	5	3
8	87	3
226	173	3
14	97	3
146	195	2
226	188	2
159	194	3
300	139	3
315	157	3
96	144	3
310	156	3
256	195	2
261	15	2
259	168	1
141	175	2
297	176	3
95	206	2
177	83	3
13	102	2
194	147	3
138	187	3
219	168	3
286	156	3
317	201	3
297	129	3
300	38	3
199	219	2
25	207	3
251	194	3
288	194	3
354	151	3
308	145	3
375	10	3
229	196	3
228	161	3
190	96	3
189	102	3
122	53	3
220	21	3
227	22	3
324	149	3
281	160	3
1	61	3
8	199	3
285	47	3
265	145	3
145	181	3
288	153	2
20	94	3
146	140	3
79	179	3
269	168	3
156	153	3
119	72	3
69	184	2
0	210	3
270	178	2
258	21	3
14	95	2
219	169	3
285	172	3
115	162	3
230	162	3
116	140	3
210	169	3
218	167	3
359	178	3
304	137	2
31	72	1
43	29	1
137	194	3
177	87	3
196	146	3
275	143	3
281	191	3
262	179	3
221	141	3
281	142	3
160	206	3
164	138	3
76	200	3
209	133	3
297	162	3
231	172	3
259	161	2
326	147	3
301	143	3
287	16	3
206	158	3
142	54	2
211	192	3
110	168	1
196	140	3
98	6	2
201	151	3
146	59	3
249	197	1
284	210	3
191	171	3
26	52	3
149	123	3
147	182	3
122	61	3
295	146	3
124	153	3
177	105	3
278	129	3
203	81	3
14	175	3
302	167	3
364	212	3
6	107	3
226	192	3
221	15	3
175	197	2
277	197	3
299	203	3
289	145	3
28	49	1
149	151	3
288	178	3
242	165	3
290	129	3
51	162	1
10	94	2
202	178	3
118	158	3
116	59	3
213	157	3
295	195	3
154	180	3
69	19	2
96	143	2
179	124	3
51	6	1
304	49	3
338	156	3
71	170	3
280	162	3
284	175	3
204	152	3
241	173	3
45	15	1
222	74	3
338	165	3
245	73	2
125	191	3
227	167	3
42	201	3
277	137	3
194	20	2
218	181	3
348	140	3
362	186	3
295	165	3
1	110	3
298	164	3
285	207	3
195	181	3
107	147	3
17	90	3
63	151	2
228	75	3
241	197	1
195	81	3
191	177	3
218	130	3
312	205	3
289	213	3
298	156	1
193	157	3
162	190	1
288	2	3
232	139	3
240	18	3
24	208	3
19	178	3
225	5	3
176	86	3
302	47	3
199	84	3
324	150	3
124	53	3
197	79	3
293	179	3
21	150	1
95	155	3
349	170	3
338	13	3
218	168	3
217	84	3
166	127	3
143	143	2
177	145	3
157	143	3
365	194	3
29	193	3
241	166	3
179	169	3
222	193	3
184	156	3
47	183	3
105	5	2
26	146	3
290	135	3
65	209	3
112	146	3
130	65	3
182	191	1
156	183	3
294	47	3
7	91	3
278	178	2
185	215	3
300	152	3
152	148	3
280	157	3
17	149	1
201	90	2
6	92	3
116	58	3
36	206	3
1	42	3
3	94	3
182	146	3
92	181	3
133	166	2
119	183	3
227	177	3
184	197	3
277	213	2
276	179	3
326	139	3
14	171	3
364	128	1
139	170	3
160	159	3
22	61	2
215	172	3
119	166	3
320	154	3
308	140	3
309	160	3
12	199	3
86	192	3
223	199	1
32	87	3
163	152	3
99	158	3
271	166	3
269	169	3
269	166	3
103	164	3
309	178	3
202	89	2
306	154	3
281	171	3
278	198	3
220	201	3
321	149	3
187	142	3
232	179	3
253	143	3
227	185	3
322	30	2
309	24	2
111	135	3
353	25	3
217	148	3
65	150	2
342	185	3
123	178	2
185	125	2
293	131	3
264	149	3
291	140	3
107	144	3
19	147	3
12	102	3
291	149	3
27	145	3
86	180	3
306	169	3
80	33	3
282	160	3
11	200	3
207	83	3
125	208	2
150	197	3
10	79	3
238	23	3
79	178	3
284	218	3
76	25	3
241	206	2
112	136	3
210	176	2
74	175	2
214	82	3
177	213	3
209	184	3
181	173	3
291	171	3
324	157	3
299	130	3
142	199	3
292	177	3
280	152	3
202	153	2
3	113	3
270	191	3
308	177	3
53	4	1
295	216	3
284	144	3
363	126	3
234	200	3
256	23	3
198	192	3
183	215	3
279	18	3
115	161	3
177	191	3
294	9	2
112	67	3
171	166	3
368	124	3
260	2	3
188	82	3
83	10	3
79	159	3
181	78	3
192	96	3
238	215	3
141	137	3
227	193	3
86	145	3
109	166	3
225	200	3
76	15	2
195	144	3
286	58	3
22	71	3
304	194	3
1	162	2
199	83	3
308	157	3
325	165	3
143	54	3
24	156	1
0	128	3
108	201	2
285	16	3
151	198	3
287	213	3
199	9	3
322	24	3
72	167	3
146	194	3
171	184	3
170	187	3
251	189	3
223	155	3
11	111	3
82	145	3
204	193	3
268	67	3
187	169	3
61	147	2
181	90	3
23	139	3
120	70	3
244	175	3
271	22	3
193	165	2
154	193	3
14	174	3
133	217	3
272	166	3
134	195	3
247	194	3
91	175	3
248	19	3
126	192	3
237	168	3
123	55	3
174	193	3
56	162	1
265	22	3
243	214	2
204	80	3
169	157	3
203	161	3
82	202	3
323	23	3
222	142	3
152	191	3
135	187	3
192	166	3
172	156	3
140	199	3
187	165	3
206	174	2
320	143	3
247	181	3
120	171	3
120	160	3
185	148	3
158	195	3
24	136	3
285	180	3
215	173	3
143	212	3
341	23	3
13	190	3
147	189	2
123	191	3
237	182	3
83	151	3
185	110	3
55	189	3
305	195	3
297	159	3
326	150	1
199	130	2
328	17	2
309	22	2
190	209	3
108	143	3
125	163	3
21	175	3
300	39	3
266	162	3
208	132	3
279	194	3
284	172	3
230	185	3
112	55	3
301	161	3
289	46	2
13	197	3
115	166	3
195	197	3
285	158	1
186	162	3
12	169	3
52	174	3
261	162	3
156	121	3
279	137	3
223	194	3
80	149	3
76	185	3
46	41	2
62	207	3
175	150	3
110	163	3
76	214	3
291	142	3
[truncated: 16,987 more rows]
