# Supplementary material for: Forecasting effects of transport infrastructure on endangered tigers: a tool for conservation planning
Source: PeerJ. 2022 May 17;10:e13472. doi: 10.7717/peerj.13472 (PMC9121866; doi:10.7717/peerj.13472)
Supplement: Supplemental Information 1 — All data on tiger populations and occupancies across all scenarios and the R code used to produce all results, tables, and figures. [file peerj-10-13472-s001.zip › data_folder_peerj/occupancies/resultsdepleteoriginalfalse-1082563598.csv]

213	102	236
283	139	106
262	128	0
175	187	180
25	120	122
201	132	153
356	48	201
57	93	230
205	58	233
127	158	111
201	139	21
66	107	89
276	72	193
77	131	230
249	113	111
170	144	80
266	61	207
167	126	186
84	145	37
161	139	186
165	190	164
309	128	206
227	137	154
151	92	26
296	112	235
87	85	231
174	111	64
229	116	175
284	127	0
145	177	57
287	76	211
258	107	129
344	71	222
100	144	94
90	120	17
67	97	111
237	155	159
337	83	180
211	96	198
191	75	232
286	78	211
257	75	193
296	40	228
223	142	234
245	52	223
292	39	231
290	87	141
100	146	7
323	39	223
69	103	198
36	137	157
125	120	46
185	103	176
326	66	145
331	35	222
127	139	237
339	57	227
195	139	20
323	87	122
273	51	179
271	50	125
321	97	165
153	131	158
213	64	230
110	142	172
342	64	229
138	107	229
182	173	178
220	75	196
36	138	160
17	121	230
153	96	26
89	96	238
259	46	226
124	122	46
340	81	213
156	88	203
283	116	166
130	127	213
301	134	143
139	108	78
268	147	78
258	129	142
283	39	197
241	143	225
224	91	236
232	77	123
336	21	226
240	86	152
179	95	198
301	91	152
243	66	108
252	176	94
345	41	209
251	116	163
58	131	211
308	113	235
103	111	212
157	180	172
203	198	164
242	61	230
193	133	5
279	112	216
190	135	195
334	108	131
195	128	200
280	121	165
168	152	90
165	93	224
63	130	211
325	93	163
312	78	214
206	80	155
249	160	206
196	90	124
271	102	214
292	45	151
169	187	165
271	112	218
220	153	66
343	48	222
267	59	227
316	61	154
162	138	187
250	60	226
133	171	5
162	153	106
200	81	183
293	97	122
290	85	143
207	138	20
129	114	44
42	130	164
173	126	223
40	116	155
251	175	136
318	34	185
49	134	114
228	52	143
103	145	94
130	140	237
219	146	73
246	169	145
346	103	157
218	69	227
345	34	225
211	114	151
79	104	228
306	118	235
76	126	0
328	60	154
54	106	212
190	65	224
312	55	182
197	103	199
360	117	179
305	44	147
335	119	225
40	94	171
77	98	121
94	109	236
240	130	60
170	101	207
282	117	167
235	89	100
329	90	124
153	158	59
97	106	214
103	143	89
75	91	213
337	101	131
351	94	218
352	107	225
266	90	201
190	182	174
328	139	114
31	109	234
231	77	186
54	87	127
170	163	102
198	68	224
267	105	216
240	120	152
352	106	225
37	116	158
238	112	168
236	123	167
222	142	79
303	146	127
80	123	0
191	137	172
217	92	239
247	83	157
263	164	85
58	99	209
32	135	231
234	99	109
338	46	220
85	115	172
197	88	121
228	119	151
180	171	173
302	40	172
330	89	122
218	68	224
208	130	226
181	137	205
118	127	228
121	124	211
39	140	119
224	86	7
323	80	142
66	140	151
26	107	235
242	89	154
178	182	135
143	136	228
322	112	190
243	151	215
20	120	231
247	81	223
228	112	212
293	140	127
293	131	128
299	57	237
288	115	233
190	60	228
248	167	159
338	84	181
232	147	220
332	58	132
358	86	219
225	132	153
129	123	0
158	167	223
334	83	121
246	123	184
232	110	196
54	102	175
183	104	171
128	105	45
131	153	197
353	115	230
54	113	77
256	76	189
184	125	146
257	135	175
22	113	234
191	104	200
58	97	229
45	126	11
348	66	121
53	104	176
228	69	80
69	143	31
197	75	226
323	74	95
95	100	99
340	96	201
172	169	92
23	109	235
242	126	206
42	98	138
165	141	30
349	52	224
64	96	231
250	154	166
160	93	193
275	147	105
154	84	203
360	100	218
272	98	204
227	144	234
22	134	230
182	189	172
235	93	88
326	52	175
300	65	191
155	143	39
326	89	125
334	39	230
313	148	132
124	157	212
333	144	139
305	101	207
347	68	222
214	78	190
336	134	141
272	152	78
342	38	229
245	142	225
293	124	204
330	78	121
360	109	230
226	126	196
171	118	222
190	109	171
125	154	176
301	132	185
313	50	228
192	82	184
332	39	222
325	101	214
222	141	234
214	88	142
240	162	216
184	87	203
321	84	62
345	46	230
268	61	205
154	152	58
18	130	223
245	164	217
115	122	214
310	64	207
264	152	78
335	33	222
334	82	121
239	155	113
335	98	123
283	45	111
138	130	212
45	119	166
149	113	170
293	76	205
23	130	224
246	136	192
294	77	199
243	142	225
332	54	99
292	142	127
137	167	11
313	54	208
285	106	113
66	130	10
278	112	217
171	144	78
213	67	230
191	136	194
316	53	170
237	142	217
292	93	123
343	126	163
223	58	224
242	129	68
124	140	238
274	78	201
278	137	105
279	47	113
222	82	185
325	106	64
32	99	72
348	136	118
207	61	233
266	56	229
311	44	156
152	157	156
334	71	224
313	144	149
33	100	170
159	107	185
223	65	230
108	116	94
198	88	109
97	119	90
326	121	209
27	125	234
325	89	162
278	92	205
104	118	46
348	33	209
170	118	6
206	119	181
103	124	231
361	127	68
73	143	166
157	102	44
300	140	129
134	140	132
177	93	199
251	168	157
251	164	156
177	118	151
335	125	203
49	132	110
181	183	179
157	160	60
151	109	188
45	98	218
306	111	163
256	79	213
243	82	186
337	96	0
171	181	135
263	135	136
200	106	199
340	116	232
60	97	229
329	111	62
150	112	171
246	78	124
198	73	226
338	119	201
184	73	235
318	93	100
251	46	235
322	22	171
346	104	156
59	101	215
306	87	83
263	147	78
340	145	32
312	35	166
27	107	234
134	142	137
264	106	163
96	98	98
62	121	157
236	96	136
292	123	197
233	67	173
325	113	222
342	80	169
241	132	150
229	56	183
262	113	29
22	109	84
247	168	210
119	169	4
322	55	170
265	119	75
189	103	184
342	46	226
278	81	200
215	84	165
182	74	234
183	115	138
347	50	221
52	105	212
223	129	229
275	121	165
240	70	111
183	80	203
305	48	138
166	155	98
155	142	96
62	90	227
335	124	203
251	112	114
349	127	229
182	103	173
291	105	112
265	135	106
217	95	238
63	98	229
327	135	165
225	76	193
141	175	18
181	82	199
251	160	130
161	114	42
101	151	84
142	104	230
354	114	230
243	134	90
83	86	238
348	96	214
129	176	20
294	121	192
293	45	150
145	97	75
39	108	228
315	113	171
252	167	157
299	122	192
270	113	219
138	134	226
222	67	232
208	78	180
294	72	103
336	107	133
296	41	228
191	68	231
183	140	13
248	141	226
263	125	156
171	117	6
67	101	92
300	137	224
325	103	163
20	140	226
300	111	210
237	95	137
242	75	60
23	127	231
360	82	153
69	136	203
126	144	237
143	135	0
149	133	191
302	89	210
70	104	190
165	127	195
213	139	28
259	77	202
330	57	152
270	141	78
352	76	217
254	82	164
279	113	162
359	129	126
144	183	51
146	181	52
32	112	230
175	91	236
251	134	83
333	27	228
113	132	225
235	114	96
297	102	126
312	111	98
229	122	199
70	107	154
206	125	216
56	99	232
209	114	151
177	191	172
259	151	213
329	20	188
283	100	202
94	120	17
136	114	222
277	55	195
250	173	136
173	185	179
105	127	210
170	108	209
300	143	128
275	104	216
256	88	224
254	59	225
239	121	175
147	163	168
262	166	81
133	143	135
107	159	69
335	20	228
332	53	176
243	135	92
60	118	171
171	109	208
223	91	238
237	61	228
170	145	79
322	117	192
262	159	96
37	135	235
247	59	199
260	144	213
127	165	93
339	51	220
242	102	198
299	144	128
206	69	223
249	46	234
312	95	63
86	102	231
354	139	118
141	117	225
91	126	143
240	144	214
64	146	31
267	94	198
96	102	98
357	110	230
137	150	235
130	137	125
270	61	207
13	136	221
326	58	173
164	188	168
150	173	190
257	161	109
240	90	152
333	113	0
241	154	164
343	113	227
261	61	219
56	125	140
85	107	235
76	92	213
171	110	209
260	63	232
242	84	160
310	109	99
69	111	236
191	116	168
264	122	131
164	123	184
64	131	147
299	98	121
156	166	52
298	53	214
251	47	235
55	101	180
186	96	174
63	125	0
234	50	214
240	110	169
232	142	216
169	133	193
244	92	194
31	124	233
295	69	161
257	151	214
258	48	225
34	143	231
237	93	136
341	82	121
267	43	193
258	114	50
87	141	182
296	67	220
101	110	228
164	186	170
186	87	142
205	65	235
338	51	224
339	106	153
256	66	238
235	57	228
166	97	232
88	117	223
196	83	175
282	40	197
139	112	222
243	54	226
59	105	220
246	170	146
184	65	161
80	95	238
159	139	187
223	112	214
167	119	176
319	99	163
182	94	194
117	129	226
109	154	152
251	165	160
165	88	229
84	97	237
250	155	166
263	144	205
345	78	216
185	72	234
317	112	100
253	70	207
189	148	3
355	133	74
152	163	30
165	186	167
160	132	157
271	95	199
275	133	182
186	62	230
254	52	234
128	150	193
358	94	225
285	100	188
290	137	107
35	117	155
301	59	189
147	101	75
230	63	182
298	74	151
182	75	234
134	133	229
299	77	208
77	140	13
351	116	231
172	102	2
175	139	15
206	144	70
201	90	124
277	96	203
99	115	214
296	143	128
266	157	86
271	159	82
242	107	199
276	113	218
304	78	214
208	132	204
159	131	189
156	170	229
207	60	235
302	117	238
224	145	70
127	156	177
147	131	231
179	176	176
151	129	193
201	72	224
278	116	162
43	138	233
258	152	213
84	140	178
235	69	211
72	98	96
310	102	166
310	129	206
81	86	238
337	80	211
266	92	199
274	95	204
312	47	177
315	130	141
80	126	157
350	119	231
264	52	193
82	146	29
157	179	167
315	89	205
167	171	154
218	74	196
271	97	202
221	75	196
152	143	43
155	124	163
41	103	217
116	135	212
122	142	220
123	127	0
351	63	220
353	86	219
176	95	199
234	149	217
302	62	188
140	180	8
24	119	233
71	116	115
212	54	205
227	110	215
319	74	142
129	111	46
353	99	223
321	44	71
300	113	239
159	129	190
287	89	137
198	70	226
212	141	28
277	140	106
192	179	168
74	111	154
282	90	136
248	123	163
239	128	189
59	98	229
240	100	175
120	167	71
239	111	165
334	67	171
336	68	227
344	44	230
151	86	202
295	59	188
273	65	202
84	98	237
168	100	207
209	76	151
273	73	201
325	88	124
317	48	217
341	97	182
266	161	89
339	32	231
113	127	229
248	173	94
327	123	224
226	120	166
317	87	179
292	70	213
314	84	174
35	90	75
182	97	72
40	114	227
218	141	30
152	117	223
143	180	7
317	137	148
325	98	163
199	192	168
190	142	18
293	122	191
324	73	120
318	66	157
184	174	172
147	142	43
200	194	169
179	173	179
366	125	70
193	178	172
332	16	187
186	75	232
197	59	232
150	179	174
199	56	229
328	96	163
162	168	225
279	100	202
163	108	197
153	164	38
194	99	127
23	128	230
155	141	147
117	155	157
291	142	126
339	98	181
97	109	230
299	73	151
257	103	135
219	89	202
298	38	149
322	147	35
263	94	200
269	63	208
295	46	147
223	69	229
309	92	145
311	48	145
325	129	221
323	76	119
280	61	122
337	132	141
139	134	0
89	146	164
186	109	145
175	186	180
176	144	7
97	101	98
258	102	127
230	77	188
214	145	76
325	100	215
297	43	159
304	147	128
132	112	46
347	93	211
245	107	198
179	85	139
192	177	162
203	100	201
125	171	6
114	126	211
216	92	239
184	68	163
120	133	104
331	79	0
250	127	236
237	62	174
146	151	158
246	48	228
221	64	228
252	129	177
343	138	120
268	114	158
135	178	21
164	101	207
198	132	207
26	109	235
149	164	222
328	84	122
281	147	106
147	115	228
150	129	151
64	140	148
156	158	71
259	138	0
339	89	184
90	111	215
342	86	184
266	75	202
322	105	155
81	140	17
20	132	226
120	153	214
242	77	56
274	151	79
226	93	237
126	174	16
73	120	219
235	141	217
292	90	136
273	129	161
254	149	216
159	141	149
280	126	149
256	171	106
244	134	192
101	134	103
212	120	180
188	102	181
207	134	78
351	92	0
317	107	153
243	115	184
266	111	220
178	77	228
226	56	200
92	141	153
233	50	44
276	64	204
188	96	112
242	140	225
281	54	197
226	74	198
309	61	208
171	183	180
341	103	154
173	96	237
206	139	21
198	133	208
230	141	193
327	52	175
233	157	164
201	62	237
69	89	233
85	134	168
151	176	133
159	153	65
172	84	229
307	64	117
208	99	198
167	173	230
244	85	160
39	120	20
294	64	221
60	139	168
69	138	152
63	134	144
334	98	123
121	152	214
136	116	43
67	132	150
346	86	217
212	101	236
289	117	234
239	136	167
181	188	177
303	58	185
191	146	17
187	136	29
314	40	175
38	113	229
358	119	179
356	50	230
356	78	211
262	97	210
324	99	165
154	162	187
39	137	48
264	155	86
277	105	214
35	128	233
44	116	155
126	165	93
226	57	178
215	125	219
257	84	223
293	74	206
83	84	238
217	90	165
27	138	232
103	131	211
142	124	213
237	161	171
333	29	228
191	102	129
131	146	182
161	130	192
65	138	204
279	50	179
227	112	215
190	92	113
76	134	230
148	183	166
139	156	0
154	170	197
340	40	229
186	140	23
131	115	183
322	84	179
338	31	232
39	106	87
326	83	122
279	139	105
138	181	11
140	128	212
88	107	237
145	122	181
197	128	199
129	137	22
106	116	46
189	185	177
47	107	209
142	148	161
276	69	203
178	89	198
293	79	198
80	141	35
83	106	227
124	123	47
173	95	237
335	104	132
171	108	208
245	76	56
253	52	231
226	105	214
222	75	191
265	143	206
198	111	200
177	122	152
215	138	32
258	91	218
76	117	116
44	93	218
245	90	198
178	75	167
261	160	160
330	38	223
215	114	111
173	145	28
324	98	165
257	156	159
229	143	235
143	182	53
216	134	232
232	54	222
247	105	195
332	143	89
214	81	168
150	103	162
351	66	220
272	45	112
126	153	70
296	123	193
321	83	179
293	142	127
131	129	214
174	185	179
97	132	92
314	66	155
194	187	176
156	107	155
105	104	96
175	79	163
258	105	131
200	121	215
212	113	203
284	136	105
28	137	232
108	121	91
271	83	174
203	61	236
132	129	213
301	43	153
103	142	100
150	181	168
248	107	194
276	106	215
299	71	158
177	92	199
312	80	213
253	56	234
282	97	203
109	112	96
186	138	24
351	104	153
251	158	148
210	111	112
183	71	235
159	182	183
136	118	218
299	121	239
45	146	230
262	80	203
282	131	99
309	38	163
145	182	51
140	121	44
187	176	172
230	138	28
38	145	118
256	133	175
190	138	171
347	37	226
294	146	126
290	112	232
267	88	202
210	141	26
114	124	229
231	109	211
203	87	180
178	95	198
132	170	6
319	52	170
320	107	154
329	103	212
249	55	233
331	116	224
281	94	203
64	87	240
245	158	192
338	117	226
193	125	203
230	85	179
320	46	31
198	66	236
133	177	21
58	129	210
353	50	229
149	168	177
288	72	216
192	66	231
313	78	203
54	125	26
291	64	216
135	156	187
317	144	136
75	112	234
226	138	80
224	120	166
113	126	212
43	147	228
205	110	61
343	25	120
266	89	202
183	132	150
87	107	235
346	59	190
190	149	1
274	80	198
151	103	36
338	136	55
339	118	202
152	152	165
309	126	238
101	130	210
103	121	44
180	109	136
351	47	221
284	77	213
178	114	146
239	164	188
329	126	202
323	18	175
122	167	72
157	136	190
315	54	25
239	114	168
247	62	195
236	79	58
330	31	210
316	116	173
36	135	234
106	106	96
297	84	144
330	40	222
308	108	164
108	135	169
323	112	167
327	121	223
244	99	197
225	148	163
106	126	226
59	107	219
341	75	121
225	118	164
17	131	225
121	159	175
140	137	225
224	128	228
102	105	96
213	131	226
327	106	64
174	102	198
203	135	19
335	50	175
323	113	167
233	99	205
65	115	231
291	82	200
130	169	3
352	86	218
358	139	113
331	24	222
85	109	211
273	151	78
340	80	214
228	147	168
261	96	211
298	59	191
219	52	202
218	71	225
120	169	5
286	121	171
328	118	164
58	135	147
250	168	157
226	108	215
255	97	191
207	84	172
208	134	228
74	110	195
332	129	168
164	96	198
176	111	136
53	118	135
353	56	57
128	122	213
296	72	160
149	99	173
259	91	216
321	134	191
327	145	35
142	182	6
82	117	118
301	117	237
301	64	189
317	35	176
82	113	224
111	134	102
278	133	81
171	143	28
148	146	49
87	137	162
72	121	116
189	68	231
350	85	215
282	142	107
137	115	224
78	136	153
35	132	162
109	118	91
186	100	170
310	93	144
185	120	139
66	146	31
342	81	166
324	111	150
220	82	184
198	64	237
248	150	217
238	133	221
208	147	69
201	103	200
126	126	213
221	74	183
298	76	149
181	180	184
176	91	199
147	156	189
75	131	230
35	138	161
263	100	213
333	125	203
228	123	198
38	95	171
268	154	78
51	119	136
143	104	230
249	96	190
311	61	146
309	49	196
65	127	209
246	107	199
316	36	176
271	58	205
284	131	139
332	112	94
335	89	136
303	126	187
221	124	183
170	122	221
122	154	178
256	52	236
11	136	221
281	55	195
58	108	219
225	131	230
262	138	0
177	128	192
238	123	187
331	34	220
186	79	216
315	62	153
289	87	165
117	160	152
112	121	91
292	62	216
323	124	233
323	141	142
135	143	141
89	100	212
327	84	122
298	110	210
220	93	238
72	97	96
71	137	153
30	106	85
219	149	68
358	143	74
189	65	228
288	102	190
273	76	195
156	113	25
137	142	34
345	57	126
202	133	202
297	77	139
329	34	217
221	133	231
104	117	45
186	135	199
23	114	235
270	62	207
174	187	177
286	120	189
101	149	85
184	63	140
356	121	184
163	184	176
348	111	228
164	129	195
310	145	138
202	55	230
283	98	202
185	110	143
88	118	224
287	79	212
302	103	212
155	97	184
61	95	226
193	129	199
86	125	17
224	53	201
142	100	76
131	125	213
154	159	61
323	22	175
255	102	183
51	113	133
211	138	29
156	101	188
261	65	233
327	25	184
264	97	198
296	48	159
193	96	121
109	151	153
255	174	85
162	129	193
178	101	196
207	133	228
37	88	74
174	127	223
191	119	141
39	113	230
143	112	229
183	144	6
278	93	205
261	134	130
83	105	226
60	123	17
313	145	147
258	115	73
190	71	233
232	60	181
97	116	211
257	121	195
279	94	204
270	57	204
257	138	176
304	79	211
26	140	118
308	127	240
223	55	202
279	137	104
178	96	198
60	131	211
222	135	26
256	135	178
160	112	184
214	144	77
208	141	24
107	123	213
345	25	149
250	55	232
60	135	176
235	117	179
268	157	79
310	104	164
227	73	230
78	81	237
263	58	194
49	130	34
166	150	84
60	100	212
145	104	75
71	125	116
251	81	163
248	105	194
194	189	171
155	139	148
336	117	225
283	78	207
251	154	166
130	164	102
278	136	104
323	109	98
338	87	182
65	109	218
121	166	74
81	91	238
292	76	209
185	146	18
111	135	174
328	51	177
131	159	183
303	70	215
318	50	203
298	103	211
199	69	224
171	190	173
237	68	171
179	174	177
252	134	89
195	186	173
337	47	227
180	93	194
202	58	231
141	126	213
268	121	61
164	177	135
155	185	173
321	128	201
194	79	182
303	131	196
261	148	80
142	143	147
181	121	147
128	169	7
89	93	238
324	106	102
211	66	231
295	54	130
346	32	223
39	109	229
250	75	125
267	130	175
284	133	151
245	104	199
227	49	143
341	41	225
271	136	207
93	111	219
341	91	183
202	142	21
337	86	44
350	89	214
295	55	181
320	49	218
264	121	132
70	110	185
190	189	170
83	127	148
205	116	178
263	44	182
333	38	222
37	119	230
13	128	224
330	100	128
281	136	78
251	58	230
360	103	233
190	175	163
264	124	154
226	68	227
114	118	89
344	62	219
87	91	238
266	86	204
359	102	233
193	90	111
187	184	170
300	68	128
245	68	105
232	80	118
254	123	204
211	95	238
215	93	239
308	42	152
154	141	96
250	83	167
88	143	177
287	65	113
345	87	205
306	121	213
126	148	193
297	138	129
168	186	170
170	170	176
206	110	61
171	182	181
241	75	103
201	130	141
222	125	181
65	120	0
182	131	158
213	127	214
286	102	150
291	115	235
322	115	192
282	122	165
210	63	231
46	132	111
355	127	137
251	150	216
51	118	224
135	176	14
169	142	30
248	112	147
270	78	201
338	147	32
124	116	45
299	125	189
58	133	211
97	137	154
241	107	193
307	107	165
335	31	233
170	99	236
149	127	153
270	92	200
54	108	214
262	71	229
158	140	186
180	144	6
194	107	199
212	57	208
199	132	15
273	54	193
237	147	216
255	147	213
139	136	225
216	137	29
83	132	226
233	102	206
182	136	46
252	52	231
286	70	214
331	90	122
358	110	231
51	90	223
255	61	227
308	75	215
51	144	121
108	119	93
50	90	221
347	61	231
272	117	157
347	108	153
31	140	230
332	27	222
258	142	78
229	85	181
326	29	190
181	187	177
297	80	191
267	66	232
255	114	114
341	123	168
280	72	210
288	125	197
150	151	157
327	20	183
261	140	135
323	62	0
232	81	100
194	61	234
226	91	237
298	130	181
295	63	222
48	136	118
304	99	128
178	87	198
267	45	122
330	20	188
334	19	222
322	138	148
185	62	202
219	83	163
113	154	154
335	30	233
64	126	20
237	137	138
157	156	70
317	55	171
248	153	217
153	120	205
208	109	109
128	140	237
326	16	179
191	188	174
292	48	159
188	193	162
321	144	141
84	104	229
236	125	215
252	54	234
162	118	221
325	85	123
38	99	226
258	85	223
270	98	204
350	98	212
76	116	182
82	141	169
146	134	231
219	78	186
205	105	235
197	195	170
324	94	163
262	61	229
177	168	88
26	135	230
321	74	140
334	29	233
330	48	137
174	88	237
215	136	32
282	47	116
206	94	133
200	192	171
305	57	185
146	147	154
323	103	213
161	178	185
235	132	142
99	132	210
227	57	200
144	121	180
344	100	151
304	112	237
265	98	198
290	118	233
232	84	61
53	89	229
237	101	170
259	82	203
18	126	228
316	32	178
145	183	53
317	131	193
167	98	231
341	21	225
77	96	122
314	131	206
337	23	226
163	137	25
190	76	232
116	132	224
231	61	171
326	123	223
196	80	185
48	108	209
306	127	236
20	123	230
188	92	173
291	52	213
246	160	210
226	98	113
241	123	209
286	101	214
175	112	220
229	52	213
187	103	181
32	138	233
154	140	148
188	132	156
90	116	229
135	124	182
34	93	75
78	115	231
194	66	231
262	124	153
364	117	178
139	129	211
303	40	172
196	133	223
293	113	236
253	88	226
363	110	233
291	78	211
284	112	161
336	126	168
178	112	147
294	107	112
131	163	103
229	97	205
208	111	110
168	153	96
146	102	76
278	75	200
160	105	198
320	110	100
171	102	210
259	120	132
185	188	174
278	44	106
171	163	100
303	51	142
78	138	153
280	137	105
246	55	231
183	82	202
138	131	212
185	118	139
351	115	231
251	156	157
73	131	154
153	163	187
20	108	84
275	119	156
156	141	148
147	135	225
353	124	179
92	122	45
276	129	149
218	55	202
217	78	192
336	131	143
196	180	171
233	149	216
72	122	116
256	147	216
341	113	225
289	91	136
257	127	173
286	99	0
310	134	147
253	50	235
270	125	176
323	41	216
295	76	201
128	152	192
117	141	214
74	107	225
205	72	225
328	54	175
164	176	135
337	95	181
163	134	0
273	52	182
280	84	199
104	135	103
312	141	152
352	54	217
321	120	234
293	98	124
277	129	143
87	134	168
231	100	207
192	119	164
226	112	215
242	52	227
241	97	137
229	99	208
168	165	98
274	143	105
77	82	239
144	177	65
209	77	155
110	129	212
342	51	229
244	57	228
296	108	210
277	126	101
146	123	43
196	107	200
134	167	8
167	164	103
214	67	224
201	97	136
274	140	206
225	57	200
241	112	173
317	93	100
245	59	234
171	167	93
296	91	123
76	141	31
189	190	170
361	123	131
347	120	231
358	100	0
148	159	69
210	136	228
208	128	228
233	153	223
178	178	180
121	120	211
182	69	234
340	49	232
281	112	215
357	87	221
61	146	32
105	147	92
253	165	161
194	116	199
156	151	53
80	143	36
177	105	195
226	109	215
156	108	145
139	103	215
252	163	153
49	104	208
253	110	151
146	152	161
124	170	13
86	124	17
302	94	125
258	112	88
341	19	226
314	133	193
33	106	230
68	105	128
288	140	209
180	191	171
241	95	147
320	141	98
260	116	51
260	108	119
337	119	203
267	79	203
110	137	211
298	63	193
225	90	237
288	86	140
303	80	212
310	44	150
135	154	188
218	90	170
128	170	13
302	41	157
128	131	228
295	106	112
342	109	133
242	67	108
345	92	209
296	141	128
321	27	176
93	133	209
307	36	158
203	55	227
349	44	222
345	107	155
140	179	15
340	128	163
327	91	126
225	97	203
285	145	29
324	30	187
241	150	225
163	165	66
204	108	235
84	125	16
250	134	194
121	157	177
209	144	70
40	131	49
229	110	211
175	165	90
119	143	182
225	95	236
161	127	186
134	159	0
252	76	207
79	92	238
229	144	235
77	132	229
320	34	177
274	135	180
64	97	231
291	54	130
318	33	184
347	133	70
163	116	201
227	135	154
281	42	109
339	144	32
294	59	186
106	127	227
293	112	210
162	106	194
201	99	135
346	58	126
323	117	191
198	63	237
155	176	194
263	141	206
81	130	151
347	114	233
144	133	231
143	123	212
76	102	93
139	125	212
245	119	190
76	94	96
275	80	200
346	128	230
158	176	7
338	36	187
353	95	220
80	82	238
330	76	121
101	131	209
319	109	63
171	123	221
92	125	144
201	56	229
354	129	73
182	66	226
258	158	154
296	144	128
41	148	125
101	117	45
75	103	92
316	120	171
302	82	148
53	114	173
247	100	187
35	96	73
204	94	126
208	76	181
290	107	112
240	103	196
73	98	95
250	82	193
251	137	0
353	138	118
225	67	226
206	196	164
151	97	184
311	143	152
313	108	151
298	71	158
251	96	191
251	146	219
197	56	229
79	113	156
348	39	213
85	119	224
240	125	210
259	74	201
231	68	195
356	89	220
345	109	153
173	177	156
223	72	228
334	105	131
57	130	0
150	160	191
159	114	184
264	87	202
165	95	224
256	140	14
356	134	110
334	15	188
108	153	153
231	129	220
289	68	117
334	85	120
195	89	181
253	72	207
165	167	62
257	79	216
109	142	173
267	52	182
158	159	64
102	135	109
338	104	133
267	106	218
184	119	138
190	124	202
174	118	218
336	93	182
321	136	145
[truncated: 29,884 more rows]
