# Supplementary material for: Forecasting effects of transport infrastructure on endangered tigers: a tool for conservation planning
Source: PeerJ. 2022 May 17;10:e13472. doi: 10.7717/peerj.13472 (PMC9121866; doi:10.7717/peerj.13472)
Supplement: Supplemental Information 1 — All data on tiger populations and occupancies across all scenarios and the R code used to produce all results, tables, and figures. [file peerj-10-13472-s001.zip › data_folder_peerj/occupancies/resultsdepleteoriginalfalse-1094728286.csv]

88	111	169
241	138	229
177	129	180
146	133	204
237	158	162
175	85	185
162	130	220
325	17	71
348	46	208
325	77	149
182	117	66
130	137	133
212	57	225
282	87	193
334	11	64
272	144	29
318	115	206
282	143	202
356	130	136
286	94	162
24	133	197
246	95	149
226	146	133
192	116	155
135	168	1
214	93	178
251	144	218
132	114	172
336	116	181
338	108	141
188	67	229
335	62	192
314	46	65
224	116	196
205	86	109
197	141	8
182	62	124
222	72	109
236	52	65
156	92	191
248	154	154
320	53	115
184	174	9
288	135	189
308	84	165
49	101	139
231	119	176
148	127	201
286	70	182
246	131	212
234	63	151
48	116	103
81	95	215
287	72	181
341	61	196
194	179	61
181	93	16
176	77	227
224	49	111
275	150	29
158	131	206
183	141	8
115	132	207
296	127	222
252	53	172
209	74	231
321	42	207
143	115	143
300	72	0
148	146	19
66	129	223
172	86	182
190	112	124
192	176	56
280	41	214
202	80	109
168	175	197
178	166	16
231	139	229
343	63	196
192	136	111
266	124	157
73	105	213
255	64	163
172	178	188
275	134	214
63	117	135
184	181	90
151	137	142
144	162	215
329	115	181
201	81	109
172	111	68
333	25	211
110	147	123
235	139	89
42	143	226
77	138	149
290	143	157
139	103	69
195	124	98
338	15	81
121	147	219
343	26	0
25	124	234
337	146	132
285	50	168
248	92	146
270	142	29
244	80	137
69	117	112
197	55	230
240	159	161
233	112	172
211	91	167
359	113	142
153	143	17
260	74	89
213	109	158
330	102	144
134	176	45
351	83	226
46	119	225
329	83	84
128	165	1
157	166	58
338	113	176
27	136	199
230	106	187
186	147	7
49	97	125
349	63	218
181	102	152
349	139	137
123	132	118
128	147	215
334	31	212
9	134	74
191	89	109
24	127	231
276	121	201
323	134	139
343	35	214
332	113	138
337	75	211
105	155	119
284	66	185
146	159	25
316	66	178
346	141	144
194	127	60
228	147	0
133	138	135
346	115	167
285	118	202
312	80	92
121	130	142
165	179	185
146	141	22
257	97	236
140	114	151
241	166	0
90	147	123
277	98	97
340	131	224
241	100	193
83	95	216
115	118	0
55	111	116
214	60	230
339	124	139
221	53	143
358	137	138
320	100	176
29	130	234
282	64	186
61	113	108
251	105	98
166	188	0
226	120	98
264	132	130
203	112	158
78	95	219
136	118	190
178	139	9
326	74	173
165	147	14
347	92	222
299	122	219
67	106	151
197	99	157
235	116	175
100	135	151
282	134	189
26	111	236
346	99	224
328	109	142
312	125	219
203	60	227
187	82	223
351	87	227
353	48	79
344	26	0
235	115	172
107	149	139
186	109	185
34	139	216
235	60	150
197	76	140
365	127	136
185	102	154
155	140	142
196	59	228
146	127	157
208	75	109
293	100	169
232	129	171
65	106	228
96	111	172
126	140	168
316	148	125
335	40	217
322	144	129
170	182	184
332	78	201
22	109	16
174	136	11
157	137	144
257	51	175
335	55	190
324	136	136
274	118	182
262	99	236
195	73	223
186	110	185
95	114	170
176	173	41
78	145	137
324	46	209
241	164	125
303	144	124
179	146	9
222	54	143
309	77	135
185	126	81
205	121	95
345	22	94
318	74	232
295	111	159
204	114	158
54	135	61
306	70	240
223	58	229
317	129	134
209	80	109
337	65	203
62	106	229
342	76	209
304	86	162
198	185	80
298	107	135
285	74	61
275	122	202
213	71	232
331	103	144
326	66	180
162	158	44
292	125	222
183	103	153
156	87	197
227	106	154
228	75	111
23	136	80
192	193	6
153	175	130
79	127	185
337	61	193
361	83	227
290	45	184
248	105	97
227	92	203
266	80	170
150	166	229
314	137	131
166	160	36
304	75	238
252	129	160
164	189	0
297	139	142
239	85	142
341	129	131
304	132	211
199	190	61
361	130	136
237	118	39
273	81	144
187	73	230
175	109	28
118	139	168
123	151	182
163	167	204
189	141	7
156	108	184
339	97	100
313	61	178
287	69	181
327	138	210
69	116	92
256	51	176
56	103	124
171	126	182
154	175	132
119	125	209
70	90	219
158	125	206
338	93	99
220	147	0
177	175	43
248	162	161
335	72	213
254	74	180
324	86	175
191	127	61
150	117	137
90	95	130
86	110	114
347	55	56
343	103	0
217	137	8
155	126	162
91	99	129
235	153	191
195	58	228
121	133	213
229	98	204
120	171	0
291	45	187
283	125	215
226	126	115
258	66	160
319	122	209
143	101	169
181	97	20
167	88	166
142	105	150
71	126	182
215	126	204
69	120	29
271	128	157
353	85	227
146	179	59
235	76	201
354	94	229
43	142	226
346	94	223
343	115	174
326	138	210
199	194	4
42	128	230
272	57	93
332	83	82
169	104	232
321	66	223
12	134	76
64	124	0
234	114	172
235	112	172
361	117	222
297	85	144
221	112	25
208	94	167
60	93	224
296	123	220
240	106	138
297	79	142
46	112	108
121	148	219
359	82	140
275	45	3
244	157	156
68	129	124
106	109	167
151	184	47
328	145	128
57	108	229
258	145	76
258	118	240
306	73	0
283	84	139
109	133	145
142	125	156
77	94	218
89	137	134
331	15	75
11	132	76
203	90	53
194	57	227
327	29	79
267	45	72
132	162	66
104	120	101
193	126	98
266	151	29
175	78	228
156	156	63
264	122	237
252	135	226
338	37	214
274	107	97
170	181	184
247	126	199
217	126	204
225	56	142
269	156	29
197	120	97
252	147	216
332	129	147
71	108	0
211	76	109
217	54	143
19	121	116
151	122	163
154	152	33
303	140	162
321	29	70
317	32	58
188	59	122
46	106	114
154	133	239
79	88	219
283	41	214
338	53	57
322	130	134
172	99	231
214	138	14
144	116	144
169	162	25
284	88	142
249	70	0
205	141	10
110	116	70
251	91	140
171	189	44
290	61	168
320	81	176
332	23	209
276	70	182
298	71	239
188	79	224
356	80	227
47	146	87
209	92	167
239	134	162
291	50	176
344	56	48
136	150	18
296	126	222
117	135	146
248	79	139
304	50	218
301	98	135
184	121	47
263	86	146
203	100	175
173	188	54
273	80	144
265	120	235
356	88	229
347	53	56
200	55	230
81	96	217
78	111	213
169	155	21
326	54	108
252	117	233
167	155	28
323	70	172
319	105	42
330	93	178
93	92	75
365	118	221
122	148	217
351	71	55
161	110	182
288	123	215
294	103	136
338	120	181
269	72	189
158	93	231
295	43	3
191	114	125
229	70	228
323	22	72
122	165	0
250	52	207
355	83	227
291	127	222
193	63	229
282	73	186
188	145	7
304	105	139
283	94	191
332	74	210
311	73	236
232	96	203
199	100	155
312	85	174
241	74	125
180	69	230
303	89	167
113	135	195
241	66	128
149	125	110
271	82	149
13	141	74
167	179	179
269	60	178
259	74	89
320	76	166
318	95	179
247	69	90
170	115	190
249	49	202
211	104	159
204	120	200
335	136	227
240	51	128
215	145	0
302	39	61
209	120	201
177	139	9
97	148	120
308	109	214
185	111	76
265	56	163
119	165	110
224	92	186
290	64	232
214	130	205
83	119	194
269	137	56
207	66	145
88	122	54
276	139	85
196	114	108
93	90	75
267	90	146
353	73	218
327	114	177
305	46	10
26	107	148
294	120	202
269	55	95
293	133	189
185	62	229
318	145	126
172	189	79
231	147	219
34	119	237
59	124	14
330	26	82
185	65	229
306	139	167
316	109	106
144	139	17
348	107	225
203	144	7
187	146	0
192	137	111
91	108	171
262	108	237
260	76	137
199	188	69
209	65	231
321	50	207
63	142	146
235	81	137
297	117	215
192	119	132
267	58	66
192	185	80
155	173	62
314	39	22
255	63	62
325	73	205
307	61	234
145	127	155
261	130	0
313	37	24
225	123	148
103	131	219
354	98	230
172	94	181
242	64	149
291	101	134
169	140	12
342	131	223
293	97	171
332	87	0
39	104	50
154	111	181
200	61	227
269	108	97
36	135	237
184	114	72
238	68	149
279	94	87
237	155	162
335	38	210
273	53	63
232	147	219
195	75	142
302	86	101
48	115	233
234	158	0
141	141	26
189	177	56
27	141	61
341	50	169
160	104	105
104	142	144
318	137	138
303	62	239
282	118	204
136	105	180
153	173	132
277	60	183
76	132	200
200	63	230
265	129	127
169	130	224
357	82	228
232	136	230
284	94	191
237	132	225
74	131	200
213	62	231
109	136	152
309	51	219
23	107	147
181	73	229
135	150	18
227	129	163
195	84	109
185	190	0
92	92	130
159	168	204
159	183	94
181	134	217
60	129	140
253	164	159
321	51	147
140	145	146
228	111	173
181	176	89
66	105	225
164	149	18
252	130	228
338	76	206
350	117	144
270	105	97
298	104	35
319	114	205
288	54	172
361	89	229
322	97	177
361	126	136
22	132	80
12	131	111
195	177	8
223	114	25
253	60	144
222	76	109
221	75	109
193	75	224
240	132	3
247	94	148
342	81	84
178	86	116
66	136	169
117	134	146
120	158	119
190	102	155
241	160	29
180	143	9
86	125	54
151	130	238
320	127	215
145	118	129
165	117	192
220	85	165
61	107	229
177	168	49
352	134	142
200	76	109
142	140	21
221	65	231
322	141	127
102	150	120
347	50	54
316	112	211
104	128	218
262	69	0
155	163	43
208	142	12
343	47	0
142	139	21
100	109	170
341	83	82
40	100	51
153	100	171
103	109	169
175	120	149
290	115	200
323	92	179
351	51	57
244	106	183
246	121	37
113	121	108
247	88	140
158	114	181
130	177	45
285	145	118
253	154	157
282	128	200
113	127	212
262	43	89
330	27	84
161	160	60
344	21	129
99	141	143
33	125	237
357	91	140
245	56	206
329	125	181
56	112	116
251	131	217
179	73	229
40	114	234
161	125	200
238	116	174
255	88	165
167	153	24
263	156	29
219	155	0
178	89	131
104	155	118
222	67	229
34	110	149
355	127	222
311	143	142
345	116	0
301	126	219
285	124	215
178	144	10
305	94	154
49	117	233
276	44	0
75	132	200
116	153	117
123	170	0
177	106	136
225	117	198
286	56	92
246	132	199
349	94	222
244	165	132
233	115	172
223	106	183
328	83	107
330	81	149
282	65	187
340	18	0
333	92	100
257	104	237
288	91	144
139	168	72
106	147	141
218	74	109
157	170	200
178	171	133
196	81	109
232	63	151
313	123	219
280	52	173
296	60	237
171	98	231
87	107	117
192	130	59
251	59	145
265	102	236
53	133	64
347	38	211
226	125	128
199	134	93
287	90	144
165	183	89
48	139	73
129	175	45
141	106	152
267	55	155
146	112	127
228	69	111
236	142	216
307	99	135
159	171	130
131	106	126
347	135	147
137	142	139
192	190	14
269	111	97
317	91	185
60	107	229
323	45	206
112	159	112
337	106	142
239	53	99
125	148	95
356	54	57
81	109	112
302	133	204
335	141	132
177	110	12
92	91	130
183	63	124
161	173	158
317	95	181
257	80	91
286	42	40
364	120	220
185	92	109
133	157	0
225	76	109
81	107	114
114	123	102
338	73	208
208	54	228
125	144	0
234	81	137
29	117	116
198	136	13
263	159	30
167	164	29
153	124	164
170	116	190
270	47	72
328	40	205
331	46	206
176	141	10
250	70	125
207	112	157
276	97	134
236	75	125
189	82	223
222	110	160
331	51	123
240	138	227
339	105	138
227	103	196
285	80	0
103	137	148
138	121	114
150	140	142
65	118	45
68	135	171
88	114	121
21	134	78
288	109	137
35	96	84
180	185	94
240	131	213
338	45	204
232	68	111
276	103	97
296	58	235
20	116	240
90	146	124
237	106	152
205	137	14
191	143	1
196	179	55
102	134	188
157	133	178
175	165	21
354	100	224
224	137	178
68	90	227
252	116	233
140	137	143
223	128	199
160	152	23
155	136	142
350	85	141
278	49	169
276	119	185
286	59	121
235	160	125
336	71	217
174	164	54
170	188	80
208	57	229
168	158	28
140	103	125
173	142	13
126	165	0
304	85	139
229	72	111
206	198	4
262	51	169
169	174	225
351	74	125
257	135	177
228	93	203
313	85	176
322	48	208
319	77	93
170	172	226
208	111	157
215	149	0
133	163	2
303	42	11
210	89	166
257	116	239
349	110	225
242	95	191
77	108	111
321	78	95
350	56	54
110	145	140
202	109	197
273	144	29
289	43	212
184	127	82
223	136	178
76	90	221
184	131	83
235	118	174
73	125	181
155	168	226
303	121	216
34	133	237
252	172	128
306	91	0
173	163	20
149	126	163
336	132	0
165	166	185
355	96	230
139	154	218
293	111	154
218	152	0
216	63	231
176	104	151
299	107	130
234	100	201
139	158	218
241	140	185
254	143	26
248	75	136
252	97	145
329	63	183
235	98	203
269	133	56
162	99	209
276	65	189
149	156	32
244	147	187
295	137	182
159	138	144
233	94	198
256	87	129
245	48	206
199	132	14
232	61	151
333	90	3
255	143	0
329	13	64
178	104	18
265	143	30
362	117	222
131	121	117
151	90	194
293	47	2
189	147	7
299	116	214
32	128	237
284	132	189
202	86	109
245	102	149
44	99	122
60	108	229
264	134	171
281	126	219
73	107	77
198	70	225
327	122	223
350	70	129
332	24	209
268	76	183
157	164	72
221	104	159
272	41	68
73	91	220
237	81	44
303	72	240
238	89	142
46	136	214
151	97	168
26	121	239
19	132	78
42	141	226
274	57	181
183	127	82
211	94	178
227	59	229
274	145	29
298	73	110
197	97	156
94	136	150
173	80	122
214	70	232
315	115	217
298	75	137
124	147	167
322	74	171
357	132	138
169	96	181
277	83	140
356	106	225
247	101	147
162	156	39
71	116	75
275	110	104
361	106	145
122	126	142
82	111	209
185	69	230
132	107	128
317	102	178
321	116	206
79	106	139
248	149	182
158	187	54
294	118	219
223	112	25
225	49	111
118	119	0
304	34	217
350	98	224
298	53	179
199	111	197
350	126	223
139	115	142
163	185	88
325	121	218
346	23	0
236	98	201
42	142	226
162	159	71
242	75	90
103	138	152
183	87	224
160	114	181
125	173	44
172	138	171
281	78	122
350	86	226
138	167	46
331	11	71
289	81	140
185	115	72
78	130	200
318	121	218
331	24	84
296	70	236
249	79	138
146	96	166
353	104	225
325	49	193
337	73	218
203	91	154
245	131	212
128	153	215
120	168	0
137	139	123
365	124	218
167	89	179
189	80	224
176	98	133
306	98	135
184	176	53
234	111	139
172	149	15
310	125	217
346	110	98
230	71	111
162	136	144
287	127	179
81	117	194
82	90	218
171	183	178
82	108	58
191	192	5
260	115	240
321	53	203
248	74	136
62	139	152
195	91	109
66	87	228
248	69	90
315	107	138
264	141	56
231	116	177
254	42	212
236	80	137
263	62	184
306	108	162
337	33	212
307	74	236
278	85	139
117	139	168
315	125	219
187	89	109
121	126	206
344	136	139
166	105	210
252	170	130
256	89	91
261	148	55
255	173	0
155	184	87
343	86	83
308	94	169
337	131	226
164	94	178
196	141	7
236	81	44
194	114	124
334	77	208
215	105	158
323	126	172
156	95	150
205	105	174
279	86	83
168	151	19
239	135	223
348	45	207
84	87	218
225	144	216
66	145	144
216	112	157
179	87	132
168	103	209
110	129	211
204	101	174
265	77	80
29	113	148
262	63	94
175	175	133
165	149	17
100	133	219
126	166	0
322	93	184
297	62	238
304	36	126
345	135	148
241	168	0
271	67	207
205	124	160
234	151	197
226	141	201
204	113	158
323	118	208
287	99	27
91	94	130
360	129	139
361	124	137
232	102	202
275	54	193
221	89	177
163	89	192
229	50	141
153	115	124
245	81	139
88	110	169
49	107	141
35	126	236
211	83	165
260	139	61
313	48	65
324	141	132
152	144	20
133	119	132
289	139	175
228	132	175
260	60	152
251	84	140
149	99	168
93	121	101
138	173	0
121	165	108
209	73	231
182	61	124
346	29	217
127	174	44
255	146	216
265	82	171
336	53	190
246	75	0
296	124	222
335	23	220
30	106	16
275	86	143
359	138	140
201	65	230
183	176	48
192	85	109
218	137	9
257	65	167
246	111	171
305	66	240
248	53	176
134	134	148
100	149	120
210	53	226
237	73	126
288	113	112
333	145	132
285	142	121
85	138	122
236	131	225
97	100	126
293	73	234
271	106	97
55	97	132
179	141	10
339	26	220
193	133	14
199	196	5
87	94	214
139	116	152
302	129	209
242	107	171
269	79	171
233	80	136
41	99	120
295	93	173
79	108	111
124	172	44
76	83	222
244	113	35
133	110	193
331	135	227
289	95	166
155	161	72
263	164	29
135	124	112
319	36	70
94	137	151
185	86	109
113	152	117
180	65	124
234	144	203
287	117	202
259	104	237
27	138	198
96	108	170
316	131	182
232	153	125
124	136	167
308	40	18
122	149	183
236	156	162
79	136	148
324	100	127
168	92	180
317	75	204
94	147	124
269	113	112
192	118	92
133	172	0
332	43	204
207	73	231
142	141	24
297	103	137
238	104	195
352	94	229
216	100	186
106	149	140
348	102	225
54	86	216
269	126	158
330	9	78
212	72	109
254	57	164
74	134	200
232	134	231
53	110	87
50	112	106
187	114	109
357	141	145
267	141	29
224	114	19
164	99	232
241	51	213
271	61	209
285	58	92
71	112	218
170	127	223
341	112	101
296	39	45
324	97	167
311	52	219
323	56	107
227	56	228
239	105	194
152	103	127
208	101	174
136	155	219
68	142	148
193	178	54
164	137	124
359	134	134
238	131	214
313	35	70
105	128	218
334	36	201
316	61	180
84	120	194
182	121	81
334	29	212
307	100	135
335	47	179
75	115	74
244	74	0
332	79	198
310	111	124
278	84	136
256	46	180
149	175	79
173	147	13
281	90	58
105	132	219
286	108	34
243	155	182
348	39	3
132	158	204
320	93	182
291	93	169
252	102	235
254	122	191
308	86	166
158	135	0
354	111	230
315	108	137
143	133	201
311	133	177
360	100	228
343	65	196
47	126	219
253	173	128
165	150	14
20	130	80
197	92	109
246	73	0
133	105	121
210	134	167
324	129	136
106	105	71
301	111	155
295	52	178
245	83	141
196	129	56
227	147	0
104	137	153
277	52	172
268	107	97
250	127	199
43	149	85
268	157	29
324	144	128
281	118	206
320	143	131
137	121	112
287	97	164
64	107	228
150	111	160
62	113	150
139	117	152
198	57	230
222	136	0
81	121	194
241	93	194
220	141	9
329	33	209
352	100	225
246	94	149
350	93	222
317	48	205
234	87	143
340	17	223
238	105	192
159	89	195
180	139	8
182	115	71
65	90	222
287	89	144
34	126	238
329	81	71
341	76	206
173	182	177
54	123	40
175	126	182
160	90	177
260	121	238
322	77	89
326	85	170
32	113	21
204	143	9
270	130	56
333	131	144
174	97	184
233	133	229
217	85	164
237	148	202
70	97	144
198	83	109
349	135	147
147	175	71
105	156	118
177	116	107
291	85	143
298	110	157
117	169	0
273	135	213
313	119	217
271	141	29
55	124	223
191	147	6
111	146	117
308	78	106
48	93	216
226	136	230
234	69	148
285	49	178
253	125	191
230	117	195
234	104	197
151	161	47
237	75	90
265	137	171
100	114	170
18	122	116
255	169	129
349	108	0
81	143	130
127	127	169
360	135	136
314	135	132
125	117	108
279	92	137
259	158	155
268	96	136
335	137	227
260	96	29
302	87	167
220	80	161
241	121	37
238	153	191
176	166	16
315	57	181
131	133	148
144	132	197
218	140	10
44	90	218
280	144	146
128	142	168
224	121	131
178	102	131
54	129	229
262	120	239
184	108	185
208	74	231
73	140	145
235	92	202
171	110	184
207	63	230
313	147	127
71	143	144
354	121	142
326	135	210
128	138	125
313	74	235
267	114	236
22	117	240
354	45	3
197	119	93
138	108	122
291	46	183
329	92	171
186	142	8
176	189	56
264	63	124
257	157	155
51	139	62
163	138	10
141	99	164
334	10	63
351	99	224
293	124	226
108	140	151
205	126	106
336	16	40
109	127	209
284	39	214
146	103	126
273	126	200
89	134	151
196	139	0
236	56	126
281	70	188
323	81	92
327	25	68
187	136	6
203	78	109
88	130	211
336	22	221
251	128	209
63	121	0
315	47	198
278	44	0
87	135	169
319	39	201
224	98	184
95	101	126
192	92	154
294	137	182
39	148	86
291	136	183
165	88	166
220	137	211
326	122	186
74	91	220
158	175	132
192	122	173
328	60	174
153	181	60
178	81	228
25	133	198
260	137	40
205	76	109
156	112	180
326	76	0
116	158	112
211	129	197
87	116	194
135	142	138
324	16	77
247	102	97
250	162	158
58	109	230
32	134	201
227	130	228
243	72	125
318	96	168
182	135	217
311	109	127
191	109	124
363	118	221
281	98	192
302	136	180
22	114	240
292	60	180
330	15	69
194	59	228
116	143	176
282	93	0
234	124	46
328	35	84
341	78	202
314	138	140
315	73	234
170	144	14
364	123	213
318	80	98
260	167	156
357	142	146
63	85	230
161	169	0
214	105	158
350	104	225
197	103	175
288	69	232
175	143	12
52	106	140
345	43	208
262	131	129
279	124	203
313	66	238
149	177	76
158	188	48
349	50	56
340	126	145
290	111	139
302	52	174
222	80	111
145	113	128
59	100	225
326	127	177
214	62	231
98	126	206
204	62	230
346	98	224
321	109	141
294	94	177
185	189	1
319	69	105
167	101	150
303	120	215
265	66	183
76	138	149
230	128	164
365	122	132
149	118	131
196	183	80
334	125	183
134	157	214
254	124	191
324	106	143
46	133	63
212	69	232
49	105	85
336	66	0
276	131	85
27	128	233
347	137	147
213	93	177
329	136	128
240	49	39
212	96	178
230	68	111
122	118	52
252	133	215
143	123	101
277	84	114
107	119	70
302	60	239
357	116	143
186	140	7
144	102	123
267	164	29
215	74	109
158	140	144
70	141	148
269	147	29
255	154	157
317	47	204
345	26	218
259	149	159
277	108	97
342	54	48
281	121	186
169	151	18
154	119	128
339	77	202
18	110	116
176	140	22
232	156	0
298	124	219
48	112	106
76	97	217
134	142	142
316	35	67
164	147	16
239	90	142
34	89	84
154	155	37
328	32	84
292	96	172
299	46	5
159	141	142
329	147	126
240	133	3
146	113	126
266	60	96
339	47	205
199	131	12
65	101	221
76	110	111
273	95	139
16	141	76
284	103	29
189	62	122
330	43	0
225	100	201
46	122	226
269	91	146
85	109	114
84	127	204
291	90	145
303	63	240
237	134	224
259	69	0
205	112	158
194	181	81
107	130	220
244	76	44
256	161	157
25	115	239
304	59	237
131	150	215
299	134	183
122	144	160
282	133	189
328	88	173
63	139	148
64	92	224
47	95	218
161	101	153
326	13	80
55	120	104
110	122	0
313	135	132
30	109	148
273	56	91
181	141	10
209	58	228
131	170	0
278	131	85
347	123	142
153	84	179
329	120	187
51	127	231
201	131	60
161	142	142
269	154	29
217	122	201
149	152	44
187	97	154
326	47	209
145	159	217
47	100	115
306	114	217
181	76	229
285	141	121
249	75	137
314	145	131
268	136	171
18	124	116
280	129	86
174	81	228
49	110	116
337	52	56
65	143	144
227	109	168
245	96	150
182	181	186
249	174	125
150	179	67
141	152	139
22	135	80
120	128	142
189	132	83
246	91	141
231	102	200
157	86	197
150	163	104
348	31	214
106	112	111
337	140	132
231	90	202
259	94	91
111	143	144
350	49	55
137	119	135
344	129	225
311	34	62
234	85	139
332	15	77
211	52	227
357	89	229
45	105	122
307	39	64
338	140	132
224	101	185
286	101	27
188	87	109
282	102	0
309	52	219
351	103	225
238	96	198
207	141	10
178	74	229
359	83	228
79	115	206
256	162	157
37	107	50
193	135	111
42	122	220
297	144	122
218	52	143
95	117	123
316	75	203
185	180	173
260	50	175
215	80	162
353	102	225
143	119	117
291	61	233
158	108	184
215	55	144
179	179	186
299	119	218
303	124	215
361	132	135
57	93	105
327	61	173
126	136	167
327	127	176
154	171	132
150	110	171
300	47	5
356	104	223
218	130	211
128	159	14
280	63	188
242	113	36
169	141	13
63	99	103
174	141	10
190	79	223
239	140	215
208	103	173
159	175	132
203	66	226
300	79	140
271	151	29
312	76	0
217	95	187
285	113	184
240	134	223
226	103	198
275	83	145
222	128	199
208	123	202
274	160	29
146	134	203
260	108	235
206	103	172
144	146	31
37	128	237
289	68	232
270	71	191
163	149	19
35	109	50
346	111	0
275	55	194
339	46	205
154	83	179
195	144	1
279	81	136
262	94	87
298	132	185
270	43	99
233	149	202
138	176	0
329	122	187
76	84	222
36	106	50
284	48	179
341	93	222
215	127	209
267	122	236
229	62	228
89	103	167
227	81	111
199	77	109
180	86	115
82	139	131
74	92	221
47	110	121
221	87	175
116	135	152
72	146	136
170	148	18
278	130	98
339	110	0
139	144	146
245	62	197
200	109	200
306	94	164
127	166	0
190	145	7
161	120	194
354	112	230
190	117	132
205	66	225
244	164	132
315	71	126
319	99	176
252	145	215
44	140	226
283	78	121
175	180	187
331	41	202
53	102	99
234	145	199
269	74	185
344	69	212
98	127	206
23	118	240
31	124	234
333	87	10
327	120	182
231	81	136
335	50	187
325	55	111
338	49	93
179	100	129
135	149	207
205	64	229
327	33	83
171	138	222
63	125	0
169	112	233
154	114	162
315	89	178
203	59	227
162	173	199
318	142	140
27	134	199
200	187	13
191	91	154
133	118	180
53	131	63
220	77	109
259	101	237
328	123	187
327	112	141
78	88	220
220	73	109
189	72	118
321	136	129
233	118	194
289	53	0
38	110	50
144	101	147
276	101	0
286	54	172
342	32	217
240	86	142
257	111	97
287	140	175
241	153	189
59	134	163
261	94	85
239	123	75
340	44	208
101	140	147
316	74	232
44	100	122
166	169	226
61	106	229
326	120	219
336	59	192
189	59	122
184	123	81
329	101	181
255	142	213
317	112	108
243	60	212
106	115	70
231	61	227
327	135	225
339	135	150
209	117	186
208	66	142
351	131	143
215	116	142
168	163	28
348	120	144
281	68	188
216	106	158
312	113	216
302	100	156
55	105	204
260	159	155
134	104	121
259	81	80
289	52	0
156	163	72
158	90	195
162	178	185
343	75	210
297	63	239
253	74	180
30	128	235
154	108	169
227	134	230
209	141	13
[truncated: 29,884 more rows]
