# Supplementary material for: Forecasting effects of transport infrastructure on endangered tigers: a tool for conservation planning
Source: PeerJ. 2022 May 17;10:e13472. doi: 10.7717/peerj.13472 (PMC9121866; doi:10.7717/peerj.13472)
Supplement: Supplemental Information 1 — All data on tiger populations and occupancies across all scenarios and the R code used to produce all results, tables, and figures. [file peerj-10-13472-s001.zip › data_folder_peerj/occupancies/resultsdepleteoriginalfalse-1408850927.csv]

157	98	149
229	131	179
360	141	38
92	105	214
360	86	86
39	109	168
342	60	114
213	132	231
298	87	94
283	94	29
217	109	0
222	104	50
233	71	51
343	20	55
288	61	126
241	58	203
215	128	236
275	136	69
336	135	70
323	68	174
133	110	152
257	60	207
54	97	184
297	88	38
274	67	207
327	51	107
202	61	125
286	65	131
150	107	121
268	49	54
124	159	23
206	72	106
286	102	74
338	147	31
230	108	78
216	59	108
27	139	72
176	112	132
53	122	38
170	96	156
347	89	76
304	78	90
62	106	133
345	28	219
286	80	0
93	116	94
236	56	101
63	85	225
147	118	189
86	126	150
183	178	112
146	157	195
197	61	131
275	59	206
95	106	197
40	135	149
252	120	150
131	113	90
110	157	0
188	79	0
294	77	83
35	141	127
251	50	213
141	159	197
289	66	133
172	179	167
71	135	0
230	134	180
306	130	225
269	126	215
256	152	155
156	136	0
330	49	15
242	96	79
326	29	142
307	128	203
131	124	210
299	45	49
247	64	92
235	66	95
93	113	172
222	132	230
280	43	59
270	133	14
37	140	132
325	95	108
253	68	0
360	112	126
193	95	0
194	74	125
269	111	115
176	104	0
312	56	0
106	111	175
323	71	125
50	128	220
295	91	14
220	132	204
136	158	220
353	118	43
164	119	176
289	117	59
242	137	14
299	100	39
254	82	107
107	143	0
216	56	106
85	132	0
287	39	206
246	115	208
157	94	151
56	116	40
243	148	227
246	65	90
225	80	0
168	162	104
353	52	56
317	73	128
205	102	219
295	45	50
203	83	0
262	146	7
244	104	83
262	67	212
164	170	224
305	111	201
191	192	89
51	89	175
302	61	130
65	134	63
83	121	199
330	75	62
270	158	10
258	54	212
221	100	74
333	126	137
131	171	64
222	58	106
259	130	201
234	158	10
326	98	108
351	139	40
217	77	0
63	109	149
214	88	0
350	118	44
232	69	51
349	64	118
256	62	210
140	165	109
76	145	62
250	62	0
257	66	208
259	143	174
193	73	130
18	124	106
291	94	27
246	104	83
307	143	0
42	103	170
16	136	101
303	35	220
269	80	96
148	124	112
142	174	79
259	87	102
162	112	97
61	113	105
83	138	0
155	99	133
172	130	208
184	102	0
333	15	149
266	92	100
94	97	18
248	116	209
254	52	213
352	89	69
163	109	16
329	130	124
272	87	11
196	182	135
235	148	216
328	85	62
128	161	21
305	130	225
258	151	156
299	134	0
159	117	87
229	132	179
142	105	178
156	147	28
94	119	171
264	80	0
309	145	0
57	99	182
296	132	10
299	83	93
335	99	43
313	132	120
78	96	137
253	105	74
197	107	217
29	109	219
351	92	79
176	174	91
176	126	163
273	72	66
248	75	0
181	139	28
326	127	122
233	88	84
67	99	158
241	145	223
328	70	0
327	100	108
251	142	197
210	81	0
306	59	0
334	64	107
331	72	0
213	142	0
94	142	0
67	112	150
54	89	181
327	28	141
292	135	13
200	70	123
224	112	50
343	50	161
306	101	110
231	133	180
329	26	141
283	56	80
339	118	95
319	91	99
286	44	60
193	106	217
13	130	101
224	92	143
273	68	207
193	96	0
262	101	116
43	145	133
317	49	204
193	97	0
289	124	221
222	56	101
200	80	0
91	102	198
42	104	217
309	127	162
196	86	0
247	49	211
200	132	36
119	116	13
198	105	218
107	135	153
258	168	10
218	70	107
164	161	108
248	130	231
160	171	195
238	89	78
342	39	169
238	159	10
303	63	128
189	73	1
356	104	131
307	44	47
276	97	54
183	180	114
333	112	93
361	108	127
90	86	25
24	119	221
50	108	86
245	59	204
322	63	182
61	91	221
265	72	211
348	109	141
155	97	133
188	187	110
215	93	217
136	165	23
307	125	195
334	145	32
246	135	191
329	22	60
299	121	194
194	89	0
288	94	30
32	122	191
275	57	207
125	163	13
356	92	88
143	150	39
179	83	0
327	76	51
259	120	152
27	130	127
290	79	62
195	190	103
193	64	133
61	128	219
145	155	195
303	102	36
354	114	82
232	59	101
296	101	70
295	136	10
108	131	199
301	61	131
314	48	196
284	147	0
198	99	2
287	134	101
259	162	10
237	151	215
152	127	190
181	133	172
31	103	216
100	142	0
178	64	52
248	102	80
273	77	138
181	71	130
239	82	1
97	121	90
165	163	111
75	132	176
260	152	154
292	65	133
311	104	116
330	92	66
72	121	197
325	94	104
260	123	14
327	92	63
304	116	195
201	81	0
278	78	0
350	101	86
314	85	92
296	37	218
320	58	187
280	106	92
192	60	123
312	128	31
255	168	10
34	144	134
296	92	18
333	106	65
243	106	87
214	68	110
37	136	191
280	104	95
250	147	194
242	165	10
203	85	0
256	153	152
309	37	49
287	82	62
69	110	150
279	95	52
292	67	132
245	129	218
212	84	0
266	139	16
252	99	95
222	67	106
319	150	0
34	88	0
275	109	101
113	135	12
168	138	0
334	81	69
339	65	116
97	114	173
340	68	113
103	123	168
296	47	51
146	95	22
341	29	219
284	84	5
49	120	28
339	104	74
29	115	218
84	109	220
288	122	152
329	121	125
359	107	127
153	103	129
231	151	0
266	96	46
96	121	89
208	62	108
145	166	137
338	45	185
33	113	135
301	136	1
132	131	57
245	147	25
334	104	71
220	113	0
287	65	132
326	53	70
31	112	132
341	127	44
320	140	0
174	146	0
157	138	161
237	100	82
45	122	222
26	108	222
194	132	38
309	118	104
297	123	193
96	97	17
206	55	102
135	173	71
76	124	169
243	53	208
54	121	148
302	38	96
357	97	89
146	179	76
201	55	101
365	120	77
264	139	24
58	139	68
231	122	215
258	77	101
312	121	200
125	122	143
85	88	214
200	81	0
167	96	144
245	116	208
240	52	206
275	131	13
232	153	0
361	118	123
137	135	0
236	126	167
254	64	204
28	118	221
57	100	182
266	99	108
97	131	198
165	95	83
262	59	218
248	74	0
333	16	149
172	187	85
283	57	80
268	155	10
241	63	96
288	57	79
33	99	124
27	132	109
259	165	10
290	136	9
272	145	0
92	131	193
255	59	207
231	125	228
328	97	105
334	63	107
244	163	0
91	104	200
180	167	94
354	138	40
178	86	0
342	136	38
103	122	166
338	22	222
366	126	33
350	43	162
298	141	0
189	74	0
220	99	76
232	126	228
31	115	219
310	69	127
204	88	0
228	100	71
140	119	85
146	136	172
299	143	0
184	77	1
352	99	88
149	132	201
239	123	155
275	106	99
281	56	80
238	112	79
64	132	64
24	114	222
329	137	0
315	148	0
211	97	217
286	100	69
222	101	67
136	101	13
319	25	50
128	125	213
323	110	113
44	129	224
134	154	220
200	53	101
206	133	143
183	69	136
155	158	60
203	117	218
273	152	0
145	177	78
115	157	0
326	17	49
218	134	204
65	115	148
248	79	85
84	87	215
309	76	0
192	77	133
349	88	73
171	110	161
193	129	41
179	174	121
226	125	222
53	94	178
95	111	173
341	95	77
224	71	103
281	71	0
262	86	98
133	149	179
146	170	109
196	134	47
193	124	43
53	113	84
46	93	171
166	152	86
334	55	105
226	103	72
83	122	200
36	102	168
261	115	208
291	142	0
263	149	0
318	37	145
121	154	166
284	43	67
176	185	133
243	115	66
133	130	224
54	96	182
159	103	143
275	80	3
274	96	91
75	95	219
125	142	13
330	129	124
247	59	207
280	95	65
328	116	222
276	54	80
29	108	220
284	138	0
193	193	86
256	88	102
210	78	0
163	95	144
304	35	220
321	119	220
251	154	9
245	81	85
127	135	13
84	114	220
122	142	181
350	51	56
351	134	40
321	135	0
306	73	0
165	184	91
350	69	115
96	136	191
254	63	208
66	88	227
241	91	53
36	129	194
104	120	87
101	147	0
299	67	133
236	145	217
260	88	99
67	123	133
243	153	152
150	171	106
361	132	35
300	107	39
65	125	153
48	131	85
216	74	0
196	72	129
348	76	108
173	188	101
142	178	61
333	66	12
292	57	0
311	45	92
289	120	156
124	122	51
187	102	0
97	104	103
331	56	52
211	136	55
97	124	144
304	63	127
302	132	116
137	111	84
329	90	67
257	166	10
227	57	104
156	95	150
266	152	10
206	132	42
157	97	134
166	103	161
201	133	94
261	59	218
81	111	223
189	77	1
292	41	50
154	174	137
172	110	0
103	147	0
37	93	84
57	145	66
35	108	219
134	144	32
300	113	200
171	144	27
196	111	142
217	118	223
130	173	68
327	33	146
214	93	217
103	114	173
123	157	167
334	22	182
93	117	94
75	123	170
185	65	129
213	80	0
342	62	116
41	148	131
66	123	133
99	116	173
341	45	164
83	101	43
317	85	86
270	107	118
114	127	197
48	98	172
147	114	179
179	138	185
148	164	197
237	57	99
261	48	215
336	89	74
178	103	1
126	136	181
222	148	0
299	116	102
353	103	131
291	46	51
236	65	96
191	185	134
126	154	183
217	98	80
332	12	148
200	76	0
338	82	0
275	113	93
159	149	34
87	135	156
355	108	129
208	70	104
355	127	124
42	96	18
153	172	141
206	142	0
239	143	215
348	30	215
96	117	171
324	73	124
194	130	45
295	92	0
126	122	212
37	130	129
260	53	212
203	123	2
213	83	0
170	136	0
62	121	149
279	68	137
308	118	195
150	152	58
271	74	139
323	98	110
198	69	130
205	147	0
73	127	149
203	196	94
337	21	222
270	113	96
293	143	0
171	111	160
347	35	214
278	58	79
139	160	219
118	140	25
304	43	91
226	56	105
310	142	0
139	164	214
286	49	68
243	55	205
341	96	77
325	114	218
221	55	104
225	61	100
316	139	0
293	81	86
24	137	92
81	121	202
156	164	82
259	163	10
184	103	27
234	130	228
252	154	9
347	73	110
109	159	0
357	120	123
308	120	196
307	76	84
253	99	96
30	136	185
163	121	214
337	92	74
338	37	213
252	60	206
177	188	101
234	67	95
195	91	0
332	66	12
272	59	209
19	124	190
353	135	34
150	104	125
34	106	219
329	115	218
314	148	0
204	126	43
263	119	155
278	61	66
176	108	1
353	111	83
56	104	192
234	139	212
245	49	206
293	99	64
89	136	127
73	123	0
331	108	51
70	110	226
242	158	0
340	101	44
238	108	85
281	52	71
344	137	40
241	53	205
186	144	0
188	128	48
59	90	225
290	49	52
171	90	118
257	84	107
230	62	97
209	143	0
287	92	29
189	62	125
166	109	145
267	91	46
340	130	42
257	156	0
132	142	184
346	92	78
92	88	25
341	92	77
109	146	0
102	120	91
206	53	102
340	84	0
140	132	0
358	120	123
281	74	0
224	91	144
297	127	153
142	163	217
240	69	90
62	114	105
281	76	0
155	167	201
308	69	126
346	96	73
308	49	195
237	78	0
43	146	133
347	123	88
244	126	149
181	74	136
329	144	31
221	86	0
43	114	215
131	109	148
325	67	128
264	71	213
211	120	220
248	135	200
31	95	0
183	184	137
341	120	128
161	91	151
261	114	110
88	108	201
276	78	0
305	105	20
177	190	95
153	145	29
146	98	101
315	90	88
323	96	107
308	76	85
209	86	0
89	115	199
310	125	153
256	138	210
263	152	10
38	143	133
161	164	55
236	66	95
323	30	51
238	135	0
181	180	142
244	116	208
134	163	167
173	95	153
274	58	208
326	85	62
305	139	0
280	56	80
212	111	47
272	141	8
186	145	0
294	118	198
18	127	105
76	134	176
326	63	128
146	172	109
325	144	0
221	154	0
73	97	217
300	94	42
192	114	98
191	191	86
234	140	214
275	139	63
35	103	218
351	112	44
322	75	0
167	174	220
90	143	0
211	81	0
176	114	132
277	111	96
167	134	205
252	142	197
273	156	10
194	139	30
270	146	0
53	101	183
296	41	203
226	83	0
204	56	102
298	82	94
305	34	220
240	77	0
264	96	43
100	144	0
324	70	126
188	127	48
149	109	84
228	85	2
102	135	127
266	91	99
143	121	87
79	103	102
74	92	220
305	107	22
166	98	139
118	123	147
197	67	131
151	163	18
245	113	0
157	88	137
318	38	145
212	82	0
328	12	49
343	139	39
135	123	123
206	126	236
355	125	122
262	47	66
193	80	0
133	164	22
183	86	0
63	120	104
77	122	197
323	59	179
236	111	79
215	122	225
197	93	0
316	124	204
134	169	65
243	145	231
40	148	134
299	130	94
64	102	180
155	120	0
292	102	74
38	147	134
303	139	0
205	129	43
204	122	233
291	54	69
46	139	135
72	141	62
312	102	117
53	127	151
145	147	30
123	166	52
265	104	116
182	135	172
174	131	208
196	61	130
95	109	199
39	122	28
223	109	70
284	65	129
109	133	10
180	75	130
36	139	154
292	89	39
43	130	226
274	68	67
328	67	124
348	140	38
211	146	0
192	119	64
156	100	147
312	96	111
185	181	117
332	30	183
248	164	10
186	95	0
307	84	98
317	77	82
331	27	104
189	81	0
304	77	90
237	58	100
216	101	79
249	162	10
118	171	52
184	105	30
73	99	25
67	98	158
221	60	107
237	130	208
89	111	201
140	136	170
164	136	0
343	81	74
229	50	106
329	21	107
260	161	0
148	126	112
150	159	0
188	193	89
93	146	0
165	136	0
198	72	127
210	63	109
73	144	63
180	113	102
319	64	186
314	95	111
201	192	111
292	108	77
287	132	35
116	151	17
53	98	183
44	137	133
349	49	56
203	122	233
159	138	162
276	50	71
63	114	119
315	92	101
279	104	97
217	136	144
289	84	20
230	107	77
246	126	149
160	153	37
325	131	118
199	63	134
309	111	23
348	73	108
233	130	228
99	120	89
205	130	43
339	117	223
241	135	226
188	183	134
191	79	0
238	105	86
124	126	213
325	50	119
193	105	217
285	141	0
75	134	176
172	188	85
273	67	0
336	95	72
358	87	87
192	192	96
261	133	202
15	128	103
319	53	183
302	54	7
181	93	0
74	104	103
146	119	188
347	31	61
180	124	35
265	47	56
73	119	215
355	99	88
281	65	128
307	65	0
215	110	46
91	118	198
349	71	112
289	83	67
157	109	120
68	137	231
23	125	109
282	82	5
294	116	198
158	176	50
256	108	38
308	62	179
365	119	77
345	120	142
296	131	79
100	132	197
24	127	192
338	136	35
201	87	0
202	124	43
272	71	207
151	181	34
214	124	236
292	138	6
248	146	232
130	133	225
325	103	110
107	133	195
343	35	217
83	99	20
348	128	86
221	133	204
192	89	0
346	109	97
274	60	138
321	53	203
253	110	56
229	120	224
182	126	35
110	140	158
244	98	75
252	78	101
330	50	11
66	87	227
271	162	10
334	19	190
282	140	8
90	122	89
176	84	0
65	90	222
166	116	59
235	93	77
77	132	176
244	78	0
194	146	0
335	146	32
91	125	168
95	126	150
129	148	183
255	62	209
174	121	202
285	73	0
251	161	10
212	137	30
235	52	202
136	115	193
22	112	221
51	120	153
248	144	233
291	136	0
285	136	3
170	153	88
228	110	75
200	54	101
284	137	1
243	160	0
241	95	72
224	140	218
322	83	80
297	133	10
306	131	225
332	46	188
117	132	198
340	82	69
210	93	0
206	70	124
328	111	29
251	77	85
355	129	37
250	107	72
340	61	112
287	89	26
333	97	67
187	182	114
149	155	57
159	124	165
232	111	73
239	126	167
334	67	108
181	61	2
214	78	0
304	34	220
192	108	217
158	184	96
219	92	217
315	79	89
327	23	58
346	55	0
201	135	36
313	119	108
63	122	149
216	79	0
264	118	153
220	125	231
332	87	0
256	139	208
82	126	149
251	130	232
331	102	23
268	102	118
272	104	51
354	121	125
344	60	116
178	101	0
170	116	153
59	118	150
291	127	218
102	118	89
239	169	10
279	107	57
95	116	175
321	99	114
192	116	99
35	117	212
170	105	161
162	169	224
234	59	100
251	89	105
101	129	197
329	38	185
228	108	77
323	35	146
199	83	0
172	89	141
141	105	174
357	100	133
304	132	54
20	128	105
318	57	186
173	131	208
298	45	49
268	44	53
252	165	10
320	45	0
210	98	218
283	47	50
352	54	17
92	116	174
271	93	49
245	131	106
259	54	0
71	139	0
347	57	112
40	101	170
46	136	129
297	78	90
170	149	28
91	92	106
337	139	92
314	40	92
276	90	13
150	126	199
245	139	186
209	75	0
335	138	3
110	136	161
115	136	161
270	81	95
321	143	0
297	96	36
323	45	188
149	153	53
279	58	79
162	116	165
356	79	84
150	132	200
245	161	0
105	155	0
179	120	35
49	113	218
129	168	52
274	54	67
154	147	32
337	14	183
258	109	38
279	98	68
354	105	130
256	80	102
346	94	77
298	140	2
195	56	101
165	100	158
178	62	51
218	145	0
252	177	10
30	132	129
241	68	92
276	85	9
183	62	100
348	52	104
197	59	128
247	122	149
155	107	124
225	103	72
246	139	188
204	66	103
74	145	63
212	106	48
340	123	217
191	69	2
43	103	217
114	142	155
273	73	138
333	140	97
128	128	222
151	183	24
296	56	140
79	99	25
214	116	222
317	42	91
242	135	14
199	88	0
320	68	132
241	126	147
195	111	97
74	88	220
162	180	128
86	115	222
268	78	96
225	152	0
80	146	0
254	79	102
337	134	70
198	124	43
265	88	97
19	141	97
219	60	106
53	100	183
130	124	210
265	155	10
270	129	197
183	110	31
171	121	179
169	143	29
330	133	67
252	155	19
126	149	184
125	152	222
264	120	156
170	189	85
316	42	90
288	103	73
276	61	67
45	138	135
255	106	54
336	123	224
236	90	80
334	37	186
163	144	0
185	85	0
120	172	52
241	130	207
230	75	0
261	46	217
253	149	179
248	58	208
358	115	82
34	95	0
133	155	218
214	117	222
286	85	22
207	124	233
355	138	36
129	118	121
144	126	88
73	100	101
362	127	36
173	97	154
171	168	106
78	100	44
76	93	214
209	62	108
208	102	143
348	61	117
348	74	105
217	138	0
227	124	219
49	102	183
265	100	109
285	131	36
326	141	0
20	119	213
203	114	45
229	118	222
274	50	70
292	118	155
275	56	68
318	102	117
114	161	0
251	44	214
264	97	45
326	45	188
280	58	79
224	125	144
145	133	197
320	137	0
238	122	218
158	158	40
328	57	52
140	173	26
129	178	67
171	91	141
150	112	120
237	102	85
290	121	153
290	59	49
80	121	200
347	26	63
273	46	50
145	140	27
316	65	183
284	113	156
42	129	225
168	191	80
14	135	99
131	162	23
195	69	131
310	63	180
346	71	110
190	125	47
283	71	0
170	121	181
267	156	10
292	40	52
166	118	151
20	112	222
301	89	92
329	40	186
149	107	86
258	83	103
336	70	110
243	118	209
111	129	198
267	123	173
169	126	229
255	92	103
318	62	186
335	139	96
352	140	39
340	18	56
55	111	126
143	161	198
235	74	88
153	99	131
267	85	100
57	121	19
221	149	0
305	93	82
204	124	226
60	118	150
70	137	0
155	129	192
336	69	112
243	84	82
282	148	0
324	131	31
166	154	96
325	124	124
188	73	135
138	141	31
161	182	128
51	91	175
262	48	67
259	117	70
105	146	0
22	135	164
202	53	102
188	76	133
17	133	101
172	87	123
80	83	224
352	98	88
186	183	102
231	131	179
63	128	215
285	41	217
137	176	52
140	129	88
169	121	156
328	71	0
239	154	9
341	54	56
203	94	1
308	73	64
42	138	135
236	139	157
159	172	165
203	137	28
157	139	160
257	119	207
284	98	67
260	127	201
241	157	0
212	144	0
52	110	128
278	122	214
210	90	0
173	124	163
240	142	224
293	137	9
334	137	98
164	92	148
120	145	147
35	128	194
173	147	0
346	139	40
153	158	55
360	110	126
207	71	108
303	66	131
173	104	161
312	47	90
260	77	100
170	141	0
281	86	10
226	132	0
277	129	213
170	155	94
306	45	48
103	155	0
237	122	217
257	56	209
124	125	146
216	117	220
170	169	111
329	104	105
133	174	67
334	91	0
290	71	133
239	118	216
278	132	35
191	188	104
338	57	104
236	144	219
262	108	114
347	54	106
89	108	212
145	137	0
130	174	69
248	128	232
87	142	0
190	182	110
256	147	180
335	86	72
204	102	219
242	144	220
145	108	0
155	187	85
66	132	63
156	173	123
85	115	222
177	169	100
128	148	183
158	178	109
230	127	230
213	81	0
291	110	73
145	175	97
230	128	229
225	151	0
201	58	102
251	177	10
244	90	99
315	125	162
258	84	106
253	90	105
64	103	179
290	53	70
223	84	2
179	62	50
208	112	45
165	173	220
337	79	68
137	127	85
143	111	180
23	138	5
311	99	114
265	157	10
254	89	106
120	133	16
325	146	0
241	128	206
236	91	77
53	119	39
245	135	190
304	113	202
171	123	179
213	107	50
291	117	197
41	131	225
140	141	29
152	99	130
210	123	235
62	85	225
186	139	37
309	114	203
249	119	150
183	103	28
58	99	183
274	140	0
262	61	218
211	63	107
312	142	0
360	135	36
189	110	214
131	144	182
315	78	87
78	107	202
242	99	76
353	86	18
302	110	23
203	118	218
184	87	0
219	91	217
158	118	133
77	102	18
251	174	10
260	163	10
250	148	180
264	103	117
343	124	141
254	156	0
155	85	137
241	66	92
33	137	192
255	158	0
293	107	83
202	110	72
179	132	172
313	55	201
314	124	162
103	129	197
159	108	123
70	95	220
337	105	74
199	99	2
242	51	204
69	124	149
252	172	10
47	119	28
249	139	197
210	57	107
145	145	34
184	66	2
50	99	179
282	68	125
169	142	27
77	105	201
333	102	64
145	176	84
16	135	101
335	47	185
78	144	0
160	151	35
240	62	96
308	146	0
32	131	193
345	46	211
272	45	49
292	84	65
269	78	204
300	64	132
270	83	6
161	185	92
333	128	124
267	163	10
49	142	130
204	136	30
340	80	68
216	55	105
129	106	85
342	79	72
56	139	68
80	110	202
325	81	62
286	86	24
129	166	52
191	73	135
294	123	221
330	19	105
197	115	101
136	131	195
257	149	25
35	135	192
105	152	0
221	92	216
260	103	115
107	138	0
163	104	161
157	135	162
281	125	213
342	50	161
313	39	91
216	112	46
19	116	221
196	195	93
20	133	103
214	65	110
291	92	0
258	90	100
228	109	76
43	138	135
281	62	0
332	105	65
185	105	29
163	136	162
306	67	124
129	137	13
230	137	180
167	119	212
240	153	152
74	132	176
272	154	10
131	161	25
211	134	144
280	120	157
79	144	1
42	108	168
89	116	200
169	133	207
217	58	106
243	92	97
330	25	143
130	141	184
186	67	136
287	50	70
292	140	0
256	63	213
285	56	80
231	150	0
324	88	61
248	129	231
318	49	204
339	46	162
223	71	103
83	89	213
312	46	89
265	108	119
248	73	0
304	144	0
230	140	145
312	90	104
319	131	110
255	172	10
48	142	135
325	35	146
259	90	100
159	113	22
243	169	10
129	126	146
196	120	216
263	134	158
21	119	213
64	122	134
195	191	105
304	51	195
313	35	96
327	137	0
306	93	83
55	120	39
53	99	183
343	84	76
211	122	235
203	135	28
320	114	210
344	41	168
206	65	125
177	81	128
57	126	133
306	35	217
333	9	3
288	80	125
253	104	55
110	127	198
330	105	104
132	160	168
50	109	126
81	125	147
147	180	44
335	12	57
304	124	192
159	120	151
154	95	149
247	168	10
123	120	105
234	152	152
238	71	92
249	152	156
297	65	133
324	53	181
301	143	0
101	126	151
247	81	104
57	106	131
133	154	198
172	176	167
311	59	180
115	147	29
240	118	217
194	131	45
262	158	10
66	125	153
208	124	140
169	130	207
41	119	166
280	47	51
337	121	223
330	9	52
352	58	108
300	103	22
255	66	213
235	120	221
222	94	81
327	41	187
321	47	203
284	127	15
220	148	0
293	57	142
120	128	207
210	56	104
161	121	189
29	139	73
120	166	0
338	54	56
137	165	17
196	104	217
224	119	224
290	61	128
341	135	38
346	88	77
42	109	124
328	118	106
144	169	106
158	123	191
213	103	79
165	167	117
319	33	140
323	54	183
232	141	213
104	138	0
315	138	0
246	152	156
328	32	146
250	173	10
307	58	182
274	148	0
179	92	0
329	31	146
224	137	179
82	86	108
153	180	101
345	103	38
43	149	131
298	73	130
73	88	222
210	88	0
67	129	149
80	137	0
228	119	223
312	85	96
269	157	10
81	89	212
152	113	0
256	60	206
96	103	103
171	136	184
32	92	0
269	117	174
263	58	217
41	135	128
186	112	111
299	118	194
163	174	165
86	110	105
252	128	185
149	145	28
257	64	213
198	88	0
366	121	32
315	63	184
250	108	74
317	131	65
322	93	84
141	164	216
107	125	165
147	137	170
241	54	204
67	131	0
142	121	89
351	75	108
267	100	115
11	135	99
170	183	114
310	72	125
334	92	0
165	110	16
325	108	108
351	127	124
42	131	224
310	99	111
199	141	29
264	163	10
273	129	213
359	105	130
184	99	0
160	126	165
210	142	0
207	77	0
250	153	152
301	134	9
284	125	222
362	112	125
120	118	13
341	72	114
297	58	143
93	120	169
351	103	43
99	150	0
258	143	1
150	166	197
226	138	0
198	86	0
270	63	216
246	148	173
95	102	101
226	124	221
168	186	90
108	119	95
223	139	210
331	94	78
160	104	125
156	176	137
157	123	190
106	116	164
302	49	49
264	109	116
291	57	14
352	130	124
306	127	203
217	103	75
222	66	108
251	97	95
161	171	196
254	116	209
154	132	191
89	134	128
83	106	215
159	92	150
164	159	104
160	159	93
201	89	0
188	80	1
187	97	0
230	150	0
251	129	232
253	60	206
206	138	0
249	69	88
164	110	16
303	119	194
128	154	12
236	51	204
32	112	136
338	41	185
64	139	63
150	173	124
284	122	156
222	121	224
224	96	81
256	132	201
313	127	162
138	156	219
337	63	112
19	139	161
70	117	105
35	116	123
89	145	0
356	128	35
184	93	0
239	124	155
123	172	66
272	68	213
184	111	110
119	127	207
247	132	230
30	122	107
211	135	144
45	117	161
141	147	39
182	118	101
257	90	102
44	104	86
286	55	79
292	69	132
79	93	214
47	146	133
306	122	203
261	60	214
93	95	19
42	102	170
148	162	203
255	131	201
176	171	103
139	174	68
238	85	82
246	121	149
277	130	212
355	96	89
266	67	217
32	99	0
342	132	39
158	136	16
145	167	110
212	54	104
64	118	105
53	115	153
[truncated: 29,884 more rows]
