# Supplementary material for: Forecasting effects of transport infrastructure on endangered tigers: a tool for conservation planning
Source: PeerJ. 2022 May 17;10:e13472. doi: 10.7717/peerj.13472 (PMC9121866; doi:10.7717/peerj.13472)
Supplement: Supplemental Information 1 — All data on tiger populations and occupancies across all scenarios and the R code used to produce all results, tables, and figures. [file peerj-10-13472-s001.zip › data_folder_peerj/occupancies/resultsdepleteoriginalfalse-170122619.csv]

230	142	163
339	80	191
236	109	225
306	134	180
47	129	240
286	80	179
56	111	182
46	101	181
133	151	233
189	131	202
325	29	224
242	87	194
296	68	232
198	115	220
352	112	232
322	148	71
331	87	153
364	121	183
235	121	225
294	71	233
172	88	233
141	100	184
129	140	203
92	99	216
154	102	210
309	88	140
255	57	231
248	136	187
359	122	216
340	50	230
97	105	217
227	136	221
331	56	71
287	147	62
176	176	200
266	70	239
22	112	226
271	41	149
253	70	172
188	105	180
231	128	223
217	149	66
337	36	231
256	106	117
265	105	167
112	138	203
150	149	168
192	109	224
244	86	191
236	96	215
178	76	213
55	133	105
215	61	224
285	61	187
55	97	213
255	91	93
302	133	175
117	119	157
162	122	236
293	114	211
27	112	222
317	104	234
260	102	171
292	52	153
159	158	111
276	95	156
336	116	204
149	140	7
322	79	185
259	155	119
205	122	99
184	97	198
351	135	186
135	121	145
191	107	225
345	128	182
199	193	40
309	93	222
234	151	214
232	106	220
144	148	95
290	132	98
256	118	159
286	83	101
248	123	113
351	79	219
229	62	219
209	76	0
232	138	34
285	132	96
156	150	93
316	103	233
287	59	232
169	114	131
124	123	105
338	138	173
334	62	17
122	144	202
235	160	56
345	137	221
151	100	211
219	81	0
221	79	0
232	50	214
337	42	232
220	111	103
203	55	201
308	46	143
299	144	65
233	98	216
31	112	157
85	110	223
158	92	213
134	102	153
330	44	233
161	152	84
252	127	186
18	126	177
352	109	232
255	124	209
149	165	213
261	79	226
346	44	232
243	162	152
169	89	228
283	74	179
46	102	222
319	106	233
186	187	155
247	137	187
205	102	164
163	153	90
64	99	184
269	69	236
150	124	178
300	90	145
231	121	155
300	80	182
303	121	189
215	122	150
338	114	220
121	130	222
218	66	233
199	189	192
46	106	168
28	105	217
160	139	217
310	140	214
251	88	91
220	105	116
50	130	109
319	114	162
151	91	213
193	142	59
76	101	130
50	92	216
344	113	232
344	28	230
175	97	213
80	112	83
307	65	60
246	133	174
132	156	71
130	153	228
342	92	160
154	173	0
242	114	209
272	69	221
176	109	181
338	123	204
195	94	32
207	94	8
326	133	236
165	131	160
267	80	236
102	148	11
217	134	167
139	148	99
276	46	103
230	74	95
199	78	59
136	172	66
50	101	231
63	92	210
136	147	91
220	124	70
206	196	38
326	67	104
314	56	206
133	133	233
231	150	59
333	48	180
159	156	110
330	48	217
110	114	178
184	144	56
47	99	39
40	123	239
115	121	159
197	102	174
283	145	61
155	139	86
274	78	233
223	62	230
304	58	195
246	168	201
192	175	141
75	121	143
44	127	171
178	93	135
22	129	180
235	132	170
290	67	234
233	110	203
300	100	171
334	22	232
153	126	212
314	101	230
215	126	129
80	84	221
62	84	215
114	125	3
257	167	194
296	87	110
269	44	223
319	77	232
144	178	178
332	19	228
224	144	66
342	112	197
183	58	205
341	61	231
153	177	154
174	144	58
344	99	222
92	104	186
80	104	201
278	126	0
76	135	49
197	66	224
218	154	60
338	119	202
176	181	203
106	153	62
283	71	187
236	146	223
336	110	199
194	134	219
81	125	133
241	138	125
207	59	208
247	86	188
36	121	227
302	63	192
345	140	210
193	71	222
160	171	235
145	115	207
34	119	226
289	46	199
197	68	229
207	115	157
218	130	101
17	137	173
24	110	228
337	113	196
278	90	122
77	109	189
326	87	189
350	122	157
251	119	192
84	126	132
12	138	165
129	156	228
348	73	191
288	122	209
53	106	234
237	60	216
282	72	187
257	75	197
274	143	3
270	124	237
39	87	20
132	169	120
363	116	227
148	129	209
109	131	197
222	128	70
335	43	231
134	136	233
70	99	135
189	133	219
158	158	101
269	95	207
218	149	65
287	132	97
324	100	233
343	40	234
183	98	197
153	123	177
354	47	231
284	88	77
339	118	203
228	65	226
276	64	176
128	170	115
219	151	62
170	177	202
245	158	140
260	122	126
354	124	212
203	107	159
74	114	176
95	125	168
49	115	225
235	58	215
334	102	206
317	78	232
194	76	220
199	100	12
207	90	8
262	103	169
26	124	215
181	77	218
238	105	226
184	85	193
297	103	179
127	152	233
347	90	222
250	155	123
204	75	203
266	161	186
283	65	186
283	141	62
341	32	232
277	141	37
333	128	168
200	65	217
295	71	236
176	135	238
84	84	214
268	57	228
357	133	176
161	175	199
209	113	223
109	160	62
209	97	144
139	165	71
129	110	160
50	106	226
258	80	80
215	80	0
260	100	174
66	91	222
271	59	142
125	147	69
118	128	221
283	54	232
207	128	70
222	121	108
242	161	147
248	88	101
149	183	63
215	143	70
274	95	159
291	144	63
337	110	200
360	141	171
283	124	171
330	64	149
269	79	231
51	143	170
52	102	230
202	137	149
253	103	158
185	104	180
210	127	70
223	139	163
346	112	230
337	17	233
72	105	131
155	89	214
236	159	115
250	174	191
160	93	212
79	93	186
235	64	217
321	103	234
165	184	15
337	57	142
73	124	111
56	95	218
262	68	239
242	133	71
296	139	64
169	117	233
302	140	67
73	144	41
179	63	209
46	140	181
255	46	233
124	147	230
149	143	5
350	67	207
234	109	222
125	138	206
309	41	140
307	52	141
311	33	139
123	173	117
187	68	229
41	100	120
68	134	217
230	84	169
246	138	185
292	98	177
292	73	232
328	81	183
150	148	86
230	123	151
185	102	120
339	24	233
273	99	162
42	117	221
135	174	116
123	151	209
222	59	228
298	104	181
194	177	156
152	167	212
202	90	90
147	183	63
73	146	37
90	143	68
294	64	232
268	80	233
42	111	179
61	134	13
199	58	211
195	144	59
192	72	230
89	91	202
160	133	23
84	106	190
25	127	215
148	177	193
164	103	234
246	141	218
207	57	212
37	92	215
68	146	37
330	118	199
258	151	215
329	115	225
228	67	94
192	120	138
179	106	100
156	160	185
302	90	143
246	153	126
18	129	172
298	129	175
280	144	38
327	46	218
82	117	227
251	154	110
154	131	210
340	130	219
253	83	90
198	195	144
339	138	178
243	52	218
29	136	214
266	84	238
293	56	192
115	137	205
43	135	172
273	69	221
259	138	42
307	57	88
306	72	195
275	54	230
252	164	201
245	65	213
131	142	203
69	124	111
282	95	121
350	111	220
138	115	216
84	146	56
273	48	108
279	131	200
172	102	24
322	51	203
258	148	0
41	143	181
187	135	141
54	134	104
139	116	216
137	153	237
240	125	177
227	92	238
198	114	139
319	50	203
280	99	161
214	76	0
315	38	140
81	135	46
158	167	239
146	173	193
319	80	181
145	123	207
200	109	160
281	112	166
254	73	210
128	132	133
255	104	177
195	189	186
321	140	216
318	125	92
165	168	180
200	91	68
345	51	231
283	73	186
238	159	115
292	54	191
196	57	199
319	112	225
229	127	157
65	109	211
75	104	129
326	121	133
268	47	100
249	145	164
178	62	208
146	108	207
278	44	103
55	115	181
237	68	214
300	70	228
261	148	135
245	102	219
197	115	220
315	94	228
287	81	178
41	114	177
300	128	53
163	166	183
230	132	221
231	80	103
230	112	208
188	115	152
258	117	159
330	42	172
242	168	139
256	82	89
273	98	162
335	16	232
273	41	149
339	23	233
256	83	88
162	107	209
23	125	183
171	175	175
76	84	225
219	119	147
59	102	206
242	123	159
151	109	147
259	75	213
347	60	233
43	103	181
348	113	232
319	147	192
43	102	181
321	59	205
252	147	164
105	143	12
153	117	141
177	185	157
146	138	71
297	66	230
115	160	96
49	125	197
141	140	83
172	122	237
221	78	5
159	94	228
288	107	184
316	138	213
343	106	203
28	130	214
141	139	80
206	112	222
310	43	134
104	157	60
73	108	149
322	113	162
69	107	131
318	119	179
323	38	162
215	107	156
134	146	87
18	133	173
47	133	111
156	103	196
93	132	201
36	110	218
174	114	230
278	96	156
70	144	36
304	49	195
239	63	215
191	188	188
109	112	178
253	64	237
130	149	150
214	129	129
280	95	123
237	125	213
273	91	217
123	150	209
145	102	151
213	54	216
143	169	208
347	136	221
128	117	146
333	20	230
90	95	203
182	98	136
46	128	240
70	126	205
229	63	219
328	90	232
344	60	232
45	97	181
288	139	62
145	147	93
28	129	214
303	109	180
230	65	223
124	151	142
210	65	205
205	134	145
172	177	202
262	131	224
134	172	115
128	109	186
222	106	137
244	49	230
199	112	139
277	82	211
317	40	145
334	87	159
210	114	223
256	172	198
81	103	201
350	90	224
308	58	202
304	63	139
294	85	105
266	146	0
233	111	219
167	155	86
56	106	234
203	68	221
354	131	185
217	130	161
235	99	220
126	126	168
212	56	217
40	128	240
129	143	239
121	133	86
316	116	163
278	129	235
128	145	232
268	60	227
255	117	198
266	106	92
208	63	205
297	45	129
277	66	141
256	87	83
247	123	165
80	97	129
28	117	223
167	89	229
253	165	119
269	74	216
78	139	64
237	86	224
241	104	225
219	73	56
197	100	10
309	49	195
351	132	189
136	100	153
159	164	115
328	108	197
292	96	157
46	112	179
13	140	167
157	175	108
356	52	208
152	120	90
168	185	149
308	116	219
192	106	223
163	177	196
117	131	196
81	129	216
350	62	102
257	80	83
259	133	223
299	108	179
223	108	141
331	124	181
309	62	149
82	101	201
64	124	30
316	30	141
109	130	197
199	184	171
266	98	155
199	59	211
314	141	214
187	178	159
180	181	156
149	123	171
174	90	234
137	133	234
205	139	71
47	98	177
268	83	235
254	92	91
110	122	127
261	88	218
362	108	229
85	94	130
339	125	176
156	84	214
106	144	8
49	108	226
230	80	102
305	57	197
347	28	232
320	74	153
76	91	191
179	73	213
273	78	220
164	96	209
314	48	205
267	86	236
264	80	0
116	139	204
218	57	230
353	44	119
171	143	57
240	167	138
264	159	187
278	73	216
328	74	102
288	125	179
331	123	204
326	37	148
128	162	160
242	59	218
244	97	228
268	147	0
260	95	120
239	98	226
265	124	227
253	76	198
311	94	161
148	97	196
313	127	171
66	130	7
325	102	233
338	111	146
345	133	226
353	101	227
230	153	59
249	77	170
189	87	103
188	181	206
142	178	115
239	129	172
322	145	192
142	155	0
271	71	226
106	113	219
37	104	176
132	134	233
169	88	212
191	83	105
169	175	175
145	132	235
206	87	28
220	133	170
156	118	143
277	51	199
348	32	229
361	122	215
208	114	222
359	98	206
145	137	0
271	90	218
305	78	188
173	131	239
99	148	12
324	16	223
21	115	224
336	71	107
338	105	204
317	146	194
322	100	235
336	131	221
164	171	0
258	49	99
193	101	29
110	151	59
140	167	70
315	104	233
237	159	115
179	146	56
138	162	117
321	86	186
125	119	145
58	138	105
314	145	201
102	108	219
220	145	68
28	136	214
253	146	153
268	58	228
298	49	149
164	178	198
308	121	179
194	72	225
153	131	210
291	78	185
350	138	171
103	150	69
200	116	220
116	138	87
118	116	141
188	108	224
345	94	219
236	142	219
199	86	94
262	163	187
194	90	99
312	100	231
246	123	167
188	68	229
202	130	216
301	93	146
103	148	69
125	121	145
272	53	199
228	137	71
233	157	56
184	84	196
183	68	214
268	56	228
294	56	194
181	104	180
108	113	179
269	149	0
272	160	185
166	161	113
332	18	228
103	155	61
173	115	230
226	123	123
91	139	65
248	105	146
270	107	172
21	131	176
280	79	116
309	144	195
314	127	176
11	132	167
216	151	61
211	90	152
355	46	119
358	123	216
339	82	144
131	165	122
189	99	28
91	105	186
184	145	57
109	142	9
189	141	59
337	141	201
116	120	158
304	36	239
301	91	144
203	99	165
355	139	220
163	173	235
145	171	132
281	100	158
287	92	107
71	113	231
259	92	83
201	80	86
104	155	61
266	78	234
330	72	145
311	45	135
192	62	207
351	105	209
350	123	195
38	109	179
174	164	12
223	55	225
72	104	132
350	96	224
348	97	224
40	136	170
255	112	65
331	47	175
71	132	11
158	173	108
58	104	229
173	104	226
264	125	195
355	48	231
328	107	213
258	77	215
172	179	202
210	83	153
343	24	229
124	171	117
62	140	38
68	137	217
341	138	173
117	141	204
49	95	182
183	85	195
280	121	209
286	136	60
263	119	126
219	123	120
331	41	227
38	107	222
72	112	231
343	130	219
308	99	149
88	96	203
159	104	210
83	87	213
161	151	86
168	178	200
313	80	144
66	123	39
322	25	224
351	129	218
326	84	187
154	160	114
249	96	197
315	140	214
358	111	230
311	89	140
313	45	137
60	141	38
215	135	216
131	113	149
267	102	170
124	132	0
15	133	173
240	108	226
216	128	68
175	179	202
146	137	6
221	109	141
190	189	181
161	124	232
92	97	215
229	71	93
275	44	103
325	91	165
34	122	226
232	98	192
362	89	231
228	122	154
208	127	69
63	131	6
215	145	69
79	121	82
165	137	74
41	98	178
161	94	212
136	180	118
125	135	206
295	62	227
67	102	133
214	54	216
305	71	195
210	54	213
340	71	194
183	71	221
214	81	0
52	131	106
177	115	187
52	136	110
120	167	63
34	144	173
257	109	84
272	159	185
96	138	61
265	160	187
220	100	160
224	54	217
275	107	154
284	72	186
154	136	201
295	45	147
42	90	37
139	167	70
82	93	135
260	161	192
129	141	203
317	99	234
160	105	210
164	150	80
212	68	217
35	87	20
320	138	213
198	185	206
80	135	38
272	98	152
195	194	167
197	57	151
223	68	155
178	166	9
317	133	147
245	62	214
71	86	225
219	128	130
62	112	167
282	61	183
41	124	182
63	124	197
234	116	229
242	115	210
269	123	235
175	128	215
317	140	214
265	102	167
152	118	200
94	138	56
45	92	178
81	132	215
194	63	219
216	135	167
254	76	198
183	87	189
125	125	168
318	59	205
168	91	228
271	138	60
340	41	231
120	120	168
133	134	233
197	185	205
223	132	170
65	99	184
145	146	92
87	133	69
355	110	232
122	170	114
237	110	221
361	140	177
180	104	136
337	118	202
114	126	167
342	36	231
224	55	225
144	104	151
238	164	139
49	89	215
335	135	200
41	105	180
327	141	209
167	136	69
181	123	215
131	106	187
331	31	219
231	152	60
184	172	12
104	144	10
219	142	72
153	105	147
195	81	102
219	117	149
192	73	222
257	50	231
82	140	62
357	94	231
244	158	140
310	54	202
120	122	167
151	95	212
174	116	183
179	192	5
253	98	189
101	106	216
261	51	230
354	126	192
327	117	224
356	106	223
293	48	152
35	92	171
128	151	72
33	134	221
33	121	137
164	148	80
82	107	200
128	137	84
268	67	240
132	168	121
236	91	214
66	95	172
64	139	43
229	79	102
89	127	181
283	136	60
321	85	189
311	139	214
167	99	63
101	121	144
28	124	155
178	101	136
15	131	171
198	57	201
290	39	237
260	141	227
192	59	205
350	51	207
246	82	148
311	70	201
289	137	92
237	130	171
240	161	152
181	127	216
74	126	204
325	51	204
290	85	104
14	124	176
318	28	141
189	121	150
222	58	230
298	102	179
87	91	206
353	114	190
343	35	227
258	165	192
356	118	219
172	118	219
352	45	230
285	82	142
50	98	227
299	98	168
320	94	232
320	106	233
299	117	207
300	124	193
93	102	216
351	106	229
127	124	170
121	118	148
245	78	168
108	151	63
159	96	212
157	176	107
139	136	224
315	109	212
234	149	221
307	89	61
289	64	233
228	131	221
258	101	69
322	89	235
245	170	189
191	97	31
226	73	222
296	74	229
216	136	167
219	103	159
295	146	63
65	139	41
149	182	65
238	121	216
132	133	233
347	107	206
225	127	49
290	82	103
344	118	197
122	172	116
133	127	167
207	127	70
268	143	2
202	75	218
312	72	199
331	145	196
177	133	238
271	132	216
108	122	160
153	91	213
23	122	216
120	148	169
180	132	238
271	154	51
205	52	196
322	83	189
291	81	146
249	124	166
285	62	185
218	78	0
189	101	27
348	38	180
360	91	232
122	121	149
326	49	217
252	136	186
39	111	179
342	127	185
98	105	218
222	56	229
226	85	161
27	120	221
341	126	188
265	79	230
347	81	207
217	116	149
258	145	220
50	126	199
114	152	116
330	31	229
154	146	10
362	114	229
80	113	220
292	58	192
74	97	137
326	78	32
138	123	210
15	124	176
323	50	205
167	118	141
242	97	225
14	138	169
159	91	213
239	95	227
52	124	136
286	96	145
170	165	104
287	111	150
148	140	7
340	24	227
260	117	173
228	83	103
241	65	215
301	62	194
149	181	137
184	100	120
252	91	87
157	137	203
269	57	227
345	45	235
173	174	107
80	110	225
159	102	211
289	50	233
91	125	165
258	129	224
231	74	94
127	134	83
239	86	225
27	124	215
202	83	84
269	128	236
75	115	224
256	121	147
62	129	119
139	164	209
297	46	130
200	138	67
179	130	218
208	116	159
264	131	223
106	104	178
255	100	68
179	74	216
118	131	196
248	140	229
98	101	177
79	94	187
189	84	103
354	110	232
336	137	207
322	111	211
251	84	184
276	121	210
241	93	225
232	133	164
209	56	210
310	83	144
340	63	233
66	112	196
208	83	0
362	112	228
256	80	82
335	122	204
71	90	191
70	93	223
263	56	228
293	93	156
121	144	201
164	159	114
195	72	222
348	44	230
92	120	90
46	137	119
188	70	230
148	154	174
79	114	225
72	121	227
107	120	129
121	160	151
223	128	166
53	101	208
146	163	213
261	72	239
35	140	163
103	121	93
276	94	154
159	135	0
337	88	183
132	128	168
301	85	143
274	148	36
93	141	67
319	35	144
164	161	112
182	168	1
166	177	199
151	110	147
337	93	208
108	141	93
239	147	222
230	75	95
165	91	227
268	53	226
272	155	51
47	140	181
77	141	42
119	159	106
196	62	216
252	67	101
180	63	208
236	103	226
198	124	159
83	144	63
288	58	230
256	157	116
260	131	0
249	155	121
288	129	92
146	126	172
239	85	224
203	95	8
221	72	227
284	146	61
214	95	0
268	99	161
251	82	184
185	119	131
98	148	12
134	167	122
348	67	232
78	127	206
195	105	224
211	115	150
193	60	205
271	94	211
182	65	211
277	139	2
254	54	232
137	173	115
327	125	202
35	116	136
130	143	203
94	102	216
130	141	203
169	166	108
327	65	99
345	104	217
153	102	210
226	108	96
180	95	137
202	79	23
271	156	185
185	145	58
331	77	138
254	50	233
237	114	210
213	52	214
263	130	223
333	143	197
224	142	218
330	116	200
45	118	116
38	136	161
148	144	0
231	120	152
215	75	56
303	143	69
223	94	237
305	94	115
213	76	0
254	47	232
359	88	232
75	137	42
153	139	2
63	86	215
47	110	181
281	140	62
333	24	232
219	87	8
227	96	161
275	61	199
233	88	236
51	96	185
343	115	203
241	123	184
340	145	42
22	111	228
217	89	153
219	131	167
318	39	149
21	116	161
285	57	232
217	98	234
296	69	231
238	76	102
124	175	116
317	33	143
228	79	94
246	52	231
197	186	205
301	70	228
206	123	99
343	22	233
211	66	203
179	138	238
238	142	218
344	89	158
290	111	186
154	137	7
265	85	230
37	112	178
136	113	146
317	48	215
55	108	230
271	103	105
187	127	156
86	103	188
279	76	216
239	91	224
295	134	96
315	85	140
319	58	203
324	66	104
302	73	167
307	135	195
169	94	229
205	68	225
243	128	173
271	64	240
81	92	185
357	99	230
319	126	132
335	76	190
344	64	208
206	76	51
274	41	235
132	177	118
315	40	144
272	52	198
287	104	175
327	37	148
68	135	217
62	87	215
236	71	104
298	52	153
254	116	213
146	111	206
182	117	134
342	106	205
53	95	186
75	125	204
95	121	91
45	134	116
72	125	206
200	95	9
240	100	223
296	133	40
136	142	85
161	129	203
131	163	153
299	43	144
279	62	180
291	75	227
62	91	215
135	149	230
241	118	127
256	173	198
47	109	154
356	125	216
241	154	123
234	74	101
350	105	217
238	58	218
203	146	63
319	33	145
238	93	222
304	121	216
202	56	210
22	130	179
228	148	60
273	121	191
199	130	150
64	86	216
272	102	163
158	156	112
229	85	170
354	128	188
249	106	151
34	127	233
313	87	220
234	106	224
131	110	151
209	59	197
236	68	214
144	121	142
246	78	169
78	81	137
279	73	218
360	121	210
40	144	177
160	91	213
25	108	228
278	143	39
86	101	220
313	145	201
212	133	132
259	98	170
252	155	69
185	83	197
352	129	218
343	47	172
255	165	117
315	103	233
97	142	21
299	72	226
325	104	233
131	177	118
66	131	7
315	93	229
221	132	166
281	127	240
259	104	173
291	93	152
351	95	227
196	86	98
213	101	234
330	129	168
57	91	214
152	114	144
195	134	172
305	128	182
345	35	226
217	114	214
268	66	240
349	68	192
49	99	225
186	70	221
41	117	223
288	104	182
179	83	202
51	120	224
127	171	119
48	129	240
329	83	184
176	174	134
123	139	164
344	35	231
291	52	153
149	135	201
236	101	220
180	78	218
325	53	201
245	136	175
46	138	118
118	132	196
53	87	221
154	179	164
247	119	156
294	94	156
352	91	228
77	91	187
125	156	157
133	164	154
227	132	169
61	138	106
265	66	240
203	106	161
250	114	119
175	182	203
309	57	205
33	92	170
322	26	224
148	165	212
34	90	34
332	130	177
57	124	210
205	110	222
254	103	91
67	126	110
154	142	86
123	171	117
270	43	223
150	137	7
315	115	218
111	119	126
304	117	221
328	9	220
176	82	215
234	59	215
121	126	169
263	104	169
205	132	218
334	111	198
68	111	210
227	61	221
142	138	2
349	64	231
41	97	178
250	120	157
190	147	56
78	135	42
341	96	195
237	158	109
245	134	174
261	74	214
316	42	143
344	122	170
328	92	192
317	93	230
239	74	211
353	86	227
187	81	106
337	25	233
325	54	202
215	94	237
211	99	139
30	105	161
96	111	150
331	131	177
241	152	126
308	70	193
335	18	231
157	161	188
301	60	196
306	66	190
236	112	222
102	133	199
182	140	56
227	113	214
228	111	208
204	133	166
269	59	227
166	132	238
258	51	230
187	121	131
122	151	208
285	127	35
275	145	37
183	76	202
355	99	229
171	178	202
55	100	211
198	67	226
92	106	189
343	121	195
130	126	167
274	131	235
342	111	201
284	44	235
109	144	0
338	20	234
316	141	214
141	133	235
324	67	16
306	73	60
273	129	236
363	129	189
135	172	67
210	85	152
355	84	226
343	28	231
145	116	92
315	147	196
254	111	113
333	52	167
118	136	82
171	176	175
232	154	57
139	179	117
195	180	190
357	110	230
228	146	219
205	89	8
97	133	3
227	123	153
252	97	189
352	133	172
173	141	58
290	121	203
284	105	202
83	109	228
104	109	219
189	119	151
342	53	229
156	119	175
263	120	127
342	73	205
183	129	213
261	97	119
331	144	197
308	138	193
207	95	8
152	164	1
131	120	149
251	139	168
143	178	115
332	141	209
342	68	206
325	47	216
239	66	214
139	115	149
290	118	204
76	132	217
189	110	223
191	98	30
353	89	228
214	73	122
216	110	209
99	121	147
175	82	213
84	132	216
96	124	145
233	141	220
282	123	216
198	194	175
87	145	62
250	126	184
263	64	240
167	185	142
319	146	194
32	115	221
138	177	111
226	138	69
125	150	72
41	99	181
321	50	215
209	128	70
66	111	207
228	100	147
221	125	120
302	48	144
76	139	45
122	163	70
216	98	235
210	145	68
353	92	229
217	120	149
127	155	228
241	137	153
172	134	240
264	74	227
267	43	224
138	152	1
330	38	232
361	84	224
89	103	163
349	134	221
250	140	169
302	103	173
303	38	138
121	131	81
233	80	168
42	149	173
257	145	220
300	122	218
201	197	11
319	78	233
316	46	205
196	93	91
85	92	134
173	143	57
127	143	239
105	154	63
202	197	38
176	104	135
154	117	142
192	138	147
218	124	71
329	132	197
201	74	216
196	142	62
350	104	219
277	106	134
23	107	228
241	156	119
297	96	155
55	87	205
42	98	178
81	101	201
324	34	145
268	164	186
269	63	141
321	89	233
262	62	130
239	70	212
190	175	12
223	91	238
340	68	210
208	87	28
196	175	14
214	143	72
283	115	227
242	106	224
55	113	17
244	163	207
233	132	165
340	37	230
207	145	67
158	102	211
349	117	169
274	119	192
164	182	141
186	64	213
160	135	213
19	128	180
288	116	207
61	123	198
202	63	232
340	83	148
88	94	204
238	149	222
26	119	220
103	132	199
328	104	217
18	139	173
315	90	227
346	124	185
303	79	186
223	109	141
55	136	38
317	141	214
246	169	195
255	92	93
339	112	146
254	60	229
349	83	218
90	94	203
356	132	173
327	61	199
266	139	11
290	68	225
188	175	146
338	85	185
249	48	232
181	88	194
159	186	143
88	110	187
193	120	138
275	123	210
340	110	199
291	109	189
295	81	142
339	67	232
197	110	142
103	107	220
150	154	179
198	68	227
172	110	180
336	14	231
195	125	204
95	111	150
211	148	66
301	130	175
271	43	223
177	76	213
241	142	220
246	54	230
286	47	192
96	132	0
280	149	35
93	142	68
272	115	211
237	101	221
35	123	232
139	150	230
329	116	200
137	156	223
317	132	112
45	140	181
253	173	194
237	149	222
166	190	3
228	140	161
153	156	108
78	110	230
362	90	231
298	147	65
331	49	172
271	134	44
325	57	0
155	122	176
26	140	170
76	121	188
274	74	223
186	65	211
27	118	222
349	124	195
315	100	233
284	148	61
11	136	169
342	85	148
195	109	142
237	163	140
206	198	38
229	97	160
119	167	63
258	65	238
201	88	91
317	89	182
82	145	62
333	133	232
130	117	157
265	117	206
38	112	178
183	60	207
303	133	175
84	96	131
339	133	227
183	90	200
175	133	238
43	148	177
125	172	117
351	131	191
231	88	239
312	146	190
24	137	171
358	106	198
222	144	67
106	123	165
289	45	203
275	99	164
337	87	153
166	144	46
219	65	235
133	173	114
156	85	214
254	82	90
215	148	68
339	115	222
95	98	216
168	159	95
280	118	188
33	124	224
251	56	231
260	75	218
231	130	185
161	104	210
271	72	226
179	71	214
248	163	207
322	108	230
220	58	231
156	131	210
275	147	36
260	133	223
169	133	240
192	119	138
[truncated: 29,884 more rows]
