# Supplementary material for: Forecasting effects of transport infrastructure on endangered tigers: a tool for conservation planning
Source: PeerJ. 2022 May 17;10:e13472. doi: 10.7717/peerj.13472 (PMC9121866; doi:10.7717/peerj.13472)
Supplement: Supplemental Information 1 — All data on tiger populations and occupancies across all scenarios and the R code used to produce all results, tables, and figures. [file peerj-10-13472-s001.zip › data_folder_peerj/occupancies/resultsdepleteoriginalfalse-310668290.csv]

241	119	228
68	121	128
225	65	169
341	115	197
347	53	146
192	140	93
19	114	193
252	61	169
224	130	226
125	173	115
247	96	224
19	110	193
93	104	162
149	132	174
319	87	208
185	176	64
272	136	91
335	57	60
240	76	21
278	87	179
125	175	115
168	112	190
213	123	198
83	121	131
117	167	0
269	146	80
314	44	173
95	112	197
164	142	0
131	137	0
182	136	172
286	44	159
340	34	181
182	101	114
213	59	165
85	96	206
143	122	0
77	142	109
359	92	189
109	145	4
310	81	204
314	138	61
118	120	29
45	95	25
240	80	14
173	103	138
231	123	62
159	172	158
163	128	184
105	118	70
351	104	209
82	90	185
310	128	178
151	158	232
214	134	186
348	114	198
225	90	176
82	129	177
300	85	122
180	112	139
230	153	151
319	54	217
211	95	194
170	104	234
173	134	237
120	126	234
305	139	18
226	66	187
160	118	27
309	48	118
330	116	205
77	131	176
289	128	24
102	105	171
302	83	119
161	154	28
36	112	144
283	68	194
111	128	35
232	111	136
318	83	205
180	107	121
245	140	227
214	102	182
141	177	50
207	62	168
347	49	194
312	119	73
281	111	78
262	165	103
278	145	52
13	138	81
275	79	213
155	85	230
123	136	126
251	85	152
259	125	135
358	126	10
338	137	18
156	172	134
278	63	180
130	178	116
138	109	232
261	112	179
53	122	207
61	139	149
354	131	77
314	83	210
331	114	65
251	170	123
233	110	139
192	132	185
239	77	21
19	117	193
190	63	213
180	129	175
27	134	187
258	120	137
129	143	161
213	62	167
39	103	191
199	111	160
336	140	151
93	139	123
208	98	197
256	92	102
318	138	61
273	149	51
162	99	180
194	134	188
319	126	229
107	117	135
196	132	185
235	68	238
293	147	49
197	186	80
115	152	221
121	121	121
339	143	22
142	131	234
145	167	138
282	54	218
94	128	146
302	63	236
132	133	236
112	147	220
302	72	235
303	111	240
255	156	126
231	112	138
309	147	18
212	106	184
342	94	168
289	112	144
153	180	55
322	82	204
281	135	99
150	182	51
284	76	216
162	107	178
200	70	214
295	122	180
38	104	191
316	102	236
48	87	28
238	129	161
220	110	88
315	97	232
306	145	67
343	27	188
297	89	123
160	88	227
204	85	58
227	85	115
327	41	197
89	97	147
329	77	215
270	149	70
223	63	195
138	145	198
345	122	195
241	49	163
143	99	183
166	159	56
342	132	14
178	93	120
33	139	93
89	93	210
345	128	146
192	185	80
157	113	175
268	138	89
275	60	212
244	61	236
179	89	103
100	137	81
348	129	107
106	132	186
184	86	157
279	64	146
147	150	143
225	103	88
172	183	56
62	135	141
231	68	22
339	93	209
195	175	54
217	147	147
191	104	174
232	57	213
192	82	136
43	105	195
189	107	172
119	140	226
313	106	232
277	89	179
157	103	177
258	76	194
115	135	115
152	167	181
141	130	234
193	103	52
241	107	216
71	113	211
209	105	186
145	132	138
153	112	141
255	43	211
93	125	147
252	58	164
133	157	12
92	98	192
353	130	64
155	142	149
106	128	182
298	133	59
235	107	140
158	164	160
246	103	215
189	187	62
145	115	235
259	84	197
237	131	162
269	118	59
303	83	117
231	116	135
119	156	216
343	68	226
239	151	225
277	139	66
356	123	136
239	153	163
353	54	41
133	110	238
360	110	183
280	56	218
285	137	78
260	82	199
308	80	230
125	147	101
314	49	173
356	91	179
81	91	207
273	62	184
203	121	163
217	109	185
280	104	158
221	74	57
178	179	74
200	66	214
292	72	233
40	143	104
172	98	234
277	120	114
331	107	203
273	104	176
204	71	163
311	47	127
113	154	117
253	97	224
15	137	81
211	58	160
172	87	186
260	51	5
173	88	183
248	130	205
154	173	57
127	155	153
330	29	141
210	131	187
302	41	119
305	100	226
272	117	59
104	108	190
256	60	196
303	99	226
99	134	11
313	68	224
333	118	205
40	98	195
198	113	100
210	105	186
233	78	21
281	43	128
33	117	168
276	91	180
302	74	237
297	84	163
213	115	180
61	111	133
240	125	185
43	111	193
355	99	138
65	94	180
104	143	9
44	120	187
228	70	193
84	146	82
83	120	193
58	143	80
277	79	215
311	124	179
130	165	119
173	130	178
360	93	189
156	127	186
346	135	33
273	69	180
359	123	24
265	91	195
152	88	195
294	92	240
94	145	79
347	108	209
256	116	138
272	60	213
226	114	20
235	85	184
119	154	225
317	54	222
109	138	187
176	98	129
91	123	62
351	134	117
121	116	27
18	119	22
173	126	179
349	65	223
230	131	64
158	98	222
201	191	63
340	62	0
346	138	64
164	119	179
91	134	131
268	140	80
314	120	229
81	99	144
167	180	56
135	179	115
212	111	108
181	66	161
45	149	98
285	111	145
61	94	149
205	57	162
261	60	235
156	178	177
250	150	165
229	137	219
113	152	100
284	131	128
268	158	102
203	133	155
211	140	94
301	73	238
165	177	85
213	116	181
354	71	222
196	65	214
107	144	103
255	59	197
194	111	163
141	126	228
231	91	138
19	132	81
330	38	172
318	106	235
279	150	50
267	115	186
297	83	163
64	129	226
304	61	234
334	116	234
118	158	99
279	120	112
265	87	200
324	75	94
9	132	81
121	160	222
51	102	184
242	158	160
280	142	58
205	76	131
240	101	208
208	134	185
227	91	175
268	48	139
157	116	0
155	144	0
308	86	204
278	115	89
222	141	212
241	137	173
71	139	92
74	131	173
220	96	191
255	103	211
270	154	63
248	92	222
262	112	177
143	174	52
56	137	147
347	60	138
37	112	191
343	112	203
339	57	64
249	47	216
107	148	2
223	135	156
33	90	36
153	93	228
69	142	141
162	118	115
64	87	229
214	78	53
335	133	94
170	99	232
154	171	179
181	144	0
274	122	111
309	98	224
171	183	51
72	106	179
204	105	185
209	75	62
191	112	157
129	150	238
349	53	145
138	155	11
97	107	194
138	168	12
237	147	200
96	105	191
204	65	167
264	43	166
269	136	166
350	95	183
207	111	89
165	173	168
131	114	229
234	59	210
336	83	216
87	116	198
31	112	144
312	54	80
271	72	134
297	146	49
217	146	148
312	108	232
356	84	177
94	113	198
216	98	193
262	100	170
263	122	103
211	74	131
227	57	206
50	136	93
337	109	225
318	88	208
332	74	217
272	161	97
242	123	143
166	144	17
185	143	90
263	100	169
253	74	206
211	89	40
150	156	107
347	59	138
232	152	153
258	85	197
74	136	126
278	58	211
247	119	231
318	69	0
310	94	74
171	170	52
355	50	170
23	130	79
95	138	110
349	55	59
335	18	163
161	176	88
182	112	143
18	136	87
103	114	220
247	109	142
50	141	92
304	95	121
40	102	190
142	112	233
307	62	217
243	70	17
38	119	216
253	115	138
285	43	22
313	147	23
129	146	161
292	105	239
147	98	189
328	47	57
33	135	214
308	148	18
14	137	81
356	133	9
332	128	196
141	158	219
55	93	207
177	181	159
351	50	149
314	102	233
342	101	199
218	104	184
303	80	159
315	75	101
207	60	225
83	90	185
28	132	25
322	57	216
286	142	61
247	157	125
359	124	15
207	137	93
237	146	202
38	144	101
70	90	202
319	147	0
321	66	215
346	141	26
33	121	62
162	132	184
261	115	136
133	135	236
352	97	182
127	134	0
275	104	170
165	110	61
258	105	169
304	73	233
117	127	234
97	150	74
49	85	26
261	114	179
22	127	83
218	119	181
356	87	183
264	104	177
244	160	157
127	122	233
186	112	149
84	134	131
240	122	60
38	129	10
158	147	12
311	45	123
234	74	22
59	129	227
135	152	220
31	134	214
164	103	179
321	67	214
59	114	195
230	74	40
155	147	12
250	54	216
268	76	213
154	151	50
330	51	107
153	113	141
183	184	70
109	128	180
341	138	17
357	132	13
214	93	193
350	50	146
126	126	233
179	105	116
49	128	215
342	140	17
266	87	202
313	59	225
342	30	190
255	165	122
147	170	56
163	106	179
258	152	161
114	121	28
164	105	179
196	77	216
18	138	88
46	105	0
254	142	203
272	95	178
303	77	233
59	124	201
346	130	72
296	43	118
244	85	225
182	105	120
194	92	131
266	107	175
162	148	18
243	84	226
21	115	194
241	94	166
109	148	3
272	55	204
165	180	88
285	87	171
326	76	59
304	63	233
220	111	88
256	163	121
181	69	161
239	145	232
220	125	178
356	54	149
353	52	146
263	66	225
144	105	236
198	189	68
288	108	237
202	124	155
57	123	201
276	111	176
226	87	80
258	165	119
121	119	29
215	76	60
248	108	144
325	140	16
233	68	21
151	85	194
87	117	197
81	95	206
204	62	230
77	104	180
225	147	150
178	126	144
328	31	129
151	125	180
352	103	209
275	98	143
237	57	210
210	75	131
94	140	113
228	101	88
78	84	163
351	124	149
144	169	55
221	72	182
295	102	240
264	158	103
135	158	123
205	103	158
37	105	190
284	106	125
256	114	138
67	86	228
165	134	147
284	79	218
212	87	38
207	55	159
192	178	63
66	104	199
67	126	134
229	73	35
88	127	135
295	71	237
250	47	216
346	25	37
298	147	49
221	56	203
174	98	178
39	100	145
320	70	215
64	109	179
148	167	139
231	111	137
141	101	213
89	119	195
326	48	186
365	118	134
294	104	240
110	151	1
324	140	14
35	94	36
307	57	103
94	141	83
228	69	23
305	48	121
203	67	165
163	156	25
291	106	239
136	112	239
169	155	21
60	121	201
45	129	213
28	128	149
206	146	144
276	43	155
268	58	204
306	124	165
141	109	238
212	76	60
41	129	152
352	104	207
18	118	121
251	45	214
267	92	194
188	74	219
202	113	61
166	101	180
119	122	233
171	171	44
330	81	206
335	80	217
314	84	210
183	181	74
32	120	216
196	124	153
134	159	12
86	114	124
217	64	176
209	77	59
316	114	228
181	85	159
52	127	215
278	75	213
166	93	178
259	106	162
178	144	14
203	79	135
68	97	221
309	49	210
239	61	192
118	166	0
330	143	17
190	62	212
179	85	158
279	122	223
282	46	129
260	115	137
220	65	174
287	58	163
254	163	122
196	104	165
316	41	126
348	28	132
319	100	236
239	87	228
292	83	167
326	81	205
107	122	109
208	91	37
237	73	31
313	105	111
302	133	60
279	83	168
76	90	204
335	19	165
337	16	164
322	148	2
243	56	205
327	91	213
40	134	89
204	121	201
327	96	209
272	150	51
234	153	163
70	88	227
349	138	35
50	114	215
291	113	131
150	104	229
141	182	48
186	142	91
338	72	0
142	111	238
154	156	152
342	68	225
49	97	109
52	110	58
237	154	115
314	45	173
305	70	236
308	105	223
26	119	212
168	154	23
347	97	138
332	143	21
249	68	18
47	90	31
279	112	79
197	185	80
264	75	214
168	165	147
350	140	9
210	111	107
222	52	200
105	106	188
127	117	24
120	120	29
336	62	88
297	119	240
267	62	226
216	114	108
156	133	187
288	91	239
77	108	179
324	58	213
268	99	165
147	138	102
49	120	0
327	108	117
333	143	21
278	138	77
267	49	139
353	92	179
299	120	239
325	21	142
192	59	158
276	45	111
203	138	98
301	140	72
349	131	62
169	126	138
81	97	231
164	157	60
140	176	49
177	88	102
165	165	147
38	114	170
351	59	55
100	112	196
54	103	112
307	86	205
285	71	212
326	24	134
218	121	178
246	47	215
295	104	240
109	110	169
211	61	165
337	56	61
300	54	151
232	60	199
205	108	185
182	166	29
162	185	34
221	144	148
331	120	233
158	146	14
196	108	165
232	148	202
229	58	209
219	121	125
297	111	235
265	50	141
276	65	212
311	85	210
354	50	187
278	86	178
248	151	165
108	150	0
228	133	228
234	89	227
76	86	160
330	13	137
176	124	178
191	110	160
143	110	238
216	102	187
342	65	221
276	136	164
293	38	170
350	113	196
315	104	234
324	111	235
198	101	19
277	55	203
160	102	177
186	138	91
156	109	141
161	174	158
249	90	154
180	169	34
66	143	142
306	62	100
67	118	207
340	64	89
151	100	223
143	116	239
243	100	163
275	106	173
51	122	208
138	105	165
244	159	109
337	92	209
27	136	187
171	159	22
342	122	200
164	179	46
95	146	79
292	138	32
188	144	90
241	141	226
279	46	128
247	106	209
346	24	57
264	92	125
193	59	159
320	63	217
360	91	186
313	143	76
335	46	212
205	89	40
353	111	196
287	56	157
208	127	199
79	96	229
118	115	24
244	49	215
326	53	214
281	129	114
191	77	218
123	132	0
87	121	95
227	129	98
122	145	227
322	46	186
164	128	184
102	122	43
319	96	231
135	178	116
245	161	111
175	112	179
276	74	131
83	89	211
282	140	64
256	142	82
177	96	126
303	64	237
234	97	160
148	141	0
351	51	147
272	80	196
313	94	178
133	138	0
297	44	120
205	111	183
261	98	182
102	147	5
158	170	179
355	142	58
156	182	59
104	120	69
182	139	90
64	100	180
296	46	120
37	134	217
262	78	196
187	180	80
203	122	191
238	133	198
98	102	139
294	134	60
118	171	0
271	153	59
326	105	104
216	134	151
322	106	234
38	86	38
315	45	173
188	65	214
150	129	225
350	138	30
195	60	211
300	38	118
303	146	67
172	138	181
303	109	11
70	132	70
300	84	119
145	158	12
282	42	168
343	142	26
200	82	67
339	30	191
35	119	175
220	137	139
51	136	157
332	89	212
61	144	77
189	137	188
238	76	16
173	136	154
334	126	203
264	56	233
288	59	163
350	130	76
238	108	140
315	81	210
332	100	225
183	74	209
280	82	219
214	118	178
261	59	235
219	142	150
39	136	91
33	105	148
172	85	183
182	73	219
79	91	206
126	172	115
227	143	203
261	152	83
182	69	225
324	16	142
109	143	105
117	119	27
268	141	88
323	68	125
304	39	123
320	67	125
208	75	132
338	74	0
348	33	55
153	83	195
131	152	237
54	143	83
303	44	115
261	79	196
84	126	101
156	91	229
345	58	88
307	70	236
106	119	69
253	107	212
161	117	64
238	105	215
34	117	169
234	92	166
151	179	55
151	174	177
231	142	202
239	88	227
210	97	195
163	132	184
214	148	145
62	138	145
356	112	184
53	104	154
117	141	195
241	50	216
132	117	239
228	127	52
21	116	62
330	93	209
298	67	239
260	68	181
63	89	226
155	155	98
286	72	211
236	160	106
201	116	116
315	58	225
258	98	181
231	81	104
164	96	179
270	63	186
182	60	160
275	44	111
171	185	57
134	154	221
76	103	181
193	89	126
279	138	73
190	118	154
33	120	217
106	147	3
361	142	15
284	138	78
112	134	114
300	62	239
35	135	214
30	109	152
248	122	135
283	69	196
137	162	154
195	107	167
62	107	200
298	119	240
218	67	162
269	133	53
16	127	79
126	166	0
349	39	54
219	155	145
236	97	166
68	112	210
289	56	118
252	52	214
185	137	0
160	89	227
231	52	216
252	165	123
233	100	160
185	180	74
156	173	177
241	77	21
240	62	236
333	58	40
331	50	138
218	111	89
332	95	209
238	112	141
274	103	176
189	132	185
324	95	173
239	117	131
129	117	88
148	165	181
19	108	62
155	187	24
287	64	163
307	103	224
316	105	234
168	135	147
154	87	230
197	92	74
182	116	130
214	110	88
235	74	16
149	160	142
191	190	65
295	38	170
333	123	203
192	103	51
220	149	148
250	113	142
264	80	0
300	86	122
276	105	98
85	141	98
50	97	108
305	92	121
268	137	165
231	115	137
171	121	180
326	75	203
325	41	186
245	124	141
191	136	188
227	114	108
173	86	187
278	141	66
250	129	205
158	129	187
336	82	216
283	111	73
62	106	200
183	139	90
258	77	194
341	86	207
188	111	166
279	41	168
143	181	49
177	132	235
153	101	220
303	59	237
214	56	177
284	80	219
203	132	155
280	64	147
191	111	160
334	50	143
207	116	120
48	101	183
359	100	183
164	160	159
69	129	227
244	63	239
270	161	63
284	127	0
18	141	87
233	151	223
144	135	132
20	139	152
70	126	152
337	112	148
192	100	51
210	124	62
336	15	137
177	108	117
197	109	158
328	101	172
153	88	229
355	131	25
228	87	139
303	107	120
282	83	217
337	126	196
323	140	6
251	61	169
287	41	170
256	154	99
142	172	96
333	66	0
86	132	120
216	96	191
58	109	152
345	86	120
146	148	2
175	184	65
175	129	178
151	154	55
158	127	185
80	98	26
217	93	0
271	156	57
94	101	142
339	16	214
90	97	197
152	158	233
265	158	103
162	130	184
65	106	200
161	149	17
236	129	161
250	99	70
104	154	1
169	170	47
296	53	132
103	131	187
145	150	93
336	132	80
347	50	149
248	74	51
321	145	20
86	93	211
99	119	103
352	137	60
165	149	18
149	112	237
326	68	102
343	123	196
221	122	103
338	77	221
310	109	113
347	98	197
209	125	51
103	126	181
256	122	135
241	53	214
184	88	103
74	141	108
346	98	199
349	73	226
39	140	95
179	192	50
181	79	217
282	132	113
343	18	214
37	115	144
258	81	196
252	170	122
212	103	183
174	81	181
179	62	159
159	93	227
341	92	208
196	76	215
242	140	229
247	114	143
251	142	204
190	75	140
128	137	0
245	62	143
178	99	112
42	126	152
277	124	222
277	128	0
150	155	140
355	109	206
281	144	59
91	139	95
267	110	186
121	133	113
71	108	176
261	84	199
76	133	176
243	81	107
288	92	239
303	112	240
237	132	162
275	100	186
146	117	197
102	110	193
77	105	180
250	103	209
349	96	198
137	140	4
193	90	120
199	115	124
184	123	140
130	121	93
137	168	10
134	118	239
309	117	226
283	109	153
316	113	166
272	152	53
269	64	0
336	41	215
176	141	16
64	138	139
341	64	89
290	84	169
265	72	176
66	110	210
183	100	115
318	140	62
348	40	54
190	140	92
113	143	219
189	78	134
198	110	157
317	63	218
219	134	156
289	113	144
341	40	215
154	123	181
261	144	132
359	91	185
187	115	148
248	136	203
292	78	228
254	122	139
22	117	192
252	177	117
30	105	144
287	71	229
196	73	212
141	115	239
198	126	97
211	62	169
336	76	223
357	124	19
287	53	160
279	45	128
323	56	214
82	134	138
336	29	190
233	156	153
177	115	140
334	81	217
318	95	233
205	134	120
339	95	208
308	84	205
147	120	230
159	116	28
232	130	159
200	64	212
209	86	42
285	80	218
248	144	204
350	97	178
36	119	171
278	127	0
131	118	228
35	89	37
78	109	178
40	149	96
326	77	93
315	133	36
67	134	98
311	134	30
34	137	215
345	82	172
137	169	48
288	143	61
175	102	133
310	125	178
228	116	178
110	118	31
160	160	155
259	112	176
97	149	76
228	103	206
304	131	185
183	61	160
264	134	206
155	166	182
253	96	66
143	167	181
182	124	142
322	47	186
223	82	20
136	125	88
320	59	218
329	9	132
198	130	118
142	136	140
193	82	137
242	162	111
140	180	0
264	82	201
36	92	35
218	70	229
308	115	225
39	121	0
125	122	118
351	66	226
220	141	149
56	125	200
290	71	233
246	114	0
226	121	122
124	122	26
247	63	237
137	141	0
109	134	4
204	61	227
26	125	151
45	106	197
346	41	190
110	150	0
42	130	152
244	95	78
327	63	76
206	131	154
279	131	114
143	102	236
179	130	177
111	124	41
292	97	240
347	103	139
245	51	206
122	159	224
229	126	135
291	81	163
303	61	234
120	133	113
263	50	149
354	102	102
175	79	180
214	117	180
254	154	99
269	50	140
138	172	49
221	86	30
89	108	161
207	104	186
273	47	58
109	113	135
157	85	230
107	123	109
48	89	28
329	120	233
206	113	145
203	148	95
209	54	161
174	135	17
93	89	146
56	104	174
126	143	162
316	96	234
228	86	27
114	140	219
72	144	78
194	185	80
349	42	191
314	121	230
72	104	221
149	174	177
140	116	239
188	193	46
359	120	87
153	172	178
297	117	239
351	52	147
325	111	234
337	134	51
217	153	146
150	106	228
174	171	55
276	85	165
330	57	106
169	186	47
237	80	19
274	140	82
335	34	187
156	134	146
315	83	211
282	43	155
267	102	174
252	129	205
143	179	50
237	98	165
200	84	61
27	105	186
303	71	236
116	138	118
265	147	70
218	108	183
164	115	35
38	128	8
259	74	213
302	97	123
273	127	230
230	122	113
173	105	165
276	59	211
222	60	195
233	70	22
186	104	122
318	148	18
96	133	3
295	137	33
122	168	0
149	139	139
202	106	158
162	158	152
207	138	92
156	141	149
88	125	95
157	188	26
61	125	128
330	88	212
231	133	226
234	158	152
47	139	104
353	87	178
149	152	151
348	85	169
35	126	215
17	130	88
212	105	184
86	105	207
89	122	94
287	49	156
85	145	97
316	148	18
261	50	201
296	100	240
117	147	220
224	113	20
253	87	227
127	160	123
341	73	221
243	127	168
329	105	170
297	99	239
160	125	180
336	106	150
205	126	155
301	60	236
149	166	181
307	146	68
162	103	179
333	121	203
360	108	193
286	135	89
340	41	218
170	151	19
328	111	65
41	100	0
64	112	173
131	112	229
313	124	233
180	125	144
215	52	165
140	129	233
278	111	175
265	97	185
142	102	235
271	120	207
229	82	20
203	58	163
237	105	143
261	111	177
257	50	217
288	114	144
89	106	162
147	159	103
108	144	102
138	169	48
178	111	138
253	174	119
196	101	51
201	73	212
273	81	163
112	125	42
184	187	75
303	79	159
253	92	225
266	46	5
135	106	228
290	139	32
150	118	195
241	85	227
301	102	238
275	102	158
327	66	191
272	63	185
249	131	205
73	126	223
170	156	22
144	146	0
48	99	4
166	113	35
177	169	43
271	138	164
115	146	215
262	65	225
275	64	184
170	172	161
175	114	179
148	182	18
254	55	202
39	114	150
131	110	235
139	126	227
143	155	232
218	145	146
319	92	231
267	111	186
290	107	128
146	125	227
144	144	102
140	171	51
178	100	117
273	65	184
143	123	227
332	87	59
164	187	33
318	86	211
62	114	197
236	123	59
127	148	162
91	133	116
269	155	74
249	91	224
290	142	53
204	135	97
306	144	66
100	113	195
119	151	228
104	156	0
64	106	134
162	91	224
164	100	180
129	155	153
267	106	175
308	118	87
161	100	180
71	85	180
243	89	225
227	86	27
258	131	202
210	67	169
298	61	239
297	121	239
231	132	226
191	134	188
91	92	206
41	104	124
234	119	131
240	162	113
65	90	200
342	87	168
254	135	149
59	89	226
210	104	187
231	101	88
57	118	208
130	159	152
283	122	168
308	98	225
306	127	165
275	67	181
237	144	201
221	115	175
31	115	169
242	93	166
350	128	145
198	67	215
248	159	118
278	57	209
138	135	103
156	126	185
211	141	94
222	117	124
353	102	208
213	66	169
284	66	193
189	144	91
255	74	197
309	105	112
264	94	195
161	118	116
194	138	92
307	112	164
264	70	227
339	134	21
283	117	167
210	146	144
44	141	104
317	99	236
187	182	71
211	132	188
274	62	182
275	119	59
161	102	179
207	128	195
181	103	116
233	146	202
324	132	199
170	136	158
213	93	166
253	123	112
59	117	201
243	91	221
309	36	120
107	116	66
129	166	117
333	119	206
34	113	147
343	128	149
157	135	144
76	108	179
200	79	138
188	63	212
250	159	116
220	81	36
97	134	6
296	144	51
142	173	53
132	111	233
211	78	34
125	148	99
355	105	208
297	82	164
43	149	98
146	116	197
283	91	189
52	94	70
336	34	189
324	120	233
257	150	163
341	42	219
149	117	197
325	99	230
235	118	132
132	124	90
356	92	186
324	142	17
145	104	234
204	73	166
326	116	202
23	131	87
345	129	92
342	62	91
67	124	128
212	59	165
168	160	52
43	98	195
273	98	166
200	190	66
174	86	186
282	66	191
51	139	87
255	72	119
351	113	199
65	101	221
328	35	151
320	120	0
261	154	79
227	110	107
306	86	118
247	83	225
260	95	121
316	74	131
14	140	81
238	138	198
176	110	124
31	121	211
27	139	87
231	139	198
322	100	234
250	78	205
37	124	219
303	43	118
158	86	229
230	67	23
215	81	31
302	53	211
310	50	211
248	79	204
327	13	135
297	72	238
285	131	89
295	126	184
150	165	182
236	131	198
76	128	226
302	45	119
162	128	183
67	128	152
170	188	39
309	64	222
223	52	202
302	48	120
136	117	239
316	138	61
263	77	213
104	138	79
83	124	95
321	143	4
298	51	216
288	135	82
239	72	0
294	43	132
76	102	181
355	106	207
271	55	204
65	123	130
322	119	233
144	182	14
196	191	67
314	52	5
305	105	224
173	116	44
206	109	182
21	121	121
203	141	97
39	87	38
325	81	205
285	93	185
172	149	18
305	77	0
354	130	13
159	94	178
347	69	228
194	71	214
322	73	100
81	128	177
43	146	101
325	110	235
17	126	78
222	113	107
338	134	19
28	105	186
300	64	239
243	112	145
232	85	184
255	162	121
91	143	96
38	148	98
167	145	17
108	160	0
75	88	159
187	68	220
72	114	212
135	135	234
327	65	125
118	126	233
120	168	0
356	137	22
259	61	235
143	125	226
333	137	199
325	86	206
151	180	52
308	40	121
264	98	190
268	105	0
358	113	58
299	121	240
282	48	156
94	118	175
187	88	101
97	147	74
233	101	88
337	42	218
335	99	207
320	33	128
170	144	16
325	61	212
109	140	217
211	104	183
361	95	189
261	140	228
86	123	172
169	123	171
296	89	124
108	124	39
60	134	143
233	84	184
221	92	188
135	153	220
173	112	120
133	109	237
132	144	219
320	131	175
174	115	188
284	52	160
284	142	65
33	99	144
137	179	116
285	55	212
181	134	190
168	113	45
239	91	165
195	119	119
342	50	206
215	145	147
219	97	192
226	60	197
282	146	53
80	85	212
313	40	123
222	67	194
289	84	168
174	107	139
145	135	132
324	60	213
99	122	113
32	127	219
205	112	147
275	61	211
321	137	8
241	154	162
304	68	237
14	134	82
321	59	218
182	191	50
329	35	151
44	105	195
213	54	194
319	149	1
297	125	185
116	152	221
316	73	220
265	159	102
254	131	203
54	101	153
194	129	93
213	89	35
182	184	76
78	145	79
204	76	136
340	140	16
280	129	0
136	164	138
271	70	131
132	154	234
207	142	149
189	94	107
99	150	74
62	101	185
274	80	162
210	133	186
150	111	232
104	126	182
303	142	68
40	135	93
230	137	220
201	78	207
196	59	161
253	157	127
181	107	124
319	115	228
158	185	36
269	135	227
87	124	62
319	88	208
[truncated: 29,884 more rows]
