# Supplementary material for: Forecasting effects of transport infrastructure on endangered tigers: a tool for conservation planning
Source: PeerJ. 2022 May 17;10:e13472. doi: 10.7717/peerj.13472 (PMC9121866; doi:10.7717/peerj.13472)
Supplement: Supplemental Information 1 — All data on tiger populations and occupancies across all scenarios and the R code used to produce all results, tables, and figures. [file peerj-10-13472-s001.zip › data_folder_peerj/occupancies/resultsdepleteoriginalfalse1234342670.csv]

122	155	45
333	100	144
129	134	189
229	76	68
283	86	128
254	56	225
328	100	156
351	133	13
220	98	179
81	106	210
210	145	25
131	167	0
327	66	207
83	114	159
254	89	173
305	146	13
189	183	41
272	146	78
228	93	180
324	72	67
257	60	154
38	102	93
59	85	230
245	139	171
59	106	220
267	106	162
57	105	217
189	134	87
48	110	178
252	108	44
225	132	236
283	63	204
286	117	215
129	103	196
306	57	220
321	62	212
251	125	145
215	54	191
315	97	141
336	33	237
342	104	231
177	88	131
36	96	49
198	93	136
328	9	96
188	107	120
73	96	213
15	127	207
209	127	235
97	114	194
196	188	11
39	96	53
80	122	172
44	94	94
200	100	12
307	38	69
272	122	142
322	67	208
281	46	73
284	106	211
181	130	83
86	122	154
185	86	134
343	140	11
305	47	67
222	73	79
260	58	73
85	104	171
166	130	178
220	55	142
42	119	153
120	156	70
85	143	115
283	81	125
128	168	0
315	93	141
201	88	141
211	115	186
287	67	232
67	109	216
197	188	9
50	91	164
76	137	113
199	83	133
257	61	221
321	113	177
175	134	219
217	59	186
151	136	108
143	145	110
309	123	236
296	72	227
321	68	215
224	137	236
329	87	109
25	129	129
149	128	0
256	62	184
71	91	227
146	107	223
220	60	139
220	111	169
332	121	179
85	109	181
296	46	67
218	79	78
118	164	0
55	121	183
204	115	219
257	56	223
229	126	170
152	117	177
90	91	179
316	141	118
148	121	80
176	141	25
219	81	78
274	122	71
226	76	68
274	47	141
246	119	199
207	99	145
251	109	46
195	79	193
125	136	220
254	167	44
259	133	222
336	87	64
34	134	144
366	126	5
38	128	228
188	84	189
14	122	208
329	61	205
225	128	182
222	126	168
203	107	216
154	172	234
120	134	173
335	88	0
174	172	28
235	85	114
211	94	147
303	87	48
264	140	78
84	96	218
69	138	113
178	124	105
312	100	139
284	117	216
349	60	230
308	64	58
286	75	194
148	183	56
348	105	231
276	94	181
313	78	110
46	141	180
204	112	221
37	99	93
169	140	19
289	122	234
294	144	0
333	34	237
182	105	128
104	113	192
147	174	59
226	99	161
360	96	86
200	101	19
161	92	189
330	46	197
171	145	0
226	65	113
343	41	223
195	87	136
210	147	45
330	18	99
247	50	225
269	67	226
268	49	142
209	62	199
47	136	156
324	131	118
325	71	205
34	126	146
90	93	217
22	110	214
265	159	0
192	85	135
189	174	0
214	99	215
183	190	0
322	70	0
329	95	67
321	127	81
337	48	138
122	115	25
125	149	235
332	18	100
167	148	0
284	42	28
255	119	141
59	126	0
344	88	199
212	86	5
236	100	154
183	90	131
155	94	189
212	66	197
331	36	240
185	127	39
333	58	0
163	169	236
233	55	170
261	48	223
294	132	1
349	124	184
193	89	139
260	111	166
124	119	22
188	82	217
274	79	225
312	51	226
296	121	194
48	144	173
263	75	45
144	117	103
358	125	180
349	123	184
345	101	229
271	114	213
181	113	83
248	65	88
270	145	78
275	105	93
303	127	114
299	137	3
335	59	221
145	113	150
287	75	225
282	80	169
142	141	110
311	47	206
172	188	0
263	87	172
34	98	49
317	134	81
265	99	96
242	65	89
193	126	167
316	100	138
293	63	110
212	68	195
230	71	69
319	54	209
315	92	137
223	115	177
246	161	45
159	157	56
35	109	226
102	132	222
300	38	178
226	67	92
234	97	154
89	91	200
208	78	187
337	23	240
161	181	134
150	163	115
192	181	41
297	41	206
251	68	73
290	80	173
254	171	18
289	61	235
197	99	126
232	135	238
132	124	13
167	160	1
212	105	216
233	88	180
190	100	126
94	100	180
292	137	0
277	114	215
142	160	180
138	158	103
257	94	209
52	124	178
230	100	155
148	128	165
252	72	93
146	141	108
219	94	186
35	111	226
164	130	180
320	99	78
143	182	56
324	27	189
205	96	137
169	114	209
329	78	108
221	119	188
285	95	184
201	62	198
33	118	132
80	143	161
128	107	200
60	108	217
339	47	227
328	103	155
300	89	5
29	118	129
84	101	213
137	120	80
229	131	237
31	116	129
194	71	232
330	139	118
349	112	232
59	122	202
109	147	0
228	68	121
167	144	0
132	158	173
128	136	0
254	62	221
312	43	206
250	96	208
321	29	177
276	149	78
234	55	168
98	142	61
284	96	184
153	141	159
85	125	149
239	157	102
266	59	187
139	175	56
334	105	235
292	60	103
274	144	78
316	68	216
325	90	115
259	52	223
161	155	0
179	129	105
257	117	141
223	88	146
313	39	206
331	96	111
247	171	18
221	76	167
159	93	204
323	100	156
344	108	234
35	124	107
78	97	180
104	156	0
303	147	7
171	138	158
269	64	45
272	55	191
172	109	28
274	98	186
191	125	169
246	158	39
250	118	172
189	139	63
19	138	126
226	150	25
199	111	217
218	114	177
320	56	211
236	99	152
182	63	229
346	129	184
225	97	151
131	144	188
190	97	133
240	122	174
324	139	118
285	128	106
140	168	58
144	172	57
295	62	108
82	109	131
336	126	153
69	128	189
158	110	165
17	139	142
173	97	209
323	62	0
220	86	3
324	71	204
177	83	203
324	58	207
323	83	154
317	80	109
362	91	82
59	143	96
309	130	234
358	92	83
188	119	167
208	73	188
140	146	113
326	91	115
150	131	185
211	95	146
311	111	170
242	53	194
42	112	225
291	108	176
354	143	18
333	48	78
163	158	56
324	77	107
309	108	162
167	97	177
86	133	109
255	168	43
43	100	93
160	172	235
175	84	153
211	73	168
186	108	123
277	109	68
267	145	78
141	175	56
131	151	222
277	93	128
332	29	188
166	112	211
291	121	197
241	111	183
222	147	25
202	61	195
245	107	105
258	62	185
57	98	217
353	70	225
243	61	191
336	79	149
267	46	205
194	65	231
201	113	220
213	79	78
271	149	78
320	31	184
72	117	142
233	147	197
146	121	80
331	80	109
79	84	201
69	147	93
110	124	178
361	115	182
342	142	14
54	103	20
260	76	159
303	115	196
341	69	195
327	105	155
318	112	167
47	106	216
244	68	87
241	162	48
317	34	186
185	115	85
263	68	223
322	39	195
168	112	213
330	95	21
113	119	95
319	108	150
311	125	133
73	137	117
74	108	178
272	118	211
123	160	0
345	56	222
209	55	167
223	95	188
299	142	7
170	88	127
321	86	154
203	131	92
47	143	180
30	104	222
43	103	140
270	57	190
311	120	34
340	98	233
214	97	188
353	141	19
71	140	117
297	131	1
350	98	175
353	104	75
148	106	212
23	136	128
260	71	208
284	131	105
63	134	94
242	144	201
187	85	134
177	172	104
343	107	235
340	66	0
57	133	214
82	118	198
125	167	0
101	110	194
247	154	110
143	100	173
178	119	101
184	81	210
155	186	0
300	130	234
140	102	215
268	90	128
108	146	0
212	112	143
294	52	56
121	118	170
285	68	230
321	51	81
298	65	235
243	94	167
190	106	119
183	61	225
258	160	76
220	107	157
100	109	197
287	72	175
239	98	150
300	60	148
211	135	112
332	12	98
303	105	141
237	118	178
262	155	0
246	144	192
173	107	214
262	123	222
172	104	198
250	89	113
171	134	219
166	147	0
307	89	185
163	139	106
154	185	56
118	162	0
52	93	110
303	43	67
184	184	133
270	89	128
70	123	10
241	90	169
182	102	128
123	150	141
339	91	163
278	53	163
202	79	191
194	68	231
320	112	165
308	45	67
323	74	67
198	100	90
42	96	47
198	191	7
308	76	47
151	111	195
108	140	3
329	39	195
242	105	119
106	144	1
13	139	139
246	64	89
138	106	223
149	121	152
273	53	153
22	120	212
247	134	225
225	120	194
267	152	0
281	58	206
329	74	67
131	150	221
46	148	171
193	118	228
226	112	157
81	108	153
124	146	235
205	197	1
318	57	217
89	135	111
128	130	192
262	84	159
192	137	86
251	165	113
316	81	109
232	137	233
138	159	158
324	41	196
79	82	230
224	56	146
345	105	230
346	84	137
348	135	23
190	181	41
172	149	0
113	120	96
118	146	217
247	93	211
355	81	141
175	90	195
186	143	49
320	133	108
296	142	2
202	77	192
342	131	183
249	133	225
82	105	211
237	139	115
221	106	158
307	138	11
246	60	193
316	118	164
61	121	156
190	68	231
235	79	70
340	111	235
269	118	211
129	156	220
173	108	28
294	107	174
348	124	184
227	127	183
229	110	115
82	131	234
267	105	160
221	134	235
239	115	169
352	139	19
37	133	141
283	123	234
335	68	188
286	97	89
225	140	232
239	66	165
307	101	143
294	99	181
308	129	114
95	145	61
69	114	187
288	39	146
156	137	160
301	99	139
191	134	87
317	126	106
151	151	59
168	110	214
79	142	161
309	82	181
239	158	29
264	130	237
232	150	181
231	125	175
241	115	165
185	71	233
218	95	186
197	84	132
269	124	239
208	127	235
324	129	118
132	155	221
284	148	0
326	80	148
120	168	0
257	88	174
302	99	139
56	109	217
337	101	233
260	127	222
98	106	194
276	69	209
235	98	154
271	104	163
141	122	80
339	48	227
164	147	0
44	109	223
318	56	209
158	153	56
331	114	125
53	140	146
299	122	237
327	123	178
240	156	105
312	74	71
227	59	164
351	72	226
144	153	60
314	85	181
231	95	88
341	121	189
314	41	208
222	102	157
310	69	194
189	118	169
163	105	214
274	150	78
274	99	187
254	114	76
196	136	62
339	81	13
289	132	132
33	115	222
249	114	162
61	98	216
281	94	181
270	125	239
227	140	232
190	128	85
144	149	212
167	93	185
188	88	132
319	52	208
308	50	223
114	142	3
295	83	168
193	137	40
273	153	0
349	65	232
285	97	206
224	71	167
243	104	115
209	64	201
127	162	0
186	63	227
352	130	182
121	168	0
321	49	233
306	102	144
220	93	186
41	133	231
297	115	200
122	127	192
287	100	207
204	120	226
269	137	182
322	77	67
310	125	235
263	59	187
151	90	189
206	127	235
155	173	231
249	103	107
301	60	146
55	135	142
252	97	205
321	133	108
51	129	190
322	100	154
195	56	188
230	70	167
274	109	129
130	141	235
184	106	128
191	129	84
173	172	132
255	59	223
125	117	19
312	109	168
138	163	135
231	122	174
76	119	158
269	62	212
349	88	143
238	58	194
95	110	210
159	141	159
183	140	55
299	42	70
311	88	184
194	116	227
349	58	228
248	119	171
325	37	188
154	133	210
294	57	144
156	144	106
75	107	178
322	143	9
288	128	78
314	77	105
143	130	154
340	60	189
315	117	163
272	130	239
240	75	85
97	101	167
327	63	205
60	92	182
159	178	229
255	130	221
311	143	18
253	162	41
325	93	82
327	99	156
117	163	0
87	96	217
265	82	114
315	66	221
205	147	45
162	169	236
287	110	212
176	166	1
304	119	236
193	95	134
224	108	162
312	133	9
320	104	143
209	130	167
267	95	198
95	136	111
51	125	200
332	144	5
325	22	183
246	46	223
248	84	169
138	157	182
226	121	167
251	89	172
182	71	233
215	115	183
246	141	172
183	70	233
145	162	176
169	141	0
316	92	118
197	136	63
167	128	177
325	17	45
73	126	153
264	111	121
117	155	0
71	104	165
232	114	180
347	61	231
169	189	0
237	69	88
152	125	175
67	88	232
106	157	0
323	53	220
283	93	183
227	76	68
221	121	189
225	150	25
339	68	194
36	131	146
65	139	91
340	142	10
62	133	92
305	132	108
269	97	199
172	134	219
276	132	236
337	144	4
154	149	56
231	49	150
36	126	146
325	102	156
46	96	95
170	132	219
303	95	143
320	85	153
176	116	101
151	106	196
266	118	209
89	137	112
347	29	233
256	127	142
344	128	184
245	122	173
334	29	193
89	123	149
131	165	1
269	95	145
280	52	153
316	88	150
64	139	91
78	126	188
86	86	220
110	142	2
77	95	210
37	134	145
120	127	192
276	122	238
324	39	195
257	166	41
107	122	152
268	100	155
77	101	211
342	29	234
71	85	232
362	90	81
256	117	141
127	137	220
267	100	156
320	80	108
238	52	173
225	119	182
218	97	186
332	39	107
248	47	222
329	32	189
309	115	153
305	69	144
53	100	202
171	86	119
122	117	165
280	141	0
318	92	126
195	144	52
186	173	0
321	61	212
161	178	230
354	120	182
274	63	181
259	156	80
244	99	169
216	140	56
165	142	106
344	112	229
201	132	106
239	68	89
83	140	116
325	74	67
193	58	187
300	117	197
50	116	184
252	82	115
114	140	0
120	139	221
282	114	217
202	95	129
320	144	10
177	76	225
266	160	73
152	98	133
214	52	191
216	95	183
320	28	183
310	91	144
147	114	177
336	30	238
343	75	186
295	103	203
97	113	207
137	162	137
265	62	176
271	75	221
41	109	86
238	80	180
182	72	233
233	157	26
176	130	168
100	102	164
222	58	145
216	132	229
85	102	158
68	144	157
281	65	221
75	128	198
126	124	180
110	137	224
284	79	220
38	118	143
351	137	23
320	131	118
330	54	78
253	97	147
218	151	25
336	74	0
172	162	0
361	84	148
112	145	1
318	100	78
64	111	143
71	143	117
312	67	219
242	109	187
206	105	216
219	67	114
164	129	180
162	170	0
78	130	232
282	92	181
25	116	214
289	100	206
60	110	175
211	107	216
149	116	195
165	120	0
183	144	47
60	101	218
250	138	191
350	73	227
26	125	146
197	72	185
35	138	144
263	136	139
22	139	227
166	137	20
328	77	108
203	61	196
285	106	209
253	114	129
267	134	0
158	160	92
160	178	229
47	89	127
243	141	170
294	87	128
205	130	138
74	95	216
153	115	192
62	130	213
343	56	143
281	78	125
39	88	44
142	128	128
352	141	16
75	105	189
170	160	0
268	127	237
221	90	147
37	108	225
131	130	158
257	143	0
188	109	175
320	78	107
41	142	180
149	135	89
310	76	192
187	59	221
238	111	122
244	117	201
169	133	218
73	101	208
333	121	177
169	139	21
180	106	128
196	75	231
250	124	92
142	177	56
311	121	237
359	91	81
260	87	172
345	34	232
99	112	197
313	92	144
287	73	229
240	103	117
276	65	180
341	84	92
271	146	78
92	145	110
244	138	171
184	192	0
47	141	158
192	185	41
107	125	180
130	168	0
23	127	210
353	103	72
303	60	198
64	124	0
277	132	0
154	132	211
177	170	109
146	102	204
326	36	188
266	128	238
303	89	140
319	115	176
141	160	179
256	164	111
263	157	0
123	171	0
328	92	115
343	32	234
148	176	59
264	105	155
313	111	170
114	130	203
360	103	72
313	70	0
182	83	160
169	174	233
158	127	199
261	77	208
261	130	0
323	22	45
208	71	191
203	147	45
278	99	186
77	131	231
337	50	139
275	55	163
189	123	89
295	43	67
239	88	69
346	77	217
160	128	180
317	31	184
118	137	0
154	146	104
358	130	9
307	97	144
188	117	168
353	117	184
244	168	1
303	145	8
215	70	190
111	134	1
92	124	192
289	92	182
302	139	8
72	106	155
182	185	0
147	147	110
134	169	56
276	79	207
265	164	0
37	102	93
120	132	1
280	95	182
184	130	39
49	146	173
150	128	174
140	177	56
108	119	173
303	56	79
141	105	223
191	149	49
67	106	45
292	122	196
317	65	210
113	121	95
302	95	142
348	42	216
177	134	219
146	129	165
97	106	193
295	128	232
305	35	211
339	90	164
184	179	6
192	131	32
330	73	145
274	70	208
51	119	184
190	93	130
211	82	76
254	91	170
238	86	180
19	110	214
106	131	214
176	126	173
61	100	219
90	110	176
201	139	50
311	122	237
260	73	45
309	83	181
330	24	187
290	99	184
151	152	114
314	113	179
168	121	232
85	126	193
245	108	103
335	78	149
303	35	213
237	117	178
179	123	101
94	144	62
164	160	91
249	47	225
99	149	0
219	108	87
227	110	116
48	141	156
153	127	181
40	108	222
54	130	215
297	91	0
301	143	8
215	83	78
333	93	212
277	61	189
59	140	94
304	44	67
53	142	148
287	86	125
201	92	141
158	155	57
52	139	146
274	90	128
343	105	0
264	145	78
228	142	79
212	83	77
31	107	91
332	117	177
332	120	179
351	129	182
213	63	193
332	116	175
62	134	94
162	172	236
129	124	182
100	124	204
190	138	40
266	109	119
304	87	49
225	51	147
203	63	198
359	134	14
209	109	219
346	122	185
84	94	219
41	105	183
163	179	136
354	102	13
188	138	62
70	105	84
283	47	72
56	125	155
293	135	78
195	70	198
233	87	179
323	145	9
196	175	1
215	110	142
227	98	89
96	139	112
84	138	117
121	163	0
342	127	185
188	182	3
216	58	186
89	95	218
263	123	208
243	159	30
238	94	84
322	47	233
185	81	214
58	90	183
336	81	149
275	128	0
246	65	88
276	73	181
199	144	49
56	113	179
299	83	46
161	127	178
191	72	228
237	111	109
311	89	183
318	53	67
277	113	127
36	97	89
282	78	125
166	173	236
319	121	224
192	98	131
39	131	231
146	151	167
334	61	62
345	75	220
187	127	86
164	170	236
113	143	3
316	80	108
106	135	149
128	123	145
224	54	147
141	120	80
299	114	200
157	103	174
230	115	187
270	52	180
193	120	228
249	127	226
242	138	171
253	174	14
300	107	178
336	73	147
293	125	239
253	173	16
260	149	73
333	76	147
34	92	46
210	136	112
149	155	114
93	112	185
348	43	102
68	103	196
194	141	55
128	163	0
172	113	113
199	130	33
57	92	187
151	143	104
31	125	139
222	139	24
359	98	13
143	148	213
238	73	87
307	130	34
77	134	231
50	93	164
215	121	187
200	137	45
135	164	104
60	134	95
218	106	109
156	98	185
188	69	232
133	113	221
247	85	110
280	90	181
182	191	1
360	91	81
214	134	113
190	60	222
149	175	59
110	147	0
217	99	186
332	87	0
172	97	208
139	108	225
89	117	169
173	119	182
197	80	192
330	78	149
252	81	113
352	53	78
141	135	0
192	104	167
329	59	206
274	101	104
291	46	205
123	145	0
58	142	138
77	135	117
334	49	78
311	82	180
239	50	101
357	98	81
215	123	239
192	184	41
236	82	114
61	92	184
173	149	0
240	53	194
97	122	204
323	40	196
285	124	239
302	54	56
79	95	216
339	92	100
35	144	166
170	93	208
284	116	216
293	127	232
263	116	207
323	50	220
315	119	141
130	158	169
349	79	138
291	64	232
97	103	167
328	146	7
125	134	220
281	68	208
101	111	196
288	146	0
100	131	221
170	152	0
280	113	59
313	115	162
39	133	231
336	49	139
353	57	4
322	128	118
50	87	130
154	165	227
338	21	239
333	52	78
236	137	0
127	157	0
295	38	213
336	51	138
197	89	141
248	91	172
145	102	227
162	142	159
134	124	126
295	138	3
345	114	233
343	103	0
344	22	107
214	59	192
166	181	0
184	87	132
78	106	209
143	108	230
150	173	48
23	121	212
120	160	0
222	103	157
315	39	208
344	116	189
313	105	166
334	107	235
206	124	226
25	138	233
284	53	158
70	113	217
272	91	128
209	110	219
132	134	150
311	129	120
86	135	56
192	175	1
141	157	180
274	100	187
70	100	188
322	40	197
270	160	0
241	106	177
108	160	0
144	167	127
130	145	188
142	170	62
96	123	192
216	89	124
202	127	92
263	156	0
94	146	63
239	55	196
182	132	86
301	129	114
338	131	118
35	95	47
246	133	227
186	130	32
258	89	172
286	89	181
298	109	187
285	115	216
146	144	109
199	92	137
241	134	115
342	69	194
249	94	211
192	80	192
138	128	80
176	99	109
337	58	220
185	176	3
344	89	201
262	157	0
266	121	208
156	94	188
273	73	223
261	128	222
290	134	78
101	126	194
348	81	138
327	141	6
250	136	201
353	101	80
291	78	172
130	170	56
221	53	146
56	138	140
117	154	0
75	92	216
209	76	134
13	135	139
192	126	166
70	125	153
129	104	196
137	167	57
302	41	67
353	112	127
175	100	114
85	111	185
261	116	133
214	140	52
263	55	186
149	99	197
248	131	227
222	152	25
80	96	167
317	128	81
97	134	197
317	69	207
335	129	118
188	191	2
126	163	0
333	114	232
293	50	44
257	172	4
235	149	199
111	150	0
286	128	78
333	20	100
342	21	98
331	53	78
204	96	135
200	98	14
194	185	41
183	95	130
182	173	2
152	109	195
164	175	232
346	62	232
291	80	0
122	139	221
229	117	179
272	56	190
222	131	174
359	132	15
240	149	193
165	188	0
183	103	128
310	140	18
131	116	200
212	147	28
196	134	87
316	34	186
136	145	112
329	93	111
243	60	193
346	87	13
145	99	198
292	95	183
219	130	175
84	145	156
56	140	141
54	99	203
167	165	0
232	112	121
171	114	223
295	97	131
276	101	187
323	90	154
290	140	0
317	43	70
199	104	192
259	99	148
162	119	223
279	86	128
360	90	161
92	119	153
291	106	173
167	111	213
227	115	181
196	58	189
77	111	195
220	128	175
38	98	93
244	101	145
155	133	211
193	184	41
286	85	125
74	91	216
308	71	57
181	125	101
325	91	115
271	80	207
198	70	230
347	89	146
289	68	235
344	27	235
301	133	2
231	99	89
281	82	142
245	155	80
192	128	87
284	142	0
310	90	140
271	130	239
68	146	158
247	98	142
84	93	219
270	121	209
273	118	213
343	82	194
318	84	157
249	111	109
133	106	199
331	101	144
327	92	115
240	57	191
304	47	67
343	119	189
240	142	118
313	58	220
257	109	109
269	114	212
47	116	183
65	95	179
149	111	220
74	142	159
340	18	96
174	135	20
45	109	183
76	98	211
344	56	78
170	169	0
248	123	144
83	86	225
263	69	221
239	90	172
312	76	0
68	134	231
80	120	199
204	106	216
246	72	73
194	183	41
318	69	0
268	140	78
200	120	229
102	120	177
347	124	185
271	41	140
239	87	180
213	103	169
341	42	224
345	79	135
311	59	225
343	121	189
221	128	182
206	99	145
195	109	135
325	40	194
304	113	148
351	109	231
84	127	209
301	48	67
128	174	56
84	111	157
293	106	176
239	121	177
212	56	191
262	62	186
327	112	151
122	149	141
271	111	129
28	128	145
38	100	93
191	88	131
311	134	9
145	174	58
186	180	8
259	72	185
254	102	44
268	112	131
69	140	116
211	89	129
196	85	131
244	145	206
304	93	143
339	76	186
140	154	179
206	92	135
306	51	67
92	137	110
121	129	193
197	77	230
331	111	150
268	50	143
357	50	78
188	97	132
51	98	194
83	126	206
322	23	189
170	189	0
172	125	166
155	144	106
283	141	0
193	119	230
248	139	191
295	91	181
291	112	199
345	35	215
226	115	180
193	140	62
231	79	69
105	141	50
130	138	187
266	96	200
202	73	228
335	144	3
136	155	221
271	103	158
252	141	78
228	91	180
90	109	194
352	121	183
277	78	221
197	71	229
326	74	67
209	115	184
167	132	178
148	171	1
328	45	197
190	94	131
309	65	57
110	134	195
196	69	231
139	116	102
193	98	130
191	84	135
190	72	228
340	33	235
308	98	145
338	50	139
164	137	20
232	70	70
238	83	114
280	145	78
179	145	19
307	42	67
144	157	179
63	103	216
221	101	154
304	67	99
67	86	231
325	51	219
24	114	215
220	64	160
64	133	90
221	113	180
241	62	183
304	101	142
327	30	189
236	51	173
285	62	204
323	143	10
291	77	0
251	86	172
32	141	165
312	88	183
148	99	197
214	92	145
339	87	193
235	157	30
252	104	44
212	52	81
86	91	219
251	159	100
247	166	114
214	136	115
273	70	224
292	125	239
235	73	140
85	87	219
282	68	224
198	74	229
219	96	186
72	130	190
67	92	222
50	98	190
291	60	231
88	109	183
305	73	0
139	163	58
294	50	49
291	113	199
315	98	137
66	132	54
177	91	131
48	119	179
332	96	211
349	52	138
243	140	170
276	136	182
314	98	142
307	60	216
63	120	142
218	86	76
274	65	179
317	30	185
130	110	219
275	79	213
248	99	141
342	75	186
117	166	0
255	56	224
324	50	218
43	136	180
297	49	44
124	150	141
17	128	207
269	47	140
204	122	227
147	97	191
160	141	159
295	131	81
298	139	3
327	39	194
167	106	216
248	124	167
41	149	163
240	112	188
259	137	160
35	143	160
67	126	151
281	76	159
353	121	182
261	90	153
140	138	109
106	148	0
183	63	228
122	161	0
286	49	112
218	96	186
342	99	233
221	60	139
318	51	208
212	140	41
99	122	140
163	133	180
37	109	222
325	120	178
205	105	216
264	150	0
337	111	234
350	81	140
339	135	118
152	138	159
200	131	53
178	133	219
279	122	234
162	190	0
114	153	2
188	115	170
236	69	48
120	161	0
233	146	197
320	134	0
291	116	199
166	118	158
287	45	72
302	122	235
273	100	186
188	186	7
269	73	227
351	112	127
17	136	142
244	56	191
302	141	9
313	57	225
58	91	185
95	96	161
183	77	218
331	27	187
278	93	181
351	94	81
357	84	150
168	123	232
251	116	170
300	86	172
70	114	217
363	122	5
201	68	192
102	115	192
102	142	48
263	122	208
240	49	99
334	108	236
335	112	230
155	139	159
248	162	112
51	117	184
236	145	202
60	96	186
245	164	114
232	79	70
278	62	187
121	131	0
91	122	150
215	73	168
206	67	195
52	119	184
156	152	57
308	85	180
355	102	81
331	18	99
318	61	0
339	89	165
343	87	196
167	167	0
326	66	207
21	118	214
222	110	91
138	178	56
199	96	18
238	89	107
330	36	193
308	105	135
108	153	0
324	108	161
231	121	164
261	54	73
30	107	91
78	140	119
92	134	231
303	130	234
98	129	221
232	115	182
276	42	184
221	107	158
286	44	101
293	137	1
178	173	109
85	88	220
40	147	171
75	145	159
120	118	160
247	129	226
191	186	7
229	52	168
182	120	56
178	139	24
170	166	0
194	107	191
354	47	96
242	130	228
245	149	206
338	143	5
273	88	128
124	173	0
349	67	228
175	139	19
43	99	79
229	116	180
313	66	218
355	111	127
251	52	226
68	145	158
126	122	163
318	119	134
235	78	70
344	40	223
286	123	239
267	74	230
336	26	239
161	167	232
169	150	0
203	120	225
310	35	70
199	84	135
181	126	83
254	120	170
62	140	94
209	113	144
89	96	218
68	87	232
145	116	98
173	169	106
269	81	203
296	91	180
241	148	205
82	133	234
163	104	216
362	109	0
259	45	228
202	109	216
150	101	200
261	101	97
141	129	127
209	100	215
155	126	206
315	136	13
38	139	158
228	125	175
349	73	226
226	91	182
[truncated: 29,884 more rows]
