# Supplementary material for: Forecasting effects of transport infrastructure on endangered tigers: a tool for conservation planning
Source: PeerJ. 2022 May 17;10:e13472. doi: 10.7717/peerj.13472 (PMC9121866; doi:10.7717/peerj.13472)
Supplement: Supplemental Information 1 — All data on tiger populations and occupancies across all scenarios and the R code used to produce all results, tables, and figures. [file peerj-10-13472-s001.zip › data_folder_peerj/occupancies/resultsdepleteoriginalfalse1242802342.csv]

354	48	232
253	83	118
192	131	43
188	174	175
359	101	149
241	147	191
152	172	148
145	144	58
299	123	199
333	40	231
344	112	215
331	102	117
112	150	23
232	114	186
339	78	138
244	133	225
155	119	224
278	141	107
202	107	203
198	128	91
222	125	225
242	162	102
227	69	199
288	97	18
152	109	67
205	87	52
315	118	221
254	128	158
196	128	50
246	89	164
341	116	98
313	78	202
118	143	150
285	105	174
335	77	230
92	120	90
115	132	150
353	52	224
132	130	114
251	171	126
117	159	18
119	142	149
20	111	178
103	153	21
344	106	157
103	134	226
324	129	63
330	91	36
308	116	195
54	129	190
261	143	95
364	126	122
254	103	159
156	123	204
51	141	55
344	92	7
197	186	188
340	59	36
179	124	195
148	106	214
258	84	217
213	96	218
187	174	177
347	66	159
358	88	223
205	115	86
245	131	225
160	134	189
349	111	156
156	91	219
300	130	207
194	88	57
145	166	118
76	89	165
292	90	62
290	77	174
171	137	231
137	115	236
190	113	204
275	108	224
278	100	63
347	81	216
230	82	35
339	98	37
190	64	218
259	122	181
197	77	156
88	117	176
361	107	146
201	118	180
276	102	204
260	45	233
161	89	215
319	51	151
186	57	133
56	119	166
214	77	125
201	138	39
213	137	36
264	49	223
240	58	234
330	96	116
170	135	236
322	124	167
88	107	226
349	105	154
337	125	98
125	134	180
316	62	177
295	49	46
240	80	5
233	129	155
66	95	38
86	122	138
302	42	56
131	154	177
164	119	130
93	110	221
295	90	63
310	54	187
311	80	201
261	61	117
234	130	174
33	141	192
63	143	197
249	106	229
205	61	193
62	109	180
104	136	37
209	72	140
192	87	62
270	132	218
263	130	227
147	151	97
253	106	224
304	110	185
206	102	211
236	50	203
145	143	62
42	116	169
148	97	219
62	97	51
294	102	17
129	159	146
24	117	173
55	117	167
207	142	0
95	121	91
124	143	182
292	55	112
292	135	162
303	48	41
178	107	40
225	139	192
253	131	223
222	76	131
330	124	101
206	142	0
265	155	120
47	133	179
192	142	36
169	139	49
124	165	16
100	137	40
204	62	223
328	118	101
340	125	15
285	39	225
256	100	98
139	165	138
267	118	151
232	63	129
55	124	36
333	72	230
294	79	176
313	138	138
322	94	216
279	120	91
167	177	201
164	97	218
207	131	156
297	61	220
265	46	219
197	98	0
165	113	40
60	120	35
204	122	180
305	107	182
331	103	117
177	166	169
184	113	75
253	62	120
339	69	230
128	106	87
165	149	85
241	159	98
153	123	207
269	135	205
244	147	189
148	169	158
262	49	225
154	114	38
349	40	27
270	99	205
238	70	123
143	148	136
72	91	166
173	111	43
146	135	166
131	134	114
152	158	230
151	157	150
292	137	86
187	107	0
269	53	179
52	137	53
85	112	227
164	154	85
265	87	161
201	108	212
159	157	87
207	107	84
244	158	98
298	109	142
206	90	48
133	128	185
239	73	52
85	95	182
249	157	130
249	110	225
315	142	138
155	130	201
354	98	152
314	129	204
212	72	158
346	36	221
339	45	214
70	145	47
62	134	200
130	117	74
101	121	193
227	126	158
268	83	184
177	174	194
281	137	0
317	40	188
299	48	42
196	99	0
183	91	14
333	106	117
153	170	224
35	132	206
87	105	170
336	121	163
150	97	210
130	132	113
238	145	193
196	187	179
217	96	202
307	33	225
136	155	187
176	85	225
326	122	102
306	55	179
212	56	168
213	100	202
343	134	140
21	109	178
196	113	208
244	63	235
228	123	211
195	120	185
193	67	232
238	102	196
266	160	117
255	139	96
35	118	170
183	83	18
291	64	221
37	97	128
339	90	149
180	89	35
71	139	200
223	97	156
280	72	128
48	86	211
235	151	120
78	119	44
80	145	46
216	149	0
302	114	193
67	130	203
330	51	173
255	60	119
202	130	167
132	162	153
356	48	27
284	47	172
249	57	236
245	80	145
109	138	149
248	89	165
233	126	158
191	78	196
248	65	117
211	114	187
241	143	191
198	125	88
92	93	180
45	137	49
265	135	181
200	108	213
38	125	70
121	125	141
159	148	1
229	89	222
334	61	101
66	107	176
346	57	222
327	132	203
245	110	226
254	71	112
108	116	112
211	97	218
329	63	219
186	89	14
312	62	188
313	97	223
155	108	75
235	131	174
329	68	224
335	55	203
336	124	99
276	133	218
349	60	105
125	161	97
278	41	225
186	107	0
144	111	219
73	136	201
32	115	173
24	138	192
116	155	21
180	100	33
219	137	69
287	57	221
106	112	217
322	49	194
140	166	141
193	117	164
169	104	123
65	130	202
163	188	173
216	78	119
258	137	194
297	55	119
304	104	206
340	126	160
304	46	42
45	144	182
66	116	190
69	138	196
122	137	0
160	176	147
202	106	205
245	75	4
212	85	34
170	121	136
319	53	148
189	59	155
157	133	233
259	63	115
258	136	219
191	130	50
323	106	135
189	84	64
175	126	222
317	148	88
345	54	223
253	76	154
365	126	112
273	144	90
339	114	99
18	119	171
127	145	237
295	79	136
238	112	221
149	170	191
257	115	182
20	123	167
319	32	108
141	127	194
271	71	205
171	88	195
106	118	87
253	135	222
336	138	128
41	110	171
26	125	171
38	129	70
283	114	152
226	108	146
324	141	104
167	90	220
282	142	19
177	178	204
338	67	232
318	102	221
345	104	155
214	101	139
329	71	230
189	115	141
320	136	118
114	127	214
350	56	220
262	115	150
179	92	33
131	169	0
277	102	202
146	144	23
226	59	209
139	123	79
230	94	233
344	26	217
40	148	179
265	50	223
319	143	99
174	118	212
304	124	227
166	190	166
331	114	16
152	150	0
284	68	206
162	96	222
354	89	223
327	81	219
300	145	87
354	101	151
130	169	0
173	144	41
284	100	60
295	48	46
210	74	158
171	147	85
359	99	217
245	98	202
91	120	135
291	52	74
156	162	147
46	126	46
332	40	231
307	79	203
256	44	234
329	54	180
117	170	0
214	79	123
209	67	170
233	124	64
329	47	219
306	103	206
288	83	196
237	119	194
53	138	191
165	131	204
38	146	47
289	77	178
266	147	94
248	86	166
251	91	195
72	140	191
264	105	237
189	139	41
132	175	137
231	68	174
20	138	196
154	179	194
38	143	182
105	133	219
119	126	196
189	80	71
329	139	175
291	63	219
158	120	127
337	140	148
90	127	196
217	70	185
237	102	194
335	12	166
143	104	205
347	132	103
283	43	221
347	114	219
207	121	180
71	122	40
350	45	233
189	99	0
82	102	110
38	145	47
329	96	117
27	106	170
185	127	57
346	28	161
322	128	211
199	105	216
258	47	233
38	104	219
145	124	167
299	82	74
262	104	234
163	180	199
174	97	225
278	104	221
134	142	65
25	112	55
228	138	0
183	73	12
198	141	46
259	150	174
264	69	213
298	142	87
267	123	41
114	149	97
306	70	209
339	33	174
129	118	159
284	72	208
185	145	31
184	80	70
235	145	193
224	77	125
217	148	0
362	115	187
323	125	100
246	126	184
277	54	218
25	132	200
71	119	41
318	81	187
328	90	138
181	185	184
343	141	103
332	69	231
91	90	109
294	143	87
253	141	223
305	53	189
330	75	233
333	82	221
336	81	166
113	145	21
341	90	148
336	56	202
296	45	44
228	55	176
251	87	165
154	177	194
214	108	119
132	125	160
218	133	117
198	75	148
166	119	134
201	91	0
355	114	131
293	92	4
280	82	204
188	96	1
319	95	219
264	116	150
195	58	159
261	157	130
175	78	185
61	111	0
355	92	223
182	118	110
303	124	227
331	93	115
365	118	185
303	98	216
213	76	131
231	132	216
117	116	43
311	58	192
177	192	165
272	154	114
308	48	0
209	93	47
51	98	178
315	71	216
297	105	134
72	130	210
254	170	125
243	101	199
115	145	100
217	152	0
206	196	90
235	103	153
135	142	94
161	169	63
69	110	192
306	90	213
243	160	97
250	139	225
316	111	185
139	119	77
299	88	121
216	127	229
129	149	131
201	101	218
341	135	103
251	46	234
118	169	12
291	116	211
343	129	198
198	73	145
315	68	168
337	117	98
354	119	197
83	94	169
265	82	216
133	140	63
172	186	178
148	163	237
223	145	0
289	63	215
180	64	175
98	103	116
348	71	211
244	131	225
115	138	150
347	109	157
363	127	107
109	155	22
130	147	133
88	144	179
94	119	139
279	83	208
312	90	214
199	85	59
165	147	119
356	114	196
188	68	232
192	190	178
81	96	220
170	115	128
152	93	214
202	89	0
306	124	182
318	101	225
58	131	206
142	158	46
325	148	97
139	156	27
200	104	216
264	127	227
56	141	189
264	143	97
261	135	181
282	88	201
239	101	197
277	142	19
44	113	175
97	139	170
258	95	126
149	104	230
192	81	71
181	107	44
289	80	169
198	96	3
328	111	96
340	17	233
234	126	158
248	149	121
297	108	140
275	115	186
148	112	213
318	48	193
219	112	89
100	141	37
153	113	55
361	89	221
230	89	222
300	68	211
161	187	179
67	94	198
295	78	0
259	54	96
315	116	218
140	115	236
16	140	194
326	110	136
219	147	0
352	102	153
20	118	177
328	92	139
233	145	193
250	86	164
319	117	214
271	130	232
205	60	184
99	134	184
64	105	188
284	96	124
82	95	220
243	159	98
286	77	173
321	52	231
334	55	141
266	84	165
88	90	110
193	124	94
81	144	178
169	158	85
305	131	219
289	86	191
266	155	119
272	113	187
201	130	89
278	42	221
241	50	227
329	66	226
176	124	128
245	148	186
67	146	50
240	124	139
186	101	6
147	139	78
130	133	113
45	117	165
208	63	175
314	48	230
339	28	182
143	155	237
300	146	87
146	163	204
296	87	109
169	115	128
299	58	221
296	132	90
168	161	87
356	143	103
270	73	205
62	96	126
312	98	222
359	121	187
331	108	95
65	88	228
350	99	153
160	97	220
155	181	182
334	21	186
177	120	209
234	118	209
308	120	214
223	134	193
305	68	223
303	62	209
71	111	193
339	58	222
272	143	90
126	172	64
130	121	161
210	104	198
89	85	180
71	95	236
230	112	202
189	124	104
327	147	97
125	143	0
290	71	207
167	105	122
64	146	182
268	115	184
345	116	215
154	142	101
318	83	186
346	35	221
92	136	188
239	87	236
241	88	170
287	52	209
308	68	222
179	65	175
330	23	181
135	137	35
336	136	178
179	126	212
199	104	216
69	124	43
352	48	234
215	86	32
45	136	49
269	43	221
336	115	97
181	166	166
252	73	38
319	99	221
245	49	228
272	52	179
263	95	198
211	111	186
59	123	11
341	100	152
317	43	82
348	95	153
193	103	0
360	94	218
196	130	40
250	169	127
254	145	95
186	72	213
225	93	223
243	61	235
80	134	217
284	141	19
289	134	159
107	118	95
281	129	234
50	86	213
201	109	206
229	124	158
153	124	208
356	134	116
317	119	220
148	141	1
195	110	206
76	127	200
338	75	226
171	169	191
296	95	83
220	117	212
149	141	97
351	124	192
161	166	236
246	121	219
154	159	143
352	55	174
26	119	50
249	117	219
143	108	235
266	54	208
337	105	118
269	72	214
349	42	234
265	158	120
241	155	106
100	121	192
307	95	219
352	65	73
289	88	189
74	85	227
294	89	64
335	18	185
197	67	202
308	115	192
124	117	103
323	34	87
285	83	203
146	171	155
245	69	103
193	82	70
88	127	195
259	157	130
355	90	221
319	129	43
283	76	191
277	93	127
350	98	16
260	111	218
178	188	175
195	135	54
333	11	170
17	121	167
227	86	101
288	122	207
176	170	185
288	135	160
274	90	161
174	79	189
134	167	81
135	105	75
164	98	218
333	67	229
318	113	195
83	117	147
189	122	140
58	124	11
163	177	200
130	113	73
158	162	160
189	113	150
212	82	72
309	55	190
353	106	152
214	53	170
304	56	181
342	123	161
41	124	166
213	86	31
211	89	0
220	148	0
351	78	219
231	85	55
267	133	89
159	128	227
232	51	174
57	89	237
362	112	135
320	144	93
215	112	82
288	102	52
226	81	120
296	141	87
351	126	188
175	177	204
27	113	169
300	35	229
252	67	48
173	84	192
177	83	226
195	109	204
266	136	141
67	117	190
303	116	189
340	140	100
59	91	112
274	144	90
262	138	106
326	115	208
225	138	0
291	68	222
195	97	0
183	185	178
31	114	171
167	191	163
263	158	121
290	42	229
40	136	121
346	111	217
274	140	109
58	139	196
186	112	80
215	89	133
119	154	147
282	60	204
332	46	220
135	178	135
315	147	92
106	135	36
69	89	164
82	115	229
239	98	196
55	107	180
301	123	198
300	136	160
104	120	139
195	185	186
337	96	8
278	65	195
108	107	117
359	124	102
240	81	37
205	97	134
128	135	114
299	50	118
214	56	163
190	60	157
55	143	186
269	88	129
212	133	212
313	33	83
317	70	166
61	116	35
272	121	40
302	45	41
273	46	171
223	102	215
234	144	191
340	40	206
227	150	92
87	112	176
351	92	69
275	53	216
236	98	186
91	86	181
196	111	205
205	106	204
73	133	211
43	116	34
306	113	191
122	153	102
327	136	114
320	47	194
285	116	208
290	104	125
70	136	199
226	98	215
221	141	0
165	175	202
163	133	188
344	81	214
142	109	234
345	76	220
265	149	118
246	110	227
138	122	76
175	97	41
235	140	130
358	100	89
289	94	118
145	109	235
269	99	207
313	44	81
335	46	217
191	193	90
139	134	22
142	169	142
21	125	167
354	114	200
324	118	211
279	80	202
227	82	118
335	24	194
173	131	223
237	64	229
196	181	184
55	102	24
241	116	202
187	105	45
145	129	181
233	110	140
153	135	162
135	129	160
317	138	136
319	81	188
235	59	128
318	114	197
124	153	100
172	111	67
291	82	169
157	166	97
231	56	111
308	100	217
241	76	56
185	61	154
47	110	220
191	113	206
220	107	145
184	123	117
134	166	79
275	150	113
326	48	194
244	128	230
107	156	20
254	164	101
300	67	216
223	58	189
41	121	48
330	40	231
236	66	228
277	81	206
209	197	88
129	145	237
75	97	215
202	126	90
210	106	114
126	144	183
244	80	37
122	134	179
215	84	0
40	91	212
277	72	145
63	109	190
294	90	62
267	162	119
197	108	148
235	80	169
152	115	191
170	116	128
103	144	25
213	142	0
243	57	236
204	129	154
333	89	34
208	82	121
139	106	205
328	108	133
225	77	127
258	151	175
148	151	96
338	102	117
109	141	147
143	116	237
297	84	112
201	104	216
167	114	40
317	53	156
14	123	166
230	125	157
177	75	176
256	92	130
145	145	85
199	82	58
87	127	195
265	97	197
307	113	191
235	82	170
257	61	121
199	194	92
213	73	155
31	119	169
320	25	123
198	78	225
176	178	204
250	74	37
210	139	34
275	144	90
352	134	103
175	140	51
362	130	106
268	68	221
247	119	218
213	119	213
185	89	7
64	133	202
110	134	100
193	191	170
303	108	182
275	141	108
334	73	234
208	89	32
99	122	166
323	64	221
146	100	67
252	146	177
26	121	169
201	99	132
144	118	237
160	153	85
333	60	107
310	48	0
313	71	0
158	179	190
294	113	167
218	113	187
251	167	128
285	109	176
294	118	226
258	130	217
310	144	99
200	99	132
246	74	4
84	142	188
194	189	179
157	145	19
321	86	148
15	139	194
120	115	99
347	96	7
38	121	207
323	44	198
302	108	118
285	49	175
267	129	227
320	44	192
241	113	220
158	145	49
192	180	179
165	101	218
139	167	91
300	112	142
243	118	220
315	125	204
274	148	113
146	164	229
87	141	188
312	133	117
248	155	131
274	116	185
258	121	182
309	87	141
254	70	7
216	91	0
20	107	168
341	85	70
341	49	137
37	102	219
288	144	85
196	191	176
325	68	228
335	110	95
73	128	210
317	109	171
278	89	159
356	97	157
352	79	219
157	143	100
182	166	165
343	86	213
220	64	161
290	141	85
215	121	228
240	136	230
186	82	71
98	126	194
260	121	41
273	115	185
333	81	223
306	92	217
250	160	121
96	115	219
194	70	199
349	133	102
333	98	117
249	52	231
334	67	233
247	120	218
188	120	140
42	148	177
335	121	98
221	90	240
173	182	194
38	93	215
193	144	38
102	114	219
267	125	232
206	98	218
291	70	219
324	40	199
306	58	182
320	101	222
159	96	222
344	23	231
136	161	111
226	65	186
298	106	140
166	173	235
291	42	225
23	113	177
244	68	102
114	134	0
186	141	36
319	104	226
204	56	168
33	142	122
304	135	91
35	143	121
83	144	178
241	49	222
201	94	0
295	143	87
211	53	113
129	154	80
302	83	190
216	92	240
278	150	0
169	166	179
272	131	231
58	125	11
26	131	200
359	91	223
203	142	30
83	138	209
253	108	158
108	138	97
284	43	221
314	108	222
308	114	190
346	80	216
252	51	232
333	97	117
332	99	118
239	144	191
144	141	66
199	114	206
206	139	1
46	104	126
56	117	166
56	125	12
256	71	222
285	40	225
60	107	181
312	120	214
157	179	174
134	157	119
275	79	202
190	78	77
98	118	113
330	74	232
106	123	214
188	124	103
236	70	122
241	134	230
235	120	210
243	134	0
356	78	217
23	128	167
291	106	141
272	127	232
355	118	196
301	87	142
320	126	214
242	124	139
335	81	7
248	63	235
156	115	207
296	121	226
297	139	88
178	179	199
45	91	212
197	127	90
246	66	104
316	134	138
241	125	139
218	66	169
291	103	132
201	69	129
211	81	124
349	132	107
171	178	203
115	121	122
287	94	144
119	123	144
275	123	229
142	174	142
254	123	183
154	102	232
187	64	217
353	99	15
224	84	133
42	149	176
193	188	183
144	113	235
139	125	170
316	98	224
310	33	44
226	87	236
180	142	41
357	135	120
115	146	140
326	15	166
300	41	58
162	150	85
227	64	227
240	164	94
193	126	107
259	129	217
282	113	151
334	27	192
305	109	182
357	85	222
271	119	73
163	169	238
71	127	200
217	113	187
327	23	177
216	67	170
294	77	210
144	172	179
155	91	215
53	121	167
210	131	209
352	114	203
158	115	71
105	153	20
301	95	87
243	59	234
142	170	182
284	86	199
232	117	212
141	135	41
65	96	108
218	120	214
81	110	235
342	49	216
41	88	211
131	155	80
61	112	176
350	119	201
191	88	6
216	108	133
237	99	182
13	141	193
349	122	199
349	53	223
313	90	213
71	106	65
175	182	203
119	144	150
181	92	34
274	60	198
33	130	206
301	116	193
321	95	217
128	147	220
37	92	216
236	83	169
102	105	115
263	89	144
195	61	206
331	42	231
213	56	114
198	72	146
348	106	155
303	36	229
217	72	154
74	110	50
281	133	144
182	122	117
242	81	37
40	97	130
140	117	236
168	133	202
155	187	171
155	143	99
329	141	118
138	142	92
252	170	126
107	146	25
335	129	160
259	69	4
249	123	218
206	70	124
263	68	222
77	118	223
337	14	180
235	143	189
346	115	219
342	90	149
341	142	102
273	89	159
42	101	132
167	113	46
323	41	198
91	105	225
87	133	210
299	141	87
331	145	98
281	95	151
294	139	85
32	105	173
322	48	195
320	111	192
42	117	170
252	63	124
271	115	185
306	111	183
269	63	222
311	43	3
306	129	182
345	108	157
144	151	136
76	103	123
302	48	41
305	111	190
88	87	181
323	54	189
304	148	88
64	92	188
344	19	223
226	149	90
20	117	177
145	172	153
259	52	108
113	153	21
185	131	59
126	153	0
325	72	226
306	38	44
299	97	85
311	37	80
167	150	85
246	72	4
353	107	153
283	94	127
56	114	0
118	134	0
286	58	200
87	132	210
235	79	150
226	56	177
149	180	174
306	37	45
238	88	232
75	125	186
302	36	229
120	139	239
286	61	204
286	119	208
154	157	56
357	118	192
131	111	148
338	98	38
113	119	58
202	115	109
348	43	234
260	125	225
86	138	182
352	69	213
289	120	207
56	128	189
256	153	173
160	148	2
308	40	42
241	69	104
200	119	180
151	86	217
233	152	147
97	115	167
246	123	184
120	158	96
323	59	152
36	120	173
296	62	218
251	105	156
266	122	41
280	70	24
247	46	230
161	99	218
325	17	174
82	119	226
153	86	219
190	182	175
170	134	236
307	97	218
238	71	119
196	59	149
311	109	213
138	148	97
353	118	198
314	117	217
223	126	173
120	129	149
258	117	148
67	119	10
344	47	231
129	140	235
248	93	127
352	105	148
354	118	198
235	93	232
295	94	12
258	86	214
292	130	89
140	135	41
162	135	189
253	170	126
199	87	55
299	51	119
105	156	21
281	57	218
273	60	153
180	69	190
138	171	83
230	88	221
332	72	233
179	191	164
183	58	154
348	131	193
320	133	165
305	74	212
280	147	0
235	142	189
98	149	25
221	91	133
143	133	209
113	131	150
301	77	178
168	183	178
178	130	219
104	105	115
359	140	101
253	77	154
229	129	188
327	104	223
149	120	51
345	94	156
189	191	91
192	72	214
273	92	158
202	143	32
339	91	149
260	127	224
150	185	170
356	100	214
242	152	113
249	143	179
168	121	220
161	177	201
242	167	97
276	117	89
105	140	36
342	132	32
106	108	160
192	73	199
252	60	121
201	131	166
176	84	225
253	143	91
275	57	223
338	53	205
311	53	234
194	96	0
306	87	143
359	128	116
160	115	40
315	105	225
209	75	131
208	197	89
365	117	187
133	138	61
128	137	0
333	13	179
217	144	0
256	55	231
49	92	214
333	130	217
286	57	172
152	155	116
247	143	228
181	114	114
286	75	112
192	132	58
190	62	163
307	47	42
232	74	146
81	88	218
335	115	98
209	114	187
361	123	184
307	69	203
270	154	116
219	94	200
352	116	201
354	120	195
73	103	133
218	143	0
130	170	0
16	130	164
334	63	222
73	120	221
152	100	233
193	180	183
165	138	73
147	120	72
342	75	141
311	97	221
89	131	232
193	63	211
274	152	113
306	142	93
274	80	202
341	107	156
102	151	20
199	113	198
309	77	204
291	86	187
151	149	23
240	55	235
169	93	83
353	67	230
337	100	118
176	106	42
312	43	83
294	37	229
213	121	226
118	168	14
57	100	180
240	122	153
81	99	34
166	187	175
293	78	211
288	118	210
204	144	32
348	69	230
126	154	92
336	34	229
56	110	126
129	167	0
109	150	24
239	79	49
319	50	150
349	77	216
288	145	0
169	153	85
322	77	208
226	115	0
187	94	53
153	173	147
189	77	72
194	129	50
232	81	56
152	121	208
86	126	195
38	123	70
247	144	180
41	146	182
203	146	2
137	138	157
309	38	82
217	95	203
246	95	198
301	124	227
88	104	196
72	106	170
325	35	89
256	142	94
244	142	185
116	128	149
225	55	175
233	102	226
318	138	136
177	77	192
48	104	178
294	72	217
216	56	157
91	135	181
173	92	226
288	82	197
337	95	36
76	108	176
329	123	101
301	73	204
356	82	221
300	65	216
177	168	169
318	97	222
277	47	170
233	127	158
114	139	150
221	129	173
31	113	173
192	98	0
253	159	129
178	112	117
266	43	220
246	53	228
348	48	208
204	125	145
321	97	213
343	119	162
335	80	226
316	95	223
304	82	159
356	93	223
275	96	205
291	92	0
170	154	85
305	126	84
252	162	100
197	76	151
175	134	226
32	137	198
39	107	171
340	121	163
80	108	148
322	29	70
186	140	43
338	69	233
224	63	178
146	140	62
231	138	159
38	108	170
61	141	195
160	177	200
232	155	96
327	70	228
338	92	148
246	165	104
84	140	193
145	103	208
350	92	219
256	131	217
39	108	170
231	60	127
326	41	198
224	143	194
58	103	177
31	109	174
333	21	185
333	96	117
267	119	41
132	157	118
130	125	185
311	106	222
358	101	149
129	171	0
282	73	166
122	163	17
230	96	232
168	166	223
281	92	152
200	105	216
119	156	96
243	94	198
256	109	164
317	141	141
242	63	234
289	138	19
314	142	138
336	85	208
290	138	85
344	49	215
252	49	232
77	135	207
314	60	189
217	91	240
252	150	114
338	18	193
190	108	187
232	65	119
255	77	79
257	170	119
181	104	37
172	110	40
96	130	231
186	123	62
270	95	205
68	118	15
317	44	230
175	121	129
120	124	144
342	128	201
230	120	215
39	132	0
179	115	117
354	105	149
343	106	156
330	80	164
80	111	229
320	48	195
180	86	18
89	126	165
184	117	153
141	130	207
285	51	177
129	153	177
239	81	173
337	112	96
149	167	236
273	137	204
248	52	231
34	99	216
208	72	116
74	95	217
181	96	29
153	96	235
307	50	102
190	183	183
273	104	223
147	159	148
337	131	195
238	126	156
183	176	174
348	81	217
356	141	138
180	79	226
80	136	209
91	118	171
310	35	53
341	98	152
73	145	49
282	61	217
313	106	223
132	126	158
330	57	73
138	163	111
182	73	232
294	50	46
308	106	209
247	75	37
163	167	238
346	26	103
84	89	221
267	84	169
21	120	170
293	40	50
71	109	175
333	91	35
97	104	117
278	68	107
192	124	151
95	114	220
209	61	177
270	108	192
244	104	162
279	135	163
178	119	194
242	144	189
344	65	168
194	84	69
259	151	173
49	119	168
224	126	173
273	74	197
221	77	130
136	113	55
129	141	183
90	125	163
89	134	185
260	46	233
168	98	222
307	128	182
165	166	235
127	155	134
310	140	139
272	84	159
324	17	175
175	143	41
99	111	221
122	174	14
168	124	221
230	50	177
240	159	103
283	118	156
179	175	184
315	62	180
343	38	206
54	141	189
339	17	233
236	161	95
278	47	173
285	144	19
276	52	179
350	116	218
204	106	205
156	158	150
306	139	91
194	190	176
65	87	228
164	157	87
133	164	151
325	79	205
252	123	180
155	132	200
58	120	0
345	105	156
81	122	182
262	165	118
303	133	130
336	52	206
218	122	226
61	122	12
108	156	22
140	119	77
263	153	119
133	114	72
117	117	44
131	172	0
321	59	152
261	166	121
175	119	212
34	88	211
295	93	4
124	161	97
182	140	51
86	132	181
279	96	66
270	52	178
160	146	30
170	168	194
332	62	217
287	54	222
331	136	175
339	46	213
176	127	223
217	106	208
178	64	176
55	110	240
154	166	238
239	152	148
166	152	85
297	53	74
188	175	175
337	49	207
251	148	114
240	65	131
84	139	193
245	135	226
44	125	47
342	43	218
285	117	204
275	138	160
202	191	103
178	75	205
298	99	83
119	121	141
175	104	41
205	64	182
329	99	220
295	47	45
168	111	74
320	140	141
42	109	0
193	136	195
321	70	204
270	155	115
44	145	184
268	118	41
210	69	182
297	136	160
[truncated: 29,884 more rows]
