# Supplementary material for: Forecasting effects of transport infrastructure on endangered tigers: a tool for conservation planning
Source: PeerJ. 2022 May 17;10:e13472. doi: 10.7717/peerj.13472 (PMC9121866; doi:10.7717/peerj.13472)
Supplement: Supplemental Information 1 — All data on tiger populations and occupancies across all scenarios and the R code used to produce all results, tables, and figures. [file peerj-10-13472-s001.zip › data_folder_peerj/occupancies/resultsdepleteoriginalfalse1716821096.csv]

201	87	131
129	145	205
168	132	138
326	18	117
146	135	130
146	148	141
315	132	145
221	153	139
131	104	129
335	21	213
44	89	195
284	71	119
326	46	194
88	105	222
78	114	216
135	128	24
289	121	221
270	146	18
274	97	144
296	51	170
289	137	0
68	86	236
44	110	190
181	76	214
147	136	130
272	80	222
328	98	192
200	94	139
254	163	108
127	148	206
350	119	222
245	163	120
275	55	190
95	103	64
75	126	222
173	106	168
278	56	189
48	85	104
42	145	224
38	95	131
345	29	226
300	54	203
175	133	133
301	77	192
356	136	216
253	60	189
166	141	128
34	141	151
121	170	43
247	92	128
43	97	167
326	87	190
91	134	182
262	77	233
217	82	119
179	66	165
233	82	109
115	128	189
327	34	160
206	125	236
324	50	105
336	51	185
287	62	179
147	104	151
97	146	71
194	83	160
106	146	74
306	111	53
313	74	193
254	101	214
285	103	155
324	84	156
265	81	234
264	66	227
304	102	60
330	84	142
163	188	40
255	57	57
45	101	194
105	117	107
233	54	202
261	135	174
45	135	210
227	64	193
322	130	56
141	111	225
312	46	110
287	69	160
252	115	139
304	87	49
96	103	0
54	106	217
347	64	226
240	91	197
241	123	118
50	124	183
311	110	53
150	112	153
264	130	237
133	140	76
264	118	178
171	116	216
97	103	1
332	123	167
202	135	137
303	140	169
207	70	190
32	137	197
239	160	109
223	76	86
42	103	193
100	119	157
221	95	222
119	147	154
95	101	0
223	132	227
262	86	182
339	29	224
80	142	163
51	103	232
230	135	160
201	54	199
220	153	139
280	117	235
355	137	123
188	75	164
270	100	143
138	178	44
108	159	78
323	112	181
326	67	138
303	66	33
200	137	132
353	118	221
89	98	54
333	73	141
185	88	161
87	137	79
51	132	205
268	133	236
31	140	156
259	123	76
327	45	197
234	57	206
346	105	182
134	127	61
148	123	236
336	79	142
66	98	208
28	111	218
264	125	234
41	147	222
287	79	151
349	111	184
141	141	0
222	130	183
264	165	86
305	88	184
348	112	196
173	101	232
82	121	231
308	33	201
349	95	144
72	96	210
311	50	221
356	124	219
292	81	146
192	77	207
14	133	101
120	156	152
330	16	145
246	60	198
162	184	67
351	124	216
246	89	138
249	114	97
352	136	213
152	116	153
329	125	162
179	188	0
201	107	189
232	52	200
101	137	88
290	45	174
262	106	165
215	81	118
175	172	97
184	134	132
217	151	138
93	94	53
268	65	229
247	132	236
250	99	219
314	65	234
201	95	127
317	29	117
283	148	110
261	45	100
341	31	227
232	155	144
322	62	229
195	139	131
305	66	13
265	75	231
245	119	139
266	58	198
315	50	142
146	182	123
309	137	63
347	41	185
250	140	238
267	59	161
182	93	157
81	143	163
228	63	193
324	21	102
234	89	205
265	44	44
216	76	133
130	152	203
270	135	70
323	18	43
157	146	125
52	114	189
282	68	13
323	79	144
349	100	180
43	113	224
241	120	142
316	101	58
181	130	202
355	120	216
205	138	134
304	98	100
348	56	220
340	131	177
182	170	15
163	135	0
94	121	156
226	109	210
133	132	194
316	124	231
296	131	143
303	98	98
179	95	158
340	77	102
324	97	194
245	134	186
166	135	144
190	180	92
108	141	119
102	118	111
217	150	138
312	127	148
365	122	130
200	66	199
90	88	221
305	102	100
340	92	148
222	69	149
231	96	202
300	56	84
185	117	140
226	60	157
235	124	138
148	166	148
209	98	232
127	132	193
225	114	210
191	128	148
188	87	172
244	96	128
78	85	217
243	65	36
298	143	168
319	96	194
263	61	131
79	86	217
71	129	222
60	84	238
218	123	224
200	71	211
244	139	157
306	43	144
246	105	224
277	127	93
237	121	144
227	121	224
326	121	165
154	88	197
280	105	149
72	106	178
104	123	174
302	66	14
136	127	56
65	111	214
226	92	205
283	87	11
16	125	117
268	60	159
285	96	153
239	68	36
253	160	98
266	126	174
326	41	196
317	68	230
70	136	163
334	53	129
265	61	228
89	125	177
35	131	211
147	144	139
342	105	128
244	84	111
169	140	129
321	22	107
184	142	128
346	45	233
73	146	187
232	116	209
157	167	235
258	65	192
136	175	45
258	158	107
49	129	220
204	64	215
180	128	203
125	160	109
224	88	231
325	131	204
111	130	194
209	84	133
248	133	186
215	111	157
264	154	87
263	78	233
345	47	235
107	119	178
254	110	125
202	73	186
315	44	152
322	39	191
88	122	178
168	89	170
247	115	161
221	120	194
224	73	197
225	63	161
114	146	123
161	165	147
151	175	229
98	148	68
192	78	209
182	77	163
217	121	195
192	117	195
269	89	177
245	139	213
349	91	140
240	78	111
66	136	236
251	106	220
215	92	231
140	120	143
292	140	74
189	140	130
200	135	135
208	72	185
97	102	1
334	45	207
354	143	206
314	114	225
245	140	214
102	108	225
177	140	131
257	121	75
199	61	207
71	100	207
77	100	210
243	151	154
248	119	138
268	107	164
294	52	170
70	87	236
138	176	44
158	117	135
202	57	200
313	64	231
47	124	224
79	90	215
330	46	195
191	179	71
217	146	138
345	56	76
94	91	22
147	141	138
57	120	156
178	186	144
97	133	90
136	117	168
146	162	237
230	61	141
121	148	154
147	131	152
191	86	172
267	91	136
307	41	168
152	128	224
317	87	182
207	83	133
148	183	44
287	101	156
73	122	140
245	106	220
205	102	208
282	121	166
340	30	224
102	153	77
240	131	236
202	143	132
59	136	171
199	102	136
21	109	221
298	134	85
37	96	130
357	120	220
57	132	221
18	122	189
250	89	202
244	95	86
126	117	142
310	65	228
298	98	198
208	118	232
274	110	133
157	94	189
244	90	191
340	99	56
77	144	156
212	77	135
254	95	53
326	116	194
192	74	210
185	73	217
125	123	184
155	139	75
115	125	187
167	182	11
335	91	187
271	75	226
229	124	135
338	35	232
147	118	223
83	128	240
268	125	236
266	46	1
256	157	113
359	139	207
169	154	125
300	51	203
257	102	206
74	127	222
16	136	110
28	116	217
346	43	234
51	127	220
72	130	222
191	112	214
343	126	186
22	122	191
265	113	156
14	136	158
289	132	234
286	120	238
305	115	232
299	68	120
238	65	194
183	131	137
333	38	229
210	53	183
106	149	106
256	164	111
313	117	227
323	109	160
133	124	184
164	176	198
278	47	0
143	156	238
136	114	161
319	33	151
263	124	234
237	98	172
75	120	139
147	112	218
261	74	179
297	78	182
288	116	237
245	110	216
156	169	234
318	102	159
172	169	7
259	163	92
93	119	85
148	109	218
339	86	136
32	128	210
162	171	235
110	156	83
198	64	214
296	88	43
295	128	149
38	94	131
280	43	176
32	109	214
156	136	0
272	67	230
147	175	227
144	178	127
333	21	184
212	106	157
27	115	217
232	109	69
73	114	216
258	100	52
64	89	237
333	101	150
253	154	151
236	103	33
200	108	154
186	141	129
267	101	139
189	88	171
201	138	132
189	149	129
160	147	126
270	97	140
260	128	238
20	123	190
121	162	85
351	52	78
220	118	194
295	127	149
82	128	219
170	98	190
335	49	177
29	114	211
296	101	198
253	123	191
251	122	137
332	40	203
94	103	63
156	154	123
291	137	79
308	73	187
303	142	169
91	139	74
108	124	130
257	83	234
252	123	76
324	143	173
253	152	153
265	58	198
313	48	180
184	95	158
196	124	160
288	82	150
152	127	218
27	123	206
167	112	208
54	97	232
160	105	183
155	167	236
157	134	158
267	56	198
105	121	169
252	176	93
129	103	126
346	37	230
193	93	171
176	130	211
344	139	213
139	156	141
158	158	138
165	190	39
157	188	41
19	107	169
252	45	108
251	160	26
331	83	153
287	78	152
225	115	225
295	144	167
272	83	220
215	131	234
279	99	144
277	87	102
333	50	132
344	83	167
203	72	182
267	77	0
167	149	126
263	158	90
251	99	218
222	113	209
264	140	173
250	122	138
138	107	169
269	136	173
306	100	100
267	99	142
181	177	133
223	109	210
129	154	215
131	155	188
355	112	178
238	77	110
216	85	117
327	15	124
217	60	182
230	93	195
78	138	79
75	139	158
325	111	159
326	110	158
265	93	152
209	147	134
261	160	108
146	103	162
276	144	119
215	78	116
207	135	141
199	94	140
329	105	154
100	138	87
148	136	98
298	44	133
326	58	181
100	103	0
348	49	190
53	102	137
263	162	80
52	94	157
254	162	103
352	70	149
80	114	233
321	71	185
185	112	150
259	89	155
168	144	128
218	103	145
204	126	162
178	187	34
342	47	229
98	143	73
126	133	90
222	96	223
245	92	101
83	113	209
251	50	104
235	111	24
152	136	75
252	81	224
288	134	234
155	153	0
64	138	167
227	72	181
79	108	211
280	123	220
225	61	179
231	70	0
257	78	228
254	170	108
122	173	43
175	165	4
83	108	225
279	58	189
157	84	198
248	122	139
242	167	90
298	105	200
303	135	76
174	109	134
272	71	234
306	120	231
61	136	169
257	74	229
123	128	236
172	102	164
340	144	118
290	62	179
330	93	191
323	142	175
321	109	157
35	119	211
280	137	80
95	100	0
109	119	109
274	67	232
104	146	45
204	137	134
342	120	201
240	142	213
184	68	172
59	93	161
294	142	74
215	128	228
339	70	222
288	72	124
328	139	137
270	154	1
285	135	80
227	136	230
37	111	166
226	111	140
320	24	112
240	49	108
99	134	92
230	152	138
36	107	201
328	31	158
113	143	121
169	112	210
232	99	140
249	142	192
286	113	30
161	96	206
270	52	141
315	139	142
149	166	236
191	95	171
312	42	113
346	71	209
167	88	187
309	89	183
27	110	219
219	155	135
328	19	148
343	66	225
107	121	190
273	97	145
76	128	222
278	133	182
321	143	174
265	78	230
70	143	159
201	81	162
47	137	214
168	127	203
142	151	163
336	48	207
325	141	131
50	130	199
251	76	143
232	87	201
223	94	224
135	126	24
152	168	235
134	154	200
262	109	191
118	163	82
46	123	226
210	119	219
82	124	30
74	88	232
286	47	138
287	65	180
94	108	216
189	139	130
282	86	147
223	56	162
216	79	115
162	118	210
76	134	240
31	138	196
199	193	14
260	167	89
229	103	204
98	116	210
138	123	211
59	99	232
353	97	0
231	109	5
148	126	239
195	119	227
196	195	5
330	12	123
53	139	204
250	162	105
244	79	110
329	132	52
231	55	203
164	92	192
165	137	129
226	82	92
229	141	160
211	67	196
55	137	200
197	101	159
132	136	194
154	83	198
109	151	114
38	104	163
330	119	166
48	97	129
358	86	146
171	185	70
288	135	81
231	53	201
22	119	213
285	105	13
128	130	193
119	134	99
329	142	174
248	172	102
146	153	164
94	99	22
216	147	138
69	86	236
207	56	211
276	151	2
222	84	124
67	140	164
37	139	156
68	130	221
224	82	92
316	42	107
276	106	150
261	57	197
336	137	120
323	106	161
279	72	225
189	95	172
220	71	189
118	138	120
294	128	148
187	114	174
94	93	54
184	106	134
157	100	186
251	61	188
245	108	218
105	120	166
227	106	206
129	120	37
305	52	226
359	114	177
312	33	148
146	140	1
130	134	230
321	129	198
264	153	83
238	82	110
116	122	188
307	33	201
311	149	170
175	142	130
257	149	151
334	84	189
339	134	124
243	164	121
237	85	199
175	79	171
252	120	138
300	101	56
283	74	220
298	81	186
36	137	167
293	116	158
105	155	78
310	49	98
86	107	153
355	127	177
270	54	159
271	149	14
204	66	213
145	169	142
283	61	189
265	106	147
49	145	222
236	67	138
160	129	225
98	136	93
270	91	177
352	98	142
172	146	127
203	105	169
334	18	158
214	77	84
50	144	216
41	139	218
305	64	12
187	102	156
232	72	33
247	95	31
316	138	140
33	116	200
149	109	154
227	118	112
161	182	217
262	68	231
131	149	106
219	153	138
81	103	68
66	112	214
194	87	159
203	68	212
295	121	147
207	134	141
139	164	192
77	138	77
108	151	111
240	141	0
198	93	87
166	120	3
360	117	220
323	116	195
182	79	164
223	53	179
340	26	24
181	111	141
353	49	194
156	92	195
320	146	129
335	126	205
339	89	137
185	118	139
49	104	236
97	112	213
92	121	175
175	146	127
325	90	194
255	64	192
104	127	179
315	100	95
219	132	184
223	143	140
215	100	223
157	122	208
194	62	204
55	115	159
323	78	153
223	147	143
197	67	209
60	96	171
315	146	171
258	143	17
160	155	123
107	115	146
257	136	114
270	111	136
309	100	99
237	118	144
212	76	87
81	128	219
318	49	223
357	83	142
308	141	172
168	88	153
196	63	205
92	129	216
306	137	77
73	91	228
227	147	140
223	149	140
246	145	215
294	100	197
308	88	185
228	138	16
77	122	173
249	91	126
341	77	203
100	146	69
158	174	233
56	108	238
221	100	203
211	84	116
73	124	152
217	128	226
175	108	135
282	112	164
324	144	172
57	122	219
203	104	208
326	88	193
163	95	173
257	142	17
291	134	81
295	74	154
264	150	21
332	116	164
175	100	190
247	83	190
149	115	155
194	108	222
248	162	120
332	120	167
216	107	171
155	155	1
43	148	220
85	121	217
272	122	214
133	174	124
179	86	163
293	111	11
299	120	208
139	115	142
130	163	135
219	67	169
72	124	218
340	28	165
147	120	207
123	137	79
264	91	179
48	115	236
173	82	187
232	78	81
115	136	192
308	93	91
179	108	161
294	74	0
338	127	187
352	81	109
245	169	103
352	68	217
169	180	197
171	123	211
352	102	181
48	96	131
143	165	205
302	120	30
248	155	118
61	126	217
204	107	189
273	118	212
234	158	142
108	143	115
57	127	218
342	31	226
339	111	199
334	50	184
29	116	217
281	96	152
195	93	173
179	126	205
189	65	206
250	67	35
41	94	160
209	198	11
217	67	193
25	127	191
325	55	44
354	108	181
21	116	159
282	102	142
268	75	229
216	125	227
321	77	140
189	103	154
157	163	4
263	161	81
128	146	206
320	69	232
273	111	134
252	155	119
265	49	44
343	77	201
220	72	155
174	108	133
134	138	76
133	160	217
288	103	158
348	129	175
256	87	231
247	117	139
148	117	224
173	149	127
259	169	84
329	72	0
350	82	167
186	106	160
139	99	132
71	146	187
327	85	194
199	93	133
341	54	185
149	98	143
331	50	178
171	140	129
191	175	14
115	137	127
62	110	209
18	138	133
178	77	171
285	137	73
177	174	99
168	106	213
176	84	188
193	57	179
241	58	204
318	103	195
123	117	54
236	132	230
181	98	157
329	16	121
191	91	171
275	120	213
155	154	1
355	115	221
293	100	196
86	88	221
136	160	169
326	144	116
319	83	47
165	104	208
310	68	141
225	82	92
239	146	215
196	86	160
147	98	144
262	43	65
263	140	173
131	116	142
347	138	213
264	44	45
82	133	219
254	68	194
82	115	234
301	108	55
170	148	127
296	45	154
230	76	74
250	80	223
319	57	235
334	83	179
118	151	117
255	112	199
56	100	232
309	86	188
59	86	238
204	70	185
215	127	227
306	129	148
69	113	215
199	131	132
112	128	187
267	108	164
165	120	3
231	142	192
156	101	186
154	98	192
260	118	179
325	112	160
162	177	192
289	82	150
91	93	215
150	108	153
270	76	223
164	179	124
335	18	184
130	109	143
190	108	220
301	57	84
66	128	222
314	143	143
281	143	114
264	163	86
234	143	192
235	63	199
172	142	129
273	107	140
357	93	148
190	82	174
256	66	195
204	100	214
135	157	184
223	93	223
59	87	238
322	57	187
224	107	208
277	102	152
202	79	161
59	98	232
170	93	196
359	142	211
350	73	217
289	134	81
191	97	173
183	176	20
321	112	193
195	191	68
94	96	22
172	166	42
21	108	221
238	107	124
303	143	169
242	97	199
156	181	165
194	65	214
329	14	120
224	110	208
180	87	163
336	14	159
351	75	203
102	149	105
318	127	225
38	96	159
201	121	236
66	133	162
351	67	221
173	114	9
168	111	209
253	134	114
210	73	155
157	132	234
116	128	235
62	133	166
164	118	212
56	122	103
346	30	225
206	58	209
180	191	0
65	126	218
161	180	94
255	104	215
332	13	148
239	149	159
321	127	220
200	63	213
271	119	111
348	67	222
193	115	195
238	138	159
254	86	231
185	99	158
336	75	141
345	92	140
328	133	135
270	160	9
142	103	224
81	118	232
309	113	230
269	60	160
304	110	56
295	94	15
307	130	86
191	106	219
320	61	234
158	108	185
217	86	125
359	143	209
348	65	226
161	124	141
326	98	190
197	93	131
47	134	208
69	94	208
305	118	229
343	91	148
250	168	113
156	109	179
36	139	157
253	122	75
173	111	135
247	100	222
264	88	182
44	97	131
172	86	187
251	52	104
165	122	139
125	147	79
207	138	134
335	12	120
284	136	2
157	131	147
344	119	204
304	111	0
200	59	207
342	78	201
239	107	212
250	115	139
198	100	162
188	94	158
18	132	177
211	135	183
277	103	142
325	115	196
116	159	81
35	139	152
161	89	196
345	51	185
245	86	194
161	123	141
331	115	163
281	66	220
84	127	170
351	118	222
107	138	88
88	117	82
45	115	138
223	70	199
85	85	221
175	85	193
234	86	199
241	104	218
261	129	238
63	127	219
219	89	165
155	116	145
136	163	214
178	121	204
231	131	229
69	124	218
42	149	219
182	75	214
172	123	211
226	117	222
342	101	117
297	101	0
216	52	157
208	70	190
310	58	234
247	170	109
339	115	226
60	100	236
325	133	203
158	104	181
110	152	83
212	99	223
262	158	100
325	104	197
311	142	143
229	89	225
288	102	159
256	96	152
259	134	238
46	114	223
335	53	185
207	148	133
160	96	206
281	52	173
61	134	170
349	39	17
150	166	236
312	53	221
315	91	54
279	106	143
362	130	215
168	140	129
197	113	193
195	95	171
44	95	131
319	86	183
156	174	92
195	138	131
37	122	183
238	90	197
156	123	208
328	82	156
279	147	115
210	103	132
297	90	15
348	59	227
128	134	194
291	105	160
101	117	152
93	143	85
255	142	171
282	82	147
118	147	153
249	79	142
225	92	205
217	142	138
185	100	158
61	115	170
71	105	204
20	129	188
121	141	204
119	126	193
127	121	184
316	46	221
320	118	223
313	70	0
185	188	4
134	120	155
256	149	154
281	90	151
283	51	173
253	51	108
252	107	219
136	166	178
259	154	150
199	113	193
199	60	203
250	46	109
247	153	153
169	150	125
162	166	40
200	96	153
123	156	151
191	117	186
356	102	143
166	105	210
93	93	54
179	98	158
11	132	158
160	123	139
173	130	211
92	123	180
129	125	184
305	106	60
202	98	154
172	96	231
29	111	217
322	136	134
346	31	226
327	49	191
167	103	210
195	185	78
202	122	236
292	46	138
216	88	123
257	54	193
34	103	204
178	105	159
288	122	238
44	116	99
297	52	170
147	140	0
254	88	158
112	125	175
37	147	219
292	133	91
251	155	119
158	147	0
141	130	141
137	170	141
348	55	176
285	59	157
326	138	131
68	127	222
255	79	226
211	87	116
26	126	193
326	137	132
290	135	80
319	66	232
82	95	216
140	143	141
115	162	81
98	103	1
64	140	167
119	170	78
297	141	171
338	70	220
338	108	197
187	69	218
160	111	136
323	77	143
318	111	160
294	71	157
75	144	157
282	101	148
147	123	238
47	109	129
85	90	221
136	173	57
180	104	159
222	136	138
196	128	147
93	118	160
340	83	68
84	112	223
165	169	196
189	113	183
54	100	232
357	130	130
105	136	102
319	128	156
238	144	192
309	141	174
210	147	134
207	127	236
197	144	131
347	80	166
321	50	189
319	62	235
341	117	199
82	138	78
246	122	136
311	100	95
209	78	133
255	127	137
290	121	239
83	89	219
326	76	0
146	130	194
45	95	131
339	79	0
90	125	185
324	88	196
254	49	110
90	114	215
267	94	139
249	171	106
178	96	131
208	132	219
178	170	13
316	78	193
312	94	56
157	85	198
83	95	216
232	61	139
100	109	225
288	67	182
317	138	140
329	116	163
301	60	84
99	145	71
272	118	213
170	128	138
309	38	164
72	138	161
23	115	159
353	91	0
275	65	229
40	126	194
201	103	207
186	139	132
228	128	43
170	146	127
163	115	135
354	98	145
223	84	125
327	92	194
55	108	173
308	131	148
248	58	233
260	79	231
265	71	233
123	129	229
175	166	8
46	131	220
236	111	85
245	74	74
136	148	140
283	65	122
264	124	234
339	16	229
319	41	102
107	114	88
148	150	0
131	162	204
138	173	132
79	113	154
240	95	188
64	130	233
108	137	103
247	71	74
90	131	217
318	45	223
208	66	190
330	127	165
225	60	195
326	30	155
162	138	75
188	67	206
185	89	161
159	173	224
144	135	130
242	57	204
341	120	201
23	121	193
175	132	133
213	59	179
83	121	214
225	91	223
278	42	174
286	68	156
327	99	192
211	72	155
259	60	196
350	89	142
327	13	132
147	157	207
229	113	206
236	116	141
60	145	195
225	113	210
68	133	234
247	155	118
261	46	101
352	79	167
158	155	1
90	138	76
327	95	193
71	92	231
176	109	136
171	99	233
159	126	0
176	129	211
188	143	129
57	115	103
180	139	132
156	180	171
347	77	212
86	114	219
347	82	167
59	138	201
322	29	106
255	98	148
180	78	213
278	148	110
196	135	210
353	53	19
81	92	218
76	96	213
334	77	142
342	112	196
190	182	76
300	116	229
351	127	219
322	81	153
126	121	184
239	145	189
245	142	214
350	76	114
285	78	119
266	111	164
276	96	154
142	108	225
88	86	222
193	66	214
31	120	211
177	117	202
324	96	192
65	120	140
257	97	147
284	95	151
336	63	223
74	90	161
193	110	214
234	80	37
45	89	195
138	102	135
98	149	46
25	125	193
162	174	225
331	55	111
190	70	176
134	135	194
263	137	173
223	97	198
266	53	57
349	71	222
171	142	128
179	71	171
91	115	165
147	106	159
28	137	196
310	90	152
297	113	209
300	91	15
190	136	212
58	143	197
246	112	211
166	125	140
315	97	94
33	139	153
288	113	28
35	136	179
123	138	205
81	145	74
315	60	236
251	48	110
46	134	209
353	127	177
297	119	221
276	92	151
119	129	235
318	27	117
268	141	11
60	94	169
182	78	163
199	128	147
239	79	107
137	152	161
97	99	0
159	106	181
242	128	237
240	167	83
60	139	199
322	25	111
334	106	199
234	116	137
306	48	103
221	118	222
310	79	197
338	55	221
337	28	223
81	113	212
93	126	189
118	118	126
266	101	45
92	90	55
211	139	137
160	164	86
269	73	232
249	167	118
211	110	96
262	103	148
317	41	155
279	40	221
339	50	185
201	82	161
293	135	83
333	65	219
269	63	223
172	144	128
262	130	174
271	47	138
173	146	127
281	86	147
159	152	0
172	184	70
264	107	74
103	155	77
359	131	129
65	137	220
140	168	137
352	73	214
219	73	138
196	100	156
292	39	155
336	136	221
331	20	154
241	71	34
352	53	40
192	127	149
249	58	188
197	69	209
325	36	160
291	97	157
178	103	154
120	167	82
135	137	75
344	121	203
273	157	2
341	105	194
43	101	194
201	66	189
144	144	0
256	160	34
358	128	217
237	109	28
256	163	110
182	81	165
325	46	193
100	132	180
102	133	214
53	111	225
173	87	191
272	151	10
335	106	199
317	46	223
109	149	108
264	56	198
142	141	0
269	104	157
225	71	181
310	33	169
290	57	207
224	98	206
98	105	204
300	57	84
27	124	205
236	62	198
209	53	163
298	65	122
167	143	128
308	133	144
364	116	175
237	52	202
206	134	135
179	93	157
202	85	133
206	122	228
262	81	236
344	68	213
202	102	207
51	104	167
279	95	156
229	119	134
247	113	208
265	51	45
180	113	135
307	145	170
264	121	177
29	123	212
238	133	230
286	131	178
80	110	215
339	30	225
241	90	198
185	71	217
176	178	227
315	83	187
331	92	193
192	121	186
37	99	166
334	74	142
70	110	207
342	58	222
117	143	124
137	166	170
168	95	173
151	153	141
334	136	221
48	121	173
170	189	0
133	166	134
83	110	225
137	173	138
244	75	107
326	35	160
294	95	14
180	118	136
241	166	90
183	191	2
77	109	162
49	111	233
18	129	117
179	174	49
305	103	60
123	171	128
67	136	236
132	102	130
62	120	165
358	98	144
204	98	166
298	84	185
256	81	231
71	128	222
239	138	159
155	118	210
296	98	197
346	32	227
296	43	162
293	44	157
169	189	0
224	151	138
322	30	115
177	106	135
214	131	237
216	61	185
282	61	188
335	95	148
269	52	141
198	95	141
301	52	96
239	126	192
355	53	45
262	61	226
296	73	153
285	70	156
238	149	161
225	131	3
118	127	235
202	87	132
337	43	234
44	96	131
317	82	188
291	71	159
297	80	184
310	102	100
270	139	71
239	95	191
228	54	199
330	54	180
71	108	171
337	33	141
264	109	152
123	144	206
239	134	0
70	122	141
219	103	206
69	136	236
169	129	139
21	128	188
362	120	218
207	128	234
328	71	143
303	42	166
267	135	173
230	143	193
168	171	224
31	119	214
243	79	109
175	175	186
269	150	14
292	55	206
313	45	115
282	146	112
213	82	132
258	109	195
81	107	208
134	161	216
176	80	171
240	59	204
212	81	133
113	126	179
234	142	186
303	54	226
295	48	169
259	115	179
65	123	140
146	106	160
114	161	82
148	105	152
344	67	224
335	93	51
211	133	184
135	180	45
219	100	198
153	173	233
262	99	150
249	127	239
228	140	160
191	140	131
335	51	185
216	96	201
289	47	0
233	154	137
273	46	1
331	133	177
179	103	156
315	89	153
103	119	111
179	138	132
312	38	106
135	104	143
242	81	110
281	98	154
365	116	220
130	107	142
321	62	231
322	103	197
163	99	210
284	82	148
236	126	192
327	101	59
61	128	221
340	37	233
344	135	214
350	123	220
225	73	197
201	84	132
50	114	190
216	132	194
68	97	208
340	55	11
360	115	177
231	122	136
314	64	235
235	149	199
276	69	225
317	31	110
36	125	183
241	69	35
62	93	126
271	50	140
260	122	135
301	89	46
258	94	54
339	45	232
334	143	116
314	90	156
345	126	180
357	133	128
59	106	237
230	54	200
334	55	130
40	147	222
260	100	151
252	133	240
242	85	201
114	118	50
40	106	161
149	160	238
254	128	191
310	80	197
291	103	159
129	172	44
77	87	216
268	85	235
56	91	235
190	63	201
144	113	217
348	92	141
201	195	11
128	119	1
[truncated: 29,884 more rows]
