# Supplementary material for: Forecasting effects of transport infrastructure on endangered tigers: a tool for conservation planning
Source: PeerJ. 2022 May 17;10:e13472. doi: 10.7717/peerj.13472 (PMC9121866; doi:10.7717/peerj.13472)
Supplement: Supplemental Information 1 — All data on tiger populations and occupancies across all scenarios and the R code used to produce all results, tables, and figures. [file peerj-10-13472-s001.zip › data_folder_peerj/occupancies/resultsdepleteoriginalfalse1733914837.csv]

66	134	0
332	95	120
238	90	198
346	29	217
249	173	83
235	62	225
288	46	154
232	155	79
336	16	213
320	124	157
292	140	63
283	73	226
204	81	109
97	102	42
202	65	195
316	38	96
77	133	185
334	74	147
89	138	62
318	36	191
321	38	195
46	112	221
264	120	211
132	117	14
342	42	218
208	99	144
94	114	191
333	135	174
248	173	89
316	87	169
344	45	220
217	144	187
62	135	184
158	86	235
232	66	180
230	135	194
162	152	76
209	82	43
292	105	176
306	91	0
340	90	217
323	129	165
339	122	170
254	115	238
291	98	124
37	140	97
299	136	96
252	97	198
186	58	128
288	85	56
334	112	202
210	71	204
156	149	0
155	88	234
354	54	141
190	138	118
263	57	215
315	121	172
165	119	198
298	133	8
149	117	227
336	119	172
261	117	210
296	106	179
347	47	221
353	103	171
324	37	76
205	107	135
173	169	97
349	124	137
204	195	90
235	133	123
302	99	161
239	96	56
201	93	68
284	131	147
166	178	167
164	189	77
256	156	139
344	121	151
154	177	145
329	82	74
281	132	147
239	60	215
328	20	153
266	112	133
137	147	0
155	109	219
47	90	229
175	86	213
248	99	110
62	96	218
346	34	215
263	103	237
346	68	201
289	132	173
310	76	232
237	110	71
194	85	104
75	115	55
298	88	168
181	65	155
141	166	197
210	85	73
103	132	182
248	108	203
352	125	52
188	126	154
213	80	172
332	45	208
143	109	196
280	118	210
303	73	207
120	138	219
309	35	109
316	140	55
116	141	230
333	65	100
345	29	218
39	122	87
68	126	184
359	88	214
281	108	139
175	94	214
146	125	104
325	42	228
68	95	219
119	163	81
269	81	161
148	148	76
64	136	184
359	135	41
135	142	0
190	67	234
347	94	205
44	138	110
247	113	224
71	90	221
343	105	0
344	112	126
259	93	62
339	96	157
158	125	238
321	98	216
284	86	72
272	47	122
106	107	211
93	133	221
332	142	7
333	74	141
237	112	191
102	130	182
282	108	2
237	74	139
214	96	145
214	53	158
118	170	71
224	66	200
116	138	223
201	61	188
320	53	210
211	116	217
235	124	146
113	149	15
229	78	195
48	143	110
76	86	222
268	124	62
125	148	42
285	120	208
201	59	177
146	129	185
341	39	221
335	13	173
190	113	179
174	140	2
80	125	190
325	55	124
214	72	213
303	85	167
250	77	119
183	99	66
155	168	174
151	132	227
344	77	191
191	185	99
162	94	233
172	119	165
254	145	179
197	87	104
157	124	238
225	100	182
322	89	169
56	132	163
153	95	226
158	179	84
95	134	221
280	120	211
14	128	70
310	54	211
294	123	231
168	141	70
313	107	167
234	112	190
283	109	193
58	119	86
20	123	170
364	128	46
246	139	168
345	135	113
340	68	205
188	138	122
343	93	156
344	87	201
324	116	169
134	125	3
291	140	63
102	134	64
285	96	9
299	113	211
92	96	172
131	110	143
220	52	159
195	187	93
214	116	217
286	83	93
346	77	190
276	43	120
276	68	216
193	123	224
262	101	238
128	162	95
268	131	135
95	97	44
292	123	230
181	64	155
77	91	228
97	130	218
183	172	90
311	140	55
216	93	146
78	94	228
181	111	94
345	91	220
332	27	211
219	146	189
38	99	226
224	100	179
329	77	212
349	139	2
237	147	174
164	183	74
350	127	57
140	178	78
212	113	211
182	139	122
127	164	91
179	67	173
345	72	202
271	42	169
242	74	137
259	94	56
230	126	148
123	167	75
172	103	233
232	101	180
93	92	48
234	131	193
292	60	198
160	94	232
163	113	54
211	101	27
276	52	206
203	64	209
337	146	1
188	176	90
169	146	45
266	73	210
144	142	0
272	108	166
352	126	55
42	143	109
318	95	181
153	106	219
58	105	22
206	98	143
296	128	229
322	31	99
348	137	109
96	135	221
167	91	144
304	122	210
348	68	204
339	142	21
226	70	200
346	47	221
203	91	128
202	113	207
253	130	224
62	90	224
306	121	209
194	118	157
174	131	225
34	94	204
287	115	183
231	81	22
212	98	30
297	139	1
56	110	236
149	151	78
71	100	187
245	61	187
183	104	89
49	108	237
339	16	229
282	54	210
215	63	214
176	177	226
344	140	19
112	154	75
159	112	78
340	31	218
37	148	102
95	139	62
286	86	62
278	81	147
310	68	230
324	72	231
156	177	183
306	123	227
300	127	63
351	82	207
38	127	91
341	75	0
260	70	218
129	178	76
96	124	203
359	84	210
30	114	186
304	104	138
86	139	58
158	174	171
240	58	217
346	81	200
122	152	140
44	107	233
293	51	192
202	98	71
134	112	191
74	136	53
350	78	171
47	140	110
257	51	229
189	178	96
272	99	192
230	69	196
266	117	139
227	59	160
209	78	41
222	51	161
342	106	213
231	58	225
253	127	222
187	116	96
134	142	0
257	83	220
184	70	193
259	125	133
239	80	22
256	86	215
130	160	147
361	102	2
290	117	210
346	127	140
149	163	184
98	105	190
224	113	206
263	159	81
327	69	229
55	107	196
170	175	226
80	129	184
309	89	176
330	59	55
285	103	122
174	100	213
301	61	220
216	79	170
82	145	58
320	104	217
154	141	142
195	85	104
197	122	224
264	114	209
343	63	204
285	61	209
37	117	229
158	127	235
22	127	170
282	45	107
313	47	181
293	86	171
333	132	117
301	50	99
227	64	209
189	184	99
117	126	181
168	185	73
334	36	218
303	123	206
273	129	176
320	61	231
79	128	0
224	96	240
249	171	92
337	122	169
172	143	47
100	125	205
331	19	171
267	56	218
264	45	193
235	71	163
181	89	136
115	137	224
250	83	225
237	148	176
230	151	200
306	102	151
121	172	76
269	47	122
226	129	219
195	68	228
304	86	150
151	176	144
117	121	203
48	131	12
283	80	208
165	100	231
293	68	220
57	129	162
254	78	172
252	100	159
304	119	210
238	89	197
234	136	194
279	71	218
153	155	102
19	110	191
212	71	209
329	111	208
143	179	80
48	101	234
249	119	152
71	136	97
211	81	40
174	96	213
245	56	219
169	170	171
244	82	54
351	52	147
303	118	208
53	95	231
234	115	190
183	93	133
14	141	41
325	85	80
357	107	168
224	128	213
353	86	210
334	65	102
71	98	155
183	114	44
90	143	60
276	112	160
337	32	220
326	74	226
170	126	191
216	142	186
52	101	233
288	97	119
261	56	216
167	185	74
271	160	72
327	68	89
317	93	184
85	127	184
248	51	221
195	95	129
214	126	225
228	79	64
235	82	22
333	117	157
231	82	0
333	12	170
175	89	213
286	134	98
344	81	142
284	49	161
54	94	234
344	73	203
329	105	212
122	145	191
271	103	190
333	92	85
179	72	176
16	125	0
96	121	35
197	68	186
147	182	81
92	113	191
157	120	113
121	153	144
81	92	228
69	124	179
141	103	222
112	138	188
17	133	70
254	136	225
203	115	210
38	119	227
188	81	104
56	107	196
286	62	208
326	36	195
357	89	212
33	139	14
174	83	146
299	83	58
336	91	218
340	18	130
155	90	235
176	182	222
56	139	58
261	158	137
169	150	81
27	129	177
326	108	211
359	91	215
304	100	138
353	141	19
319	95	183
206	129	223
329	94	84
136	167	83
47	125	102
201	110	209
182	134	174
337	21	229
102	144	56
318	29	88
281	127	148
164	118	201
343	41	219
112	119	25
343	103	0
307	114	179
304	105	138
347	67	201
274	138	99
144	121	2
43	91	208
266	157	76
132	103	56
122	163	77
200	84	108
134	102	60
209	76	173
356	48	4
169	101	230
339	65	202
320	130	93
323	65	91
335	127	162
322	85	219
208	108	126
83	121	89
231	108	188
335	36	219
97	100	42
283	68	225
184	120	153
326	31	158
68	124	142
325	84	79
237	84	22
288	101	122
145	97	82
304	66	227
250	169	139
159	99	229
190	174	89
334	98	159
331	110	209
332	47	207
301	145	0
256	74	231
246	138	168
343	27	218
327	58	222
45	95	217
318	142	52
334	22	214
341	48	217
272	41	167
255	140	203
259	90	198
255	114	236
298	122	164
100	117	10
234	140	170
256	124	168
110	137	141
59	118	233
289	109	172
182	101	134
280	40	167
184	86	138
245	63	188
242	97	57
165	143	80
134	114	6
268	125	175
75	117	96
229	130	200
185	98	64
175	118	76
316	145	16
197	98	66
167	189	76
32	92	201
109	140	132
256	166	92
152	93	221
252	132	225
68	87	225
303	113	211
347	61	205
99	127	170
283	40	215
145	100	171
105	116	59
337	124	153
350	130	86
103	135	63
328	75	214
70	140	56
137	103	220
87	107	192
104	153	54
274	103	146
139	106	176
193	133	3
231	147	239
214	119	218
273	43	120
237	60	219
326	103	223
299	112	209
319	150	0
306	143	6
233	155	80
122	116	3
353	97	0
256	77	233
122	155	139
103	119	26
184	63	214
233	136	194
359	82	0
331	47	195
305	63	227
236	111	190
200	67	184
311	99	168
288	58	207
104	150	53
249	128	225
141	109	194
361	90	214
259	46	226
178	73	175
221	104	126
264	59	221
178	172	97
92	121	37
143	148	195
282	79	209
320	82	227
222	110	176
215	126	224
223	143	186
84	146	57
245	125	185
285	129	99
310	33	112
212	72	194
276	90	134
353	102	171
180	72	176
36	97	219
218	150	190
238	155	149
293	107	178
280	144	71
105	148	67
113	123	26
292	74	214
238	113	141
143	174	84
324	120	172
319	62	234
236	77	64
159	110	54
353	136	21
254	139	204
197	56	217
250	175	91
274	128	62
300	79	106
348	58	196
343	80	186
230	141	172
83	91	228
292	107	175
339	66	206
39	99	226
305	90	152
345	109	125
125	152	138
320	47	224
315	131	185
234	100	178
247	62	188
342	49	213
184	81	140
136	114	113
326	34	165
174	125	165
230	107	182
287	79	212
78	122	91
346	89	201
268	85	142
34	130	225
201	105	139
266	98	240
140	99	82
264	50	195
209	131	223
336	82	83
323	72	229
270	118	186
18	134	70
274	152	73
334	39	217
175	116	75
269	115	137
80	100	222
273	82	158
83	131	184
191	116	155
218	80	170
163	189	77
230	128	135
209	63	213
283	132	98
145	140	0
189	121	155
225	61	157
53	92	234
293	56	171
64	96	220
65	132	3
304	42	111
231	112	210
277	55	213
241	68	182
236	110	183
361	111	60
190	58	215
222	145	191
220	152	191
177	105	66
264	108	165
277	86	138
326	23	90
258	60	82
252	45	228
58	109	196
251	53	225
318	115	141
353	90	210
295	50	191
72	124	181
285	125	170
30	116	186
151	159	4
154	181	84
284	60	209
233	119	144
181	165	90
266	154	76
180	108	90
41	125	186
191	87	136
80	124	9
245	127	138
166	166	196
208	104	111
343	84	138
190	85	41
197	85	99
341	116	168
337	67	114
251	138	112
312	50	213
283	119	209
213	53	157
235	55	213
236	90	105
306	104	139
275	76	175
363	112	58
89	141	62
350	97	206
106	145	55
77	119	95
267	137	182
232	74	169
161	107	215
303	58	167
103	127	170
199	107	183
168	100	232
25	112	189
72	126	226
47	92	230
333	26	214
319	104	217
324	133	170
315	97	186
83	101	219
127	161	96
282	43	164
201	103	185
329	62	55
98	110	218
259	152	192
130	145	216
297	121	211
336	72	108
68	102	99
321	126	154
234	132	193
352	130	128
156	92	233
73	97	191
67	94	218
262	127	240
203	134	122
306	107	149
181	169	95
75	136	54
360	115	55
301	81	92
246	154	149
259	158	137
28	121	186
278	66	215
279	70	0
137	131	157
333	34	219
40	140	63
202	115	208
50	96	198
267	90	192
315	142	54
251	121	126
191	138	118
365	125	48
241	139	168
233	142	173
153	143	20
292	112	189
319	102	217
281	129	147
182	187	100
25	124	178
318	135	53
288	121	209
226	72	170
303	36	219
82	87	95
282	113	206
255	119	214
235	108	189
355	84	209
295	147	0
188	179	99
223	54	160
304	37	219
336	143	19
200	86	105
82	126	189
202	133	222
345	43	222
242	106	134
188	98	64
271	140	151
62	84	225
257	163	84
167	175	186
225	54	160
331	65	95
293	97	153
230	142	175
114	143	137
107	129	178
85	114	98
317	144	22
317	90	183
302	41	107
203	139	122
264	51	200
346	130	129
218	75	182
166	103	231
47	136	58
123	173	77
78	112	125
328	141	58
343	81	183
95	144	61
277	85	104
259	49	228
242	125	177
347	48	220
338	127	163
262	58	221
101	124	202
252	76	126
282	96	9
315	83	223
272	74	197
254	148	205
281	72	219
300	111	204
276	130	148
107	113	211
256	71	229
61	118	95
93	147	57
339	111	190
184	89	136
205	70	207
198	94	64
44	143	109
323	146	4
176	169	89
139	143	0
318	108	164
38	112	228
278	133	28
154	147	0
274	133	139
271	151	77
27	120	185
138	135	0
349	85	206
93	134	64
85	145	56
89	86	94
178	185	128
277	125	218
162	130	222
92	89	48
204	93	76
83	132	185
92	94	172
147	161	186
92	92	219
268	93	190
317	119	143
357	111	107
333	108	153
226	66	199
249	174	88
345	73	195
258	148	129
235	160	81
255	156	143
348	139	4
304	135	11
96	137	63
194	71	188
259	140	182
337	81	20
155	121	237
56	125	103
174	82	205
162	186	76
219	119	217
242	127	184
66	119	63
314	39	91
139	123	3
290	53	171
265	61	221
264	146	79
175	183	222
86	87	92
292	132	100
225	66	182
242	76	6
89	104	65
148	176	144
154	99	223
246	96	109
320	25	88
279	56	211
177	76	179
292	117	211
39	146	105
319	116	169
155	127	226
288	125	231
43	148	103
131	126	63
270	156	72
270	99	193
240	54	219
138	174	80
291	76	75
317	96	182
190	182	96
321	116	168
232	154	77
289	131	100
213	132	222
42	139	109
327	70	229
65	128	225
228	131	199
37	91	203
250	135	222
86	123	43
223	106	179
307	49	211
245	87	203
155	180	83
97	105	43
44	90	228
108	111	210
218	83	36
179	103	68
278	40	171
247	171	92
225	106	179
129	157	193
82	146	57
135	177	78
106	128	148
313	125	0
264	92	192
189	137	119
130	139	217
78	137	60
249	166	142
353	93	213
262	60	219
303	143	6
68	90	224
59	135	54
134	170	81
338	82	13
32	138	174
168	133	149
30	107	184
325	90	88
311	120	3
321	25	87
240	112	191
309	148	0
144	169	86
163	100	231
221	128	212
233	55	228
293	59	176
146	184	78
255	162	92
346	92	222
298	125	226
131	129	156
182	177	97
300	77	208
248	96	109
141	144	0
304	141	2
354	139	109
273	88	137
229	135	194
274	105	145
331	31	148
353	130	6
166	101	232
22	116	191
329	22	153
56	141	55
50	130	10
241	63	212
15	138	4
52	92	234
147	132	227
264	143	78
23	111	191
259	81	223
259	70	215
35	103	225
298	142	0
350	47	219
204	113	210
83	135	59
237	55	215
318	71	237
297	50	191
236	134	183
263	47	195
99	113	215
330	39	68
105	142	65
163	112	118
294	54	171
140	162	198
178	103	133
280	71	223
251	139	204
200	71	181
288	79	110
200	89	127
344	22	215
123	132	118
49	121	170
37	87	204
12	135	43
261	101	234
48	135	58
255	131	221
261	51	223
195	185	98
136	166	90
337	112	203
311	144	49
250	70	185
200	88	105
316	57	210
198	187	98
154	127	225
170	145	47
327	51	195
70	138	57
151	95	223
354	137	44
304	110	188
357	103	141
189	118	98
293	64	212
171	167	93
253	100	158
309	78	91
335	22	224
300	44	110
301	54	95
216	73	192
327	115	169
149	130	228
124	158	137
235	109	182
291	120	211
163	167	212
298	123	226
144	172	84
155	113	78
345	126	162
230	115	213
172	134	226
274	117	213
171	166	91
259	72	218
228	50	150
327	132	175
241	105	135
316	76	235
41	95	215
149	167	113
190	148	122
332	76	208
270	63	215
134	141	36
356	47	58
127	126	189
153	178	144
167	126	192
291	57	171
276	105	170
271	68	211
319	36	193
58	143	56
47	109	87
190	63	217
148	129	228
309	132	11
321	86	168
307	138	1
178	95	140
345	93	220
329	61	55
146	98	219
213	75	182
240	107	135
254	97	61
318	48	213
191	115	172
164	98	231
151	116	4
202	108	209
213	135	207
266	53	199
329	30	141
265	74	214
227	146	239
13	131	43
117	125	0
198	77	187
151	180	83
240	140	171
356	90	214
346	74	196
318	47	213
201	57	217
306	44	105
248	107	203
204	71	195
324	67	20
203	146	122
281	115	208
21	136	128
18	119	173
53	137	57
142	145	1
320	63	231
260	86	203
45	92	217
52	123	221
348	72	192
324	44	205
178	181	169
315	114	170
239	85	175
150	173	170
231	115	211
184	147	0
38	108	230
300	78	169
137	105	175
224	98	175
150	163	0
195	109	180
294	51	192
219	120	218
84	107	100
109	155	68
251	119	154
212	143	122
105	134	180
174	94	214
228	95	179
286	131	98
82	117	61
264	62	221
110	139	135
161	140	170
49	85	228
65	116	175
162	115	0
348	41	220
257	75	234
273	112	161
84	132	184
348	94	0
174	164	88
119	166	73
342	118	165
319	30	91
208	94	138
268	86	73
325	29	153
264	64	220
190	98	64
169	121	143
185	104	90
290	77	77
358	140	60
46	135	52
277	94	189
173	162	86
137	174	75
59	109	193
261	93	188
161	94	233
279	125	174
156	162	76
178	123	162
156	140	169
172	186	73
103	120	163
217	114	217
219	124	215
331	94	83
231	56	225
237	156	145
28	113	186
55	93	234
103	154	54
149	118	230
221	100	177
260	127	190
259	119	217
23	107	191
356	114	98
21	109	191
327	147	2
254	132	222
67	132	0
319	129	162
324	43	227
289	68	218
174	141	1
284	43	164
168	155	83
157	146	0
256	45	229
177	77	177
171	113	230
231	125	147
347	96	138
283	51	203
334	42	204
244	141	168
342	117	166
248	61	205
91	124	207
332	12	169
187	115	98
291	117	210
120	119	203
276	65	208
234	59	228
102	137	62
353	98	210
128	170	77
128	126	189
217	63	214
329	21	173
218	147	190
246	137	229
339	117	166
21	130	0
338	105	91
343	92	156
335	52	144
15	125	150
224	78	36
282	88	59
88	109	219
171	173	226
214	91	71
340	56	151
247	92	201
335	31	221
327	125	156
305	43	108
47	143	109
225	50	129
354	141	109
139	126	102
177	118	75
281	95	9
52	103	194
346	42	0
235	129	182
327	46	213
184	134	174
341	143	5
120	163	78
211	75	212
208	137	207
312	119	125
139	144	0
210	74	194
354	96	214
32	97	216
158	105	218
237	160	141
203	105	138
63	96	220
343	135	59
273	127	175
353	53	2
156	117	0
243	91	200
239	91	199
252	83	226
144	179	82
307	71	223
178	143	2
188	89	133
279	91	190
38	115	226
134	172	76
234	156	81
57	119	222
270	86	73
271	79	173
296	102	180
183	72	194
89	91	48
232	152	82
253	115	235
45	128	186
36	131	226
336	95	158
259	62	216
120	165	73
289	41	219
185	99	64
280	104	147
153	169	172
144	135	216
309	38	101
52	88	230
133	138	0
286	124	171
196	119	217
336	18	214
244	151	155
90	126	206
67	95	218
245	145	31
205	67	211
48	96	227
64	104	219
180	168	93
231	76	199
213	77	172
112	122	0
347	82	204
283	106	193
306	111	170
227	71	218
194	68	228
312	73	232
67	106	151
148	131	228
267	134	93
273	116	160
261	53	125
40	139	98
124	163	37
39	87	205
214	105	126
139	121	1
237	62	137
146	115	200
301	88	173
186	98	64
312	113	169
119	165	73
317	62	230
39	91	206
250	93	201
342	136	75
317	114	141
195	94	129
290	63	193
307	121	227
192	88	134
26	127	178
271	111	89
312	84	222
162	172	186
268	100	194
202	136	122
98	146	58
189	183	99
38	98	226
190	90	131
297	88	170
308	58	212
157	132	227
216	95	142
171	165	91
193	144	122
155	86	235
236	107	184
140	177	79
238	56	215
192	99	64
335	114	171
223	140	174
40	136	61
158	182	153
24	130	170
177	111	92
253	77	231
293	93	119
196	131	3
150	157	199
149	106	172
90	120	36
203	74	188
292	55	127
67	99	154
321	31	186
343	116	167
182	182	150
284	129	5
349	68	202
198	83	108
42	102	227
334	32	219
290	121	210
252	126	167
64	109	175
268	130	218
196	70	186
346	48	219
31	107	225
350	55	142
297	73	175
186	95	130
30	130	184
347	81	202
317	120	173
38	121	229
229	59	224
30	104	173
194	194	90
212	92	108
91	105	220
279	50	204
232	119	144
308	141	19
296	81	93
257	111	207
209	149	122
181	120	167
276	139	146
48	85	228
274	63	209
352	53	145
261	162	79
249	70	131
152	105	221
119	149	144
318	131	143
178	132	181
325	115	170
244	50	221
211	98	138
328	32	165
72	106	187
239	92	199
169	160	85
206	104	32
116	158	68
149	143	0
50	122	86
234	123	146
155	143	66
309	51	213
335	53	61
184	173	89
106	110	208
284	148	68
279	142	144
316	135	35
281	54	211
266	106	166
265	164	78
256	163	92
53	143	58
211	58	135
176	179	120
150	138	66
317	116	142
336	102	210
50	108	237
122	148	142
84	93	229
321	138	51
135	175	76
25	113	187
226	108	181
48	133	13
47	134	14
339	141	23
296	53	194
337	127	165
193	128	123
328	53	197
322	39	227
240	67	151
247	132	223
278	127	62
130	115	6
57	113	193
278	93	146
25	114	186
136	139	0
261	61	218
43	147	105
149	178	84
93	98	47
339	57	137
247	170	92
66	132	1
240	87	200
104	124	170
57	96	235
220	87	68
262	132	217
103	105	0
150	96	221
72	99	154
356	93	215
85	86	200
197	97	64
250	48	226
142	110	194
161	159	157
100	116	214
338	94	157
267	55	214
275	82	156
203	117	219
326	130	167
125	137	217
301	90	174
225	132	194
350	44	227
154	185	78
246	152	153
51	104	194
78	107	183
173	112	67
200	189	93
349	118	151
203	116	218
268	106	164
299	118	164
260	60	218
283	129	147
207	73	193
127	146	234
45	139	110
350	74	191
74	85	224
209	113	208
36	122	228
85	138	61
288	123	231
343	23	214
149	124	192
263	89	124
334	145	7
330	66	78
297	144	0
59	102	193
152	152	78
173	166	90
156	91	199
256	44	228
254	106	203
267	161	76
105	105	141
156	166	23
335	82	83
154	105	217
297	134	98
199	108	179
264	43	198
139	156	0
146	164	157
266	46	114
22	124	173
304	146	0
245	54	220
121	120	203
106	108	141
351	99	172
289	137	63
304	41	114
321	135	46
112	139	137
219	76	182
206	81	40
222	117	219
295	62	165
30	122	132
274	121	213
336	28	223
333	142	24
316	105	164
187	129	105
264	55	216
255	130	222
346	134	105
189	83	103
152	151	77
42	142	109
179	76	179
160	107	217
235	52	216
141	176	80
335	93	219
256	56	212
193	89	134
140	154	210
301	143	0
195	70	189
272	142	147
194	81	106
136	140	0
340	38	207
275	78	176
286	59	208
353	107	169
162	89	142
287	130	100
132	136	185
263	93	189
248	53	223
319	74	236
173	146	1
338	130	93
273	95	193
84	118	93
295	66	206
327	73	164
361	112	59
191	81	106
305	68	224
344	106	91
331	127	170
268	136	182
347	132	4
129	173	80
315	66	235
158	144	0
316	44	182
266	116	138
215	146	188
283	122	210
256	50	228
275	138	167
360	143	4
65	136	184
320	35	191
157	83	235
226	136	200
277	76	193
202	142	122
189	174	91
180	177	97
177	168	96
268	64	218
239	99	70
164	117	198
328	70	229
81	132	184
236	97	181
320	87	165
296	105	180
337	33	220
327	52	198
248	87	203
50	103	233
182	66	214
243	110	136
187	124	153
303	46	92
326	102	223
35	146	101
117	168	71
259	87	201
73	93	191
314	149	6
215	93	108
139	176	75
333	31	220
107	110	210
193	117	156
251	118	151
278	62	139
239	162	141
292	96	119
220	81	169
115	128	155
276	56	213
249	78	119
231	150	202
40	91	202
272	113	144
229	67	185
137	178	79
62	129	186
62	119	94
226	144	173
252	59	207
126	162	91
161	177	218
82	97	229
309	82	171
181	96	142
138	128	4
91	107	221
38	102	226
349	83	204
167	105	231
310	46	87
148	114	54
214	134	224
190	149	122
238	121	149
302	124	208
299	98	178
286	128	5
237	130	183
22	123	173
248	135	210
45	137	99
251	44	228
251	109	203
324	66	230
177	79	179
162	163	189
77	82	223
105	110	212
115	138	224
21	124	170
359	116	59
237	89	197
285	143	70
314	70	233
355	103	174
182	127	160
92	120	36
306	59	0
300	123	210
222	135	124
203	77	106
163	156	82
275	118	213
38	113	228
313	101	164
53	99	232
342	38	219
187	114	98
143	98	83
297	41	134
234	149	177
195	98	64
251	174	91
261	102	235
213	60	210
221	124	217
166	146	80
95	101	184
331	59	54
287	89	55
168	96	144
257	164	92
280	75	218
225	126	216
9	132	41
282	101	149
166	185	75
294	39	219
266	55	215
208	96	80
170	171	208
293	87	169
290	130	8
178	76	179
70	120	178
79	122	91
123	144	219
79	96	229
130	137	128
63	97	221
250	125	130
150	165	123
177	103	141
347	62	205
342	69	209
245	107	225
316	55	210
273	42	167
135	125	4
98	117	182
315	34	185
287	138	69
108	146	52
312	140	55
92	115	190
29	140	14
93	130	221
193	87	136
141	101	84
344	114	167
310	91	175
39	114	229
235	148	177
316	86	219
156	164	188
177	93	141
251	130	225
249	89	66
94	106	194
209	70	207
272	96	192
190	101	64
18	130	4
264	106	162
78	136	58
251	101	159
244	154	149
292	145	0
60	104	194
254	121	131
343	122	181
271	136	169
347	70	203
124	152	132
288	77	80
310	71	224
285	83	97
90	106	222
147	123	174
170	181	217
263	79	215
254	51	228
356	85	209
263	131	218
90	119	173
91	87	91
222	144	190
282	132	147
224	115	207
218	63	214
145	160	185
62	136	184
105	103	0
362	123	48
342	40	223
258	125	134
295	79	90
290	70	224
316	92	185
200	96	66
191	104	183
350	41	74
30	131	183
60	145	55
200	72	157
325	50	146
308	81	84
173	149	1
254	141	203
340	55	1
54	93	233
291	61	210
271	155	73
72	95	192
178	122	162
262	74	222
216	127	225
300	50	197
32	124	187
328	50	200
86	101	177
315	127	223
209	73	222
64	135	184
75	126	225
175	96	142
194	181	99
357	102	0
128	125	190
58	136	54
[truncated: 29,884 more rows]
