# Supplementary material for: Forecasting effects of transport infrastructure on endangered tigers: a tool for conservation planning
Source: PeerJ. 2022 May 17;10:e13472. doi: 10.7717/peerj.13472 (PMC9121866; doi:10.7717/peerj.13472)
Supplement: Supplemental Information 1 — All data on tiger populations and occupancies across all scenarios and the R code used to produce all results, tables, and figures. [file peerj-10-13472-s001.zip › data_folder_peerj/occupancies/resultsdepleteoriginalfalse235232814.csv]

320	134	170
195	93	64
37	119	222
330	41	41
219	112	233
329	129	164
233	119	238
275	102	58
234	84	123
245	76	149
144	146	106
211	76	158
214	126	162
95	100	84
207	82	28
173	143	122
98	102	65
341	143	45
285	89	180
327	107	185
114	155	33
179	65	56
273	79	206
363	118	111
357	121	112
35	119	223
168	97	118
98	145	43
176	92	220
263	152	10
285	68	184
223	115	233
302	140	49
201	107	216
57	108	234
330	80	191
91	89	237
265	98	200
108	130	221
214	60	180
121	139	203
133	172	75
145	137	0
37	116	228
320	111	219
289	102	222
90	134	150
106	106	95
268	83	202
146	171	70
269	97	106
297	95	166
300	127	66
328	104	156
223	75	190
229	134	232
161	145	120
45	142	138
354	111	152
327	42	165
240	159	71
116	147	50
247	172	72
342	21	214
178	119	140
234	109	220
134	146	89
211	106	216
329	26	220
84	102	192
176	129	144
248	161	87
279	78	214
63	114	219
308	34	203
305	60	182
205	198	126
204	139	45
14	133	186
214	74	105
28	108	239
351	66	229
232	54	162
170	184	139
359	140	44
154	90	224
246	156	60
261	120	174
286	102	221
167	116	155
296	71	180
44	92	98
236	73	69
226	95	152
78	126	209
280	88	177
160	90	223
151	185	64
141	177	75
191	114	220
29	116	222
309	135	54
152	160	239
196	95	66
283	116	120
189	189	135
301	75	180
106	117	187
129	104	193
132	155	197
89	93	236
166	95	146
133	167	41
208	99	210
97	134	144
271	85	214
181	82	69
157	157	196
68	92	222
119	161	35
78	89	174
155	180	80
182	80	71
153	148	89
212	93	216
272	145	12
243	147	228
257	165	145
176	106	0
203	130	87
87	108	196
251	177	72
30	116	223
299	88	172
281	102	215
141	147	196
205	95	30
279	125	162
37	111	213
255	147	65
313	83	220
348	56	210
245	90	193
24	125	235
348	52	203
38	111	214
346	52	97
49	97	215
300	138	51
77	84	182
53	95	204
54	89	226
259	99	203
99	136	145
225	145	44
150	146	0
307	115	219
162	163	200
285	44	200
273	134	126
327	95	212
102	116	224
127	131	220
342	134	50
116	141	204
186	133	213
111	143	0
140	109	200
308	92	224
316	114	218
324	147	45
330	56	180
130	112	167
142	102	214
349	139	162
296	41	203
254	75	133
316	145	52
260	164	146
217	55	169
337	97	12
339	113	151
153	166	205
259	75	165
278	49	231
254	92	195
232	143	235
291	89	198
303	88	215
256	61	229
307	90	223
209	85	99
286	61	182
311	147	54
243	70	199
312	104	160
311	34	157
293	101	215
196	189	132
193	132	73
313	48	86
111	139	0
54	122	193
152	180	72
215	142	188
266	58	233
219	118	234
35	91	169
162	158	110
235	148	240
275	94	219
330	59	185
340	95	155
243	96	210
138	113	226
140	145	192
188	134	214
354	118	231
163	125	192
227	100	147
261	102	203
302	116	154
339	131	176
216	64	203
203	64	163
123	172	44
317	36	169
253	162	81
238	97	172
342	59	102
242	57	225
212	97	213
319	29	179
47	112	196
340	66	76
150	137	121
247	149	209
304	42	156
333	139	176
175	98	188
264	113	208
149	144	0
205	124	195
326	67	160
324	132	212
72	145	101
191	86	73
38	99	230
311	119	225
275	55	190
126	120	201
207	94	26
255	129	174
83	139	150
274	121	66
139	106	229
21	125	212
332	58	119
215	68	203
100	110	195
195	104	223
137	177	44
89	113	128
117	120	167
339	40	201
332	131	181
28	133	214
195	69	179
147	102	212
62	120	156
98	149	43
347	108	215
249	143	234
301	116	154
338	45	226
183	115	52
91	109	119
219	65	181
272	75	207
297	51	175
144	176	70
170	87	177
308	103	190
329	87	181
90	99	98
237	102	211
314	91	224
276	145	10
337	22	227
209	118	159
168	164	107
335	15	223
149	121	151
106	138	47
348	100	211
329	92	207
140	152	107
303	101	123
136	130	228
267	91	182
354	104	221
118	117	172
94	101	84
129	160	52
221	128	201
324	67	59
83	124	168
289	106	215
145	118	151
212	128	163
299	142	46
319	30	181
41	149	125
169	176	156
328	122	225
59	87	231
202	54	140
83	117	213
65	120	0
270	146	12
146	149	106
348	88	142
314	143	169
193	76	164
157	94	222
240	83	132
223	110	217
226	102	217
154	101	218
293	115	118
35	138	223
151	85	224
53	122	179
193	110	219
123	168	41
137	138	176
214	122	159
297	45	156
164	189	69
336	120	194
344	142	164
55	128	236
204	109	115
75	125	233
113	131	223
210	142	46
259	146	182
46	137	116
88	89	238
207	68	208
80	113	115
346	86	182
97	131	240
349	132	29
303	38	84
230	131	237
115	151	2
81	94	236
140	134	199
251	117	169
154	160	189
296	72	180
234	120	238
285	106	217
91	122	173
207	62	187
179	100	98
172	147	119
45	133	106
303	109	129
56	124	236
158	172	203
341	47	227
177	182	158
144	103	218
141	130	235
177	127	191
282	129	100
358	123	110
351	137	171
49	91	225
362	126	203
343	50	224
325	14	206
326	98	88
237	66	194
139	99	213
243	101	212
346	55	53
278	68	206
264	85	179
258	83	203
320	110	159
85	127	208
302	95	219
40	89	164
77	126	209
156	89	225
160	116	211
240	139	235
362	107	122
173	105	170
146	136	165
260	146	157
327	116	216
198	91	60
180	94	98
58	92	80
336	132	178
321	120	223
229	147	49
232	71	196
285	96	210
147	117	152
130	121	188
174	167	106
178	171	133
208	122	191
149	129	200
186	87	64
266	124	215
190	97	53
203	146	45
240	168	54
135	139	176
343	80	216
244	72	217
253	135	108
131	134	221
183	128	165
225	81	189
196	184	155
317	46	178
172	114	170
317	95	195
248	164	66
171	171	113
73	90	75
251	157	82
122	131	0
129	170	44
317	137	168
348	134	172
229	121	235
318	32	184
182	95	59
54	128	236
324	47	191
92	105	198
202	97	21
327	51	136
164	188	69
286	41	215
262	96	200
194	106	223
273	76	204
246	99	208
306	97	217
115	132	219
349	74	216
176	166	141
136	137	176
162	169	237
358	119	113
295	93	200
348	50	205
219	123	199
274	57	236
360	135	91
78	122	122
215	92	196
74	140	143
225	84	89
138	130	223
209	79	158
326	118	236
127	139	154
247	126	172
333	121	222
318	46	177
138	110	144
275	100	61
249	89	209
171	157	89
314	138	111
324	127	222
183	138	31
151	153	198
63	144	86
308	134	170
294	47	168
133	107	210
91	147	43
343	100	179
102	129	194
101	108	196
118	123	218
173	108	0
179	99	98
205	70	209
356	103	216
20	132	212
17	136	184
32	92	166
296	104	206
35	140	110
219	120	234
40	99	235
131	162	52
101	132	225
292	89	199
202	195	126
298	86	173
80	120	206
317	39	79
198	136	35
194	66	219
302	64	176
340	107	182
257	47	238
173	172	149
107	131	222
250	98	158
262	152	5
291	141	43
231	82	153
80	99	86
192	135	214
307	34	203
283	102	211
206	69	209
189	64	77
40	117	193
300	128	66
316	117	214
64	126	138
67	90	230
207	98	195
324	79	156
309	69	224
352	91	190
241	108	222
170	131	203
182	128	139
340	83	191
82	129	238
171	181	153
236	75	195
186	140	32
131	128	229
183	185	143
252	170	85
40	125	191
63	90	230
143	108	153
296	49	174
253	89	196
265	88	182
77	85	180
198	87	70
230	101	140
152	185	65
131	161	53
361	92	183
186	65	176
286	123	178
233	156	51
291	101	218
133	161	102
302	53	192
148	169	180
287	52	214
353	123	113
72	126	233
296	68	180
194	88	71
306	103	188
198	113	212
195	102	0
120	143	168
334	21	223
214	144	41
131	170	75
143	100	214
253	163	85
185	101	56
255	96	200
300	43	88
65	138	196
165	166	200
287	109	214
99	107	195
285	135	197
249	88	212
25	129	234
193	107	230
226	54	175
98	138	145
142	124	222
144	108	153
161	181	149
126	140	203
189	83	72
83	85	239
345	135	172
193	103	124
171	174	233
230	69	142
205	77	62
319	105	181
107	138	49
209	82	30
44	109	237
37	135	225
250	127	235
306	45	122
108	116	185
164	88	176
133	129	107
352	94	161
225	101	218
294	89	204
184	130	165
167	184	74
234	143	238
176	182	158
234	56	199
316	113	217
85	96	236
141	101	212
98	118	71
354	73	183
68	97	75
358	102	219
132	119	171
21	107	240
329	49	69
287	110	226
251	70	152
33	91	165
42	109	179
83	131	238
336	127	164
308	139	55
260	64	229
159	181	149
271	127	165
347	71	8
311	121	204
190	94	58
80	133	238
267	137	182
232	70	196
342	116	189
312	109	160
348	103	214
332	68	193
286	56	184
305	126	205
61	103	236
190	115	193
179	105	0
234	78	152
287	89	180
359	108	224
347	27	211
22	118	221
323	20	180
134	124	188
84	120	212
160	102	217
104	149	0
86	117	217
347	68	230
140	103	215
234	123	236
29	105	235
120	156	53
247	83	211
171	180	154
326	120	220
292	109	215
239	95	215
253	136	48
328	69	162
185	180	143
260	114	167
305	54	191
64	117	38
271	161	5
207	111	115
256	65	209
307	38	175
140	159	196
235	84	124
209	68	212
104	142	45
88	129	240
254	150	157
182	147	32
70	147	0
304	137	54
307	141	54
289	54	147
98	111	223
315	107	160
91	143	43
300	60	184
310	45	112
320	109	158
79	136	150
336	26	229
26	111	238
334	100	159
190	174	129
171	88	178
122	150	167
209	132	220
283	121	119
73	146	100
226	150	50
272	158	6
188	70	218
260	101	199
240	70	71
145	164	189
347	43	226
288	102	222
331	20	219
206	197	126
246	90	195
248	171	82
160	98	160
18	124	144
222	75	178
229	65	194
83	88	240
299	110	214
150	133	200
86	124	188
341	50	223
290	79	166
246	165	66
298	77	137
135	173	75
352	57	101
358	132	77
346	118	207
133	173	75
122	158	53
22	128	212
342	74	224
132	106	210
255	148	182
85	122	124
266	93	186
100	133	225
249	62	190
137	172	75
279	60	236
340	80	219
363	117	112
140	149	196
109	157	0
309	96	221
258	113	147
162	91	221
191	106	223
251	74	154
237	145	240
152	170	203
326	102	197
160	124	192
144	129	234
63	121	0
139	108	197
196	123	213
160	184	82
255	138	48
202	94	47
226	84	89
360	129	210
303	76	0
107	158	0
269	42	199
276	103	63
355	103	218
224	128	203
209	54	167
275	65	209
120	164	38
109	147	3
295	106	202
158	119	214
139	111	223
149	151	109
85	121	125
266	135	178
340	90	109
328	83	157
58	141	33
117	149	182
278	121	125
173	99	227
264	111	220
151	96	219
328	144	50
274	91	215
240	77	212
325	72	146
228	104	139
117	123	217
192	70	203
18	135	144
37	148	124
34	99	176
328	63	161
197	85	72
346	82	208
311	76	130
350	90	112
66	103	231
221	112	231
31	120	222
260	140	239
188	140	33
354	107	220
191	65	168
343	92	141
143	135	0
164	181	146
110	158	0
353	126	116
243	130	161
157	175	202
256	60	228
151	168	205
257	122	170
285	83	176
261	95	202
299	47	159
260	69	27
334	37	160
269	85	182
354	114	201
328	71	161
207	65	204
189	181	145
159	103	218
330	22	219
245	101	211
229	111	232
201	141	42
253	122	168
231	140	235
339	125	164
147	119	152
131	176	75
319	123	203
177	108	0
199	130	61
340	145	46
113	138	185
237	99	212
98	104	52
200	113	196
135	153	197
105	113	206
330	116	222
189	180	155
217	106	231
313	116	220
228	101	138
316	70	228
102	153	0
267	131	213
73	84	186
149	106	217
266	123	180
129	110	167
34	106	238
254	133	237
224	146	42
334	122	204
208	70	211
195	75	122
339	31	231
326	70	161
264	120	175
254	173	81
258	62	100
285	58	184
207	80	154
307	41	175
330	82	189
261	94	202
138	151	172
264	116	175
141	118	155
302	73	181
267	127	156
41	106	239
153	128	166
154	88	224
278	97	198
268	74	207
115	144	82
204	55	169
269	54	238
355	93	223
88	108	200
228	112	232
327	88	155
180	95	98
186	85	69
280	138	84
289	122	118
300	124	200
167	181	141
224	97	151
171	144	122
216	134	220
220	91	214
281	74	206
99	123	196
123	157	53
300	139	51
138	171	75
168	143	123
166	155	89
329	117	222
310	97	224
167	107	226
235	68	186
133	175	44
335	32	231
358	107	231
292	88	202
263	133	212
131	130	229
342	137	74
151	110	212
244	60	196
277	97	201
253	154	153
298	141	48
257	49	237
282	87	176
298	45	75
325	38	218
220	107	217
329	54	136
138	135	121
241	73	198
243	77	80
151	149	18
36	115	183
230	53	165
295	129	192
163	91	178
220	84	126
52	113	196
317	60	232
77	100	233
185	192	130
273	63	168
247	105	217
135	145	0
48	87	102
211	109	216
80	132	236
194	192	128
244	143	229
359	117	113
208	113	114
195	90	67
268	57	233
199	80	76
293	100	211
97	106	194
258	120	171
186	186	137
206	52	159
48	135	111
337	44	196
333	43	176
173	141	124
294	98	212
350	73	217
248	93	202
297	112	220
39	87	162
47	135	106
308	42	148
275	122	162
105	134	225
225	57	156
210	139	197
151	123	181
171	141	124
177	167	125
208	126	195
302	98	216
267	106	118
352	104	222
105	129	194
342	44	227
337	19	227
283	105	219
238	63	193
275	142	11
348	53	204
139	178	43
258	95	201
274	116	194
81	141	143
275	59	237
229	150	49
186	89	61
352	85	205
350	124	201
190	61	151
260	133	210
204	59	189
58	119	110
295	113	118
255	57	229
174	123	191
78	125	98
183	140	32
93	148	43
211	79	160
339	79	222
268	156	5
195	108	224
254	58	206
243	139	234
193	125	121
330	69	162
221	151	41
349	48	203
176	176	218
221	86	92
223	54	175
162	104	160
332	84	192
76	94	125
160	166	111
226	126	200
190	133	166
327	61	166
204	116	196
329	25	208
95	131	240
161	139	165
335	22	227
246	74	81
216	66	204
317	113	217
331	21	221
294	106	71
272	51	232
138	121	156
165	117	164
181	173	137
243	68	70
113	161	34
182	143	32
61	132	14
44	146	130
235	85	122
311	81	212
312	86	221
165	106	154
211	125	195
355	95	222
16	127	210
267	111	207
233	85	122
249	54	230
154	162	239
143	153	111
47	106	193
270	128	164
154	167	205
345	109	215
268	107	44
247	170	85
199	120	230
170	168	109
166	127	202
343	51	224
162	108	152
324	134	170
310	64	230
41	116	224
230	141	236
203	133	218
266	83	202
247	128	164
129	161	42
167	115	112
136	124	167
33	137	222
345	121	206
355	135	212
106	149	0
185	82	70
280	54	235
174	90	223
307	148	50
233	71	195
267	105	120
302	139	49
295	59	182
337	21	227
51	115	197
34	145	124
86	105	197
268	84	200
313	115	221
341	89	106
302	50	113
331	69	0
156	101	218
300	102	179
250	129	235
279	107	222
279	66	174
315	45	106
280	124	161
285	57	142
252	124	169
264	83	201
43	102	237
346	98	211
314	82	217
235	147	237
187	90	61
201	110	214
135	147	89
316	97	213
228	63	176
195	184	155
67	119	26
318	101	207
54	117	195
271	94	221
168	146	119
161	134	125
240	93	162
345	84	207
307	51	192
167	147	120
361	125	86
262	116	165
328	107	162
77	142	146
256	58	230
98	144	44
340	32	232
304	124	153
234	73	194
87	135	151
332	116	222
222	73	178
340	61	209
335	66	225
320	91	214
246	113	228
37	94	174
305	105	184
198	66	161
160	103	217
211	135	220
327	63	163
182	144	32
325	89	129
167	98	116
237	57	204
201	77	73
291	57	183
178	90	98
275	69	210
184	70	179
203	118	197
254	110	209
72	109	122
202	108	214
261	165	2
161	141	146
299	86	174
344	98	119
177	141	124
263	118	166
134	135	220
148	151	195
237	89	174
162	98	161
66	131	30
127	151	34
127	119	176
327	108	199
25	113	239
168	187	71
149	179	72
351	50	97
321	117	215
251	120	169
326	47	140
162	105	154
285	105	222
91	119	180
226	133	232
305	113	206
312	73	218
348	71	219
190	92	64
326	18	205
257	78	200
244	153	64
261	97	208
328	80	188
151	97	219
254	99	195
275	141	81
184	138	31
345	81	213
256	112	207
198	67	160
184	73	218
131	133	221
87	130	103
225	114	233
278	138	84
166	174	182
346	113	234
315	59	232
206	97	30
184	117	48
39	125	194
226	49	158
90	117	126
320	100	73
288	106	221
344	78	220
84	146	43
161	182	149
285	99	217
223	64	170
287	105	220
163	176	149
272	153	8
338	136	165
181	89	108
255	157	149
147	118	152
44	141	138
277	53	236
257	136	239
159	127	191
174	145	0
354	83	65
347	103	216
151	133	200
266	77	207
326	97	211
168	168	196
268	60	172
297	86	177
220	93	180
311	100	188
278	76	138
148	147	105
339	105	196
228	149	47
126	148	209
305	44	148
275	90	203
225	106	218
340	54	96
73	125	233
32	105	238
169	128	175
143	103	229
145	163	189
160	132	182
292	140	45
150	176	175
205	135	196
339	98	125
62	140	139
265	146	9
259	118	163
212	77	158
116	150	33
247	62	189
264	69	207
203	70	200
165	92	177
287	77	176
222	71	200
220	111	232
135	155	198
214	94	216
250	118	165
284	118	120
232	68	196
317	37	169
49	113	196
221	135	232
239	159	61
332	27	221
321	80	0
118	119	166
184	147	31
190	124	75
70	127	233
254	47	238
161	189	65
262	102	201
183	122	46
91	105	202
24	124	235
187	144	33
294	95	212
90	121	173
119	165	40
121	119	200
258	159	149
39	112	214
68	108	120
81	95	234
125	146	208
68	94	217
142	110	153
253	44	238
16	137	182
263	110	220
319	129	186
277	148	11
86	100	190
150	107	214
229	144	238
199	124	102
69	139	126
350	58	104
174	86	215
313	81	216
210	144	47
353	113	149
235	139	235
196	130	61
189	182	143
327	144	49
298	108	220
306	131	228
113	155	33
335	103	160
23	122	235
94	144	43
144	140	16
126	155	53
77	140	149
158	123	191
198	94	60
345	51	222
157	168	205
278	134	25
188	102	52
54	98	227
161	104	153
320	31	179
177	107	0
72	122	115
302	84	148
296	93	199
321	139	170
324	116	235
27	128	175
273	159	5
331	78	161
263	71	164
327	77	184
60	107	232
326	148	46
234	104	209
53	125	228
270	115	194
327	50	136
193	116	224
237	153	69
215	85	98
338	90	106
147	109	229
270	145	13
126	162	39
352	65	227
127	163	40
215	93	216
232	73	176
260	167	142
179	124	141
41	93	99
358	99	226
59	107	229
278	96	200
192	120	222
262	56	234
308	70	221
253	101	195
68	112	229
182	145	32
264	70	207
318	83	213
236	70	75
275	83	204
219	124	192
288	66	187
223	61	179
231	122	238
209	133	220
210	136	219
137	156	17
57	114	70
348	105	212
300	66	178
257	131	237
180	110	1
259	130	235
130	167	42
118	126	206
210	67	211
100	128	0
308	85	218
73	131	235
43	103	236
286	122	119
330	57	184
274	101	45
335	140	143
140	120	156
254	49	237
133	131	220
178	177	138
317	63	233
171	186	136
239	79	154
358	87	113
61	102	220
338	26	230
165	101	163
175	109	0
52	92	228
252	67	82
337	126	164
39	126	200
288	126	9
359	104	219
109	146	3
292	105	219
24	136	213
45	131	108
194	191	130
23	114	240
73	113	227
275	107	0
39	110	231
303	142	49
338	132	176
121	148	209
79	104	148
74	125	233
353	84	173
311	134	55
110	159	0
238	58	201
323	45	180
157	120	220
136	151	89
333	104	158
203	78	192
281	117	119
252	164	87
240	143	238
313	117	219
62	99	221
290	122	184
278	86	176
78	119	203
335	41	163
80	87	178
222	72	77
329	68	192
272	84	174
113	140	38
120	168	40
323	144	47
290	45	200
349	117	232
250	116	169
356	52	181
222	149	42
238	137	236
138	169	75
319	41	40
225	94	180
276	141	12
316	47	112
175	108	0
224	76	191
62	136	237
101	125	193
304	122	185
325	104	184
252	120	177
213	75	104
72	134	237
66	140	125
292	38	210
253	173	81
161	167	199
90	95	236
282	72	181
246	110	220
75	83	15
269	89	236
104	132	194
176	105	0
324	110	220
96	111	220
333	106	172
253	129	237
215	88	96
330	40	163
346	37	206
294	84	175
118	139	204
199	128	105
259	168	141
137	165	75
129	164	43
347	74	221
55	119	195
317	79	166
252	135	160
329	146	48
64	123	136
217	97	180
287	98	214
279	137	14
174	127	144
135	108	213
317	145	52
30	105	184
310	115	219
237	155	66
133	105	193
229	68	195
256	110	188
154	180	84
243	65	77
143	163	189
341	111	210
293	66	186
20	138	209
230	110	232
31	122	224
52	97	218
55	97	230
354	88	12
167	143	124
338	84	184
207	89	30
329	104	158
97	101	68
288	87	181
177	181	158
87	111	208
328	11	145
29	112	221
295	39	176
58	145	31
326	93	209
358	96	228
158	134	0
135	109	194
233	147	238
127	153	207
135	149	172
207	140	45
266	90	183
84	132	238
256	149	157
150	149	19
187	133	212
230	116	238
331	71	205
177	119	188
144	110	153
160	148	208
179	122	140
251	72	152
276	118	194
178	99	149
317	99	191
165	171	237
154	174	203
244	94	192
281	54	236
153	118	122
271	67	209
199	135	71
221	94	180
234	110	220
194	108	224
68	139	127
138	178	42
47	123	230
314	105	44
256	127	174
172	138	126
281	98	212
206	112	115
293	55	182
247	101	216
250	80	207
346	45	226
180	88	108
325	62	0
323	112	220
169	134	202
251	128	236
152	162	239
260	163	148
344	80	218
23	110	240
208	125	194
347	110	215
224	59	157
263	104	194
130	136	3
314	140	169
255	80	204
292	42	167
142	147	196
186	68	221
171	168	89
165	94	114
49	107	235
178	82	166
189	175	137
52	122	179
360	111	116
359	86	113
333	30	225
174	126	190
175	181	158
145	116	146
200	84	71
176	93	220
180	142	120
77	87	178
260	136	239
258	69	27
302	123	202
244	134	164
46	107	190
275	123	162
61	115	219
263	132	212
180	170	132
300	79	176
215	62	204
60	134	140
264	78	206
150	112	216
251	107	218
86	104	193
40	139	124
34	111	218
174	134	203
58	126	138
112	152	0
352	105	192
165	169	237
200	130	105
204	62	205
165	187	72
217	54	168
53	113	195
88	125	172
246	67	72
142	126	224
215	138	191
156	168	205
351	53	96
159	106	152
286	101	220
78	113	119
246	94	195
341	97	218
347	53	203
308	59	220
144	166	199
194	184	146
297	139	48
301	139	48
299	119	201
224	120	234
187	141	32
183	127	165
27	111	220
256	146	146
268	135	183
230	106	219
315	52	228
336	66	76
219	153	40
119	117	184
227	136	229
104	127	194
275	152	9
151	101	217
282	92	199
284	100	216
165	134	202
39	121	145
272	126	165
72	146	100
269	128	164
222	66	169
295	121	200
362	127	210
341	122	190
294	57	183
277	56	237
181	127	166
320	114	219
67	86	231
350	50	97
263	134	210
229	53	165
108	110	205
245	51	220
247	113	228
291	58	185
238	164	59
264	137	238
341	40	215
313	45	58
320	27	176
213	71	206
353	102	221
288	138	85
104	133	175
200	75	76
16	121	212
334	91	12
9	134	111
188	60	99
274	85	215
188	176	145
169	116	168
156	91	222
63	126	138
301	145	46
359	87	161
55	127	120
291	91	137
200	121	195
273	153	9
247	120	158
154	115	209
311	99	184
131	113	168
272	116	194
313	94	226
56	138	134
309	78	72
126	130	221
259	140	148
48	97	28
282	106	75
360	110	116
225	126	200
211	52	159
224	60	180
280	50	232
206	83	32
332	138	142
35	122	189
120	158	37
233	126	237
348	108	191
127	143	208
242	76	82
184	185	152
177	172	134
170	149	0
310	136	55
361	131	91
353	96	221
309	107	187
186	117	49
34	87	163
340	144	46
229	90	211
77	128	234
161	168	237
348	48	73
232	93	173
134	162	155
50	117	197
246	124	157
34	132	225
274	108	47
189	101	57
354	140	170
281	52	234
287	61	184
237	140	237
252	139	161
328	110	179
338	56	202
172	173	235
65	114	220
203	56	184
199	131	35
285	77	137
273	90	216
152	123	181
292	58	183
336	136	178
176	121	143
156	97	221
175	173	214
276	68	208
287	106	220
50	112	182
340	116	194
328	23	211
361	84	110
13	133	114
343	138	171
181	70	160
252	59	187
179	70	156
341	35	197
179	121	140
124	159	53
135	134	220
335	85	0
335	45	177
312	40	66
142	118	226
129	126	228
212	115	157
250	52	234
311	74	136
246	146	226
286	50	211
157	84	225
247	52	230
327	124	223
106	119	187
120	166	38
261	99	204
196	77	122
108	147	0
216	133	232
310	117	219
264	80	0
204	72	200
264	126	215
47	119	133
158	92	223
230	90	212
172	102	136
84	97	236
149	109	218
58	109	177
48	114	198
137	179	75
267	114	163
237	101	213
149	174	197
329	144	48
202	74	193
89	128	240
315	64	229
281	107	212
289	143	83
296	66	187
63	88	233
302	112	93
211	86	101
234	159	56
298	55	212
243	74	213
70	120	26
95	106	193
224	123	199
157	188	63
164	117	162
256	98	205
288	60	186
339	74	223
284	131	139
220	108	231
285	65	183
293	147	41
139	145	89
38	105	182
225	132	232
202	112	115
311	56	218
215	69	208
314	107	156
331	16	217
333	29	224
34	133	225
196	76	123
201	189	131
213	113	231
310	41	152
287	121	119
225	66	54
146	110	153
338	52	96
228	99	138
183	142	33
172	116	146
255	137	239
238	112	98
273	95	219
274	46	181
170	141	124
316	111	155
282	125	180
345	36	201
303	85	170
287	73	184
320	86	216
64	119	38
285	86	219
338	129	159
101	121	179
230	102	140
241	120	233
120	122	219
217	137	190
119	140	168
102	137	51
332	28	224
277	86	216
163	164	200
344	95	182
62	139	139
59	121	236
328	25	210
182	180	156
261	136	239
312	91	224
35	123	189
293	70	187
136	126	153
298	118	133
91	141	147
221	120	189
281	48	196
328	21	215
297	69	180
80	121	118
354	91	219
133	164	48
358	130	207
357	87	160
81	108	163
260	97	206
316	115	216
143	168	175
346	65	231
181	111	51
260	135	239
175	123	191
44	116	179
301	106	124
325	40	179
338	24	227
282	56	235
38	133	142
217	150	39
226	59	158
90	114	130
354	89	161
310	37	81
227	129	201
174	98	220
321	59	231
[truncated: 29,884 more rows]
