# Supplementary material for: Forecasting effects of transport infrastructure on endangered tigers: a tool for conservation planning
Source: PeerJ. 2022 May 17;10:e13472. doi: 10.7717/peerj.13472 (PMC9121866; doi:10.7717/peerj.13472)
Supplement: Supplemental Information 1 — All data on tiger populations and occupancies across all scenarios and the R code used to produce all results, tables, and figures. [file peerj-10-13472-s001.zip › data_folder_peerj/occupancies/resultsdepleteoriginaltrue-10972932.csv]

162	97	184
209	65	232
236	83	209
285	84	98
351	78	170
270	74	113
144	179	26
361	90	214
110	159	4
86	109	182
30	130	227
311	123	151
306	138	0
74	89	0
354	121	23
150	146	1
94	125	84
243	76	30
234	115	122
200	112	228
160	185	24
256	165	28
310	98	209
90	136	14
353	44	122
145	176	27
291	39	178
75	141	10
328	111	213
346	61	233
156	167	202
249	122	224
214	126	212
53	105	214
313	108	224
284	90	95
263	162	5
295	53	125
21	118	217
293	95	187
142	130	42
201	140	212
240	63	218
37	145	178
322	57	145
323	136	172
260	126	166
316	69	186
133	171	22
95	121	138
245	97	110
235	112	118
287	91	94
194	117	224
248	115	212
258	74	211
302	107	222
70	127	227
93	133	229
193	71	230
277	113	94
316	62	148
214	110	87
336	33	232
21	138	182
181	137	163
295	117	224
293	146	0
50	133	135
209	80	64
351	124	23
280	136	4
44	91	208
297	51	125
170	124	204
45	121	135
43	144	135
316	47	156
46	142	135
308	88	139
234	99	107
208	99	203
219	101	138
292	129	166
188	68	231
294	85	96
275	58	182
306	56	173
300	93	199
323	143	0
255	65	201
112	125	132
131	164	177
315	111	181
251	64	194
133	160	206
216	78	64
51	97	215
54	135	135
208	124	197
312	63	187
208	141	212
177	81	230
50	96	215
323	52	146
331	56	137
272	124	209
252	175	30
169	161	161
291	125	198
248	141	65
101	134	10
248	56	225
69	105	104
134	132	226
138	104	192
106	133	0
326	146	0
75	124	222
232	151	109
318	72	142
133	133	225
303	138	0
287	139	2
71	116	134
226	137	228
317	123	239
310	44	111
169	129	183
96	102	137
221	115	224
278	97	93
333	28	230
153	184	25
71	93	114
140	172	30
340	34	222
167	92	221
275	79	203
47	92	77
328	62	101
120	146	210
131	130	65
64	142	6
266	138	55
266	125	180
136	145	1
216	98	231
195	128	214
166	166	184
85	132	19
41	105	220
49	108	217
333	91	162
351	91	218
225	138	205
216	89	117
218	60	104
82	122	82
64	146	1
352	98	223
161	115	217
224	121	231
275	112	78
206	94	114
128	109	200
178	126	153
277	104	108
49	114	194
24	108	203
129	111	200
362	116	54
116	144	210
360	143	6
213	145	210
335	25	236
160	184	24
319	114	216
275	88	209
303	105	223
279	83	96
176	86	230
188	108	186
131	125	200
249	103	183
321	39	221
47	120	135
302	39	168
345	130	0
212	109	224
158	152	146
147	118	210
306	116	161
117	136	85
138	152	133
214	76	63
35	139	135
25	114	200
120	147	210
35	130	232
101	107	154
278	50	126
316	114	216
305	91	155
346	111	172
206	129	205
223	98	87
76	90	110
134	121	204
317	73	144
203	69	117
142	176	29
324	124	216
197	117	227
92	116	87
168	188	11
92	94	135
357	98	222
200	93	108
268	83	221
309	66	183
161	137	89
309	56	136
155	93	140
255	127	155
262	162	5
191	62	223
310	142	141
57	118	191
342	36	224
341	44	228
228	72	228
164	142	88
353	67	230
53	136	135
295	62	153
349	131	6
259	136	226
311	149	0
94	98	136
249	100	182
160	130	139
152	139	0
109	131	227
65	97	110
141	137	64
352	56	159
205	78	61
49	132	135
332	14	148
298	92	182
141	177	27
142	115	211
290	138	9
319	60	233
233	111	122
28	104	144
167	149	145
338	15	157
199	104	202
111	147	37
271	153	0
257	96	215
303	89	137
94	127	197
155	165	97
105	147	19
323	126	235
239	104	224
199	96	108
48	120	135
255	161	21
20	116	200
219	69	229
76	119	94
241	117	233
96	146	8
275	54	183
219	55	122
110	135	74
336	123	224
302	96	206
82	139	21
270	59	177
231	53	225
225	118	158
20	123	211
37	96	212
76	95	77
301	112	210
241	119	160
130	150	163
204	65	103
350	59	140
220	147	207
192	65	231
195	185	18
24	135	214
239	68	92
210	54	228
216	131	215
300	120	170
120	143	206
279	105	6
53	125	221
74	119	149
150	177	57
119	155	176
131	166	114
352	52	151
179	183	106
305	55	172
44	114	124
279	46	105
149	167	229
337	23	238
212	126	213
203	61	229
233	108	122
84	95	190
154	157	156
292	137	3
255	70	126
77	106	189
320	145	0
265	71	209
99	129	228
190	80	109
276	101	92
71	112	207
186	174	135
194	95	59
192	142	208
193	97	103
231	66	156
159	148	68
193	184	21
88	135	24
119	124	144
286	89	93
342	93	216
266	77	204
168	112	159
154	92	226
246	156	23
297	111	211
264	118	145
131	155	208
180	89	103
308	93	205
189	117	181
250	121	225
319	62	235
169	137	181
222	103	0
302	78	191
149	142	0
169	136	180
141	141	1
220	127	201
228	58	128
135	139	127
316	39	15
335	70	173
358	118	61
248	48	215
247	169	31
295	91	183
128	130	224
147	173	76
181	188	7
190	141	206
321	144	0
321	129	215
329	83	119
228	89	232
67	141	8
340	120	0
37	143	176
103	113	89
158	93	184
111	139	63
307	33	175
275	143	0
299	130	145
354	106	222
228	75	148
345	121	180
287	42	142
71	127	226
247	91	208
138	170	24
300	45	123
363	112	61
167	114	107
147	130	228
142	136	67
224	50	162
175	111	62
140	123	191
128	173	30
356	135	11
182	101	60
221	116	163
141	183	21
89	101	156
255	110	219
239	106	224
272	43	160
113	136	82
201	58	226
83	125	136
252	97	135
339	26	235
99	121	119
170	125	158
288	39	171
142	142	0
174	112	62
349	124	117
46	98	220
333	83	165
329	88	138
202	191	14
211	63	235
335	59	223
171	143	88
346	93	218
187	109	108
153	91	226
211	89	111
281	111	82
332	119	229
192	114	228
175	175	224
185	73	231
97	110	87
147	165	229
162	99	183
345	63	234
331	28	158
235	129	223
288	102	54
236	87	153
314	131	199
32	133	227
352	82	186
286	49	125
342	35	224
285	68	239
327	142	135
207	129	200
121	170	24
233	80	113
360	111	159
249	109	166
13	135	206
195	72	228
242	99	109
342	85	138
310	104	225
346	29	231
21	110	203
336	84	124
255	135	115
77	87	227
228	117	232
297	104	223
159	167	184
249	57	225
107	131	228
252	172	28
285	51	123
194	62	224
283	51	124
71	118	107
26	116	214
267	129	177
275	83	209
46	121	135
230	85	211
346	123	176
318	35	139
229	127	196
346	55	152
313	43	112
224	118	231
163	137	90
137	117	210
139	138	62
305	56	173
166	150	148
237	151	157
259	71	208
168	140	89
125	149	228
217	115	162
211	71	229
291	118	221
191	76	230
140	150	78
187	98	61
322	128	217
175	125	144
222	110	117
68	137	146
118	149	205
361	111	159
49	90	77
111	118	142
276	110	76
350	130	14
26	139	178
284	51	124
265	96	193
358	94	222
143	164	230
185	61	222
166	97	182
23	125	212
242	135	0
295	82	95
353	51	213
185	133	128
269	72	196
125	131	175
279	101	97
81	146	7
197	182	16
320	46	150
290	53	134
326	99	173
59	129	223
195	101	110
238	71	36
346	24	162
86	126	195
264	63	180
234	139	196
345	56	158
220	61	233
226	116	230
220	99	226
28	139	180
142	116	212
243	121	159
328	73	221
218	95	232
340	64	230
305	72	195
48	143	135
235	141	235
325	78	88
263	90	216
45	133	135
76	113	208
116	168	15
209	120	213
268	142	5
83	89	114
242	165	15
344	110	91
212	128	206
324	31	137
81	87	114
277	71	236
79	138	6
358	84	187
114	160	5
260	46	220
361	100	220
264	120	109
324	118	234
244	142	233
33	130	228
251	134	153
206	91	111
314	81	172
259	105	226
339	51	163
147	133	229
111	126	134
294	59	154
171	161	157
110	127	227
334	128	212
141	174	29
157	134	187
338	79	175
221	90	235
166	105	227
197	112	229
154	131	142
56	129	223
296	119	224
359	122	54
296	85	96
342	99	179
211	121	225
307	121	221
36	112	212
57	140	136
244	150	106
208	73	117
191	128	215
109	146	28
298	147	0
265	73	209
139	173	26
215	133	229
118	171	17
249	168	38
174	178	238
191	189	10
155	176	83
191	111	199
247	65	35
114	146	179
284	77	220
129	149	156
91	108	182
81	106	155
194	109	200
292	61	153
337	96	44
242	81	206
273	83	213
187	173	2
241	95	115
82	144	12
250	107	168
54	119	191
101	119	139
40	134	135
353	89	216
161	123	103
289	94	180
169	171	236
188	67	227
128	127	142
287	78	221
77	117	204
221	52	121
308	52	226
64	134	146
262	139	144
341	78	180
165	177	110
280	128	208
300	38	161
221	131	212
241	49	156
241	122	170
33	116	209
94	124	86
263	75	109
29	135	145
214	94	204
287	145	0
340	106	89
180	138	75
330	40	208
188	91	106
204	90	106
54	123	0
83	130	24
160	161	166
108	113	180
237	87	212
354	133	14
296	58	154
22	108	203
115	149	115
147	163	230
324	77	88
303	50	158
281	143	0
268	124	50
256	99	216
313	65	187
121	156	192
128	141	198
309	40	117
249	146	157
45	129	135
253	149	92
181	62	103
162	171	201
247	56	224
119	158	128
106	107	178
139	179	30
91	104	207
99	114	88
35	92	208
164	128	192
312	54	2
133	143	126
235	119	161
212	108	225
337	134	134
180	78	230
229	50	166
178	112	147
326	118	219
150	185	23
205	134	224
147	143	1
227	111	203
84	85	226
231	111	124
136	110	190
327	52	141
53	132	135
309	44	113
290	136	6
97	103	138
101	124	196
144	147	134
358	139	4
185	59	222
277	126	209
244	151	49
335	103	35
142	103	198
196	75	116
247	48	211
309	68	182
273	115	226
82	103	155
182	171	138
179	103	63
190	188	9
48	128	135
23	129	210
49	101	216
253	153	48
174	87	230
162	141	89
171	103	226
350	121	34
212	55	230
272	129	209
264	55	198
140	143	132
289	80	221
143	143	1
220	124	201
242	78	28
196	112	229
144	133	229
313	119	232
209	64	235
248	81	211
302	59	173
269	105	191
316	65	189
211	90	113
147	180	31
143	109	201
35	118	216
223	147	208
29	110	199
30	129	227
52	100	205
325	63	138
181	102	62
290	116	224
329	133	212
310	90	141
345	108	119
197	192	10
37	117	217
256	53	214
217	117	163
74	131	24
30	122	122
203	198	3
127	173	29
351	107	135
196	188	17
327	72	223
244	63	162
179	88	103
133	167	119
78	94	224
133	128	201
265	119	145
238	62	217
221	133	226
259	167	18
333	57	160
309	133	174
117	135	18
285	63	235
40	100	219
324	103	172
164	132	144
70	144	4
321	29	14
179	143	75
144	106	197
186	146	75
326	43	221
187	125	110
203	105	199
242	136	236
237	125	54
351	55	152
306	97	214
250	93	112
26	135	208
338	80	142
344	55	158
25	110	201
183	106	64
293	113	171
244	86	212
342	140	6
267	86	221
184	68	227
228	110	122
172	183	92
249	119	119
338	122	225
52	141	135
309	87	136
255	116	145
87	140	8
228	130	221
220	79	112
332	57	138
215	146	208
287	65	238
87	126	194
55	91	115
299	122	223
124	154	198
330	137	136
328	58	146
272	77	233
53	135	135
210	87	111
205	110	223
328	102	74
274	48	120
321	116	217
119	145	210
222	149	207
100	144	16
98	127	200
191	100	108
170	166	167
57	121	0
200	90	60
309	85	184
157	158	155
234	130	223
250	163	39
265	90	211
201	75	117
226	95	139
333	44	179
65	102	143
334	29	232
277	107	75
232	131	210
339	104	212
274	88	211
72	87	229
317	69	98
177	85	37
64	111	105
320	41	219
352	109	96
330	135	212
184	113	96
40	148	135
132	141	224
143	166	227
349	83	140
203	140	211
209	119	198
63	127	220
311	58	139
322	78	88
160	106	97
85	110	182
80	136	15
167	137	90
276	149	0
229	80	147
237	129	222
350	88	218
34	123	218
72	121	84
239	99	114
180	121	114
262	105	227
127	120	135
354	112	72
92	114	88
56	105	204
265	126	0
324	132	212
171	157	24
264	74	209
274	152	0
118	146	210
118	125	139
289	60	112
202	71	117
57	88	116
47	147	135
302	126	125
342	68	231
48	92	76
123	168	23
337	116	222
53	102	78
272	79	210
302	84	92
231	132	224
32	112	214
37	121	229
181	100	61
211	91	115
92	145	3
51	110	150
288	73	222
247	76	113
137	115	210
105	105	176
345	48	230
179	178	106
58	124	107
265	66	234
126	157	178
180	102	61
139	115	204
348	113	174
67	100	0
135	159	68
194	127	215
51	140	135
194	101	110
119	130	185
165	130	191
99	147	10
164	157	168
314	118	216
194	114	228
358	87	187
133	125	153
311	119	151
184	84	105
296	86	95
20	129	208
350	138	6
240	140	236
123	153	207
76	82	228
358	117	61
230	112	122
350	79	172
310	47	111
236	61	166
182	83	104
238	126	188
318	90	176
132	165	35
245	115	166
287	39	171
211	105	229
19	109	115
42	149	135
321	65	233
305	101	217
306	88	36
299	131	3
202	139	212
258	79	186
46	126	135
321	44	150
165	124	125
215	52	120
283	60	178
240	88	212
223	72	119
185	80	106
43	121	135
215	92	204
283	76	222
251	60	226
307	48	110
132	112	201
124	160	166
213	57	230
161	96	183
210	103	232
194	56	222
157	153	144
351	100	0
27	124	223
345	127	35
124	124	137
249	84	209
177	94	103
340	105	126
243	149	105
335	18	226
109	128	227
214	105	90
120	155	191
254	147	167
206	112	220
322	30	17
248	153	52
210	59	231
193	119	224
162	139	89
338	37	223
83	96	189
187	181	92
53	143	133
232	97	109
173	182	98
210	122	225
146	142	1
356	102	222
125	156	179
320	81	81
334	56	119
343	65	233
81	111	203
240	76	32
290	121	220
246	165	36
77	100	220
327	49	217
270	42	171
122	159	192
214	104	228
244	134	125
248	90	208
214	130	215
251	101	185
232	93	0
248	87	211
284	91	94
339	36	222
154	122	206
151	112	177
310	89	139
321	67	233
282	70	239
215	69	233
264	138	144
200	64	230
196	129	72
83	138	23
353	107	135
61	85	230
351	71	227
221	119	164
221	122	166
293	115	221
341	42	228
354	97	223
182	134	129
149	162	107
276	105	16
142	121	198
285	81	98
247	51	211
197	103	201
295	141	0
164	92	178
259	88	212
341	126	209
343	125	209
218	112	56
238	94	115
357	135	11
252	122	118
75	118	151
258	131	236
329	30	21
237	63	164
260	94	190
274	113	225
164	117	159
314	146	137
149	153	154
180	144	75
305	47	109
334	42	179
225	105	221
343	59	226
47	122	135
338	111	135
190	180	93
290	92	93
222	113	120
228	147	75
237	120	161
160	180	71
269	163	0
257	102	194
335	17	159
355	136	11
57	105	205
301	87	93
246	109	135
206	84	61
276	139	1
182	177	222
250	76	206
224	141	108
245	139	233
69	133	147
245	77	113
222	82	116
325	18	23
168	148	12
247	86	210
51	124	0
340	123	219
73	121	101
197	189	11
83	111	141
204	126	205
328	9	92
167	112	178
88	109	131
249	171	33
164	126	143
131	121	63
360	109	163
202	76	67
80	128	19
111	136	206
188	146	75
102	113	89
253	175	23
282	119	230
309	34	163
301	42	169
200	61	227
77	131	148
116	123	151
361	107	160
274	121	160
225	77	110
245	63	162
161	122	116
113	157	9
158	148	10
261	82	210
65	112	179
195	146	75
337	50	209
218	53	122
219	86	115
303	139	0
157	114	218
343	104	0
204	106	199
255	48	221
91	123	136
153	177	76
271	155	0
108	131	227
322	106	191
282	78	217
252	168	33
221	153	76
310	58	142
228	111	122
88	100	156
291	138	9
47	108	215
48	138	135
355	50	182
302	99	216
267	113	129
172	129	113
138	144	133
86	138	22
263	62	189
178	108	98
166	130	179
119	167	24
189	86	107
302	90	182
55	133	135
253	47	222
143	180	26
48	132	135
129	106	200
216	53	226
221	98	225
332	28	158
199	135	77
253	57	170
222	101	83
44	104	220
350	108	130
334	102	35
343	90	161
22	111	203
55	101	78
173	101	224
301	48	117
151	167	229
335	23	236
143	104	199
102	151	4
274	73	236
253	163	35
281	40	156
89	121	138
313	99	199
207	67	230
52	99	215
313	113	161
173	138	134
333	95	120
155	141	68
21	124	211
177	177	238
324	141	134
24	113	201
57	117	192
156	171	190
55	105	79
144	157	224
355	78	187
312	140	141
177	167	213
171	97	230
175	140	0
242	130	221
52	98	215
157	131	187
130	169	31
97	120	138
260	47	219
222	145	209
26	108	200
273	46	105
90	86	114
156	187	25
260	96	221
92	108	189
337	30	233
322	74	138
178	183	104
339	20	238
338	88	164
161	152	151
284	99	92
110	114	139
356	121	58
300	145	0
263	86	220
272	60	178
329	82	117
297	131	139
113	141	168
195	145	75
311	124	151
283	124	129
55	128	223
92	129	229
272	139	38
197	193	10
192	90	62
351	133	11
203	118	143
195	115	227
212	130	214
156	111	218
271	68	112
217	101	87
117	139	217
248	69	30
347	124	35
21	129	208
314	114	216
89	86	114
233	95	137
74	103	157
245	114	117
217	141	209
234	84	210
142	171	122
139	132	227
303	96	207
190	105	108
117	132	226
312	36	112
43	104	220
28	136	214
238	144	231
25	136	208
143	176	28
137	153	210
270	64	130
228	55	124
191	124	217
187	97	60
277	79	201
271	143	0
79	140	18
199	126	215
186	82	106
283	134	45
319	132	175
183	141	75
228	119	233
200	94	107
245	167	34
330	37	208
264	132	224
141	134	92
221	99	221
140	175	23
330	61	100
355	108	219
153	139	0
108	139	30
238	138	236
45	114	190
312	145	138
221	103	115
279	117	229
203	143	210
73	132	147
68	101	112
48	99	211
294	102	213
149	149	140
141	146	135
244	61	217
249	149	106
85	118	132
263	134	146
184	80	103
253	90	166
209	110	221
189	185	19
91	131	229
149	145	1
128	157	179
279	116	230
89	131	229
28	135	219
145	172	37
362	118	57
250	128	188
342	71	0
39	105	219
245	46	208
144	99	185
131	132	42
263	83	212
167	164	170
271	115	223
250	100	167
110	140	168
261	124	223
331	47	69
266	133	146
140	125	210
331	143	0
196	88	61
324	87	32
19	136	205
97	127	199
178	170	140
19	114	201
342	102	129
209	103	232
162	150	152
141	143	133
294	43	126
300	47	124
325	77	89
88	121	171
332	43	178
179	116	112
179	92	103
221	132	210
230	146	158
116	132	23
268	102	190
297	68	236
316	79	136
178	123	152
241	114	120
353	101	223
207	107	223
248	126	219
103	109	90
320	68	234
225	96	225
263	132	225
239	155	26
350	90	220
55	106	214
25	128	214
24	126	214
134	127	202
73	95	76
208	135	213
194	63	227
210	116	143
190	120	217
264	73	209
280	133	131
68	140	12
165	155	158
178	107	62
313	69	188
93	121	138
333	41	177
167	91	221
240	83	202
277	56	181
302	118	171
46	106	211
178	189	8
332	93	32
330	104	213
33	122	122
355	97	223
259	53	216
245	103	133
65	108	154
100	142	18
232	104	224
132	140	73
192	115	226
325	49	138
360	108	163
199	82	64
268	52	115
114	128	97
130	165	168
309	39	122
191	120	222
37	122	229
63	109	152
300	42	169
83	120	111
35	144	178
72	106	65
273	119	220
49	126	219
160	175	188
287	100	96
124	140	223
197	99	4
239	102	225
300	57	9
253	103	191
139	102	191
283	70	239
331	69	140
293	91	180
276	95	193
133	118	205
323	142	0
172	180	104
212	139	213
160	116	218
139	158	231
165	179	72
215	93	204
207	198	2
95	127	198
217	137	214
219	78	64
163	151	150
237	158	12
245	69	33
259	109	222
250	176	25
302	145	0
67	127	227
343	126	209
184	185	98
204	131	197
257	161	12
209	67	234
82	101	222
323	130	74
163	127	109
147	110	199
232	56	226
169	128	165
346	82	143
299	123	223
340	99	212
190	127	110
164	152	154
212	68	235
96	107	205
120	138	212
352	46	187
43	140	135
208	146	210
251	142	169
342	23	22
323	53	143
290	60	153
182	115	95
187	133	127
320	101	195
244	76	30
109	145	24
89	105	162
200	81	66
324	21	16
275	48	120
299	101	221
293	76	220
138	113	210
167	153	13
307	34	175
308	128	143
166	162	167
155	163	212
303	87	184
153	120	221
88	139	14
241	55	223
118	131	226
220	144	210
348	57	230
179	109	97
304	102	219
199	136	213
285	46	108
254	99	213
266	64	167
52	91	111
292	47	126
232	146	159
148	101	221
181	68	227
291	83	97
142	122	191
188	66	225
278	135	53
64	145	2
199	196	4
267	146	0
340	50	224
342	61	230
77	82	228
154	86	228
108	127	227
278	81	200
129	113	201
92	110	88
276	72	235
247	143	160
345	128	34
280	90	91
357	132	12
51	107	216
192	109	200
306	38	122
280	107	76
320	50	216
318	119	235
339	62	227
354	143	4
140	168	45
21	116	186
284	108	63
208	93	113
337	127	209
297	87	95
205	114	138
216	94	204
305	105	224
149	185	24
263	104	225
329	64	175
253	58	205
308	132	141
343	118	186
270	79	204
260	167	11
187	104	65
282	138	1
52	110	150
158	104	94
155	142	68
299	135	45
105	146	23
159	169	201
255	142	97
134	156	208
246	89	211
329	22	142
22	127	211
113	146	125
272	155	0
326	123	216
214	88	114
236	130	235
98	120	172
343	74	180
239	149	107
330	108	214
228	151	75
268	42	174
66	131	5
346	83	141
26	129	219
142	124	211
223	88	235
59	103	205
314	70	186
354	132	6
164	167	189
241	99	109
112	149	37
286	70	239
295	131	143
300	72	0
277	49	123
237	119	161
205	53	104
56	132	225
308	138	136
308	129	142
358	113	0
173	88	225
257	109	219
343	141	9
321	142	134
61	93	113
106	109	179
341	70	184
101	114	89
79	90	225
63	121	0
243	73	32
292	76	220
91	125	85
196	90	60
321	127	233
212	146	209
243	159	17
190	147	75
230	61	34
274	102	106
70	147	1
55	96	214
163	181	97
199	70	226
81	110	202
142	181	21
305	137	0
117	170	19
211	78	63
133	134	226
119	120	139
153	104	220
244	55	219
164	187	12
276	82	205
73	106	63
343	28	233
36	134	232
75	93	76
361	104	0
246	131	198
271	95	201
98	144	8
249	132	198
202	55	104
323	20	90
321	118	218
342	134	4
129	151	227
342	97	220
245	61	218
244	78	113
78	138	19
345	41	153
145	179	31
64	102	136
260	158	18
132	129	202
166	169	184
187	138	75
177	129	121
278	65	237
52	113	193
130	131	224
129	155	207
183	175	85
81	98	0
232	101	224
309	59	138
66	98	72
255	81	207
334	69	173
292	136	6
277	115	230
108	145	18
162	126	110
258	69	125
316	35	137
157	145	68
146	100	180
357	130	7
108	142	31
277	67	237
298	135	45
134	142	126
43	124	135
128	118	166
57	107	203
141	111	201
331	33	229
323	82	7
155	172	38
81	115	204
196	98	103
125	145	210
236	118	158
296	49	123
239	120	161
332	54	10
178	101	61
329	38	208
283	92	94
138	166	47
49	146	135
307	89	171
56	99	206
192	94	59
293	123	164
343	109	120
205	137	213
97	145	11
86	103	187
82	118	141
305	133	138
91	109	109
121	126	142
278	72	238
322	56	146
326	16	15
281	79	219
240	148	106
327	63	223
324	80	81
165	165	169
272	59	180
78	97	191
250	123	118
337	103	35
258	76	211
326	66	91
340	61	227
332	133	135
297	90	181
52	120	191
145	139	63
263	146	4
310	87	138
243	69	33
348	66	138
295	137	5
166	125	86
293	112	199
236	108	226
254	109	215
299	138	2
170	133	183
299	98	213
346	117	183
269	137	122
300	122	112
158	163	227
347	100	221
300	62	223
247	82	211
155	146	1
219	64	234
251	172	33
325	34	141
237	124	160
224	86	118
254	123	189
200	140	212
45	140	135
66	119	106
65	137	13
212	54	229
246	98	109
246	72	27
117	124	140
22	139	177
351	79	170
284	107	18
187	183	10
336	57	158
70	125	219
81	94	190
358	83	187
76	130	23
263	93	208
363	118	54
76	88	228
139	128	193
294	55	161
238	58	226
321	98	181
272	109	126
269	93	207
299	147	0
64	133	8
161	151	152
269	50	112
343	50	225
297	67	236
338	59	152
350	103	222
258	129	234
113	135	20
320	53	146
244	140	236
216	114	139
184	187	92
272	71	237
335	22	237
203	80	65
348	124	34
200	120	142
212	147	208
99	133	6
211	126	212
192	108	200
113	120	153
71	123	144
241	137	234
290	56	161
152	177	42
131	169	32
340	138	3
342	32	229
85	112	182
69	107	41
184	93	61
67	145	3
192	131	71
329	131	212
356	141	11
98	132	227
54	122	191
206	61	232
139	157	231
333	55	77
148	115	208
222	148	208
336	29	232
132	117	209
291	144	3
257	168	21
357	86	187
282	146	0
123	174	28
225	135	0
348	95	223
131	176	31
332	107	212
271	55	197
85	108	185
40	110	218
155	120	120
224	130	221
225	108	117
271	157	0
75	87	228
230	100	220
308	144	136
202	86	63
162	105	93
243	64	218
34	93	210
199	107	201
140	140	0
321	145	0
339	101	77
308	104	219
92	98	136
70	112	157
140	162	227
294	99	212
173	141	87
274	160	0
324	88	168
220	132	226
120	132	9
87	113	192
266	55	200
183	127	91
201	113	139
46	95	74
328	16	17
261	57	199
168	158	157
265	50	171
315	47	152
149	121	217
256	81	183
360	82	186
76	143	8
216	63	234
315	138	140
314	107	223
172	167	166
321	57	148
349	71	182
113	119	153
308	49	158
288	135	9
188	132	92
74	98	189
226	59	124
181	84	104
172	88	179
241	63	218
19	110	176
269	132	156
169	170	231
358	80	187
157	170	201
153	89	227
209	98	203
178	98	60
47	110	212
305	134	139
267	114	140
211	122	225
36	99	212
359	139	3
336	48	178
120	117	163
289	113	170
331	81	167
196	114	228
135	116	210
271	44	159
334	51	122
228	145	231
62	104	205
277	41	173
80	120	162
355	94	224
346	53	208
206	124	224
147	159	30
245	56	224
350	106	136
158	187	24
104	134	227
180	92	103
183	133	129
336	15	138
120	126	144
89	115	184
345	68	140
255	97	77
206	63	233
297	70	213
193	131	72
298	141	2
339	45	183
142	152	33
195	188	17
295	119	224
89	87	114
305	79	191
159	135	90
313	79	174
251	108	168
165	94	180
259	157	18
308	118	149
147	166	228
[truncated: 29,884 more rows]
