# Supplementary material for: Forecasting effects of transport infrastructure on endangered tigers: a tool for conservation planning
Source: PeerJ. 2022 May 17;10:e13472. doi: 10.7717/peerj.13472 (PMC9121866; doi:10.7717/peerj.13472)
Supplement: Supplemental Information 1 — All data on tiger populations and occupancies across all scenarios and the R code used to produce all results, tables, and figures. [file peerj-10-13472-s001.zip › data_folder_peerj/occupancies/resultsdepleteoriginaltrue-123718342.csv]

209	116	211
343	118	204
297	134	18
207	146	105
132	156	0
111	137	140
76	126	11
356	98	193
289	47	35
184	104	4
200	58	145
155	158	50
188	122	145
349	83	224
107	118	37
64	103	122
55	133	18
314	88	136
37	111	223
253	114	198
211	113	6
298	78	209
200	134	113
79	100	216
306	146	0
160	114	0
173	142	135
102	142	12
264	58	194
314	82	137
303	54	227
258	62	198
248	154	144
258	137	178
261	65	193
81	90	185
231	73	86
145	131	233
334	131	85
314	100	221
276	59	188
159	165	40
136	105	210
171	174	228
151	98	15
330	125	178
46	105	23
289	126	237
248	82	210
344	67	230
129	132	158
12	136	184
234	79	86
162	120	217
178	180	33
104	140	24
216	85	106
239	52	237
240	107	195
293	120	192
56	117	150
162	149	3
144	98	121
86	138	18
45	117	195
209	134	223
204	135	110
149	108	118
184	87	0
133	153	239
118	170	0
291	72	189
355	131	38
185	113	20
196	114	123
246	157	149
156	185	0
58	90	226
178	86	0
90	95	213
141	146	50
315	53	152
209	75	25
148	114	14
216	138	3
209	89	86
327	112	141
278	103	148
87	98	73
265	138	110
161	186	0
250	123	180
341	89	200
196	94	86
309	82	103
156	83	229
268	134	111
258	166	32
75	102	226
264	166	6
38	88	23
293	78	208
125	147	19
241	77	59
190	184	9
356	106	185
308	123	203
300	72	0
88	93	215
341	31	204
337	38	199
317	93	215
272	151	0
67	92	223
55	143	19
226	123	170
215	106	103
302	46	50
171	111	156
227	74	99
162	174	227
272	153	0
188	136	113
162	99	227
217	134	232
169	181	129
330	83	199
230	119	172
311	85	100
294	110	77
50	98	176
177	177	228
160	102	222
321	43	172
166	157	36
41	147	114
55	114	174
95	117	3
312	121	201
27	109	23
196	142	108
300	88	175
320	60	211
262	89	184
185	91	0
56	127	85
285	78	202
131	138	0
352	130	71
268	104	120
227	82	90
244	90	214
199	186	5
168	185	0
171	172	228
21	118	234
264	90	183
178	177	0
131	122	237
258	85	160
94	128	225
41	94	23
118	153	24
160	167	40
351	130	25
160	147	1
91	147	13
114	124	234
68	89	229
284	89	147
79	92	215
285	96	183
14	132	186
91	121	1
322	90	139
150	98	118
164	159	40
261	137	138
285	97	183
128	106	118
194	178	6
356	84	197
143	159	143
340	106	185
322	38	122
174	173	228
193	132	119
259	74	170
85	110	145
328	72	199
190	140	111
217	142	0
280	120	196
221	114	137
268	112	170
297	72	191
139	112	211
147	136	134
153	177	136
15	139	185
119	131	82
103	115	36
282	59	218
88	121	1
39	97	193
255	117	207
353	138	32
102	118	0
343	37	198
45	105	175
292	135	18
250	139	224
278	66	186
174	113	143
71	88	223
242	163	108
103	119	0
331	62	226
300	134	17
83	133	175
294	135	18
170	173	228
271	120	151
50	106	214
177	108	5
325	147	0
293	112	145
68	116	182
260	139	138
324	51	218
179	180	130
311	66	206
76	95	220
252	169	40
137	131	98
231	58	239
36	107	195
190	101	85
168	168	32
117	169	0
112	121	203
170	124	207
141	100	122
283	68	175
194	73	212
86	89	215
311	40	51
32	104	196
268	120	140
240	95	91
234	65	193
206	149	105
20	121	198
281	132	235
278	138	0
214	127	236
75	97	220
281	55	218
288	128	0
299	132	19
156	92	222
243	61	239
195	183	9
257	45	228
220	106	144
38	105	190
230	113	154
121	167	0
41	121	171
157	113	0
263	76	178
293	121	193
325	90	140
68	128	209
295	39	36
147	124	95
245	119	137
319	102	220
39	114	210
63	130	210
361	85	155
255	140	224
224	146	14
183	110	4
234	68	193
49	145	114
253	78	159
67	115	209
128	168	0
207	70	184
258	65	193
227	53	238
66	123	50
100	104	70
321	32	109
345	44	227
255	124	129
348	134	38
336	140	69
68	102	124
97	127	227
198	78	214
344	66	236
226	127	184
326	43	196
282	105	146
110	153	0
199	86	82
177	90	0
329	96	148
315	130	0
172	126	205
345	139	32
87	90	219
145	149	27
359	82	156
306	40	50
230	135	236
259	59	60
310	63	202
282	43	173
328	103	228
268	80	203
250	69	184
265	123	193
94	145	15
106	157	0
170	184	0
219	101	182
66	124	51
184	179	2
45	89	119
212	80	106
157	124	189
343	86	203
291	93	178
78	141	22
241	59	240
260	125	195
161	155	35
274	81	174
346	47	227
220	143	0
168	131	229
257	78	167
64	124	50
168	110	140
290	57	187
318	131	50
170	110	156
78	123	56
72	98	218
268	139	110
248	60	238
138	127	179
259	135	176
327	88	175
234	134	198
244	98	180
287	88	203
167	186	0
303	46	50
306	44	50
58	91	226
360	90	196
297	94	216
290	84	202
333	17	160
165	188	0
85	121	145
361	142	39
345	67	234
246	156	154
349	134	38
82	136	88
38	92	23
330	55	220
261	91	179
140	100	121
357	84	219
197	65	221
186	189	0
254	169	37
250	51	226
146	106	117
284	92	151
269	46	60
56	92	233
262	50	233
257	102	168
190	128	99
345	136	38
226	111	149
171	179	132
250	136	224
262	127	195
235	63	192
188	117	86
256	164	40
233	127	201
169	129	229
314	54	152
213	115	174
327	134	78
272	95	148
282	69	223
312	76	0
201	105	109
139	125	94
101	107	177
216	122	167
87	99	209
268	60	195
162	116	111
294	142	11
52	89	210
140	174	30
162	93	224
342	31	201
38	142	117
242	63	238
45	94	23
271	99	123
249	131	190
344	83	224
35	135	215
110	137	36
273	154	0
227	116	170
127	166	0
108	131	211
205	84	86
313	113	223
247	91	215
191	64	213
44	138	117
336	94	217
312	59	178
86	131	105
234	86	165
271	93	148
159	181	136
153	110	117
151	159	53
47	94	23
306	99	222
166	180	136
168	135	193
194	180	9
164	152	0
204	115	93
297	42	50
41	96	193
337	95	220
126	124	236
326	107	146
225	112	154
227	139	177
163	110	140
165	131	195
85	118	146
327	92	179
274	152	0
47	89	119
299	146	11
277	124	154
110	115	36
266	64	195
158	128	229
239	136	54
339	86	153
62	104	231
272	138	1
336	71	225
241	57	239
81	131	177
121	138	229
71	108	192
337	20	202
325	131	106
239	53	237
70	142	25
252	89	153
234	120	164
227	110	150
257	138	166
333	50	221
258	73	171
129	120	237
197	133	143
241	80	75
317	47	173
234	84	28
303	104	225
335	35	201
271	44	60
301	130	235
167	106	136
180	106	4
253	164	41
172	128	172
325	38	227
197	114	123
191	75	219
199	138	112
269	75	197
346	24	125
198	184	9
244	162	108
107	115	37
334	141	18
329	118	215
264	105	15
193	104	84
137	152	56
320	109	111
185	120	97
278	125	125
199	96	88
83	118	147
31	128	191
348	63	234
172	182	0
172	92	215
342	41	225
267	70	182
137	169	0
323	23	50
178	107	4
75	100	218
65	130	232
234	151	199
348	98	184
319	145	0
261	56	231
150	166	141
241	114	195
345	73	226
356	132	33
337	40	232
102	139	12
272	63	153
351	75	234
211	146	105
285	53	119
34	95	23
107	152	0
278	127	0
182	136	37
236	61	192
214	54	179
348	44	225
18	124	195
140	116	212
190	179	1
85	133	175
341	35	200
353	134	22
49	101	213
264	81	178
57	129	230
295	95	214
79	105	213
235	142	210
40	123	173
66	131	105
206	128	82
228	73	86
317	95	217
114	159	0
285	119	155
288	127	0
172	146	0
188	147	105
321	100	221
353	99	193
40	148	113
105	111	38
346	98	184
27	126	231
149	107	118
342	102	219
275	95	149
207	196	0
273	102	118
93	130	229
225	99	192
282	71	179
347	117	211
137	176	27
295	102	150
327	16	50
74	90	220
156	91	229
277	90	147
281	52	118
166	133	194
320	137	43
133	113	119
139	104	124
208	129	230
45	138	117
324	127	146
238	86	217
185	64	166
153	135	46
239	87	217
214	73	120
300	56	35
52	113	177
254	129	159
275	137	14
302	84	198
241	64	240
129	111	119
240	56	240
246	145	153
214	67	192
250	150	175
274	121	131
164	163	47
156	168	235
22	126	198
262	124	195
72	125	125
335	141	21
353	126	66
223	131	232
302	120	197
132	125	208
366	123	30
258	86	137
184	141	30
356	53	223
232	50	236
334	32	200
98	142	11
146	107	117
358	106	187
356	51	225
60	129	0
322	123	221
260	111	224
223	125	182
189	86	0
51	139	94
294	112	144
293	54	204
248	151	112
99	137	13
327	108	145
341	97	219
77	125	83
56	98	231
179	62	4
56	141	19
159	99	226
140	141	27
244	168	23
103	144	0
343	66	234
54	123	0
303	109	220
289	78	163
282	45	60
220	92	166
53	93	211
170	128	229
249	66	60
67	126	89
50	120	172
323	52	200
244	120	63
310	120	205
201	127	81
252	158	154
294	72	194
108	144	0
274	102	102
225	118	166
106	136	37
336	111	173
238	161	109
225	129	163
278	58	226
296	96	215
153	131	229
310	117	180
236	70	190
296	111	215
40	124	173
253	105	168
36	106	193
284	147	0
340	25	199
151	148	14
58	92	232
206	142	105
195	116	208
344	133	58
57	143	18
279	62	226
68	134	176
322	117	220
344	93	156
107	110	36
179	118	96
345	57	210
274	82	175
158	116	0
242	66	190
213	75	119
175	95	217
233	77	59
318	89	137
262	159	19
246	168	39
308	45	50
304	98	227
92	121	3
204	106	128
154	123	229
359	139	39
290	126	237
172	97	198
328	129	149
58	135	21
107	116	38
341	23	203
349	80	232
82	86	219
34	98	23
293	65	189
34	111	218
64	133	171
179	96	0
93	125	224
350	61	218
189	182	3
125	155	24
142	142	26
89	97	74
351	79	229
187	177	1
37	120	212
296	49	38
330	103	152
214	129	235
330	73	198
343	81	218
115	118	141
269	44	60
262	151	16
278	54	107
158	165	43
226	81	86
168	166	226
22	140	215
177	190	0
181	186	0
202	116	96
239	150	198
53	118	174
115	160	0
60	96	230
293	52	41
200	62	214
339	32	203
67	143	20
52	114	175
250	128	132
260	81	171
186	73	223
255	128	127
272	51	139
30	128	211
67	114	210
348	61	218
184	177	1
306	58	144
161	122	194
217	145	0
358	132	35
275	88	84
308	73	183
328	98	150
300	82	200
242	72	189
218	81	107
330	122	217
319	110	134
322	88	173
355	139	32
33	108	197
300	116	191
139	135	0
244	88	217
84	102	214
39	93	23
295	52	41
293	145	11
51	107	213
195	187	4
336	115	213
343	74	224
308	104	228
121	121	233
322	45	173
78	93	221
133	135	144
344	115	212
52	91	211
191	177	2
364	115	73
166	124	228
157	159	44
217	122	167
338	127	77
232	133	199
339	122	202
330	98	151
329	11	50
236	91	207
123	139	224
61	110	140
188	130	76
320	59	216
276	54	236
199	67	208
276	124	189
295	142	11
116	154	0
130	145	222
338	85	66
347	32	125
78	114	207
306	137	17
184	186	32
185	100	0
201	56	156
336	17	193
58	113	157
154	102	153
43	97	193
160	159	35
44	147	114
120	149	34
262	75	206
190	67	225
210	66	193
14	131	186
318	129	49
233	118	170
170	127	207
77	140	21
336	58	219
353	71	236
249	86	172
295	105	147
249	149	195
307	53	98
155	95	220
68	137	175
255	159	149
261	161	24
52	137	94
178	125	67
227	72	181
173	84	213
89	104	183
141	155	238
245	99	124
272	76	193
301	77	179
23	123	201
116	129	65
251	52	224
142	111	120
269	116	171
32	116	228
324	136	65
165	120	0
75	98	213
313	70	0
232	123	159
308	61	160
229	106	150
267	134	0
195	125	81
266	147	0
66	100	122
283	58	218
238	113	197
247	68	190
170	111	156
327	110	141
293	87	201
336	104	188
284	63	222
273	120	149
47	130	2
47	95	23
190	139	112
157	142	64
210	78	86
27	116	226
15	130	187
202	198	0
35	138	212
284	56	220
206	130	82
354	137	31
224	99	101
96	109	175
164	131	223
66	121	49
190	89	0
71	101	228
150	120	123
344	53	209
303	133	112
161	91	225
255	87	97
171	106	154
363	115	72
331	134	106
187	98	82
91	129	229
291	106	156
152	161	152
189	129	77
310	60	177
159	89	224
256	129	215
185	122	74
149	126	232
50	100	213
263	166	19
320	103	217
238	73	190
289	96	179
348	60	218
180	107	6
252	61	233
255	103	169
157	182	0
259	130	216
276	61	188
169	165	32
215	92	228
145	156	150
160	189	0
268	142	0
251	121	182
85	112	146
56	123	205
277	45	60
272	155	0
171	190	0
44	93	23
137	162	134
304	122	189
39	133	80
261	96	144
167	115	159
87	102	212
320	43	121
156	102	153
231	71	86
276	141	0
294	44	50
182	63	12
48	116	225
318	63	200
275	71	221
308	109	225
194	119	99
77	86	227
198	99	86
248	124	181
57	89	232
185	75	224
232	75	86
98	122	225
300	90	214
229	116	172
204	99	161
355	100	196
130	170	0
178	144	30
283	51	118
307	45	50
264	139	110
64	140	89
209	106	98
140	143	53
136	102	125
329	99	150
304	126	180
231	156	15
165	167	0
133	165	0
173	119	206
271	68	194
60	87	229
148	175	136
219	152	0
168	123	228
173	137	231
276	92	146
239	135	194
281	90	150
345	34	202
243	164	110
65	119	94
114	123	230
197	195	0
352	112	92
326	28	108
342	46	226
122	151	33
64	112	191
225	63	173
154	90	229
168	120	227
224	113	153
229	131	197
293	46	50
218	82	86
50	117	175
289	72	183
288	80	183
286	87	171
149	169	232
82	92	218
322	26	50
259	150	190
209	133	223
322	84	193
61	106	230
343	21	203
319	125	60
353	125	65
84	121	146
256	75	162
288	51	176
213	112	51
307	40	50
173	173	228
124	132	0
175	127	172
302	74	184
350	105	174
167	158	37
254	74	163
299	69	194
85	102	214
302	47	106
304	54	153
233	149	211
176	105	2
185	182	36
314	138	44
313	92	141
355	84	200
261	150	190
293	55	203
242	82	76
82	108	198
306	121	165
331	51	220
265	52	190
126	175	28
126	149	227
213	52	175
284	41	225
301	54	36
189	83	0
253	150	192
124	159	134
311	114	143
167	176	128
255	155	161
173	128	172
298	70	191
227	138	0
191	85	0
219	91	166
168	167	0
70	101	227
204	93	86
66	146	19
278	130	236
127	155	134
244	51	220
30	120	211
281	136	0
200	101	88
132	116	205
264	95	139
223	81	87
162	133	195
344	109	173
290	60	213
277	60	189
266	49	60
342	25	125
284	76	204
150	137	3
35	137	212
78	120	97
64	146	20
34	144	111
230	143	221
207	105	125
29	130	202
275	87	153
119	160	0
195	104	202
253	131	131
187	84	0
292	130	0
179	90	0
240	150	199
97	147	0
347	35	199
232	112	156
182	84	75
153	132	200
124	127	214
314	66	206
216	70	182
308	96	219
110	133	0
96	111	145
141	122	93
201	121	231
137	180	28
252	77	163
186	116	81
87	142	20
328	115	203
343	30	202
331	72	199
212	86	86
341	30	203
97	123	225
124	149	226
47	98	23
298	89	175
227	62	231
38	111	218
149	137	3
325	68	201
232	88	209
208	115	116
80	82	228
230	127	166
157	165	45
324	83	196
285	112	190
345	117	213
64	87	230
343	25	125
294	54	187
319	143	11
351	70	232
337	114	141
309	78	29
76	128	230
24	118	234
363	119	71
224	70	231
334	81	221
247	47	225
295	78	46
44	135	111
209	53	3
364	125	44
175	186	0
41	125	212
223	147	13
185	84	0
30	107	198
267	93	190
176	124	172
306	84	101
260	160	145
304	83	102
202	87	3
354	98	196
285	59	200
264	120	177
74	125	125
315	129	205
315	126	206
56	121	149
234	147	215
140	133	233
182	106	6
17	136	186
247	138	0
290	78	212
321	26	50
315	85	137
157	164	150
281	68	224
309	105	221
213	81	86
152	163	51
347	60	218
283	125	201
87	109	146
272	129	166
317	75	195
50	133	92
202	57	155
331	16	124
316	119	221
281	78	202
43	103	188
297	126	192
322	85	159
337	36	198
268	93	190
92	136	22
206	98	161
337	15	123
257	140	19
266	161	17
246	163	107
346	70	232
269	156	0
74	134	176
317	119	226
101	135	15
231	150	62
258	159	150
323	30	108
98	147	0
53	108	214
258	84	164
315	116	224
194	183	9
91	145	17
276	97	150
293	132	107
281	106	57
125	123	237
293	85	201
249	156	159
279	101	148
228	132	197
302	57	81
360	104	184
127	132	158
289	122	21
270	70	168
313	120	180
267	56	236
53	87	233
174	145	30
126	169	27
65	87	229
323	87	141
313	44	50
70	89	226
339	91	184
282	121	196
342	78	220
165	91	215
108	159	0
156	178	232
320	128	175
165	146	0
360	112	93
243	60	239
164	174	227
254	109	165
248	91	214
215	132	190
20	134	188
210	76	105
214	147	0
79	117	170
208	104	127
268	145	0
301	53	92
267	88	182
160	113	0
149	184	0
287	94	180
305	114	150
36	102	192
243	116	139
133	140	0
189	135	144
54	135	93
230	80	86
310	65	205
55	127	84
47	134	83
248	47	225
75	92	220
343	112	175
43	110	157
284	99	182
148	135	204
316	92	214
291	101	149
228	133	197
260	66	195
66	120	93
260	54	76
344	136	28
215	91	105
200	188	7
196	111	125
279	70	0
197	182	6
278	142	0
305	105	228
183	113	35
96	130	230
322	76	192
322	52	139
266	65	195
229	78	86
217	143	0
348	82	224
317	34	118
52	108	214
232	120	169
325	40	196
124	125	236
52	141	95
98	150	0
155	108	152
292	56	190
55	103	212
330	32	195
90	120	2
309	85	78
216	63	193
351	111	176
217	66	193
261	158	150
143	181	0
255	164	40
342	76	222
305	135	16
266	93	115
258	130	177
247	60	238
283	39	228
261	108	108
267	110	80
200	55	146
46	149	111
233	57	239
201	131	141
228	135	198
305	70	185
317	112	0
43	112	190
87	140	19
280	75	220
139	142	47
342	69	214
109	133	0
152	172	234
219	87	105
46	96	23
164	122	0
314	34	107
268	83	194
220	94	212
246	135	218
208	88	86
75	91	221
152	143	0
77	85	227
165	128	195
312	147	12
314	71	203
216	120	165
56	133	30
316	49	173
192	113	43
175	143	30
251	131	83
151	177	136
170	121	207
178	121	98
291	46	50
276	118	191
66	103	229
204	132	81
97	141	14
175	187	0
308	95	219
334	25	204
89	87	215
328	34	187
252	146	194
327	56	199
301	80	202
180	79	219
114	153	0
320	84	191
168	143	0
182	62	5
129	154	134
36	123	223
122	126	239
231	132	198
144	150	82
131	123	215
139	165	29
221	90	166
274	49	60
85	96	210
154	118	111
56	106	212
166	168	226
106	104	39
58	140	22
127	125	237
200	107	126
291	64	206
233	144	213
267	77	46
273	96	149
216	117	165
153	122	202
334	72	221
323	142	19
105	158	0
73	117	96
229	80	86
308	56	60
86	144	21
209	142	105
219	63	188
306	60	56
237	52	237
40	149	84
184	82	0
38	137	82
117	121	234
352	134	27
250	174	31
216	107	57
351	66	234
136	161	130
37	135	216
299	80	202
162	179	0
250	92	178
100	103	71
135	131	232
134	145	53
346	77	223
225	73	181
52	125	113
202	127	83
339	108	183
248	51	223
158	109	140
17	128	189
233	76	59
327	94	139
275	59	190
117	156	24
221	70	185
274	83	175
305	40	50
98	139	16
249	173	27
254	165	41
215	70	191
351	49	225
68	129	0
20	138	189
163	117	159
334	98	187
247	105	167
187	120	99
273	107	71
301	82	199
353	67	233
210	60	178
200	129	97
224	122	166
126	167	1
154	136	104
52	107	213
78	132	177
343	47	208
337	123	214
359	112	94
198	55	6
276	41	225
252	148	195
311	39	50
167	129	194
273	82	174
247	140	195
281	70	222
151	86	227
290	133	16
49	129	231
225	122	170
353	92	205
337	128	88
286	70	182
84	134	91
110	158	0
288	90	178
68	93	227
294	46	50
83	106	191
268	82	198
182	79	0
359	116	93
151	181	0
49	104	214
184	106	13
62	140	25
156	117	0
201	101	195
157	183	0
84	137	25
288	78	71
20	113	201
260	161	33
204	90	89
350	121	158
144	153	40
207	136	113
188	190	0
122	123	235
198	80	85
146	102	204
242	99	185
360	99	156
313	82	78
198	105	198
55	96	231
243	141	195
247	166	107
321	70	180
242	69	190
234	154	22
53	99	230
282	72	175
335	60	218
337	80	223
260	140	137
168	189	0
257	136	166
319	75	193
216	68	191
60	142	20
72	138	89
333	30	202
308	110	223
300	49	50
352	68	233
196	112	123
149	148	11
198	100	88
162	127	196
120	134	24
331	41	233
219	121	167
329	21	160
26	131	227
268	163	17
273	124	0
250	134	224
151	154	16
237	69	191
337	134	57
337	146	24
224	152	0
198	93	87
204	81	86
329	24	161
334	88	144
312	67	206
327	39	171
179	67	71
196	192	1
102	114	35
252	100	129
328	119	215
331	79	1
133	120	209
305	125	205
76	122	79
178	115	95
308	100	226
13	136	184
349	125	73
155	90	228
308	85	100
143	125	95
245	88	213
269	68	174
63	103	231
236	78	86
77	138	30
48	110	23
311	64	178
126	118	226
306	61	1
78	105	225
354	106	188
314	112	200
340	80	225
224	103	194
169	145	0
342	60	217
187	96	82
332	11	83
190	192	0
222	103	49
245	168	35
95	103	174
184	76	0
171	114	157
234	94	221
319	81	191
340	97	219
156	116	109
144	144	5
84	112	140
335	61	211
273	153	0
195	128	97
77	108	191
65	117	96
356	107	186
189	143	110
345	30	199
279	140	0
144	161	143
243	83	76
103	142	11
172	147	0
175	137	231
331	125	217
226	70	231
252	96	145
344	21	167
51	130	91
26	113	193
315	68	179
310	136	18
153	87	228
328	23	90
52	118	174
314	56	108
344	132	49
338	28	203
216	136	232
157	173	234
164	113	39
334	10	50
304	116	140
41	122	171
356	88	204
276	56	189
121	150	34
85	90	220
348	75	235
201	73	144
291	141	0
154	186	0
35	128	222
102	148	1
326	98	224
161	106	159
264	142	110
274	113	169
74	100	223
144	156	42
245	112	11
342	125	202
204	58	199
186	90	0
188	66	205
235	110	155
300	44	50
331	47	229
59	120	205
89	122	140
252	45	229
74	122	17
141	178	0
275	53	185
132	148	160
61	85	229
343	54	209
239	56	240
255	158	171
319	69	180
212	100	135
288	104	78
140	125	95
63	123	94
324	113	203
286	127	0
361	141	39
209	145	105
260	145	190
315	32	50
163	136	199
185	128	111
187	90	0
250	45	16
220	144	12
170	135	231
318	123	119
266	146	0
304	58	228
158	138	177
208	147	105
187	93	0
292	59	194
342	87	159
175	178	0
200	68	141
216	84	107
314	52	99
356	110	101
316	62	218
92	113	144
104	153	0
237	119	142
197	63	213
115	146	0
81	96	216
285	95	182
151	170	234
221	71	187
233	102	155
253	172	37
126	128	214
207	93	85
220	146	13
297	39	50
251	45	229
217	84	107
235	67	193
296	64	193
265	69	179
289	127	237
272	115	191
161	148	2
174	86	178
261	107	28
195	178	5
94	137	18
67	136	174
230	67	189
223	112	153
136	134	230
166	176	130
291	62	219
280	143	0
235	80	27
138	116	212
323	37	192
36	139	84
170	186	0
338	20	202
254	60	235
151	178	136
308	101	227
194	126	81
280	145	0
215	69	192
245	162	108
276	88	84
49	96	23
304	79	174
355	79	229
136	168	0
250	117	181
143	100	122
341	142	26
330	108	143
217	94	214
80	119	144
275	124	154
354	94	189
245	135	216
263	98	144
176	80	209
223	121	169
262	142	121
235	114	186
44	114	96
72	121	55
346	66	236
214	91	101
220	122	168
236	154	191
313	106	223
28	110	199
344	119	205
269	82	197
332	87	1
299	114	192
11	136	184
196	104	201
195	186	3
41	123	173
158	167	239
140	98	121
265	71	172
283	89	147
35	122	222
39	118	212
29	115	226
309	38	50
292	73	188
288	131	238
297	88	176
198	112	123
329	86	196
195	70	212
114	162	0
215	58	189
221	130	186
275	49	60
236	56	238
158	140	104
31	95	23
176	175	131
272	106	54
155	110	113
228	74	86
27	107	200
319	73	197
30	104	23
78	85	226
223	122	169
92	134	87
320	39	169
47	133	80
91	134	87
262	153	15
291	80	46
170	122	207
314	121	200
130	160	134
136	122	202
322	147	5
210	137	223
56	96	231
276	81	177
221	138	40
192	138	112
327	34	186
46	145	114
302	77	178
202	190	5
295	68	195
338	41	224
258	162	38
97	135	16
93	132	229
249	157	154
136	127	178
174	139	30
171	110	156
257	100	167
178	169	0
145	179	0
265	130	216
310	104	221
305	77	0
203	85	86
287	119	152
258	112	197
264	75	180
105	110	38
250	157	154
241	94	109
282	125	202
277	51	140
318	36	156
287	110	161
259	82	167
253	46	230
278	72	219
215	62	193
186	105	1
251	81	155
195	111	123
183	65	3
283	115	189
149	156	52
289	64	197
108	132	190
332	141	39
272	56	192
97	142	15
300	43	50
178	142	30
237	65	193
38	109	221
137	124	113
266	101	141
290	141	0
310	105	222
314	140	45
235	141	205
276	99	150
43	108	156
50	141	106
315	137	43
246	63	239
41	110	217
118	168	0
131	116	200
314	98	219
182	72	223
257	130	215
247	137	217
19	107	23
123	119	232
50	119	173
168	142	0
90	118	146
281	61	226
118	118	226
191	121	22
108	106	36
350	52	220
239	149	209
194	136	113
165	133	136
341	63	214
74	119	210
333	101	189
141	148	58
287	59	201
75	83	163
94	134	228
203	129	81
142	106	117
248	70	60
97	133	15
99	123	195
183	146	105
107	146	0
331	42	232
270	50	60
283	63	223
242	109	194
93	115	146
285	57	200
355	134	42
110	156	0
257	152	190
283	67	186
192	180	6
251	70	144
68	106	100
161	99	227
99	126	227
122	139	229
282	124	202
161	145	0
239	142	177
341	112	86
267	106	102
304	96	222
251	58	233
267	107	0
121	137	24
135	104	126
318	144	16
166	134	135
53	111	192
350	48	222
126	148	227
208	87	86
263	121	176
313	72	175
327	116	204
191	147	107
205	143	105
256	135	154
256	137	166
319	54	138
[truncated: 29,884 more rows]
