# Supplementary material for: Forecasting effects of transport infrastructure on endangered tigers: a tool for conservation planning
Source: PeerJ. 2022 May 17;10:e13472. doi: 10.7717/peerj.13472 (PMC9121866; doi:10.7717/peerj.13472)
Supplement: Supplemental Information 1 — All data on tiger populations and occupancies across all scenarios and the R code used to produce all results, tables, and figures. [file peerj-10-13472-s001.zip › data_folder_peerj/occupancies/resultsdepleteoriginaltrue-339708725.csv]

133	114	101
195	57	86
296	139	36
75	123	219
304	126	170
128	142	166
347	126	166
216	57	70
123	120	191
172	102	6
96	105	170
65	118	219
310	55	127
15	129	171
328	88	157
343	30	222
106	131	189
310	38	40
20	119	217
167	121	198
286	126	225
301	97	161
313	37	36
70	99	153
328	115	218
51	116	214
322	108	208
267	117	201
19	107	192
244	162	11
162	118	221
45	99	209
237	50	230
252	166	57
220	82	0
256	62	172
148	128	206
234	123	200
197	77	224
273	136	179
197	189	12
330	132	175
105	112	196
309	117	195
224	147	18
49	136	125
316	32	44
184	113	205
338	88	152
150	111	136
198	99	127
226	132	228
101	125	196
273	122	224
134	103	71
26	132	203
271	143	41
319	35	104
334	88	154
77	146	87
321	108	207
301	56	227
295	107	211
339	18	229
73	90	160
292	118	97
218	124	227
263	50	171
116	121	185
338	143	9
311	113	203
332	126	221
147	172	199
169	123	196
82	131	213
92	112	233
174	110	134
334	136	74
252	83	158
286	62	221
68	142	100
328	122	222
279	107	75
194	102	131
169	183	28
116	131	140
127	123	220
224	65	203
263	48	102
260	105	128
327	26	89
234	149	230
22	132	176
313	132	49
66	133	106
252	177	1
87	136	127
260	75	83
334	89	158
268	155	0
107	150	27
296	107	208
71	110	217
315	36	103
129	139	166
28	110	222
172	121	231
194	117	121
278	117	181
330	134	74
274	120	179
139	147	141
273	117	149
270	71	183
341	129	22
217	107	218
163	91	232
261	166	0
264	130	223
175	131	234
238	107	234
22	137	178
294	106	207
125	146	167
316	137	29
156	144	35
167	178	225
75	132	119
131	107	173
326	12	35
232	54	227
133	122	187
231	56	103
164	117	218
243	59	226
318	143	0
286	51	27
218	75	154
43	129	188
333	47	197
298	99	215
305	77	140
250	66	101
257	83	148
266	163	0
300	108	184
214	67	183
277	61	161
321	38	162
275	85	231
187	87	126
187	95	130
322	69	232
150	179	17
317	48	152
287	94	141
244	116	200
299	118	154
265	83	231
205	75	177
212	113	154
181	104	135
177	76	140
233	68	15
291	110	140
121	173	31
253	110	234
236	100	191
143	102	212
195	84	0
262	99	185
90	113	159
103	119	174
241	147	126
41	118	180
231	91	198
184	109	147
63	109	211
266	55	231
328	75	221
58	124	205
50	95	137
170	105	198
240	59	227
150	116	134
199	184	13
29	127	211
314	126	238
302	103	153
61	86	234
201	54	118
329	44	187
314	93	67
291	67	231
246	119	201
249	170	57
291	71	230
207	117	133
53	127	197
183	68	143
298	66	226
79	124	217
214	109	145
206	109	150
340	77	207
313	62	224
171	179	225
210	63	181
197	139	53
226	57	98
106	155	25
207	70	183
312	103	103
88	131	234
140	155	154
290	127	189
230	137	224
314	108	106
334	14	209
57	124	158
349	122	166
245	140	75
163	134	106
236	98	229
79	134	215
60	95	124
290	129	35
252	59	171
154	160	25
296	53	127
249	140	129
126	172	34
180	98	131
315	67	232
342	44	231
272	94	119
353	124	108
237	127	226
90	105	166
144	114	207
152	165	237
313	141	50
294	112	0
145	149	25
110	118	94
217	141	61
258	160	0
228	99	193
130	124	218
209	125	8
203	107	70
174	184	19
217	151	18
254	50	235
157	111	140
198	80	13
272	53	84
92	88	117
124	127	221
288	139	42
199	189	14
163	142	130
224	116	149
275	87	231
161	184	34
51	93	138
163	141	128
239	59	226
271	106	46
354	108	218
146	138	204
288	46	17
315	62	225
283	40	219
152	183	17
129	146	168
304	78	232
49	95	137
155	184	17
174	147	0
237	115	201
290	77	211
143	134	207
327	83	128
35	111	220
160	176	202
299	72	231
252	114	96
270	113	143
252	108	233
237	63	168
81	108	173
177	165	3
166	93	231
344	78	215
348	39	22
317	128	119
76	144	90
263	131	223
197	70	226
222	69	180
342	53	227
234	120	201
228	54	101
320	36	107
235	77	16
139	170	13
278	112	144
313	63	226
346	59	216
155	175	202
129	126	219
329	111	224
349	79	216
328	14	33
183	142	47
176	168	25
240	120	199
347	90	149
185	87	127
242	79	0
229	96	197
148	133	141
360	122	108
241	109	235
301	141	38
335	116	232
96	117	192
334	112	228
268	156	0
294	75	227
155	148	94
86	109	163
279	100	138
339	34	85
291	93	161
331	129	191
311	85	196
340	110	229
56	101	208
262	81	228
223	142	229
302	45	34
202	137	58
355	50	222
274	131	174
313	38	43
42	97	208
126	133	29
362	115	108
194	72	225
341	83	205
304	36	210
223	127	239
21	111	220
311	116	160
236	128	211
31	107	222
166	102	196
155	129	96
307	42	47
343	27	223
214	116	217
214	133	230
287	124	225
323	54	121
100	151	121
322	73	229
148	115	219
261	51	220
137	174	28
244	158	8
165	89	230
104	103	158
254	153	182
263	144	38
148	122	33
337	48	198
105	149	26
273	146	38
279	129	0
311	114	202
318	46	154
190	129	50
316	49	152
292	48	102
300	115	137
136	139	1
276	66	158
141	181	33
123	173	34
307	100	155
288	64	231
206	62	229
236	155	144
197	96	129
256	52	235
97	123	146
363	122	9
205	61	232
32	93	135
78	102	148
315	66	232
336	107	225
207	79	14
350	91	149
140	122	33
265	115	199
362	130	9
331	73	218
306	86	195
311	65	226
255	136	193
348	137	34
204	107	69
265	65	234
340	97	165
315	128	236
38	119	221
244	69	154
180	62	83
155	172	16
210	143	55
61	126	8
330	74	81
107	158	25
53	113	184
334	78	105
213	99	227
196	138	55
132	147	183
345	66	228
45	122	196
156	169	204
95	144	122
332	56	176
64	102	125
275	118	180
274	150	33
275	79	233
73	134	119
262	126	221
183	171	4
214	148	15
308	137	34
291	133	42
191	191	11
347	99	207
181	95	131
280	134	106
162	97	214
174	84	183
52	135	116
225	88	231
79	94	219
150	163	114
314	61	223
39	124	170
98	103	152
310	68	230
319	120	227
69	125	120
179	192	9
265	114	198
81	142	91
248	152	155
206	120	23
260	150	126
347	106	225
60	106	211
44	130	194
214	54	40
349	49	200
346	92	154
238	153	147
128	129	237
310	81	227
335	103	220
49	130	102
63	113	206
336	91	156
321	44	70
167	114	162
80	123	140
192	147	0
346	110	227
219	63	182
67	125	200
193	88	0
298	110	187
312	143	50
338	103	200
276	94	91
189	90	127
321	107	207
351	105	220
261	146	176
230	118	187
118	158	41
179	170	6
252	119	100
349	45	228
67	96	126
108	160	0
238	103	193
12	141	166
129	163	12
171	113	222
266	48	102
323	105	0
265	141	45
103	108	209
328	22	180
191	107	233
115	153	90
243	102	199
254	157	142
301	40	110
124	154	224
289	93	0
48	147	176
185	130	115
235	92	92
248	135	225
345	54	198
282	87	136
297	90	138
328	139	34
173	119	231
285	42	95
185	135	125
142	174	20
170	138	21
89	133	125
22	124	212
154	151	0
139	110	202
335	113	232
75	135	112
260	90	227
355	140	31
323	28	84
334	29	226
151	183	14
179	73	5
238	127	200
40	127	184
335	87	153
297	115	105
273	157	0
221	146	21
342	36	217
50	103	208
39	92	139
236	113	152
104	126	236
259	70	151
23	124	212
191	131	84
277	54	149
39	140	169
41	100	154
258	126	144
277	53	149
279	144	38
238	74	14
325	44	192
255	166	57
299	141	38
327	144	0
152	173	202
123	141	166
206	68	181
298	68	225
81	133	105
30	140	176
258	166	0
196	133	118
279	133	106
138	176	29
265	54	178
340	74	20
341	17	229
140	177	15
257	45	237
217	121	177
313	146	0
302	49	11
326	90	154
178	122	208
191	59	219
264	105	128
203	114	151
199	120	131
317	55	124
157	177	202
234	150	161
254	163	1
85	87	226
142	145	1
234	72	16
347	135	34
239	101	228
127	152	229
126	158	116
260	115	157
266	147	38
345	102	221
245	117	201
324	116	141
274	124	224
338	69	212
84	143	85
346	130	108
314	124	238
321	97	133
244	112	235
146	177	17
243	145	126
89	138	125
315	73	233
144	160	153
351	109	222
230	133	223
173	115	230
337	94	153
56	110	209
270	48	99
243	117	201
290	92	138
158	94	235
347	108	225
93	106	164
205	112	151
223	86	140
115	132	188
206	73	181
134	118	164
266	145	42
293	126	0
69	122	140
240	106	196
232	152	13
231	67	167
320	45	28
280	79	229
53	115	213
57	111	207
295	121	128
62	85	234
168	152	0
68	140	109
247	171	1
32	110	222
23	111	193
106	109	199
237	163	7
129	141	166
235	156	31
188	130	53
98	124	196
330	72	217
215	140	57
268	134	143
344	141	25
91	129	237
165	115	161
325	30	106
142	153	152
160	116	91
226	86	145
347	63	225
133	120	175
330	51	179
249	146	126
201	111	71
282	42	219
263	159	0
239	154	146
25	117	226
295	95	163
352	97	173
209	111	132
71	145	90
304	103	167
160	148	0
77	139	103
353	141	15
160	124	133
229	51	103
17	124	190
225	140	229
229	130	229
194	80	0
141	130	223
140	168	118
58	136	113
84	123	229
311	33	85
188	101	133
131	174	35
338	135	52
147	148	25
333	61	25
262	51	220
310	118	180
126	132	237
84	137	99
252	99	189
349	94	148
41	89	136
360	92	175
222	57	228
188	80	0
311	111	203
165	146	23
185	100	133
294	74	139
275	70	155
148	117	223
305	85	224
357	80	186
283	53	84
251	126	180
323	22	43
130	110	173
238	60	224
166	124	114
180	176	15
148	152	143
277	42	99
181	67	224
243	129	224
292	120	103
253	50	232
44	92	138
225	82	140
154	122	131
261	119	195
305	59	166
93	108	163
281	40	216
208	149	12
82	142	87
309	109	103
197	76	223
70	120	216
206	116	189
311	47	42
282	125	227
218	74	155
294	141	37
356	141	30
257	120	154
137	123	173
337	42	227
230	102	192
109	134	186
259	153	176
160	104	138
355	110	168
179	82	2
46	112	210
130	115	104
106	119	111
329	47	198
332	132	63
227	57	99
345	35	220
290	131	187
175	118	208
284	101	160
124	126	220
349	40	22
153	126	97
359	107	174
345	128	98
333	116	219
71	131	233
142	143	0
303	103	171
252	100	190
190	125	138
281	59	154
159	133	138
180	108	135
242	52	228
234	60	224
69	142	104
310	78	226
254	93	190
165	96	211
56	97	209
268	55	151
268	83	234
156	150	0
168	143	0
260	142	155
262	108	128
159	163	164
127	118	104
257	160	0
262	83	229
302	107	154
218	139	60
230	140	47
288	92	140
334	142	3
243	150	122
293	121	102
327	17	37
326	107	207
136	167	120
280	87	227
315	126	235
143	146	29
242	74	41
108	129	187
302	63	223
277	144	39
201	122	125
250	132	191
157	90	236
334	137	74
194	87	0
318	89	73
123	171	34
134	105	172
282	73	141
273	147	39
351	82	213
241	159	10
207	87	0
228	73	22
91	110	231
351	50	200
212	133	230
338	48	224
254	96	183
250	61	222
85	145	125
320	120	0
330	104	68
254	165	58
321	150	0
35	134	222
216	69	184
352	63	224
218	100	187
294	115	106
337	122	218
20	131	176
256	91	144
280	72	198
321	28	42
315	35	94
101	128	237
251	90	196
129	159	115
211	71	184
147	106	205
264	116	222
147	181	15
337	41	224
96	135	238
170	129	198
230	113	106
157	117	138
194	134	118
268	51	103
339	60	25
337	143	9
232	53	228
272	157	0
196	124	51
290	118	102
289	43	216
238	95	230
348	90	150
259	121	155
238	110	142
87	104	163
37	128	229
226	65	204
295	117	103
206	79	16
329	76	219
182	75	234
245	101	198
131	124	218
309	65	229
96	129	238
230	92	191
38	139	68
141	150	46
279	147	34
345	57	45
135	109	208
228	126	239
197	80	0
298	113	106
143	101	211
112	156	86
26	123	222
289	78	205
297	44	121
251	171	1
326	30	106
228	111	183
55	96	208
218	152	17
201	62	233
334	51	180
350	72	224
247	102	198
262	162	0
227	87	229
229	99	191
210	78	21
313	42	37
301	44	19
172	124	232
116	155	86
186	99	133
236	79	15
313	69	231
207	52	38
295	41	219
121	170	30
316	94	68
251	81	204
65	146	97
292	50	103
336	137	17
234	122	200
241	59	227
316	100	61
350	111	225
93	94	106
230	95	197
152	185	15
255	135	6
125	139	120
122	141	67
306	70	231
74	103	138
260	107	56
353	47	224
204	78	19
76	125	188
280	118	128
270	134	161
319	134	39
353	97	0
145	151	142
360	120	108
163	147	21
165	161	25
286	138	42
261	74	184
259	146	188
249	73	8
132	159	226
169	130	115
285	135	44
327	82	126
224	70	180
53	129	117
303	88	168
252	116	200
166	143	114
257	110	50
142	107	203
323	71	228
26	126	206
350	54	168
37	126	224
265	108	127
242	57	228
149	127	204
133	104	172
89	128	180
45	140	181
359	130	10
190	79	0
229	137	225
258	80	182
91	107	174
151	125	216
165	163	25
236	101	222
215	116	180
202	133	139
241	91	230
261	135	191
226	114	105
344	80	212
362	109	171
138	113	201
207	131	140
98	109	171
103	120	112
147	180	14
304	124	160
228	132	222
280	128	223
249	77	110
284	95	136
38	140	167
338	110	228
200	143	53
360	125	108
205	63	224
244	76	15
150	97	170
124	156	121
203	123	49
270	83	234
153	157	30
268	104	167
350	116	230
282	123	223
284	99	165
301	95	157
143	116	214
330	103	68
314	48	140
125	167	31
109	133	187
40	126	184
34	142	165
119	133	91
176	191	9
287	127	0
278	105	90
164	170	233
343	116	234
90	125	178
311	88	193
83	139	101
336	30	225
260	112	124
103	127	235
209	62	181
80	142	91
65	140	110
66	146	98
293	62	221
238	150	113
100	127	140
349	62	224
355	90	174
21	134	174
138	104	200
47	111	185
79	103	157
88	108	163
166	99	185
252	86	195
304	85	226
254	68	233
199	98	128
161	175	227
304	106	65
199	73	21
271	137	157
135	127	141
312	47	44
139	151	224
347	132	12
230	120	187
115	170	3
256	158	30
319	88	152
362	120	108
308	91	193
278	86	228
233	76	14
97	149	122
260	133	224
364	120	108
247	154	175
235	158	11
284	53	84
304	114	215
167	92	231
162	159	26
109	157	25
237	152	178
282	85	225
101	112	199
224	98	190
300	38	84
302	68	228
330	42	29
295	143	34
327	63	219
316	61	223
226	60	225
329	135	73
313	96	167
338	101	203
208	73	182
211	121	176
37	100	211
166	129	197
159	103	183
40	90	136
303	98	161
43	110	214
308	35	70
136	113	105
238	144	122
361	132	9
50	113	214
45	129	185
86	100	147
361	116	108
204	68	180
305	92	195
276	89	230
233	151	177
308	67	229
31	110	222
298	125	156
42	120	182
186	82	0
276	130	174
249	113	234
301	72	233
93	128	167
114	140	89
266	61	189
299	39	112
249	155	173
215	108	58
113	144	90
81	87	222
241	82	110
318	35	104
26	128	201
257	158	30
259	79	127
333	76	103
271	153	0
251	64	168
254	54	234
299	55	127
57	87	234
153	156	32
267	56	233
230	119	187
177	142	42
129	173	35
309	106	103
118	165	0
151	85	236
250	84	197
321	83	149
165	99	218
308	138	2
227	81	139
27	108	220
317	91	66
282	126	224
205	52	118
358	111	168
116	148	117
33	130	221
66	120	215
283	131	106
153	114	134
164	107	123
21	109	220
148	141	24
146	106	205
143	140	33
190	85	125
125	148	36
344	34	222
287	110	140
156	159	27
107	130	188
133	107	171
240	98	200
326	103	68
120	138	121
279	98	157
277	84	226
159	145	0
171	104	199
205	102	236
231	106	216
198	105	236
191	70	232
119	127	136
65	114	226
159	172	230
231	125	238
85	89	226
211	70	184
163	131	176
139	131	205
126	127	221
52	109	209
231	62	232
314	129	187
248	114	234
213	133	230
273	145	41
353	87	179
336	42	225
286	113	208
345	103	223
142	135	201
278	107	74
253	173	1
81	126	200
71	90	125
234	75	13
106	115	192
130	156	227
361	107	172
251	160	10
171	155	0
124	124	212
188	68	233
295	50	103
65	107	222
212	64	182
319	33	101
49	127	201
249	158	29
192	111	229
273	77	234
126	164	9
125	161	38
136	149	225
193	75	226
96	118	168
218	106	218
199	187	17
148	98	171
71	137	107
65	131	204
86	107	162
229	82	1
189	68	233
150	109	206
323	38	190
270	125	210
84	116	238
250	131	186
199	96	127
334	52	180
258	79	182
166	142	115
276	79	233
210	107	158
315	144	1
247	69	14
331	101	104
358	113	0
341	97	153
240	140	215
94	115	233
332	67	220
158	146	22
324	65	225
51	132	123
249	147	125
319	67	232
254	42	172
69	92	235
202	55	118
278	54	148
146	104	210
61	119	205
312	146	0
324	71	227
340	18	30
301	125	44
138	164	98
344	62	224
102	147	84
298	55	127
213	107	140
163	109	94
187	71	227
328	63	209
210	133	229
289	139	41
87	87	227
36	87	134
164	127	197
280	129	0
236	69	166
200	78	18
287	126	0
243	54	228
158	129	211
120	136	119
123	130	169
215	130	0
212	134	229
146	103	212
233	127	227
225	138	18
229	114	185
265	158	0
75	109	172
281	51	28
100	146	121
306	74	234
266	46	96
338	94	154
211	90	139
122	136	119
52	106	209
24	116	225
192	65	233
33	139	133
143	169	150
350	52	201
229	98	193
156	178	202
158	183	40
235	83	109
180	70	220
366	118	108
162	132	175
157	141	206
70	96	126
174	90	190
166	175	228
302	36	210
336	93	153
235	148	221
139	108	106
320	34	104
206	94	128
116	126	135
273	100	40
180	182	158
332	66	217
233	143	90
332	70	163
214	130	231
270	151	0
286	85	196
322	45	192
351	140	24
204	125	52
233	153	144
53	96	207
151	90	173
250	120	118
82	129	213
326	42	191
322	74	227
48	88	136
281	44	95
342	98	188
284	116	129
258	147	188
200	131	58
133	124	189
103	137	126
41	130	189
138	170	13
82	125	8
212	86	0
121	119	215
94	114	233
201	84	0
259	76	178
339	43	227
196	72	227
217	127	231
336	17	218
279	120	181
67	101	127
158	151	0
247	112	233
231	149	231
33	118	233
195	120	134
107	117	171
287	106	163
128	132	168
99	106	172
238	123	201
172	167	2
93	120	172
310	46	41
193	76	223
273	68	185
177	141	43
134	155	174
160	151	0
322	114	142
232	111	142
178	102	133
162	181	31
248	170	58
196	119	133
47	135	118
335	111	228
343	73	85
255	153	182
249	109	234
216	52	40
346	132	11
181	65	220
229	53	100
310	83	90
153	124	214
192	148	2
320	133	57
166	114	163
225	113	149
56	141	129
259	80	179
147	158	149
306	54	90
178	78	4
94	131	238
85	109	163
310	131	231
288	131	188
154	91	235
318	90	156
284	79	225
333	141	15
132	169	31
155	164	37
302	91	212
334	36	224
221	70	184
342	121	186
208	70	182
261	127	222
271	94	119
265	147	40
174	107	134
210	62	182
142	166	151
179	77	4
301	134	45
276	108	74
194	56	86
80	115	235
142	178	38
151	121	186
247	135	225
313	82	88
186	117	205
245	46	223
340	37	226
185	88	128
200	95	127
361	118	108
211	80	19
142	158	121
34	107	221
342	88	154
263	109	126
107	119	98
245	72	20
150	175	198
332	44	218
185	114	205
311	144	7
44	140	181
79	115	238
72	110	158
200	125	51
311	83	225
168	163	25
193	68	233
185	86	125
349	101	209
343	114	228
176	172	25
162	89	233
230	81	14
233	157	12
229	109	212
183	175	10
354	139	33
262	80	225
166	127	197
57	96	209
316	124	237
126	120	218
336	142	2
272	113	149
200	141	54
307	137	32
117	152	129
319	128	157
194	186	18
339	112	230
79	102	82
44	115	180
355	108	183
307	145	0
351	125	164
287	41	221
170	157	0
254	90	192
217	104	190
105	132	237
331	121	222
260	60	229
330	71	194
154	105	169
42	126	184
235	71	40
333	97	134
325	97	66
350	112	224
201	192	13
205	133	229
182	77	0
313	137	15
38	108	219
84	92	221
151	95	173
329	133	65
345	86	24
165	180	164
128	160	94
48	90	136
172	99	214
60	103	211
351	103	217
285	91	137
161	160	25
105	114	192
313	105	103
100	117	194
325	63	0
133	162	72
44	139	181
224	73	181
226	50	73
52	101	208
103	121	172
272	100	160
333	95	163
347	82	210
222	112	45
220	72	156
133	132	215
317	142	49
341	98	189
324	95	154
151	126	215
240	90	101
280	46	6
326	131	52
176	180	159
88	91	220
328	80	155
283	74	201
282	133	158
270	129	218
161	102	187
287	84	198
51	143	157
127	149	187
175	94	192
36	104	219
208	135	48
119	164	0
221	71	184
174	135	0
42	101	209
27	106	212
37	137	219
280	115	184
276	52	84
48	129	185
247	58	224
127	136	31
263	124	222
221	75	155
287	76	209
262	103	184
351	71	223
253	163	30
214	144	16
223	71	183
187	118	205
129	119	101
153	100	168
351	131	12
171	87	226
204	96	127
99	150	121
28	111	222
255	60	172
136	152	128
360	128	11
276	125	128
266	62	190
333	41	223
262	95	181
318	84	75
83	116	223
139	179	33
322	90	157
287	89	194
173	112	135
300	79	229
281	128	223
60	138	130
211	102	182
326	48	223
319	83	149
171	141	113
106	123	182
185	57	1
236	151	179
176	129	206
209	146	53
261	72	160
296	39	45
296	64	223
287	96	164
155	128	126
203	138	54
269	67	192
351	133	11
158	126	0
335	13	209
133	153	229
253	130	188
137	142	28
333	44	220
275	101	113
200	123	72
229	65	227
289	106	166
182	133	120
354	120	164
200	102	236
221	145	61
304	101	169
263	83	231
59	117	206
232	58	225
190	146	42
340	121	188
160	130	137
177	136	116
331	102	142
228	107	211
304	58	118
147	117	221
121	128	136
139	136	192
243	169	5
347	41	228
96	113	195
101	104	159
350	42	22
94	98	104
211	141	55
177	95	126
287	135	156
323	31	92
176	93	190
275	140	44
74	104	158
98	122	180
204	70	180
250	97	187
334	73	208
152	149	115
256	86	145
125	121	72
139	168	114
216	74	155
34	138	163
283	125	227
307	34	208
134	130	236
233	132	221
184	138	53
309	97	166
348	49	229
46	110	185
357	134	24
66	89	232
60	143	106
210	92	234
338	132	55
195	107	234
289	105	214
252	158	30
338	125	214
227	77	20
339	35	217
352	82	182
263	118	182
154	183	40
83	119	233
309	96	64
330	41	71
62	120	206
123	153	227
75	88	230
48	85	136
193	74	227
72	142	104
283	59	217
73	136	110
233	133	228
250	51	233
79	112	159
197	125	51
254	140	127
251	101	193
82	112	160
98	112	199
251	129	187
292	38	221
184	91	129
226	92	198
35	86	134
274	147	38
133	121	174
270	64	165
252	138	60
199	128	86
221	135	230
87	117	232
237	154	145
344	108	226
60	97	209
363	120	108
347	122	167
188	185	19
177	119	208
291	84	195
78	91	143
187	82	0
299	87	167
143	104	202
256	136	193
85	98	100
319	139	48
336	96	89
125	153	4
317	59	167
267	83	233
238	117	201
22	129	179
168	166	229
220	124	70
177	78	141
142	125	186
236	137	0
314	106	0
73	115	225
50	144	169
322	131	39
49	124	196
272	58	208
334	47	220
132	137	0
228	55	99
207	74	183
283	65	226
318	91	153
250	101	194
46	142	181
159	127	211
65	112	219
89	87	226
221	114	96
42	143	180
343	29	223
292	92	160
236	142	214
281	119	130
77	90	109
328	66	0
90	89	223
174	175	228
214	52	40
211	144	53
166	176	226
232	73	18
144	124	98
309	39	113
191	88	1
199	141	50
43	105	227
211	92	234
111	133	186
177	109	135
280	44	97
211	133	230
138	98	171
347	116	232
320	57	119
44	101	209
278	148	34
227	136	225
234	96	223
256	165	0
221	154	15
64	89	234
55	131	0
76	132	215
313	114	0
351	54	21
59	116	206
330	49	179
132	171	32
342	61	102
199	193	13
89	100	149
356	78	184
142	149	67
72	100	155
273	92	228
238	57	227
276	45	97
180	136	191
148	119	222
53	136	118
314	133	44
104	132	237
357	87	182
75	102	206
201	139	8
195	90	127
64	124	8
136	138	192
270	92	226
24	108	220
314	71	233
44	123	182
187	102	134
55	87	232
211	148	14
175	86	190
178	81	228
60	122	206
177	144	43
188	65	83
322	88	156
169	138	39
124	125	213
102	146	182
302	58	195
107	125	182
171	92	169
289	119	101
144	116	213
183	178	15
351	59	91
112	123	99
142	122	34
217	153	17
236	153	147
17	128	174
193	186	16
244	60	222
131	172	33
12	131	181
206	92	2
90	114	159
157	126	95
129	117	103
254	102	185
95	132	126
115	142	90
80	137	100
245	110	235
86	129	186
122	126	236
145	140	115
128	105	72
81	99	100
221	61	179
201	119	109
308	108	103
96	136	235
310	65	227
246	111	233
162	137	131
278	98	154
53	107	210
204	61	229
330	10	34
263	97	184
194	183	19
338	97	201
134	147	183
245	109	234
221	79	14
189	58	1
342	64	220
262	64	232
271	127	210
273	110	144
361	110	166
81	95	218
352	109	222
183	77	1
308	95	135
263	103	168
203	143	12
149	107	206
329	14	34
20	116	225
201	130	50
67	109	226
320	117	224
269	53	49
259	100	169
190	75	1
183	120	207
133	159	227
286	133	186
282	122	170
166	169	229
358	84	186
154	124	215
116	158	85
292	104	214
118	145	121
206	91	1
212	70	184
174	79	8
244	130	224
124	123	73
181	183	15
35	139	72
302	121	19
316	72	233
132	144	167
322	103	207
217	53	41
40	146	180
292	105	208
328	54	123
285	111	94
135	123	141
35	113	219
91	93	221
200	76	23
28	106	218
337	126	214
144	136	205
132	173	31
149	164	238
331	19	207
231	72	20
244	98	198
201	87	125
227	65	204
251	107	144
253	83	195
320	134	39
315	47	140
227	103	192
196	88	0
225	90	196
38	91	138
282	110	144
188	124	137
177	91	129
196	128	50
232	154	12
53	128	203
267	86	233
167	98	184
65	109	226
189	84	126
260	156	172
154	87	235
136	132	190
256	80	148
336	132	60
127	157	114
104	117	174
199	62	231
59	134	235
189	104	133
246	96	195
345	113	233
349	61	219
32	136	206
95	114	197
[truncated: 29,884 more rows]
