# Supplementary material for: Forecasting effects of transport infrastructure on endangered tigers: a tool for conservation planning
Source: PeerJ. 2022 May 17;10:e13472. doi: 10.7717/peerj.13472 (PMC9121866; doi:10.7717/peerj.13472)
Supplement: Supplemental Information 1 — All data on tiger populations and occupancies across all scenarios and the R code used to produce all results, tables, and figures. [file peerj-10-13472-s001.zip › data_folder_peerj/occupancies/resultsdepleteoriginaltrue-660735652.csv]

274	42	148
41	110	107
116	139	185
40	106	213
183	124	171
248	94	188
41	129	219
45	142	186
61	114	89
282	54	223
287	133	168
243	166	6
284	124	183
307	143	2
192	75	210
259	85	150
312	67	191
278	92	150
236	94	187
316	77	92
308	95	186
35	92	180
66	133	212
312	35	88
292	141	2
324	118	194
322	52	188
173	142	97
318	133	146
154	114	223
243	137	225
240	98	185
36	114	71
204	74	153
259	70	226
150	97	224
266	141	123
134	148	0
205	84	130
112	129	186
241	136	84
328	102	197
227	49	164
64	97	187
238	125	88
236	144	229
308	98	49
35	121	209
304	91	188
126	117	148
279	124	171
287	97	168
154	150	78
233	101	224
250	63	221
298	92	51
298	69	173
146	142	79
199	108	209
273	114	223
247	97	186
100	125	190
328	11	110
203	64	186
121	133	115
311	98	191
144	130	231
352	101	191
136	147	0
329	19	110
320	47	215
317	127	235
162	178	80
148	169	58
175	98	155
307	94	184
297	49	13
261	140	194
89	115	229
329	59	185
136	113	222
46	105	138
55	141	146
33	138	135
324	86	112
191	136	174
229	140	80
280	83	210
288	92	165
218	106	204
20	139	184
310	56	232
147	164	198
110	122	20
68	114	230
195	128	136
71	141	146
158	135	103
97	117	156
43	100	205
177	192	24
214	54	181
234	60	207
204	113	41
131	125	107
333	36	147
206	143	16
314	136	18
78	129	211
236	130	131
79	136	216
85	88	223
197	139	106
294	91	56
269	59	222
281	49	73
181	142	87
263	84	205
218	114	175
303	37	36
220	117	127
265	60	230
83	135	218
311	46	37
180	84	135
189	65	213
225	51	186
136	150	0
30	120	206
336	146	0
305	54	228
251	109	177
204	102	159
100	102	40
103	116	85
142	164	214
244	164	74
348	141	3
85	124	87
49	111	173
288	60	153
219	64	220
304	115	228
234	89	196
84	86	227
91	108	234
119	144	160
346	86	148
291	55	130
246	118	210
303	54	224
360	113	31
56	92	238
252	79	183
246	154	87
136	112	226
185	57	121
342	64	194
276	57	222
242	70	66
57	99	233
241	139	74
270	62	226
183	126	144
168	180	74
333	111	200
57	104	213
199	118	204
243	148	223
184	105	128
199	129	135
282	72	166
179	98	81
149	103	225
327	19	107
128	167	13
189	131	114
301	78	227
341	65	194
186	86	161
112	125	186
59	137	210
308	107	188
320	45	10
363	113	25
62	98	219
141	107	228
325	27	75
160	145	104
326	143	0
323	86	126
229	64	209
341	45	108
190	65	214
51	94	207
92	98	162
336	28	228
331	132	200
297	82	189
108	158	81
66	98	165
167	88	224
273	85	151
351	105	210
307	69	231
207	197	23
327	39	226
165	118	213
123	124	177
90	123	82
350	127	23
49	139	137
141	180	21
330	108	157
332	42	177
69	96	224
49	113	180
88	117	144
277	123	171
323	46	215
223	131	219
310	108	193
204	144	13
297	145	0
257	99	174
11	131	138
282	143	2
197	111	149
220	94	160
84	113	142
228	133	224
259	82	163
292	80	195
67	95	230
145	106	219
135	110	146
146	164	215
188	176	41
14	134	182
15	124	141
36	88	180
311	55	232
145	123	135
298	124	147
134	122	219
248	99	111
298	117	147
167	112	179
267	116	191
349	122	198
299	73	223
354	79	227
49	146	184
101	106	42
299	47	36
210	116	186
64	96	186
327	37	166
263	79	203
203	68	184
240	132	83
323	50	189
106	143	120
38	114	108
330	94	198
107	134	195
165	119	142
260	120	202
239	90	196
185	144	0
192	80	189
242	106	211
258	104	183
254	86	146
145	100	161
314	66	190
364	126	7
318	37	164
149	143	87
350	66	195
191	75	210
24	136	216
319	136	5
335	88	0
181	68	213
220	137	219
196	136	111
179	72	209
139	172	26
186	101	82
313	83	190
277	113	211
221	90	236
190	63	211
186	189	35
71	125	141
21	122	44
279	125	171
94	93	133
227	133	224
194	69	206
290	127	196
290	100	170
257	47	215
304	59	198
315	53	232
335	108	216
306	133	115
260	94	150
209	145	15
129	109	221
339	40	177
348	54	201
97	100	39
162	137	157
164	183	53
112	148	84
127	121	178
225	82	141
316	111	190
276	55	223
350	129	22
47	108	214
264	84	209
268	103	169
334	146	0
234	59	185
254	132	209
251	149	183
105	120	179
220	74	91
36	135	206
217	85	137
295	45	36
173	185	54
313	82	190
213	94	237
346	116	216
268	108	183
291	82	196
295	58	208
47	123	231
285	41	232
163	158	0
40	92	181
309	72	231
144	107	220
244	106	106
52	97	208
335	92	59
43	99	203
244	81	83
241	104	196
267	81	206
156	160	67
97	108	237
44	149	182
139	175	24
295	59	211
336	92	56
281	62	89
296	129	122
357	96	217
320	127	196
249	139	227
317	109	189
188	147	0
278	110	209
206	99	160
167	140	101
245	153	89
299	70	89
190	187	186
58	98	233
343	121	216
200	111	210
210	52	115
263	130	215
347	121	213
321	38	167
351	49	203
342	133	1
191	116	149
318	31	123
311	80	223
242	98	185
335	39	177
103	118	82
140	109	226
345	83	174
348	74	195
279	93	148
31	139	182
207	114	38
137	163	166
271	147	26
167	187	23
122	127	218
112	157	83
117	129	40
360	92	212
104	117	83
290	140	31
188	67	215
275	148	25
239	165	9
140	168	29
201	113	38
224	142	224
356	141	19
191	65	211
332	139	116
223	136	220
353	84	220
309	47	36
40	138	136
217	136	180
336	56	230
117	154	87
217	140	14
366	121	6
275	115	224
347	69	195
74	120	166
316	106	189
307	56	36
256	95	183
231	148	227
156	122	229
28	135	219
94	141	141
197	194	35
345	43	146
247	130	140
261	56	201
86	96	224
292	100	170
143	106	224
83	121	141
274	140	74
208	104	153
193	134	174
260	57	204
167	147	86
101	118	85
147	182	16
201	101	160
344	137	22
27	136	219
319	95	231
255	170	10
303	42	36
127	123	108
350	65	195
308	53	36
169	161	1
101	117	85
337	114	0
184	128	144
257	91	148
197	115	201
207	148	10
341	140	0
208	93	138
311	64	196
82	121	171
325	82	125
294	141	33
22	118	150
262	119	192
165	166	147
191	92	85
54	133	130
331	115	188
54	101	151
107	148	114
281	85	148
132	132	230
241	95	192
301	146	0
277	46	72
162	91	186
285	60	219
342	135	11
119	118	117
260	107	183
146	150	134
345	96	183
37	128	209
151	153	137
186	136	128
253	91	189
264	152	26
114	155	85
244	129	140
327	83	125
192	86	113
84	141	145
327	82	228
57	96	234
206	120	209
48	90	138
247	168	12
308	49	233
119	150	199
319	114	195
196	80	190
44	112	133
239	56	207
185	132	172
258	116	219
281	41	232
174	187	45
316	102	193
262	139	194
333	94	63
264	117	159
326	107	178
66	97	230
81	116	237
68	91	238
154	141	159
341	71	234
197	118	200
324	87	128
23	112	155
73	128	145
322	27	70
84	144	139
123	157	45
215	140	18
190	102	40
235	146	226
126	138	162
149	104	225
12	133	138
291	67	217
314	134	8
309	144	0
260	51	88
244	98	186
200	78	190
208	79	66
71	104	189
313	139	51
236	156	81
230	65	209
37	106	183
203	198	26
300	88	192
143	114	143
79	106	236
136	131	230
216	86	137
254	63	227
85	110	234
227	93	229
287	108	206
221	68	218
334	129	200
63	97	187
177	109	85
226	134	223
101	129	193
318	76	92
362	111	58
39	133	135
119	116	152
166	119	142
296	45	36
142	166	214
70	144	144
292	48	12
106	148	115
174	124	223
246	117	211
261	98	152
208	102	154
196	143	97
281	144	25
334	33	228
234	93	190
149	148	72
323	31	158
130	142	188
228	70	208
194	109	236
150	180	30
308	144	0
79	132	221
214	82	1
306	121	162
130	151	163
239	134	83
238	96	179
66	130	160
170	157	0
130	141	188
148	180	26
91	125	186
302	123	80
314	92	231
279	98	207
302	90	192
207	103	153
90	98	231
320	66	186
278	51	146
201	72	203
244	64	190
337	28	170
267	46	74
260	112	179
297	133	65
182	191	38
259	167	13
67	140	208
214	115	183
195	143	98
62	113	202
249	60	176
337	90	115
316	70	186
138	122	148
143	158	61
200	120	192
304	103	186
194	68	200
95	111	233
262	115	154
236	136	83
322	104	230
257	111	178
190	122	172
210	121	179
186	174	23
163	136	194
344	69	232
290	122	168
248	59	175
347	85	93
181	64	215
218	143	15
271	131	183
81	126	177
224	50	206
127	173	31
257	84	149
318	65	190
330	63	92
249	78	83
130	111	221
350	139	4
176	107	42
136	126	213
345	90	206
188	180	199
278	59	216
144	115	213
182	112	152
139	110	223
110	125	185
169	158	0
65	127	144
194	140	107
72	85	231
256	80	160
242	164	75
281	84	150
165	112	178
42	147	184
47	94	137
353	120	191
258	88	149
243	57	202
289	59	11
315	135	5
316	83	187
338	105	203
53	128	219
40	102	218
334	58	230
161	158	0
338	75	232
336	39	176
43	96	182
292	84	166
160	88	228
315	146	17
347	93	206
184	101	81
88	116	233
92	144	140
194	101	0
95	105	234
204	121	216
310	95	187
214	57	201
208	76	77
231	92	190
149	154	61
195	77	209
293	69	131
93	142	138
32	133	226
179	188	45
129	151	227
46	90	138
277	48	73
126	128	216
238	101	220
322	34	161
153	104	220
140	104	227
302	55	219
317	67	190
108	131	188
152	182	28
189	128	138
119	155	12
300	69	147
333	82	230
229	55	199
101	128	185
205	89	133
175	144	79
331	90	44
299	59	215
225	147	8
156	123	228
179	132	144
332	79	229
62	89	240
174	146	0
267	135	134
181	131	189
338	58	179
334	26	228
322	119	196
281	44	73
104	124	189
309	127	229
26	108	208
277	75	222
294	76	190
162	159	61
107	141	157
91	138	146
254	116	121
264	165	9
201	96	135
334	143	1
326	131	215
179	105	85
196	138	106
286	56	223
336	65	234
256	49	218
289	124	196
95	97	160
225	94	224
293	66	149
353	48	203
258	57	210
74	118	167
257	114	220
145	132	231
46	124	231
59	121	212
67	107	189
113	121	148
327	74	232
259	67	232
213	141	16
237	73	159
265	97	176
184	114	169
340	80	104
320	105	232
229	138	221
145	107	217
348	49	145
173	126	222
238	60	203
184	138	107
320	33	159
315	38	89
123	164	20
351	129	22
271	126	170
287	63	214
73	118	133
175	184	61
186	181	197
237	163	8
56	124	224
255	159	75
359	110	63
228	141	222
293	125	182
295	127	151
303	53	220
136	146	0
171	186	36
162	176	77
130	146	178
190	86	158
205	113	44
160	141	186
232	82	140
168	155	14
326	101	194
62	87	240
119	139	163
230	79	133
78	127	145
201	119	207
273	121	149
75	93	226
327	138	55
163	181	66
90	88	226
253	69	66
101	114	223
181	128	185
336	41	178
343	48	145
342	83	174
243	93	199
343	67	195
220	58	215
317	63	194
216	120	111
352	127	21
344	132	2
350	97	211
337	21	170
175	133	146
73	138	143
220	60	217
59	110	213
118	134	79
353	132	7
51	119	151
220	125	234
257	93	149
272	48	74
173	82	220
346	85	147
354	99	218
15	130	140
34	108	207
243	100	186
312	74	183
58	121	212
253	172	10
308	59	228
203	106	157
253	46	158
233	67	210
330	134	152
195	184	207
332	23	222
335	11	73
116	150	123
220	61	219
252	69	65
325	121	233
323	28	70
27	106	141
179	64	211
218	139	13
208	145	12
61	124	222
61	97	186
177	185	71
160	117	181
258	137	229
230	110	211
40	98	203
234	51	205
227	95	222
161	168	151
216	121	165
231	56	200
195	111	149
317	148	0
191	189	184
115	123	112
254	140	226
290	112	177
273	139	85
123	123	186
302	130	148
206	142	14
53	112	24
301	123	146
270	112	206
139	155	62
166	105	180
193	141	21
67	137	219
135	175	21
18	108	138
105	108	225
234	54	204
297	98	224
201	82	162
89	90	164
360	91	210
57	119	61
136	172	18
317	143	19
302	138	39
261	166	9
91	124	184
255	53	215
264	87	210
173	149	14
226	79	139
205	68	120
76	126	1
18	134	183
289	75	147
321	67	187
192	71	199
340	38	176
339	87	144
333	40	177
200	114	200
45	130	219
274	109	208
277	100	205
88	113	234
338	35	168
354	138	20
314	107	197
279	41	232
244	152	151
242	169	0
141	144	0
235	138	172
318	41	89
248	52	151
330	54	154
284	122	169
312	106	196
257	165	13
83	129	219
195	58	111
170	103	226
353	83	225
282	57	227
83	111	105
338	114	229
292	89	166
360	109	188
193	177	36
217	101	200
305	89	51
30	113	202
300	71	224
171	177	224
172	90	182
220	152	6
361	104	0
325	94	196
313	67	188
232	150	151
258	128	212
140	162	214
270	109	210
145	144	77
207	91	137
336	100	201
342	61	197
254	143	112
37	97	173
265	57	24
151	180	29
279	130	166
175	134	155
268	45	74
318	50	212
151	175	90
61	125	147
117	137	164
172	145	78
40	96	202
167	121	190
228	71	212
226	130	222
153	167	237
247	143	122
158	86	225
33	111	200
335	56	92
305	121	162
204	146	0
290	111	174
256	50	215
121	116	107
162	135	194
25	135	219
45	141	186
327	45	225
152	107	224
299	53	90
184	136	113
126	139	35
17	132	139
168	115	182
323	98	198
136	151	0
310	136	49
139	164	214
198	62	195
60	127	142
275	49	11
165	160	0
261	154	27
287	85	223
46	99	161
76	124	142
316	79	92
164	165	145
160	133	184
205	104	154
88	88	226
188	135	175
351	121	195
194	184	185
239	131	130
258	70	65
260	47	212
54	137	145
217	106	202
270	131	184
87	138	146
128	154	0
265	164	9
358	127	11
223	73	212
323	111	196
316	146	0
272	96	151
326	100	180
251	168	70
36	90	181
324	146	0
82	106	233
286	146	2
309	122	161
305	61	137
328	117	114
331	145	0
224	150	8
204	139	99
248	137	228
58	97	234
231	145	224
141	159	199
240	142	219
358	99	217
85	126	186
272	162	9
131	134	175
262	77	163
183	64	122
303	90	189
70	114	182
83	145	140
221	79	133
62	135	219
66	129	145
74	137	213
308	126	161
135	124	218
120	133	115
243	110	195
354	91	174
344	63	196
77	137	147
289	102	204
43	140	186
331	54	154
234	139	165
238	95	186
338	47	178
184	107	172
274	77	153
144	178	25
47	102	136
158	157	0
168	150	14
327	145	0
343	34	209
37	113	107
251	81	187
184	61	135
265	101	178
16	129	140
70	99	160
189	107	235
166	129	211
73	107	205
172	171	86
196	175	29
25	127	217
333	92	61
322	66	188
32	139	140
335	35	169
344	55	181
164	121	209
189	192	32
355	138	3
299	104	103
95	144	139
38	111	108
226	138	2
247	122	75
348	100	215
325	36	163
217	149	6
188	139	104
148	160	201
103	114	226
305	143	2
313	55	232
152	148	0
328	52	187
266	117	193
322	95	228
207	144	14
79	145	140
188	131	164
318	135	48
346	129	190
241	97	186
344	104	222
210	113	38
246	90	199
133	167	12
141	115	233
149	179	24
327	79	92
133	106	221
73	116	133
229	139	221
145	135	190
103	103	39
295	132	116
238	117	166
336	20	170
106	158	81
157	139	190
354	100	219
143	109	224
238	67	205
55	130	191
255	107	38
331	77	231
150	167	232
75	109	126
125	174	27
170	115	183
132	176	31
238	61	202
121	144	161
27	121	201
339	19	170
323	126	232
339	18	170
31	115	109
88	111	234
199	138	102
271	77	223
41	105	223
89	94	223
278	53	218
293	93	168
185	129	180
205	121	216
164	103	183
191	148	0
61	139	207
286	138	2
52	129	130
327	38	226
351	111	206
221	99	205
94	128	188
106	135	147
216	97	144
360	110	62
309	78	226
55	100	212
126	149	165
299	116	229
334	97	202
166	144	89
328	49	189
184	84	163
271	144	32
294	48	12
75	112	238
273	95	152
265	156	12
268	116	150
169	137	133
23	121	144
122	146	162
304	107	169
157	83	229
307	123	229
210	57	194
268	46	74
129	177	30
171	165	10
350	124	193
314	39	88
292	50	13
38	134	176
203	99	160
187	186	192
304	85	193
338	126	220
87	123	87
303	59	223
259	51	215
154	162	200
360	85	206
207	116	187
39	112	106
351	122	193
61	88	240
16	135	182
196	105	237
49	106	213
319	102	185
350	110	208
86	135	148
157	105	220
227	75	14
243	150	219
125	130	216
245	110	201
20	138	184
209	54	110
162	162	59
106	145	119
207	70	127
163	101	183
343	125	213
233	97	202
14	139	181
256	162	13
182	184	71
40	143	187
271	42	226
105	124	189
324	97	194
292	130	65
183	95	84
253	101	179
334	145	0
336	60	233
75	114	237
146	183	15
120	131	219
169	111	181
233	152	88
303	44	36
109	126	189
345	100	217
295	116	229
134	155	215
145	101	159
45	117	35
225	107	227
206	197	25
48	93	139
67	105	224
213	65	136
230	114	64
170	172	101
148	118	229
145	149	1
231	79	135
188	96	106
267	75	223
239	152	88
71	107	204
189	146	0
44	129	220
98	121	83
189	191	177
307	60	224
207	118	192
294	127	151
229	128	231
245	144	232
341	112	222
56	105	213
123	162	14
355	87	204
247	129	215
94	97	162
354	108	210
56	126	140
351	55	122
259	50	156
248	142	179
171	181	216
159	123	228
67	100	107
303	127	95
356	123	19
126	135	35
75	113	238
90	87	226
130	161	41
265	107	152
286	67	218
171	170	97
94	95	132
259	71	226
27	127	179
206	111	42
331	57	153
255	88	147
182	165	0
228	111	223
155	145	87
192	111	148
344	96	46
286	99	0
37	116	184
59	95	218
152	169	230
357	123	19
275	58	222
253	100	172
122	149	162
126	123	177
235	92	187
274	142	28
210	107	193
312	116	226
229	60	211
160	181	71
151	152	0
282	129	154
156	104	222
86	122	180
208	66	134
249	69	66
168	117	212
179	63	213
310	52	234
50	87	138
182	135	144
296	38	237
33	116	107
270	124	170
92	141	143
180	180	223
206	132	113
206	75	72
252	89	190
139	162	0
288	75	146
291	118	176
173	105	173
311	130	220
178	179	78
307	131	222
228	131	134
299	114	177
274	85	154
32	109	205
279	70	89
247	133	226
137	115	221
181	127	186
41	97	203
222	128	233
336	67	235
360	127	0
77	87	199
158	97	182
313	121	227
232	60	206
345	113	216
350	86	150
210	129	177
232	133	134
208	58	115
160	106	158
154	180	73
125	163	16
223	120	71
244	79	83
258	65	228
111	160	81
193	148	0
102	129	194
286	100	202
294	128	151
300	145	0
74	134	221
263	109	176
31	108	205
269	140	81
217	93	142
26	112	14
276	114	223
203	95	135
73	112	237
327	132	152
71	124	142
314	53	232
125	166	17
353	113	188
239	95	184
218	135	21
223	90	232
53	135	180
185	108	173
270	60	221
38	119	185
146	180	28
346	136	21
204	104	154
58	144	140
38	115	107
280	50	74
239	114	87
105	132	188
330	39	121
180	94	107
190	80	185
145	174	32
318	132	152
268	78	205
336	104	203
342	34	167
191	114	192
255	145	111
291	39	237
118	120	186
148	120	216
316	36	159
88	107	237
296	143	0
320	54	212
41	101	204
142	130	0
65	134	215
271	45	72
191	70	141
242	147	221
324	77	230
351	96	0
133	129	37
55	107	213
171	91	198
255	106	177
331	35	226
245	81	83
336	38	177
129	148	165
158	106	220
219	134	220
314	50	229
212	78	70
238	135	83
107	112	40
91	107	237
173	119	220
309	136	51
334	55	92
324	102	230
141	178	32
250	152	167
295	50	14
158	121	214
341	114	205
155	100	183
200	62	173
329	135	151
56	121	61
100	119	84
171	179	223
324	17	71
326	19	72
128	146	189
70	90	236
327	106	179
350	81	194
117	133	81
298	65	217
255	137	229
99	141	87
256	119	118
99	126	190
259	117	121
147	139	78
243	154	87
274	65	213
295	76	221
298	141	4
326	69	231
247	91	194
259	56	34
267	160	9
281	86	149
76	123	141
286	137	46
173	136	77
96	126	189
151	100	225
177	97	108
274	99	170
273	81	211
355	141	19
320	109	233
269	105	180
73	133	221
356	125	16
38	139	137
317	98	232
345	132	3
35	96	182
316	110	191
161	115	180
98	123	190
354	54	201
317	116	185
155	159	0
309	53	230
289	64	150
276	116	223
295	117	229
55	103	209
307	137	38
147	109	224
257	138	229
171	169	94
61	95	185
243	128	81
239	68	157
357	48	203
225	136	220
260	86	206
109	139	120
58	100	233
175	137	85
102	112	226
277	44	72
320	73	103
229	100	229
223	50	208
199	84	162
291	40	237
262	80	203
155	166	238
297	123	167
103	152	86
107	117	153
160	102	180
165	94	140
347	27	110
352	137	21
353	78	225
192	128	101
28	111	206
318	43	213
173	112	43
41	142	187
352	55	199
87	111	234
284	69	218
326	102	194
248	121	202
181	132	143
312	71	12
273	51	73
40	108	132
346	140	2
311	135	6
236	66	208
277	72	156
197	136	110
248	126	215
211	124	183
172	112	161
264	61	232
100	140	89
331	53	12
89	89	226
151	150	76
196	122	127
220	75	89
243	81	83
332	53	123
340	111	223
69	94	233
349	118	216
341	72	234
154	112	222
167	100	202
222	92	232
127	164	15
279	95	198
161	126	226
301	61	137
219	102	203
210	64	199
119	138	0
136	108	227
163	102	183
236	95	215
314	137	21
254	150	180
331	28	164
34	140	136
309	50	36
304	101	166
263	78	203
173	145	18
26	125	178
180	104	90
99	106	234
232	67	210
193	118	198
182	186	65
131	177	31
166	155	14
201	100	133
162	134	92
242	79	78
322	42	225
342	123	216
343	115	229
242	51	148
250	80	188
68	101	133
225	134	222
305	38	36
223	97	223
188	102	40
60	136	149
188	109	201
324	148	0
330	52	155
20	111	156
303	118	164
203	58	116
150	141	86
91	126	185
205	132	114
267	109	191
351	110	189
301	121	145
233	74	142
131	138	0
334	21	222
354	104	211
235	102	223
198	61	193
117	169	6
254	115	121
334	131	202
163	117	185
204	140	98
293	114	121
91	94	222
278	121	192
341	60	180
321	35	161
196	132	171
114	132	219
258	62	228
227	149	7
211	106	195
93	102	233
249	76	83
70	101	218
219	128	234
225	68	204
270	81	208
92	101	232
120	160	15
233	109	226
308	111	229
271	51	75
261	47	206
298	75	226
59	125	147
341	52	146
290	125	197
137	149	202
99	120	83
316	50	234
287	119	225
313	140	51
308	146	2
144	175	29
84	146	137
199	139	99
321	111	235
285	139	3
150	132	233
123	150	161
65	136	219
212	92	237
99	142	137
116	152	5
167	99	179
144	145	76
114	158	7
276	123	170
255	99	146
196	92	128
169	145	88
323	37	165
300	119	168
197	64	214
280	89	226
281	101	206
307	64	51
279	116	223
41	143	187
269	101	181
84	128	215
31	125	225
92	138	145
347	34	11
75	84	232
227	63	206
264	142	130
238	115	164
165	162	0
307	88	192
135	131	110
77	144	139
341	85	93
309	84	194
24	132	185
126	167	15
261	68	234
341	110	226
322	80	104
70	147	139
292	38	237
216	91	138
174	114	188
158	188	17
299	134	111
285	106	208
123	171	28
246	104	182
292	62	173
325	136	51
156	174	55
318	67	188
236	161	9
188	97	83
64	91	236
26	121	200
264	68	234
36	106	204
58	107	212
181	90	85
321	33	159
307	108	188
83	89	222
62	123	222
301	128	94
273	142	75
204	143	15
310	44	36
62	142	143
146	102	219
78	130	221
349	136	21
205	148	0
141	98	225
353	52	201
190	177	183
303	68	127
180	109	88
199	90	0
257	161	11
173	182	66
272	110	208
42	146	184
274	55	185
260	91	150
66	94	231
52	90	206
341	91	76
262	161	11
197	69	205
161	108	136
275	142	29
259	77	222
123	142	164
251	101	106
319	112	194
267	133	125
54	89	237
228	86	159
307	90	189
340	109	0
125	164	17
154	153	135
292	125	182
305	46	36
321	83	126
283	48	13
301	102	226
83	108	237
304	116	228
148	104	223
339	139	19
25	110	156
210	87	136
290	85	167
261	119	158
188	61	214
357	81	224
273	46	72
224	152	6
279	133	206
254	138	182
212	104	196
230	58	197
35	130	207
82	113	81
153	158	0
288	73	149
185	87	110
235	50	203
265	159	10
121	153	200
334	108	217
263	81	204
266	150	29
222	127	233
160	91	225
250	149	184
303	103	186
199	71	205
292	42	36
111	122	148
329	101	202
357	88	211
188	71	227
229	137	221
176	174	68
326	48	212
94	105	232
230	97	222
81	99	161
230	93	188
236	139	76
314	111	192
311	57	233
351	84	221
250	151	181
357	89	213
76	87	199
100	131	194
37	103	217
250	45	35
33	142	184
318	105	187
148	174	88
208	144	14
153	152	75
72	110	127
231	91	196
286	93	56
269	123	181
262	151	79
193	63	211
214	100	152
351	53	201
171	126	220
30	108	207
293	76	161
306	142	0
181	80	100
269	109	223
283	57	226
331	27	162
142	161	199
37	105	217
90	128	189
183	175	46
298	88	188
217	121	184
24	130	214
160	184	51
287	78	168
264	163	10
192	133	115
28	133	216
271	125	171
271	117	149
211	100	152
305	138	35
335	100	200
297	56	214
273	160	4
88	138	144
170	177	224
325	134	125
215	101	144
273	56	218
263	155	25
96	123	186
229	106	229
139	179	21
264	51	220
211	60	121
249	145	230
298	84	191
150	163	92
280	65	224
79	107	236
166	121	209
277	133	110
231	82	140
151	140	81
36	117	184
281	65	225
201	86	128
130	174	31
277	119	221
309	103	193
296	127	150
324	47	213
190	188	176
334	133	190
140	151	201
338	54	226
309	131	176
247	139	85
337	129	216
314	75	226
290	72	149
156	115	222
357	100	215
207	113	42
158	182	46
334	20	164
283	49	13
91	143	141
58	111	213
291	119	163
338	124	228
229	135	222
338	145	0
137	152	1
239	128	129
329	70	92
142	150	75
76	85	200
233	112	205
274	82	212
346	34	208
101	120	176
113	132	219
84	139	206
17	134	182
275	70	218
207	56	117
241	75	158
266	140	80
337	97	0
256	113	177
171	139	154
139	143	0
259	95	148
341	94	57
16	133	182
174	183	74
110	130	187
46	104	137
146	160	200
280	118	148
193	144	10
259	143	169
140	152	0
112	159	83
322	133	146
[truncated: 29,884 more rows]
