# Supplementary material for: Forecasting effects of transport infrastructure on endangered tigers: a tool for conservation planning
Source: PeerJ. 2022 May 17;10:e13472. doi: 10.7717/peerj.13472 (PMC9121866; doi:10.7717/peerj.13472)
Supplement: Supplemental Information 1 — All data on tiger populations and occupancies across all scenarios and the R code used to produce all results, tables, and figures. [file peerj-10-13472-s001.zip › data_folder_peerj/occupancies/resultsdepleteoriginaltrue1164148952.csv]

83	94	222
307	74	192
213	69	157
349	111	216
95	101	149
54	113	95
196	59	222
255	62	209
342	84	204
219	148	18
39	138	48
230	55	216
354	102	81
187	147	0
273	109	143
49	120	100
301	130	212
71	144	16
192	79	134
344	139	50
213	115	167
311	83	189
35	144	175
89	95	221
194	136	17
63	104	199
235	67	212
271	139	138
196	76	228
209	102	211
363	118	77
204	134	25
165	152	38
255	42	220
201	93	115
270	121	215
282	117	207
231	148	209
335	146	6
282	98	203
319	65	0
248	164	127
329	132	15
337	62	190
146	120	200
299	142	0
267	134	33
249	170	111
166	173	234
253	113	63
124	120	195
329	131	203
300	71	203
198	96	85
172	179	137
102	145	13
275	123	232
216	58	233
356	140	47
20	125	144
244	124	212
180	112	67
197	82	136
40	124	154
172	131	209
315	127	200
210	138	24
123	172	10
179	92	88
200	74	223
283	111	168
122	153	195
255	116	156
293	45	132
283	119	208
195	56	212
300	48	136
352	119	47
155	91	206
258	58	215
77	137	122
185	102	61
343	77	136
299	75	184
83	97	219
29	118	230
107	141	142
318	141	28
46	100	228
245	91	216
154	159	43
218	60	230
345	85	201
276	55	214
151	112	228
329	101	180
331	94	209
188	137	67
64	110	96
286	139	119
215	91	125
258	68	231
276	123	232
183	118	23
157	135	186
195	135	76
258	160	31
189	110	179
161	120	198
298	134	135
177	185	42
277	67	231
162	130	195
80	123	37
325	147	13
284	113	216
278	118	181
152	178	74
136	171	5
222	131	185
204	112	149
258	93	204
217	75	163
83	128	199
199	133	38
250	172	35
325	48	183
311	118	208
180	115	24
228	140	214
126	135	13
283	148	0
283	79	127
297	124	219
300	42	136
223	141	214
263	92	213
247	139	199
291	140	118
52	87	175
347	54	193
250	70	129
212	129	218
217	55	231
164	180	98
144	181	5
62	106	200
342	22	239
108	108	181
233	73	43
137	147	77
196	91	126
344	47	225
194	104	234
295	70	190
342	69	193
340	76	85
154	132	213
194	143	15
260	110	148
182	174	28
190	144	0
262	65	193
146	176	12
303	79	112
213	139	23
243	53	217
310	42	134
50	111	100
170	94	147
301	58	234
219	102	120
346	87	81
242	128	214
133	156	87
148	172	75
65	141	17
204	59	232
321	73	204
19	133	138
54	128	201
262	78	180
149	146	127
197	102	202
101	136	140
331	103	174
92	126	188
193	122	185
352	129	37
169	171	187
317	133	50
255	67	234
207	144	19
210	132	208
297	88	94
71	89	221
239	145	212
257	54	218
225	73	208
229	117	208
267	107	50
334	114	211
297	93	145
138	107	230
167	114	90
300	132	139
89	94	221
39	94	114
164	99	213
277	54	214
176	87	139
177	134	209
89	103	225
257	104	65
303	41	136
192	76	231
155	133	213
154	100	196
248	105	182
295	37	226
73	109	213
92	119	35
167	120	80
285	51	170
158	160	159
346	49	208
277	65	221
225	78	14
269	151	0
341	105	207
178	104	60
339	112	214
315	131	192
58	119	100
308	41	136
316	31	12
273	112	146
202	105	210
289	128	135
95	134	231
270	60	183
198	99	122
144	107	229
298	53	107
246	155	43
328	125	210
90	147	14
326	69	199
191	99	90
96	107	218
220	110	157
221	128	201
343	26	0
240	145	212
61	117	79
298	130	140
271	73	190
196	121	223
350	58	187
71	87	230
159	137	186
254	63	208
142	119	229
223	124	173
80	106	188
315	146	13
256	87	159
262	146	10
270	117	181
162	94	213
273	41	188
240	60	213
310	119	211
217	98	239
25	108	179
177	173	28
315	143	28
334	71	189
242	70	143
299	143	0
304	142	13
214	75	213
107	157	13
209	104	210
349	106	219
43	125	155
195	83	134
166	135	185
292	95	147
240	112	214
165	190	1
349	64	193
183	86	120
270	56	184
237	63	212
318	94	194
349	107	217
313	92	177
64	146	17
227	128	181
277	62	181
217	140	23
91	99	149
238	132	155
65	124	37
356	125	72
259	168	14
302	72	191
336	89	211
103	150	13
186	72	232
165	125	146
277	84	214
324	109	195
155	123	234
232	50	210
126	174	9
84	141	15
17	137	136
314	124	199
125	154	190
309	37	135
185	115	105
71	98	227
343	105	10
317	57	220
349	121	82
186	191	5
357	143	43
224	135	140
327	146	13
343	49	90
149	140	174
323	46	182
219	108	156
273	66	143
323	118	211
342	68	194
226	96	116
354	112	87
262	163	2
178	124	193
286	72	194
353	83	92
322	91	126
251	93	212
319	129	191
322	43	225
332	94	211
81	90	184
348	114	213
162	186	6
51	121	231
287	57	222
63	98	194
26	139	149
183	114	104
67	122	41
290	55	162
159	89	206
294	38	226
159	98	213
243	52	213
220	90	192
225	121	218
17	129	139
285	115	218
311	110	151
249	130	202
145	122	61
223	116	197
71	113	225
328	33	76
312	72	202
300	53	108
55	126	12
289	133	152
279	79	127
224	75	159
177	184	134
211	66	230
250	98	112
151	86	202
132	152	215
361	91	215
261	142	113
267	84	153
347	93	201
117	131	223
238	127	209
349	85	210
207	68	230
125	119	61
193	92	123
243	160	18
276	116	184
226	102	165
334	96	213
339	28	237
310	144	25
280	74	231
281	104	148
232	122	231
242	74	140
296	94	146
74	117	226
291	61	194
174	96	146
343	118	215
341	124	205
267	48	134
122	170	5
201	142	22
251	165	125
225	104	166
332	129	190
234	156	102
305	129	213
226	131	130
246	100	181
238	72	148
217	96	239
227	107	176
181	77	234
213	118	196
62	93	207
249	119	157
306	123	235
212	145	21
164	135	192
355	121	31
40	113	188
333	91	208
131	122	204
98	131	190
53	125	156
145	154	212
104	109	188
303	114	222
295	48	106
275	63	219
150	145	130
279	74	231
253	127	156
220	72	135
264	59	208
284	86	120
283	82	125
198	67	231
248	56	214
237	110	188
142	170	14
309	98	182
153	120	222
232	80	50
231	55	212
322	77	119
188	147	0
183	144	0
334	108	142
272	85	202
68	139	17
205	96	126
121	130	222
330	14	8
334	40	227
195	132	19
329	11	10
234	55	214
200	89	129
165	182	76
180	122	141
333	46	213
159	155	45
218	52	222
330	112	107
101	118	34
72	127	221
323	23	12
343	139	33
64	131	12
103	156	13
347	60	195
301	63	190
88	96	183
317	68	206
60	104	202
251	65	205
206	106	223
297	71	191
263	143	1
319	31	11
191	81	130
17	133	137
305	59	167
152	179	12
81	105	193
347	104	218
81	134	202
195	87	133
250	116	156
318	56	219
196	182	49
75	102	217
163	126	199
301	103	151
165	179	169
30	135	150
233	62	219
244	137	0
155	121	234
318	39	211
274	102	214
250	144	210
285	62	192
143	128	235
269	135	122
232	82	49
67	131	4
320	133	108
343	70	189
161	150	122
77	103	215
49	116	232
169	89	129
178	167	34
108	150	13
129	146	231
350	46	77
266	114	181
37	127	225
207	103	226
39	90	61
234	95	194
74	106	214
332	63	187
312	77	198
336	36	231
223	119	197
193	189	17
199	113	226
321	47	227
324	55	214
309	78	195
341	58	191
329	140	42
347	37	229
57	107	229
294	113	221
185	64	225
95	147	14
335	14	9
306	103	149
157	186	76
310	133	115
45	96	106
189	102	84
54	142	46
251	71	130
65	103	239
245	150	214
45	147	175
344	39	230
293	122	204
194	63	227
302	46	133
299	52	107
235	71	46
196	125	81
187	143	0
219	130	200
343	53	200
235	135	156
111	157	13
356	82	93
190	97	89
252	115	156
310	125	200
273	80	211
162	159	155
259	166	33
339	49	167
41	122	153
92	118	34
253	103	136
207	128	219
126	166	5
348	105	153
318	106	197
316	105	188
306	40	137
325	50	205
163	169	206
48	133	132
38	136	136
272	88	207
253	153	148
324	62	199
152	88	207
161	134	149
65	140	18
184	107	107
213	73	153
119	142	191
169	99	130
246	55	213
241	49	0
140	167	13
258	143	0
260	154	33
353	110	219
43	101	219
269	60	197
168	140	138
334	47	86
296	39	5
211	117	195
184	81	138
96	118	35
22	118	213
289	108	156
244	59	212
15	133	135
75	112	225
335	72	188
284	138	132
240	164	103
149	182	11
50	133	132
183	107	60
173	111	66
112	134	137
281	128	232
242	152	147
144	184	5
85	119	132
63	136	204
127	137	189
364	118	74
212	80	129
240	136	212
202	83	137
124	136	189
276	82	212
319	33	74
167	98	130
343	95	0
177	82	228
192	189	20
312	87	75
69	90	226
359	84	214
346	83	201
312	146	22
56	99	229
303	136	131
195	102	122
184	64	223
303	111	224
207	75	133
210	61	238
250	95	207
270	54	185
317	125	199
229	97	189
32	112	178
338	106	201
154	177	75
321	116	212
93	141	144
37	117	237
185	89	125
297	130	140
358	115	82
207	106	144
169	156	36
109	116	174
102	124	187
258	140	223
226	89	117
193	140	15
319	109	187
253	135	199
131	167	5
331	28	77
82	93	222
212	114	165
236	107	189
240	156	47
330	90	205
44	90	111
307	117	209
329	53	201
214	127	200
320	30	10
257	78	195
300	125	205
269	123	232
315	76	205
303	43	134
206	109	95
306	116	228
258	65	191
351	48	193
88	90	153
107	130	221
28	137	154
310	129	193
107	137	137
249	46	218
221	53	223
67	106	225
347	120	182
192	61	224
311	58	220
231	115	206
223	150	117
347	55	195
141	123	199
354	72	110
273	115	183
230	66	138
345	68	139
86	113	183
31	106	181
191	63	225
254	142	199
322	105	193
231	110	207
210	95	201
68	128	221
47	93	166
153	166	176
199	82	135
200	125	81
149	163	207
197	100	123
12	140	133
266	48	134
81	87	174
39	136	136
320	131	195
32	109	181
277	94	215
274	146	120
233	148	208
72	132	205
268	53	205
61	134	52
175	119	133
13	129	136
55	141	8
221	119	200
69	109	230
84	101	191
350	41	0
193	107	234
137	153	198
209	61	239
248	168	124
167	179	42
170	183	39
191	83	130
306	60	135
255	75	197
287	133	152
277	79	214
358	127	27
132	177	10
180	145	31
284	76	99
286	54	221
282	84	106
319	28	8
66	141	17
239	90	204
256	165	23
205	138	24
331	130	190
295	134	138
75	99	216
13	132	135
235	111	181
43	95	60
155	132	212
236	51	215
123	123	202
338	93	214
186	180	32
295	128	202
228	62	214
146	101	229
289	83	182
94	137	145
198	196	4
183	140	0
226	122	213
314	112	209
185	130	38
173	134	235
346	47	225
355	92	217
49	137	46
305	76	204
257	46	219
271	131	232
127	161	11
83	111	215
206	78	137
103	106	149
357	81	90
186	117	68
268	108	146
206	128	163
358	140	27
282	136	131
197	113	169
235	116	225
189	95	120
334	131	77
347	115	213
36	99	113
152	110	228
148	105	230
184	191	10
109	136	191
155	95	197
308	81	112
235	136	156
102	137	140
321	28	8
152	113	227
162	117	40
49	110	17
326	124	216
309	130	201
285	119	204
316	142	28
155	125	234
337	50	204
157	184	5
165	132	192
264	158	0
152	151	131
72	111	223
258	117	227
316	128	184
328	145	9
228	54	212
187	129	60
357	99	221
309	41	137
77	89	197
134	112	231
149	97	183
294	59	188
225	141	213
258	148	2
235	126	233
183	132	144
106	122	186
31	105	182
244	155	44
354	129	21
52	105	176
220	63	224
279	145	69
230	139	156
324	21	5
196	66	234
334	32	235
253	65	232
170	113	188
342	103	207
260	144	134
118	120	229
326	92	144
314	144	20
288	103	152
223	87	217
259	72	197
290	123	231
39	116	237
229	100	174
247	115	221
42	134	132
209	134	94
343	119	213
191	80	134
329	30	10
162	149	122
242	52	213
337	118	211
198	64	233
92	139	145
342	129	48
38	114	187
146	126	200
184	95	90
333	52	159
171	126	143
92	90	179
197	111	229
280	106	66
263	91	208
158	130	212
260	145	134
250	150	209
143	159	212
35	117	236
313	114	0
329	33	76
283	143	116
53	121	230
315	145	22
144	138	162
19	136	139
190	177	17
231	135	158
344	75	4
52	139	48
237	93	201
128	166	5
282	102	146
167	115	186
150	149	131
267	83	149
299	136	134
229	115	222
246	105	183
292	47	133
103	127	188
256	53	217
292	122	214
217	113	161
200	121	216
60	116	178
115	142	17
252	131	214
310	135	19
188	76	234
258	77	197
208	81	131
358	129	27
218	66	222
305	140	21
82	124	36
43	142	180
167	160	43
260	134	133
60	138	20
257	57	215
119	117	141
319	37	16
261	108	148
353	111	121
337	72	158
67	145	16
317	93	134
37	137	190
344	84	204
323	76	200
307	144	9
333	137	200
109	138	176
231	83	65
32	94	60
178	96	120
161	129	197
161	124	198
323	51	205
245	109	191
230	143	208
150	136	153
305	53	221
285	64	192
216	83	87
342	29	234
100	110	218
339	70	191
268	85	203
217	72	135
285	98	146
162	120	198
62	139	19
221	154	16
330	124	212
285	99	147
278	87	214
320	64	217
172	174	189
261	105	67
229	68	0
147	173	75
185	93	122
305	35	223
130	123	234
27	125	220
211	100	238
123	160	10
211	132	208
41	133	145
311	145	12
161	184	76
228	67	27
171	143	116
140	147	135
341	100	210
269	136	122
59	108	230
34	112	178
309	86	102
325	140	15
54	124	154
165	184	29
248	111	201
252	150	209
190	129	41
157	108	190
291	110	176
363	114	76
341	41	228
243	116	225
15	139	111
83	140	19
260	119	228
249	123	219
263	164	3
199	57	222
187	106	61
227	116	223
165	122	199
138	102	230
240	155	47
324	63	196
311	86	101
162	92	195
57	99	227
358	95	219
177	176	132
113	119	141
105	103	148
263	151	1
301	38	136
235	142	211
50	108	177
111	145	14
37	107	183
285	72	193
219	79	74
88	112	220
304	77	202
311	52	226
357	103	221
202	124	165
337	51	159
245	102	181
48	93	166
347	85	84
171	97	148
319	44	227
282	140	128
210	111	154
191	111	178
332	91	206
336	101	210
276	41	191
227	103	163
295	51	107
259	130	154
234	69	212
37	114	106
354	49	192
266	161	0
201	76	220
310	41	135
139	178	6
280	132	227
81	143	15
141	125	232
199	98	121
221	98	139
268	150	0
218	74	164
188	83	127
113	122	142
264	46	143
142	122	61
329	130	203
221	75	163
158	139	159
353	120	38
340	24	0
119	165	8
121	145	195
344	26	60
341	126	119
227	132	149
297	99	150
109	128	221
34	137	213
177	126	142
116	141	190
263	108	146
207	86	130
159	132	212
237	143	210
331	106	197
346	62	194
316	50	227
131	154	215
291	130	134
152	174	215
78	125	139
70	125	195
253	48	219
195	124	124
200	86	132
124	163	5
83	125	35
246	111	203
315	136	25
174	100	145
174	136	137
20	126	143
193	57	220
139	106	235
307	96	124
359	97	219
179	99	114
138	115	231
303	85	87
266	105	147
300	135	142
333	34	234
137	180	9
125	144	48
207	104	219
355	122	25
175	143	117
77	140	17
270	80	194
318	44	227
159	182	99
329	72	36
43	108	184
195	99	125
50	114	232
55	121	207
102	121	175
280	99	203
97	145	13
234	88	230
85	90	220
219	104	178
139	153	197
153	97	186
332	103	140
328	115	197
268	47	2
299	56	184
280	123	231
341	20	239
237	57	216
211	56	240
200	96	98
72	109	213
96	119	35
37	126	225
129	143	230
337	39	229
233	124	217
284	88	149
28	116	176
118	145	233
139	99	227
230	150	116
51	143	59
174	168	108
128	160	13
33	131	200
189	128	58
263	96	219
247	58	206
245	50	218
131	149	227
325	96	185
299	68	202
179	118	94
246	81	83
240	103	194
62	94	204
189	179	50
336	13	76
202	57	230
208	136	47
186	136	47
220	74	164
225	50	27
351	97	219
343	101	203
146	167	15
197	91	124
283	71	220
333	33	234
221	76	74
19	126	143
236	68	212
195	133	126
165	173	234
281	58	222
302	49	139
151	105	229
311	81	196
173	89	147
198	89	127
339	103	206
268	82	198
301	71	203
343	66	197
157	86	207
318	112	126
349	56	136
115	140	147
228	77	38
200	63	237
184	135	0
210	139	20
312	71	0
204	129	108
226	125	175
244	69	143
138	153	197
83	86	175
160	109	190
343	64	195
253	91	207
115	146	17
130	127	233
334	74	156
305	104	149
90	104	222
251	49	217
194	65	236
273	136	101
163	181	94
249	105	140
259	47	218
202	120	217
85	86	174
215	57	236
178	91	138
341	53	201
172	144	119
252	114	131
198	78	231
62	119	177
80	86	171
53	93	183
45	112	214
168	112	188
93	142	140
174	144	117
298	85	87
317	85	133
181	146	0
87	131	145
332	120	213
172	143	118
196	78	231
56	135	45
175	169	110
80	100	212
258	61	232
187	186	33
242	153	146
263	123	230
289	41	226
51	116	231
55	90	238
294	47	133
112	133	137
261	113	144
140	129	235
198	109	229
291	71	190
303	42	136
94	95	173
242	71	143
104	120	173
334	21	77
301	122	204
64	119	38
202	91	125
48	137	48
342	133	20
355	130	30
193	87	125
95	144	15
159	157	116
283	83	124
276	151	0
264	66	209
97	140	13
210	146	17
321	67	218
193	65	235
219	58	226
235	151	204
324	20	4
145	171	13
192	140	0
260	147	134
305	145	0
302	127	192
186	106	62
165	131	193
320	115	211
63	92	181
324	54	215
319	111	206
285	95	7
318	61	135
140	124	198
194	99	89
345	119	192
63	119	177
303	87	102
206	100	231
70	97	200
204	196	1
169	134	235
263	148	1
330	125	211
328	106	145
344	69	189
101	121	186
291	49	4
199	192	11
79	93	165
269	88	205
321	92	177
215	78	125
300	64	192
207	93	126
281	92	142
167	91	131
214	112	159
247	169	23
287	117	220
295	98	146
222	132	181
247	47	216
263	135	120
228	99	171
197	81	137
152	186	5
110	128	221
353	127	37
363	111	84
278	45	131
329	110	89
298	56	127
287	104	152
152	122	238
207	134	47
285	80	106
173	87	229
188	110	170
64	113	162
296	75	188
138	124	195
78	106	187
349	119	83
342	51	90
136	113	228
223	148	119
308	129	1
339	98	213
297	104	171
203	138	23
304	76	203
327	106	146
250	141	196
242	67	194
284	114	214
257	80	189
213	87	86
147	132	240
72	118	68
301	47	135
298	59	193
358	116	81
176	85	147
242	157	34
59	140	18
346	37	168
134	173	5
149	130	240
202	75	221
310	46	138
198	144	15
92	88	181
77	97	228
351	67	111
310	45	138
219	71	159
77	120	161
211	71	217
275	100	210
269	71	191
212	103	178
314	146	21
306	99	157
331	23	78
341	44	92
355	98	219
164	127	199
152	144	128
181	80	139
191	184	47
257	151	209
80	146	15
131	112	229
289	77	141
139	149	54
357	121	76
18	136	136
348	137	50
277	132	128
178	84	161
336	136	199
255	107	121
160	106	197
294	50	107
86	144	15
273	42	188
28	115	177
144	123	197
75	133	207
352	99	221
258	69	41
41	88	60
61	135	59
318	90	126
177	180	43
213	124	200
271	44	130
193	129	43
159	127	196
180	106	65
190	102	89
255	144	0
242	123	183
159	144	131
192	84	131
54	139	22
332	128	205
259	77	196
233	94	190
248	151	209
285	63	192
290	94	143
104	124	188
340	30	236
194	95	90
358	112	2
243	67	146
257	83	198
202	114	148
228	126	180
156	98	196
279	60	212
186	142	0
176	165	35
275	82	214
293	112	169
198	97	83
317	145	21
164	103	213
146	173	74
341	143	48
103	154	13
343	34	233
316	62	200
175	174	35
22	111	178
329	112	122
290	127	221
186	103	61
249	87	213
93	103	62
43	138	180
244	165	124
262	148	13
265	77	193
272	64	205
334	58	161
263	127	14
36	95	114
196	83	135
162	150	122
154	99	197
219	62	223
163	159	158
142	147	172
312	103	186
295	55	159
168	181	39
218	129	202
76	87	225
227	139	214
360	109	86
82	141	15
295	145	0
39	96	187
185	131	203
51	114	231
173	82	227
16	139	134
361	92	216
102	133	189
168	144	117
275	51	138
306	111	217
332	115	196
94	145	13
171	156	35
161	156	44
171	89	131
336	126	205
309	135	19
101	141	13
137	146	79
249	156	18
216	111	161
285	61	188
342	116	215
341	142	54
354	80	84
327	84	12
292	62	194
152	176	75
78	81	172
335	70	191
135	124	63
290	108	156
311	117	210
364	121	13
77	141	16
319	43	226
77	110	128
238	84	81
248	91	212
204	136	24
323	113	211
25	121	213
265	142	110
179	187	27
188	115	163
284	121	163
237	161	102
351	46	192
18	131	116
74	105	171
208	60	240
214	140	24
100	146	13
285	146	1
257	53	217
269	82	180
245	100	185
76	112	225
249	169	126
271	42	188
312	132	190
87	135	148
229	73	39
228	58	216
313	126	200
350	54	169
324	99	193
162	170	76
260	142	223
170	105	212
225	145	117
359	143	24
251	117	162
296	43	133
191	144	0
163	143	128
200	112	206
354	132	25
241	119	226
316	80	197
338	145	44
269	89	210
301	88	95
191	93	123
162	105	195
20	124	145
337	107	212
342	113	214
58	139	20
135	170	5
60	101	232
70	101	226
279	139	130
274	96	221
258	137	223
141	175	5
194	127	80
289	92	94
242	75	19
90	145	16
121	162	16
348	91	205
225	87	189
350	102	218
116	123	62
118	143	233
300	140	1
111	138	191
353	115	85
248	68	44
194	121	211
218	130	201
260	48	218
251	156	31
200	91	127
303	63	186
145	164	217
343	54	136
199	61	227
222	106	117
205	110	146
68	93	225
161	107	197
215	112	158
271	79	196
334	19	76
283	60	189
308	133	115
207	78	137
187	180	50
26	125	214
324	110	195
234	94	194
337	83	202
138	158	86
176	100	119
241	116	223
257	136	95
68	130	184
174	90	147
240	98	178
29	127	191
319	60	213
193	80	137
349	61	179
338	144	45
69	126	220
58	93	209
343	135	23
213	79	128
210	142	18
332	58	157
191	130	41
194	69	229
138	119	194
340	29	237
83	138	19
54	109	178
170	169	109
109	146	14
73	89	222
249	84	200
305	85	99
237	103	180
47	137	130
219	73	164
42	122	154
54	92	182
205	113	149
327	132	201
324	125	209
251	56	213
341	35	232
183	117	67
293	39	226
62	122	178
314	135	22
309	33	5
212	142	62
43	100	219
38	110	187
297	100	151
47	124	158
273	129	233
152	167	219
249	77	78
329	52	202
296	121	205
316	58	220
185	85	122
322	37	96
93	93	173
47	105	177
342	102	208
169	151	37
238	123	207
328	36	16
201	130	80
343	130	42
120	121	230
306	105	149
361	87	216
188	64	226
261	47	216
239	65	209
330	113	104
297	77	185
245	89	215
78	136	123
33	97	121
310	61	213
226	144	208
46	103	57
71	116	39
195	98	125
227	126	175
215	132	215
183	97	86
270	69	207
233	128	233
169	174	189
125	175	6
170	177	137
238	66	209
285	111	217
220	105	150
332	145	44
62	98	208
171	123	143
236	98	179
321	118	212
239	61	216
161	176	182
23	130	115
316	92	189
213	144	21
269	147	118
140	98	141
318	84	134
213	58	238
343	69	190
221	74	10
313	135	22
78	83	224
340	25	237
41	104	94
47	143	180
193	76	228
253	171	38
328	103	184
355	77	92
197	77	224
302	52	183
330	67	197
355	90	216
45	102	221
75	113	225
321	102	199
251	76	83
146	102	229
227	59	210
215	60	236
133	167	5
242	112	189
57	98	228
159	161	118
84	144	15
287	140	2
20	112	177
173	84	187
272	60	183
333	51	159
201	94	118
250	176	20
227	96	98
279	92	204
230	89	205
321	150	2
321	69	206
340	23	239
247	153	134
307	70	200
165	121	198
86	99	151
324	113	210
126	165	6
39	147	141
278	104	203
253	54	216
247	94	208
64	129	200
205	94	125
177	128	142
102	142	13
154	137	152
203	130	81
90	101	216
317	136	31
331	31	7
45	104	221
214	129	201
207	119	198
327	71	203
357	142	43
136	176	5
189	89	127
354	51	175
338	66	192
103	122	34
218	146	19
168	177	44
146	163	176
272	101	221
165	141	124
176	164	35
230	57	210
143	163	214
221	145	21
345	125	119
295	67	193
190	103	86
331	114	15
296	77	190
134	140	79
134	168	6
348	119	106
71	143	16
169	167	111
146	169	14
341	47	165
312	93	183
274	107	138
177	192	25
198	56	218
254	60	213
322	41	224
307	128	96
73	113	225
346	86	210
77	111	225
186	130	139
147	147	151
346	80	91
262	139	119
28	131	153
229	55	211
354	53	176
325	69	104
246	165	114
264	112	149
118	155	17
14	136	111
348	45	211
179	176	32
290	136	133
59	85	229
230	136	157
172	129	142
173	98	148
328	37	39
19	129	113
153	177	75
219	126	203
233	130	232
345	89	207
318	143	25
146	127	235
268	121	222
329	102	181
339	116	214
119	157	21
131	171	5
196	134	205
355	103	220
324	48	226
347	66	123
116	168	5
229	106	165
250	54	213
319	98	200
311	44	138
130	120	228
324	107	195
255	69	46
189	81	131
289	84	139
165	123	199
100	118	34
11	136	133
207	109	153
358	135	37
335	79	197
265	66	210
251	57	214
325	18	17
101	132	190
296	70	187
178	97	116
263	67	209
60	115	177
259	133	173
95	116	220
262	158	15
209	144	18
235	130	156
357	86	214
59	123	176
78	91	145
312	54	145
120	168	5
243	88	211
28	104	89
255	92	211
359	103	220
313	101	198
262	54	67
271	153	0
285	52	170
290	73	195
34	121	224
186	147	0
78	140	15
296	60	192
222	82	54
201	125	108
175	103	67
265	157	0
240	121	224
196	98	124
276	135	150
52	99	231
261	146	16
246	156	28
287	90	94
320	104	199
95	119	35
57	125	176
73	92	199
252	128	214
142	111	237
92	92	185
55	105	175
195	121	211
230	75	17
164	164	159
225	150	115
260	123	231
255	149	196
157	160	124
170	173	190
341	36	232
208	108	139
286	143	0
299	53	107
184	103	61
324	44	181
286	100	146
152	100	194
152	93	201
214	106	132
204	91	90
295	49	106
335	64	190
279	91	200
268	133	217
262	140	119
309	146	10
154	175	217
50	107	176
160	130	196
273	119	181
147	99	227
292	86	142
260	162	30
62	129	200
49	109	176
66	87	231
343	96	212
337	138	47
24	119	214
82	127	3
241	77	45
125	151	215
160	181	99
339	20	239
[truncated: 29,884 more rows]
