# Supplementary material for: Forecasting effects of transport infrastructure on endangered tigers: a tool for conservation planning
Source: PeerJ. 2022 May 17;10:e13472. doi: 10.7717/peerj.13472 (PMC9121866; doi:10.7717/peerj.13472)
Supplement: Supplemental Information 1 — All data on tiger populations and occupancies across all scenarios and the R code used to produce all results, tables, and figures. [file peerj-10-13472-s001.zip › data_folder_peerj/occupancies/resultsdepleteoriginaltrue117281605.csv]

263	160	8
113	122	0
287	73	92
257	90	180
333	133	58
37	132	229
283	49	52
266	56	191
289	39	216
248	107	81
47	99	2
311	60	143
128	161	77
242	51	132
122	161	30
338	22	234
74	87	227
244	82	127
176	92	19
311	75	215
39	97	217
164	163	3
261	65	192
195	73	55
78	143	3
94	105	208
167	182	12
270	139	98
335	37	236
150	142	14
206	135	119
252	64	191
234	61	104
188	110	135
292	55	199
302	96	132
272	90	218
336	99	152
40	106	108
125	120	0
292	108	195
40	112	215
90	135	104
79	88	169
201	144	32
328	51	113
321	130	42
113	137	107
41	138	141
302	104	217
300	136	87
179	188	13
42	104	219
88	131	203
186	59	54
216	105	94
291	64	233
116	152	72
95	137	63
254	96	166
121	149	88
241	158	67
219	88	71
257	127	163
131	139	67
353	66	220
14	131	216
201	132	39
346	98	156
291	108	195
223	63	96
295	77	38
222	51	134
126	120	224
261	145	208
354	118	105
280	102	198
232	76	22
306	92	130
185	65	57
220	77	51
83	108	204
50	118	221
121	157	84
252	171	20
219	78	52
287	49	52
262	91	92
250	92	86
286	40	213
133	150	219
279	45	48
338	79	169
169	148	0
305	54	150
241	133	220
171	167	27
186	120	66
34	104	215
338	35	236
256	100	95
338	46	224
220	113	152
132	166	18
198	112	134
276	141	131
202	117	191
133	107	43
243	166	14
78	117	145
356	104	80
244	142	223
40	116	225
270	85	198
330	106	158
53	94	60
291	74	93
141	132	187
166	127	215
288	83	197
295	43	100
353	134	4
159	187	5
116	162	58
84	99	81
121	134	212
119	167	24
341	78	162
241	63	101
193	80	5
333	75	157
245	140	217
331	14	111
340	111	133
219	52	42
51	122	220
227	60	101
266	96	184
253	163	23
220	80	27
288	113	122
291	69	233
247	158	10
240	49	131
185	118	45
331	84	194
296	77	174
284	115	222
102	152	157
89	116	177
348	59	225
331	143	9
184	135	52
329	15	111
340	31	238
29	125	183
311	109	144
52	100	212
256	48	93
314	41	119
313	134	83
297	54	198
211	57	81
286	85	195
121	123	225
151	145	13
330	30	118
337	94	154
246	139	217
266	124	212
357	90	189
98	117	17
260	65	189
190	184	49
205	58	161
289	104	201
332	105	158
279	46	44
206	96	71
217	102	149
125	144	9
125	175	36
132	102	43
222	73	54
304	83	129
343	57	85
230	81	24
123	147	87
319	142	80
178	171	30
66	126	132
309	63	167
335	12	104
350	67	169
214	128	166
238	128	233
124	150	86
141	146	75
192	146	30
212	64	196
314	38	109
341	18	239
228	58	103
188	132	112
240	97	161
105	106	143
57	105	184
169	110	144
222	71	186
346	53	115
223	85	66
207	105	218
335	85	2
172	86	142
342	143	11
233	118	176
310	34	105
346	40	230
270	144	19
357	114	72
310	51	171
76	144	45
269	77	196
78	132	210
144	110	148
108	128	154
92	109	80
125	169	38
209	116	142
167	124	222
21	131	80
160	111	63
177	123	97
243	115	141
275	58	150
359	89	191
326	138	91
80	123	0
336	112	114
117	143	86
332	37	182
335	56	28
345	113	136
35	121	230
106	132	212
338	25	232
45	134	143
86	119	141
329	16	107
302	50	103
278	91	218
260	161	18
196	97	68
330	117	217
78	130	210
252	129	218
34	117	222
260	82	186
93	90	124
354	99	189
243	156	69
53	93	180
49	145	147
189	183	49
72	143	5
273	94	188
320	150	2
286	77	91
57	137	10
227	62	99
282	101	199
70	116	140
21	138	76
126	164	30
99	108	144
9	132	71
126	135	65
140	159	196
151	111	62
136	147	72
184	85	0
252	86	93
90	90	128
331	102	164
332	138	8
143	167	176
330	28	117
28	108	142
90	143	158
317	138	85
316	113	233
175	136	9
106	107	143
94	147	161
226	77	52
161	112	63
277	101	193
147	138	65
26	138	73
193	137	111
215	54	80
200	64	197
133	159	150
189	136	112
223	49	133
87	123	99
38	128	43
182	137	59
242	129	190
182	145	20
235	142	228
46	139	185
292	96	201
302	46	106
297	119	229
188	119	67
50	106	183
36	94	42
199	64	158
186	95	0
106	104	17
153	112	62
253	57	126
265	84	197
252	65	63
182	73	169
150	146	0
325	146	5
281	77	133
314	85	178
326	24	108
57	134	11
206	69	199
21	126	220
154	147	13
298	146	0
223	127	167
245	76	70
252	147	219
273	116	151
270	58	187
181	136	186
266	154	1
64	111	145
185	175	35
162	147	1
93	108	171
85	108	80
291	88	195
222	55	135
192	97	67
287	131	132
270	55	189
270	134	137
300	78	91
243	135	17
141	141	66
44	107	221
246	99	79
209	131	94
315	78	208
340	78	171
182	130	104
23	138	73
261	68	189
288	79	178
239	157	39
241	97	163
197	90	25
233	74	22
274	120	151
321	120	208
79	82	132
271	146	7
214	64	197
137	110	2
349	80	217
205	139	37
247	139	217
150	183	0
298	39	103
196	73	194
69	102	130
149	112	189
37	105	216
123	124	225
340	58	170
103	123	17
34	120	230
39	116	228
317	83	179
297	92	189
224	55	136
47	101	2
249	119	177
323	107	131
199	82	11
202	71	75
344	21	231
104	108	144
57	106	184
51	120	221
177	96	0
290	132	203
227	138	51
262	84	191
315	107	137
78	98	203
331	58	161
130	137	68
170	145	0
228	142	232
250	146	219
238	156	39
269	118	153
262	114	126
199	73	0
328	122	220
280	50	55
209	141	38
229	87	146
175	119	99
238	53	129
341	56	171
343	115	212
91	132	0
267	94	190
207	140	34
130	177	38
326	108	187
358	123	60
293	119	229
264	68	194
105	128	199
166	176	73
233	66	100
193	104	71
341	113	133
184	83	0
217	60	189
255	43	131
285	67	94
297	65	236
173	86	142
282	129	209
249	87	121
86	120	229
315	126	237
134	167	29
255	82	132
278	52	57
158	91	148
221	142	34
211	121	210
243	132	233
237	67	100
247	87	163
255	167	21
107	150	185
346	57	225
189	69	165
258	128	205
225	147	43
255	66	185
129	158	96
136	173	12
340	104	146
301	103	218
77	105	98
284	114	149
334	29	235
249	149	219
318	125	209
91	126	140
321	97	152
301	128	182
134	173	32
136	169	30
148	149	72
149	102	166
70	104	171
39	93	4
231	54	105
196	113	216
327	113	178
22	132	78
39	117	228
359	133	7
63	96	128
231	83	150
313	59	134
32	128	227
51	110	130
158	131	222
126	128	232
82	95	200
236	148	230
238	160	34
141	163	181
283	124	165
79	91	124
138	115	143
54	141	11
305	56	147
224	109	94
27	109	34
156	114	167
238	59	105
127	132	232
308	118	229
181	173	29
246	105	81
133	116	124
248	169	24
46	144	147
208	117	149
264	107	0
264	158	5
317	72	217
48	102	213
248	75	122
97	120	17
162	180	71
276	61	50
189	109	193
67	113	153
81	129	208
304	57	149
79	83	127
363	110	72
61	144	6
348	91	155
117	168	1
346	128	65
167	181	20
109	123	17
18	131	78
65	139	164
57	129	232
331	30	118
101	133	211
337	36	235
358	98	124
328	17	108
284	109	231
264	112	130
297	112	230
281	113	232
358	97	190
228	145	234
299	127	182
230	86	152
342	119	217
245	53	130
302	58	199
123	121	0
312	133	81
333	138	0
270	141	80
51	88	49
276	105	195
331	13	111
331	95	161
107	125	17
164	164	3
208	69	198
278	111	231
60	117	214
20	131	80
330	135	216
219	81	27
322	38	60
74	122	142
171	132	234
71	89	196
298	72	232
115	122	140
261	71	182
308	64	165
273	83	197
152	180	20
331	60	159
228	85	152
186	86	1
197	98	70
169	153	0
340	16	121
246	137	227
34	109	214
154	139	1
181	77	167
233	50	57
244	129	235
148	116	180
252	56	128
213	92	235
227	76	49
215	115	115
354	129	15
255	147	213
235	67	99
172	102	0
168	117	134
52	112	108
136	133	185
214	111	98
328	18	110
347	133	19
197	125	25
69	115	102
180	100	0
127	138	68
79	100	168
269	59	187
268	78	195
332	77	156
214	136	120
62	117	52
186	130	20
135	102	43
222	74	59
158	101	143
28	115	222
194	62	129
173	111	0
327	17	107
77	141	146
277	111	232
278	103	196
78	89	200
226	71	97
220	68	51
117	135	105
97	141	63
174	184	23
210	68	202
110	118	0
93	143	160
313	50	174
272	107	193
164	173	232
24	107	154
165	177	73
226	149	12
348	97	155
79	117	181
165	188	0
25	113	139
244	161	22
345	29	239
243	90	195
206	73	189
328	71	167
174	89	158
165	128	216
230	117	175
39	95	119
290	115	220
306	88	45
346	101	155
185	142	29
354	106	121
209	115	142
271	160	1
205	80	17
328	46	175
108	151	188
315	132	93
185	94	0
178	168	28
309	50	33
261	101	30
310	128	222
361	96	191
295	128	237
261	153	146
288	93	199
244	48	133
247	109	75
265	54	187
86	141	160
244	85	162
34	105	215
235	66	99
257	144	210
291	39	217
269	61	191
359	106	121
329	23	109
183	144	20
332	80	157
174	136	9
334	14	113
201	62	163
40	131	9
128	160	92
160	137	186
249	115	175
11	134	212
197	61	131
37	128	230
75	89	197
261	87	187
303	40	115
290	109	193
156	177	143
259	167	15
142	136	76
142	154	195
327	116	192
160	130	216
271	126	209
240	93	197
171	143	9
343	39	235
321	57	192
128	118	0
345	93	155
342	110	117
285	59	93
309	120	229
267	66	193
217	109	95
349	129	32
304	42	103
345	28	239
58	120	0
158	186	6
169	112	129
186	89	0
312	66	139
321	110	115
189	182	47
87	95	211
295	51	108
46	138	144
70	92	166
190	65	159
323	55	161
101	117	142
328	85	176
357	123	60
334	52	164
170	139	185
319	68	172
166	89	146
350	125	32
193	62	156
291	136	185
145	128	129
191	193	8
216	77	51
130	106	43
297	143	3
350	114	106
223	141	199
73	92	200
312	58	213
224	85	68
130	161	94
311	50	186
150	184	0
335	142	4
180	69	159
226	84	66
156	166	0
51	89	49
169	115	134
273	104	187
310	108	139
154	99	142
348	130	32
179	173	33
322	95	166
38	98	216
113	135	101
160	110	164
75	88	198
356	78	187
356	117	75
23	121	227
161	107	165
180	91	0
266	118	125
259	76	149
191	60	126
217	125	213
141	102	43
147	181	0
222	89	0
56	107	185
125	138	212
304	51	175
167	185	20
341	97	137
302	79	86
140	142	66
70	132	167
225	73	115
94	118	145
340	139	15
103	120	17
272	120	157
137	139	2
166	145	1
351	110	110
112	134	99
40	148	183
32	113	78
275	49	51
234	134	167
339	65	172
329	97	163
251	166	23
47	89	46
270	82	199
246	138	198
100	138	96
28	121	223
266	92	189
55	139	13
258	109	21
130	156	145
157	155	69
132	139	65
176	87	0
124	168	31
222	88	234
227	128	169
305	59	191
254	160	6
236	140	227
242	86	200
340	141	12
337	49	126
104	130	198
164	97	148
312	40	119
170	142	9
357	126	13
142	132	187
162	144	1
295	37	217
246	83	127
118	171	12
32	108	214
225	152	12
281	132	209
315	148	5
280	57	55
330	83	192
110	122	0
319	49	180
233	156	16
339	41	237
231	123	171
285	82	193
340	30	238
180	108	0
242	145	226
224	128	168
202	100	228
40	103	216
254	121	119
318	76	207
118	119	0
304	94	136
57	104	183
333	144	5
307	52	164
341	49	115
333	74	157
239	61	106
338	107	119
166	137	67
101	128	197
252	142	218
314	71	124
35	89	4
215	137	120
334	91	1
361	102	74
163	133	221
276	49	48
199	186	47
158	162	67
156	169	233
352	48	226
306	40	178
237	91	199
238	125	173
338	94	147
174	181	79
239	88	201
82	105	208
268	110	0
285	71	91
308	82	89
325	31	119
50	127	231
149	107	166
265	120	119
194	128	39
78	104	199
302	48	101
44	115	216
104	148	161
186	77	148
254	170	20
311	52	170
213	128	206
241	124	220
209	145	36
195	80	5
346	37	235
211	70	195
168	173	216
357	80	187
56	137	9
242	137	163
198	89	23
183	96	0
98	127	212
301	92	209
254	172	22
302	136	77
291	45	204
247	167	24
113	128	152
36	137	174
350	121	64
200	91	22
343	120	213
66	135	208
70	94	165
289	66	235
283	122	149
52	130	9
259	151	213
318	119	208
245	54	127
58	86	224
230	66	104
194	180	49
61	100	213
175	104	0
293	128	237
324	35	122
332	128	209
95	98	0
151	171	0
209	87	29
125	146	195
49	110	0
79	97	205
333	80	158
325	127	210
337	127	206
259	121	121
55	143	10
236	118	176
288	110	230
181	171	34
168	133	225
59	139	13
193	132	57
260	102	59
306	81	154
294	45	99
306	137	77
339	140	11
318	39	182
153	130	222
32	138	212
270	77	196
73	143	4
189	104	45
269	66	192
267	133	93
346	116	209
340	105	121
39	122	82
88	89	135
81	130	204
197	103	149
310	130	220
310	104	150
325	79	192
280	75	55
200	97	69
69	108	94
80	131	210
324	139	87
284	86	214
285	122	165
141	119	0
177	131	231
260	165	7
296	135	93
222	132	162
145	145	73
60	84	223
156	89	149
152	175	208
171	144	9
341	70	173
174	144	0
260	103	39
287	103	199
189	112	115
264	134	179
19	134	76
224	83	23
224	67	61
182	111	0
279	89	216
191	114	184
181	167	27
346	73	171
287	65	232
291	141	118
319	30	112
229	51	102
24	113	224
357	109	106
300	54	195
187	177	40
280	148	109
282	45	48
169	186	19
69	106	136
194	79	5
290	144	111
183	66	55
283	60	93
338	50	114
183	102	0
183	111	51
52	110	45
145	166	118
88	139	204
205	79	17
252	62	123
279	136	195
132	133	230
92	100	209
296	91	188
234	105	37
326	38	177
292	44	49
243	140	217
182	128	102
297	81	128
267	110	21
91	139	2
122	131	66
135	114	124
63	92	178
307	128	173
314	136	78
311	121	229
280	68	91
184	129	99
302	94	132
11	136	212
85	98	128
181	78	167
332	107	191
276	111	122
342	46	226
173	179	191
248	156	69
226	116	175
253	117	176
319	111	213
287	119	148
147	150	140
344	85	178
194	192	33
208	99	226
350	131	29
223	104	7
246	131	234
346	115	210
66	133	107
100	148	160
297	90	187
77	84	166
274	160	0
127	160	76
347	139	16
299	122	229
63	104	211
153	95	147
115	144	82
192	85	5
54	114	221
322	107	123
224	70	132
201	93	64
240	92	199
360	82	81
241	78	75
148	108	189
62	104	217
330	146	1
183	180	28
147	173	39
166	163	27
325	72	209
235	72	48
286	59	93
267	42	99
248	111	68
350	90	80
237	147	229
174	95	19
300	121	228
239	117	176
184	64	56
326	33	120
315	57	212
361	141	19
202	134	39
285	137	130
85	125	17
323	126	212
282	77	38
42	96	34
300	109	133
246	50	132
281	105	198
228	120	127
279	139	189
259	120	151
353	116	109
333	67	164
282	133	207
171	147	0
342	83	179
341	128	177
304	76	117
325	101	133
329	33	164
236	90	200
218	131	153
333	100	158
251	57	128
251	165	25
288	131	132
254	107	95
253	85	163
255	102	63
222	64	94
244	156	69
161	136	186
174	107	0
92	117	139
325	45	176
170	165	26
332	58	160
296	93	197
150	119	189
193	92	2
86	94	135
225	112	9
173	118	100
103	131	198
297	125	238
243	150	168
258	131	182
201	109	220
209	55	151
250	125	119
329	84	195
196	74	195
308	57	147
234	86	202
173	178	191
272	81	199
319	131	220
299	85	114
292	133	203
125	164	19
341	89	179
311	86	97
242	153	164
152	141	14
34	127	230
40	99	218
309	133	93
198	69	192
314	48	167
283	61	67
338	27	238
269	78	196
278	108	193
310	33	106
261	121	123
307	79	157
28	109	142
70	127	145
258	123	142
42	147	147
278	104	196
336	43	166
209	86	31
267	154	1
45	101	219
259	124	136
256	165	19
266	127	211
205	54	152
62	132	231
183	91	0
354	50	233
133	104	43
345	111	132
64	96	120
213	118	33
281	129	209
234	59	106
291	87	193
153	128	219
277	69	191
337	50	115
294	129	76
272	114	116
259	152	213
204	117	192
179	78	158
263	144	17
324	129	42
89	88	134
316	91	187
48	101	216
139	148	138
35	138	220
261	51	195
238	82	125
244	95	75
140	175	12
50	132	8
268	160	6
191	101	69
291	128	111
43	126	210
360	128	29
137	164	145
311	133	93
86	124	99
244	52	131
353	107	121
257	113	109
36	107	214
355	109	120
349	59	29
307	74	119
322	76	182
296	42	187
315	49	180
60	121	214
152	185	0
168	98	146
55	118	220
206	144	33
304	46	104
214	124	210
308	77	119
345	52	224
131	114	12
306	52	152
201	64	163
145	154	195
165	92	146
274	104	194
100	117	140
317	39	120
224	151	11
159	87	149
332	59	160
124	165	39
131	168	28
62	106	214
210	110	96
351	73	222
82	131	209
160	133	15
36	141	142
336	126	209
159	102	142
242	159	19
18	108	51
199	58	15
58	129	232
106	123	17
283	91	199
295	59	203
256	168	18
258	61	184
122	145	88
291	130	72
337	74	157
129	148	221
322	102	127
264	147	5
141	170	17
84	115	180
45	109	221
41	143	186
314	133	93
337	34	236
40	126	227
262	117	125
156	121	190
342	88	177
130	140	213
79	126	145
225	69	60
165	101	108
308	86	45
331	11	105
211	137	41
349	52	224
125	131	232
112	129	154
286	110	122
211	74	99
150	166	235
88	109	80
277	126	198
273	121	150
309	122	228
216	54	114
253	78	133
86	138	145
155	87	149
345	25	231
355	89	189
162	173	232
207	132	91
155	161	67
299	115	231
260	120	149
132	129	227
56	93	211
87	125	17
167	164	26
275	137	100
190	97	62
77	104	131
355	130	28
169	163	24
203	59	158
79	94	201
130	107	43
230	113	156
194	96	68
320	52	173
195	178	45
293	59	200
116	148	181
187	110	63
246	172	10
157	170	232
40	95	119
295	75	38
365	119	60
329	29	111
151	137	23
46	127	204
258	115	125
203	62	164
52	90	53
268	163	1
153	133	222
170	181	76
359	121	60
229	141	230
126	123	227
303	52	146
292	143	116
273	53	123
259	133	168
305	106	143
239	127	228
230	150	11
322	55	193
342	36	237
222	57	133
209	142	37
358	89	190
263	96	155
221	145	15
208	76	48
320	100	108
146	145	72
27	134	224
49	138	138
199	185	46
328	64	135
246	164	26
283	85	123
172	165	27
310	46	110
346	33	236
281	61	54
184	131	102
259	116	126
200	126	25
234	54	106
273	109	122
132	165	71
343	24	115
76	123	143
107	121	17
309	112	236
125	121	0
117	138	107
329	129	205
261	94	90
83	106	209
40	146	184
192	71	162
336	105	148
357	113	105
353	114	107
183	182	28
331	21	232
308	113	236
295	65	234
130	111	0
71	90	197
174	85	141
333	96	158
31	112	108
13	141	69
203	129	40
309	103	150
235	134	167
256	88	162
334	59	84
328	25	112
336	84	100
325	91	151
63	103	211
47	144	147
350	86	156
320	72	213
264	43	99
51	97	62
293	130	72
169	88	144
270	140	96
195	127	40
113	134	97
86	97	81
258	75	130
53	91	46
351	101	156
308	46	107
190	99	64
204	138	38
192	58	15
242	97	73
296	132	86
150	177	38
218	125	184
345	109	118
162	189	1
185	116	50
279	109	122
338	119	219
296	65	234
331	137	9
245	73	20
153	97	147
331	67	163
327	61	157
292	100	202
60	130	231
245	92	130
83	132	209
334	128	207
82	134	204
142	123	128
71	129	145
305	78	88
204	53	150
181	84	0
222	61	58
221	76	98
156	104	143
205	122	210
258	49	1
260	87	188
350	127	32
331	134	216
354	78	186
281	52	57
252	79	133
130	104	43
145	140	71
138	117	142
297	49	108
72	137	163
145	171	4
159	105	19
97	134	95
114	161	77
294	133	94
344	23	235
318	38	122
193	74	159
73	111	185
107	114	124
319	105	127
101	143	185
208	124	139
326	78	95
91	124	140
240	64	101
290	111	232
321	55	192
195	91	64
79	90	124
255	142	217
326	23	106
321	38	165
268	144	24
208	146	37
244	103	77
280	60	183
81	119	181
256	55	125
153	135	196
309	60	148
339	91	147
172	126	101
231	119	177
292	77	38
217	54	115
141	129	230
262	108	57
67	125	231
180	114	6
255	77	133
169	104	146
327	137	77
86	108	80
343	100	154
197	89	5
254	54	127
181	90	0
164	155	4
172	116	127
270	78	193
244	134	233
358	121	60
166	159	2
177	102	0
315	63	163
172	146	0
165	94	144
41	133	180
235	139	226
315	82	203
45	94	2
272	84	198
111	146	194
49	106	182
319	97	190
142	102	43
38	148	182
176	171	30
93	93	128
280	51	55
188	75	0
90	128	230
230	123	170
211	103	143
276	135	208
137	128	229
286	137	131
49	104	183
187	96	19
60	136	110
294	147	0
320	67	172
170	149	0
37	145	182
282	94	199
351	43	229
319	91	186
353	133	26
336	55	164
181	105	0
235	116	176
194	134	112
208	68	199
187	112	63
182	82	0
108	130	210
316	66	171
145	131	219
76	90	196
184	91	0
183	175	37
234	76	27
242	49	133
289	83	125
307	104	43
163	88	147
213	56	116
307	142	73
106	152	184
210	105	218
235	114	141
37	134	227
256	120	174
297	114	231
139	129	229
305	104	149
198	87	8
263	135	179
185	144	28
116	159	86
67	110	188
63	138	110
118	118	0
141	111	147
73	108	93
178	173	34
35	135	224
303	117	231
27	116	88
222	127	167
291	144	111
228	97	7
150	161	181
216	91	57
278	149	2
226	144	198
154	175	210
196	86	4
287	135	207
140	176	12
222	141	199
193	82	5
245	123	226
167	149	0
354	104	120
146	158	0
54	99	215
317	50	193
289	71	230
137	103	43
302	86	45
33	91	2
161	132	23
306	49	178
300	79	124
289	129	109
76	120	182
339	45	164
307	46	106
114	143	106
292	67	235
196	69	158
239	92	199
40	111	216
203	88	72
61	122	168
298	122	228
332	25	233
348	71	173
140	100	43
204	88	72
219	54	159
331	83	193
355	143	23
63	118	52
277	88	124
73	132	209
229	131	180
316	40	114
190	181	49
141	126	129
152	144	14
180	63	15
180	122	95
193	94	42
185	113	52
237	133	177
77	114	183
164	128	222
298	125	217
231	66	49
293	68	234
336	33	235
318	111	212
108	127	154
200	133	36
203	100	228
242	100	75
36	89	42
271	61	187
339	42	234
205	76	45
225	82	64
207	88	67
287	132	145
271	89	198
318	117	227
86	98	81
313	145	75
244	115	140
79	104	208
309	131	220
143	109	148
166	148	0
156	154	72
235	147	230
278	125	199
226	57	101
279	57	81
225	102	7
161	146	2
287	88	199
302	81	129
288	89	193
226	64	96
117	153	90
128	134	230
76	122	143
126	142	220
325	74	181
161	183	17
190	87	0
309	58	187
61	131	231
351	68	219
256	116	175
166	93	146
189	80	1
247	151	214
164	107	5
169	168	25
329	18	117
283	95	199
137	177	13
347	43	226
316	126	237
208	112	87
201	190	40
114	128	228
168	114	64
300	86	45
95	104	208
359	83	189
203	57	159
360	87	191
348	70	167
217	136	120
256	71	129
271	118	158
144	140	65
346	58	226
121	144	87
173	166	27
104	142	97
205	69	200
246	140	217
342	71	56
232	129	178
184	103	1
155	102	168
74	109	96
282	88	218
234	133	177
99	134	98
284	99	195
235	131	182
125	174	33
173	82	0
50	108	183
194	104	192
219	76	98
198	130	40
123	139	213
222	125	169
337	88	115
342	47	225
227	105	7
198	71	188
186	96	19
353	100	187
284	146	113
107	131	212
153	184	0
323	143	9
261	72	179
354	81	187
64	114	142
258	73	202
250	98	169
316	96	140
322	101	128
168	131	227
328	123	219
103	126	211
179	104	0
75	117	141
94	119	104
231	61	103
264	83	196
150	167	234
288	102	201
76	135	206
308	74	0
305	99	146
116	133	97
320	101	193
166	179	71
235	95	114
312	143	85
89	115	51
188	77	148
320	94	192
324	88	125
290	82	38
244	125	219
263	164	5
277	73	135
258	107	89
334	62	84
286	61	93
131	105	43
296	120	228
105	109	144
241	84	202
260	166	14
266	140	30
283	86	217
333	141	11
247	82	131
199	93	64
186	64	56
215	100	154
310	95	142
156	110	163
258	125	139
272	63	188
265	165	4
347	28	239
188	61	54
128	170	31
55	96	214
154	122	220
330	52	113
58	103	142
301	123	228
288	90	199
326	12	108
309	142	80
209	80	18
155	127	210
271	105	186
29	123	223
261	75	177
119	150	185
180	172	31
222	58	132
166	184	6
160	141	10
157	133	222
46	124	213
317	103	145
313	71	0
46	147	147
337	22	239
240	103	76
322	96	165
336	64	159
35	104	215
291	85	119
199	100	72
335	81	2
152	179	31
196	180	46
298	37	217
240	99	103
153	94	145
153	98	144
186	91	0
359	90	190
338	144	12
218	124	212
264	78	191
27	140	74
251	87	126
325	97	73
179	191	17
96	148	99
242	69	29
162	176	73
100	121	140
205	111	82
23	131	74
132	160	147
213	115	144
219	127	185
236	144	230
309	86	46
212	99	230
231	126	157
139	106	188
252	74	127
271	79	195
70	119	140
113	126	139
169	130	233
271	55	88
110	134	100
335	95	155
322	75	118
340	93	148
234	79	70
230	102	7
311	35	109
40	140	144
320	77	182
213	90	58
296	90	188
244	130	235
346	27	239
248	113	70
224	77	53
237	163	7
244	98	78
290	114	222
341	86	179
323	46	175
340	121	216
326	47	176
51	103	210
325	114	213
254	70	75
230	124	129
223	107	7
171	176	191
235	93	199
335	131	175
214	69	200
169	127	222
346	67	175
55	117	220
238	94	118
170	130	233
238	74	19
57	126	132
23	109	155
34	108	214
120	170	13
330	19	227
234	131	177
226	127	168
251	83	132
294	38	217
180	146	20
170	158	1
134	148	73
321	41	178
228	95	145
245	104	79
208	70	198
298	93	190
273	151	3
325	93	164
181	75	168
183	108	6
122	124	225
49	117	222
241	90	196
107	151	186
214	125	209
199	95	64
250	139	212
250	172	18
248	153	76
61	128	232
342	98	136
326	71	207
175	126	99
235	92	200
339	46	225
253	136	152
248	157	69
155	115	62
353	141	14
[truncated: 29,884 more rows]
