# Supplementary material for: Forecasting effects of transport infrastructure on endangered tigers: a tool for conservation planning
Source: PeerJ. 2022 May 17;10:e13472. doi: 10.7717/peerj.13472 (PMC9121866; doi:10.7717/peerj.13472)
Supplement: Supplemental Information 1 — All data on tiger populations and occupancies across all scenarios and the R code used to produce all results, tables, and figures. [file peerj-10-13472-s001.zip › data_folder_peerj/occupancies/resultsdepleteoriginaltrue1727575310.csv]

82	139	101
119	149	219
351	112	97
300	130	191
337	58	160
333	93	227
200	53	147
237	152	130
268	123	0
326	44	201
278	107	180
225	118	202
309	86	91
147	158	224
238	141	232
29	123	192
326	25	151
328	144	1
20	123	189
299	105	0
206	114	169
178	119	205
292	103	228
192	139	0
329	27	189
274	135	144
191	90	145
119	141	218
307	141	0
169	118	224
37	124	206
232	118	223
333	63	240
340	58	158
299	147	0
271	108	112
308	44	84
138	123	216
211	65	200
343	82	201
151	184	5
274	47	155
226	95	189
245	136	199
187	129	24
239	113	141
85	145	101
344	88	200
130	156	216
174	130	235
152	89	233
199	106	227
184	111	0
112	159	75
161	170	232
59	95	125
219	60	230
269	106	112
270	98	230
334	105	189
142	152	171
54	95	212
279	148	0
197	141	56
332	88	29
151	90	225
179	88	61
147	98	186
82	98	153
192	67	192
260	69	0
341	134	55
171	121	188
314	37	150
296	81	170
244	49	224
216	145	0
289	108	182
281	91	52
312	33	145
180	90	64
313	122	216
190	134	0
83	139	104
354	102	32
80	123	140
108	140	126
294	73	209
341	106	210
238	61	216
45	131	48
282	124	228
43	128	195
39	126	193
157	103	176
96	132	115
301	111	222
161	181	88
102	128	46
337	127	139
270	155	0
226	55	217
284	128	189
282	92	166
153	129	204
337	137	24
247	81	199
291	86	173
29	135	164
132	169	0
128	132	35
84	90	228
227	115	132
347	91	197
235	65	202
308	117	81
136	141	1
323	147	0
142	136	196
99	104	150
308	75	218
324	70	236
143	138	4
354	49	116
145	121	143
269	87	121
302	73	213
247	161	94
340	16	158
133	111	184
171	172	154
97	103	151
23	115	175
81	88	205
16	126	179
278	150	0
331	54	114
324	144	0
283	111	179
300	129	191
268	120	196
221	77	57
226	70	206
240	105	144
278	98	178
116	142	13
178	173	47
126	125	118
258	108	87
136	148	1
279	143	0
260	84	209
240	84	92
250	117	194
316	142	86
338	21	207
118	166	14
185	63	191
201	84	93
237	89	90
71	136	102
120	133	13
324	93	187
168	132	216
235	126	212
346	107	174
284	109	41
143	118	125
43	105	177
139	139	1
123	144	178
167	189	4
336	35	216
289	42	228
84	133	217
264	64	232
268	69	146
248	89	92
253	134	193
340	72	225
308	77	220
220	153	0
278	43	126
239	161	94
131	110	179
171	189	11
268	138	3
250	160	25
346	43	230
56	90	218
288	82	178
232	108	135
153	136	96
294	139	0
133	132	189
336	75	238
304	66	207
212	87	99
319	50	158
124	175	7
76	106	174
145	173	15
245	152	154
316	112	169
244	139	226
285	120	188
182	85	103
329	18	189
293	83	173
353	100	48
295	98	222
236	53	223
139	152	107
333	127	182
133	168	0
272	136	118
44	123	194
265	124	203
257	138	215
194	86	157
23	109	201
309	108	222
133	136	136
252	176	17
178	179	60
174	137	207
260	61	148
203	134	57
124	140	177
160	97	223
270	46	127
180	112	0
288	75	216
224	124	66
254	117	154
178	134	218
233	69	201
72	108	174
117	141	165
181	174	22
130	139	152
183	94	59
346	97	182
261	85	208
282	41	226
213	82	56
296	77	208
321	62	199
77	140	85
52	126	173
170	178	151
280	97	176
301	95	217
135	138	194
215	121	143
241	76	69
276	114	204
248	62	217
284	106	64
54	133	64
347	68	232
244	168	31
229	124	204
249	167	97
326	90	185
183	179	53
119	165	16
291	144	0
332	136	187
193	108	224
131	146	1
290	98	216
176	192	0
162	146	4
254	170	48
282	94	165
246	139	194
315	42	167
141	123	222
150	136	96
231	62	205
260	93	230
196	184	88
251	108	71
156	152	105
311	101	221
55	116	181
131	175	11
192	86	164
233	59	216
350	83	229
329	16	154
276	115	203
214	119	229
308	83	215
279	101	181
356	130	25
106	117	148
230	148	227
248	53	221
307	131	237
39	108	197
188	109	193
143	111	187
311	81	216
45	113	182
358	96	117
176	143	0
339	108	190
72	136	93
206	66	204
31	123	179
221	129	71
23	121	185
235	69	201
336	73	238
210	91	101
239	51	224
92	106	233
288	51	152
249	90	88
201	195	2
224	70	201
233	81	69
329	42	201
350	57	224
309	110	224
17	126	182
96	126	198
113	132	127
230	100	190
86	106	235
129	153	106
212	83	54
248	134	198
306	129	192
182	187	30
177	172	26
316	147	0
164	163	164
355	132	30
340	125	30
286	44	136
232	63	202
348	66	0
183	114	0
196	104	227
19	137	179
342	77	224
47	112	183
275	131	5
317	96	224
310	145	51
27	107	200
234	76	67
22	137	185
40	90	18
219	100	10
157	183	26
302	61	211
238	68	198
53	113	182
144	165	218
112	149	85
287	107	179
323	105	62
216	76	57
290	91	0
14	127	178
252	44	200
232	143	205
213	53	187
287	52	153
366	126	29
250	100	178
164	124	227
201	128	86
203	86	117
17	121	187
241	87	90
245	91	205
346	136	55
277	67	143
263	150	13
190	184	87
330	13	146
325	69	236
315	97	224
26	116	192
111	140	38
251	60	200
343	78	227
316	67	201
250	68	75
111	159	75
36	113	195
149	184	0
47	111	183
319	144	51
326	146	0
361	107	106
312	116	200
206	107	12
155	114	133
247	117	194
286	79	201
287	121	188
215	104	11
350	53	101
318	59	195
329	58	236
71	113	236
239	66	198
42	138	171
234	106	190
303	58	206
167	163	8
160	159	160
328	43	201
154	166	232
350	71	232
177	78	186
86	116	124
244	137	0
232	132	228
171	184	26
47	146	168
265	65	233
109	134	24
317	132	186
345	48	154
223	122	205
80	86	169
341	45	226
336	139	49
272	42	224
44	111	74
349	66	232
332	14	186
221	71	201
31	115	194
239	50	72
303	80	214
186	129	24
123	119	81
290	38	226
137	131	120
328	139	44
278	58	220
305	49	212
68	88	223
207	148	57
290	70	212
262	163	1
94	121	237
262	69	15
327	101	229
329	9	132
143	117	182
49	101	204
107	137	90
188	176	23
244	62	219
259	111	76
178	97	59
321	119	207
202	53	148
295	128	217
340	81	225
207	123	122
89	144	94
63	145	87
169	143	3
71	92	218
179	190	4
143	168	235
255	101	226
79	128	197
225	57	79
362	129	44
206	143	58
242	152	142
136	110	214
132	107	178
321	109	182
253	132	198
143	182	0
287	116	202
338	107	188
121	148	220
195	137	0
197	126	86
347	141	43
119	171	2
315	85	131
254	69	10
335	118	194
124	143	209
265	157	0
334	11	152
265	47	152
213	63	194
14	137	44
177	183	138
134	160	216
186	118	24
143	125	162
353	57	101
95	131	188
33	118	205
199	143	56
212	93	237
256	122	149
322	60	196
342	82	229
248	143	192
238	136	231
350	114	93
228	72	208
332	18	189
232	150	133
214	107	62
240	154	95
238	77	65
187	189	20
198	71	157
159	147	4
202	86	118
264	75	139
77	119	173
130	175	11
321	65	197
210	72	194
258	135	215
90	90	154
107	157	79
225	65	204
134	153	93
140	112	159
263	147	12
129	169	4
311	67	216
246	162	97
346	56	226
85	122	239
358	105	185
154	135	96
194	82	173
224	80	66
44	96	16
174	140	0
301	145	0
329	44	202
102	119	135
344	29	207
196	130	24
328	143	10
340	98	187
272	43	131
330	71	237
214	142	59
271	151	0
281	97	164
254	100	227
55	113	9
258	160	106
322	35	192
202	140	58
221	113	181
313	46	167
315	145	0
256	104	228
189	91	149
357	114	86
221	100	11
168	164	116
256	52	180
121	169	2
157	98	229
335	52	144
293	146	0
147	169	162
92	99	151
306	47	61
143	161	236
117	139	165
138	144	38
268	115	169
167	113	178
14	133	46
309	92	182
200	59	154
63	112	55
38	113	195
353	47	116
50	86	49
309	123	168
315	78	220
318	147	0
238	102	206
89	95	226
142	164	234
252	151	166
39	122	174
149	112	135
281	67	206
185	65	191
178	113	172
352	126	121
291	61	214
125	131	92
336	125	188
300	134	0
275	115	201
360	102	108
238	93	201
64	126	194
217	134	221
28	136	192
155	98	227
265	63	135
73	122	1
60	97	204
135	175	6
79	143	200
304	116	167
57	94	219
93	97	152
215	122	208
243	162	94
249	82	199
230	50	218
164	118	227
146	121	144
99	129	234
133	143	1
325	128	225
294	119	104
333	85	30
261	75	204
227	147	0
243	66	155
143	115	162
307	71	223
148	152	173
198	92	102
247	164	98
317	98	225
35	127	207
344	59	0
54	141	65
326	143	10
78	108	177
282	85	173
305	110	225
247	172	20
174	118	184
332	84	190
247	147	225
328	112	121
238	99	203
238	157	81
216	111	179
243	117	228
209	85	140
204	90	104
79	133	217
94	107	233
233	114	132
217	151	0
93	131	188
132	153	150
45	114	176
259	137	176
151	105	187
142	105	185
79	83	206
324	31	186
94	147	86
173	99	229
224	117	221
342	67	231
227	49	78
321	92	185
95	143	92
285	74	205
259	133	200
192	113	185
80	126	206
155	148	111
154	144	188
258	62	116
120	126	68
233	99	192
356	52	116
218	91	213
286	78	172
308	61	126
254	109	209
218	56	186
220	130	71
266	56	158
198	121	233
46	125	190
346	63	232
72	135	96
344	95	193
143	159	221
333	120	196
192	147	0
138	166	1
18	135	176
70	122	0
285	142	0
169	99	99
197	144	0
342	100	185
310	77	221
62	91	222
96	147	93
290	95	174
258	81	209
148	102	190
289	109	183
343	90	199
338	134	16
358	131	23
117	134	21
147	155	223
111	144	86
216	130	71
88	138	106
340	77	224
196	73	188
44	129	202
108	134	25
261	46	198
283	115	205
95	137	102
175	169	32
134	163	121
89	136	119
195	141	56
358	107	171
227	123	204
62	94	133
358	143	38
301	131	134
205	88	99
101	122	194
189	176	14
152	109	135
151	154	125
48	124	195
168	98	179
257	117	165
299	95	215
250	66	75
339	67	228
267	79	119
286	72	197
324	30	186
83	121	239
137	129	119
273	135	144
80	109	177
223	68	200
22	119	193
124	118	216
332	92	225
274	141	1
332	98	184
188	96	57
94	106	229
337	99	188
246	82	186
333	40	205
273	152	0
237	109	201
232	94	188
150	164	221
268	94	125
186	101	56
34	143	178
94	99	153
327	24	154
198	59	154
298	100	220
114	141	141
240	156	103
211	110	10
322	82	207
158	150	107
220	131	70
260	71	230
146	170	162
267	47	82
247	105	204
250	123	201
344	33	221
201	132	61
178	83	110
285	83	177
268	142	3
299	53	112
23	114	190
164	167	232
132	135	136
157	171	209
174	187	27
258	129	198
313	92	184
251	173	31
286	97	171
149	171	163
260	123	27
332	118	197
281	122	188
355	142	51
141	132	235
35	93	18
124	151	0
203	117	212
148	120	150
240	138	230
90	92	225
154	174	193
91	97	151
86	124	237
319	55	159
44	117	181
352	70	232
297	84	174
189	112	192
351	115	176
108	155	81
206	101	231
253	144	115
59	139	67
120	115	81
183	132	166
184	99	56
317	113	205
201	134	60
264	116	169
286	53	152
156	86	234
187	102	56
260	66	226
296	73	214
61	112	9
280	85	36
213	78	61
188	135	213
277	116	200
102	103	150
88	108	233
206	105	68
192	118	210
52	91	215
126	143	164
274	88	119
311	147	0
226	84	65
237	69	156
20	114	190
215	145	57
281	96	176
166	189	3
272	91	118
228	140	170
107	106	114
200	95	95
205	103	68
130	126	119
252	107	207
343	23	180
359	107	106
44	91	16
79	123	206
149	129	203
34	144	178
227	74	142
202	56	148
335	72	238
151	101	223
16	140	44
81	85	215
339	131	128
328	87	223
55	107	182
148	184	0
361	86	189
279	129	0
137	113	184
186	120	24
210	142	65
330	22	191
267	82	130
333	59	0
159	166	154
162	179	87
250	130	199
190	120	25
92	138	118
104	119	136
275	97	177
219	122	206
275	63	150
243	138	228
284	108	179
194	179	52
270	162	0
171	144	0
309	56	108
264	105	231
52	124	149
315	63	195
275	50	156
100	148	89
202	133	66
347	126	26
191	92	143
350	91	209
252	52	197
81	128	207
273	137	116
262	76	203
100	128	49
340	37	218
170	173	154
249	88	91
183	122	52
251	142	193
249	92	201
157	188	4
242	61	219
257	88	203
310	110	224
89	127	240
161	132	81
142	172	16
274	159	0
292	99	216
81	94	195
249	123	174
308	35	130
206	141	57
318	65	201
269	53	216
163	176	94
173	183	79
263	70	227
238	74	66
209	119	231
136	157	235
69	118	174
212	109	13
229	148	0
159	102	179
358	126	35
317	47	185
282	39	226
42	148	167
356	51	116
125	161	0
60	111	191
347	131	134
276	127	227
45	111	177
334	115	228
337	62	227
107	123	146
135	117	182
137	137	196
236	152	131
360	111	96
245	68	75
310	41	146
200	190	55
309	40	144
47	143	170
104	136	105
156	165	120
272	114	198
130	160	121
326	124	197
51	116	184
291	126	218
187	130	3
179	102	58
274	63	146
240	133	0
37	98	171
313	71	0
153	166	221
158	176	50
247	112	138
148	127	183
121	170	4
196	109	223
346	50	169
84	135	107
122	117	81
197	79	174
311	45	145
84	108	237
91	98	222
268	51	151
254	146	227
264	145	13
232	147	228
46	142	170
193	104	7
284	116	205
209	117	230
96	135	191
159	134	95
179	100	60
242	104	206
42	95	154
164	135	196
104	154	86
333	136	187
301	78	217
327	145	0
347	49	152
331	101	189
345	109	174
345	37	224
138	140	3
99	128	213
76	133	217
227	114	132
312	63	198
137	147	3
64	90	221
296	60	217
51	110	78
324	89	185
335	57	237
181	170	5
66	106	125
354	132	25
210	85	100
260	158	108
302	51	70
264	51	220
307	101	220
180	134	216
302	57	215
295	82	170
257	72	198
325	125	195
58	108	157
326	140	13
309	147	0
182	189	20
33	110	198
333	121	195
271	159	0
88	124	140
314	47	168
243	101	205
322	80	127
64	87	224
324	136	40
164	111	223
128	139	164
173	172	61
220	147	0
306	145	0
122	131	13
173	114	95
308	86	210
218	82	50
352	84	228
340	67	0
335	128	139
319	140	86
13	131	46
191	91	146
138	116	183
245	162	97
283	78	203
90	94	224
207	55	180
112	126	144
146	181	0
171	149	0
252	136	198
287	145	0
158	168	232
348	111	180
201	144	0
78	119	170
251	174	28
157	122	224
129	133	72
251	140	197
270	135	116
250	104	204
307	108	228
204	112	10
45	149	105
250	138	198
191	78	191
255	94	201
60	114	192
62	131	218
158	187	10
190	67	192
285	81	174
221	90	237
321	130	103
257	162	41
56	91	223
347	80	234
185	183	64
93	138	110
160	179	94
180	87	66
216	122	141
159	118	177
50	128	213
323	144	0
163	171	168
192	60	152
274	83	85
93	129	213
250	173	30
53	117	183
309	90	208
300	107	222
333	53	234
268	58	128
149	107	158
350	88	186
55	126	152
209	131	67
271	88	125
267	53	216
78	81	136
228	63	207
178	178	70
97	138	113
297	68	214
120	132	13
153	95	230
342	138	42
140	110	189
70	123	9
186	99	54
30	134	165
294	68	217
181	123	193
199	102	11
224	54	214
267	137	119
205	53	151
324	29	153
218	133	229
33	115	175
187	105	55
218	148	0
179	91	63
33	129	206
211	79	59
171	129	217
21	123	189
82	133	218
199	83	157
136	108	180
86	88	229
182	63	189
304	73	220
356	116	85
319	84	127
193	60	151
245	111	143
338	35	217
331	45	201
277	91	58
124	148	178
88	89	229
258	130	142
160	162	189
187	184	55
39	124	193
322	127	139
275	114	199
337	22	206
339	50	167
229	51	217
292	96	217
39	119	206
298	87	170
54	102	78
186	124	24
240	79	71
246	50	223
127	142	164
76	109	175
171	142	2
359	100	113
341	50	216
180	99	55
27	110	201
27	109	189
202	109	66
292	46	128
134	120	188
206	53	148
338	15	169
281	46	124
187	66	190
87	130	109
257	147	167
296	127	217
279	45	125
231	77	65
41	144	169
14	141	44
316	143	86
229	64	207
126	154	159
289	116	202
142	114	215
283	126	227
290	43	228
230	132	225
339	58	158
290	131	202
175	123	235
317	51	147
259	93	232
64	113	124
264	47	153
257	171	29
176	171	43
295	71	215
162	96	231
326	75	234
336	45	223
50	130	50
243	96	204
290	61	213
317	140	84
353	104	173
297	115	189
160	88	234
265	119	166
241	97	203
343	62	232
228	148	0
38	93	18
254	163	51
99	106	163
54	120	179
190	82	170
141	174	13
162	188	13
204	86	126
267	44	107
194	182	89
208	147	58
252	67	70
340	97	187
187	140	0
189	131	3
312	69	216
130	171	5
269	111	111
104	115	203
194	107	224
130	125	116
185	182	43
99	131	234
125	149	152
245	143	192
254	140	197
345	32	171
288	83	179
318	116	206
160	181	88
127	134	1
281	64	203
70	110	173
261	98	235
243	151	165
266	58	130
210	105	65
252	169	36
238	143	210
225	74	142
231	96	190
25	140	176
122	169	5
223	54	215
152	125	202
225	70	202
132	137	1
304	132	30
207	197	2
257	121	148
337	147	1
217	65	197
18	125	183
167	140	83
346	86	201
68	142	96
310	144	78
267	71	224
337	21	207
316	86	130
304	70	154
182	168	1
331	66	239
204	122	124
204	131	66
194	139	0
158	107	169
298	138	0
158	134	96
124	170	9
131	116	188
338	14	169
36	102	195
201	80	167
288	139	0
290	85	179
255	52	204
341	119	224
327	23	157
301	118	166
225	58	214
265	138	118
154	91	229
53	98	205
69	145	86
133	178	11
206	96	4
119	128	125
220	135	228
310	118	214
296	57	213
329	38	202
138	175	2
279	55	220
106	159	63
207	56	182
308	99	217
253	128	142
337	91	29
288	134	202
205	112	147
166	163	110
81	92	227
276	46	125
325	26	151
284	73	210
281	144	0
74	144	89
300	144	0
315	89	186
186	128	24
198	96	91
156	157	115
176	84	203
292	79	176
160	93	229
70	111	235
180	128	231
66	121	171
156	182	52
81	113	175
37	93	20
85	97	224
153	186	7
348	76	230
99	109	162
260	49	196
312	112	229
339	43	227
161	163	189
280	40	224
194	59	147
298	139	0
273	139	4
175	181	139
335	42	223
250	70	69
333	132	35
221	143	1
77	133	217
220	88	237
98	129	214
207	64	231
263	101	233
132	177	11
241	50	223
321	41	208
214	82	51
362	118	56
78	140	204
249	131	119
343	99	184
341	58	224
236	162	17
169	91	104
54	140	65
248	61	217
247	70	67
280	109	0
298	77	167
126	146	152
161	106	218
339	77	221
247	80	26
243	156	99
181	62	188
64	125	192
287	146	0
106	107	163
14	129	176
245	137	198
210	75	139
259	96	232
339	57	159
215	85	53
290	55	204
155	180	27
312	80	221
322	108	145
345	115	217
91	128	213
169	103	185
155	183	10
137	103	180
336	90	193
291	44	224
321	118	206
153	178	158
307	75	223
64	143	92
218	141	0
298	127	217
338	117	229
346	24	165
266	82	131
102	127	198
251	67	74
166	126	227
168	113	131
251	156	111
241	83	69
228	67	47
162	158	115
288	46	124
308	79	220
242	90	203
260	105	233
232	134	227
225	149	0
127	140	164
327	35	194
43	137	180
14	139	44
325	23	153
98	143	96
314	42	167
271	140	0
154	100	225
275	79	209
106	147	89
88	130	212
335	64	224
321	73	200
263	118	168
60	123	53
322	103	229
310	74	219
48	102	204
279	119	201
303	71	211
284	144	0
344	19	177
238	147	215
289	84	171
176	96	62
202	90	105
150	122	160
180	132	216
253	44	200
337	111	191
323	120	207
237	139	230
276	142	0
287	132	142
51	102	204
100	131	214
295	141	0
272	137	116
314	119	138
258	101	232
267	136	143
135	136	120
65	143	93
301	133	0
80	107	175
236	151	134
185	82	163
201	197	2
170	117	195
342	84	200
326	88	185
223	75	56
240	81	68
193	96	95
240	109	204
294	116	104
337	106	190
313	142	86
36	97	167
230	83	67
308	105	226
190	135	212
276	43	131
344	71	231
32	133	179
244	102	207
124	128	71
25	132	192
339	42	226
215	140	59
212	67	195
273	115	200
270	72	205
47	136	70
86	111	171
351	70	229
169	181	87
311	53	143
337	53	237
143	145	1
87	103	171
211	87	100
234	101	190
146	152	173
46	123	193
274	143	1
283	76	205
345	60	229
253	110	209
235	101	201
292	56	211
259	125	13
229	130	226
157	95	230
258	128	198
106	150	87
288	45	127
328	131	181
220	117	226
210	124	63
266	80	212
154	112	137
37	112	195
21	133	181
286	70	210
265	102	233
290	65	216
135	180	4
309	117	210
320	83	65
139	160	234
21	108	201
184	88	152
304	130	237
318	36	190
40	101	192
217	125	70
73	146	88
237	82	67
279	46	124
255	161	25
343	113	178
162	93	229
312	83	215
208	197	2
177	112	177
234	71	64
139	153	235
339	71	239
69	106	173
45	148	167
169	98	220
159	107	170
311	79	222
65	105	229
256	137	215
274	44	128
149	118	187
74	102	191
176	78	185
344	20	176
335	40	219
248	115	194
59	91	217
248	167	94
191	135	212
196	94	139
194	115	216
71	93	221
241	116	230
114	142	141
353	79	212
156	83	234
69	90	137
262	92	162
170	102	184
79	110	237
285	109	42
240	59	218
181	134	216
235	130	224
235	63	202
222	82	53
155	178	189
42	131	201
359	118	73
347	46	226
258	100	233
33	109	198
135	142	1
322	90	186
275	107	111
166	179	87
120	167	2
85	101	193
252	126	142
27	128	171
127	156	120
283	87	179
183	67	191
246	137	200
214	140	60
208	115	212
280	54	218
225	81	64
338	88	192
272	127	229
334	97	227
275	132	165
210	71	193
275	85	121
318	148	0
363	120	51
327	76	234
242	54	223
361	117	49
179	168	6
255	171	31
273	107	111
267	74	143
261	157	98
173	145	0
342	79	225
359	138	36
277	74	216
282	105	181
48	109	93
328	76	114
284	75	0
212	103	10
331	132	180
355	84	188
115	127	143
151	125	202
317	143	79
316	111	186
316	109	187
343	40	228
216	108	64
301	42	118
140	106	186
296	118	218
129	178	5
328	75	114
264	133	165
201	127	86
200	116	216
284	68	201
186	131	143
31	103	191
222	60	230
272	146	0
349	98	184
161	159	161
92	118	140
104	135	100
287	77	200
203	95	4
226	74	142
327	105	228
327	96	199
340	44	226
193	191	16
199	57	149
106	146	92
262	117	167
39	144	169
321	40	209
29	133	167
320	143	51
250	60	198
170	160	106
339	40	219
208	81	130
34	128	206
259	159	106
230	125	199
277	70	210
134	149	48
239	149	215
78	145	89
129	112	122
122	125	117
296	40	226
167	126	226
333	41	204
279	140	0
165	104	184
129	113	121
266	104	232
149	132	203
249	85	199
44	118	1
239	145	213
289	90	177
171	105	186
295	63	216
284	52	152
153	103	173
196	75	189
336	46	222
239	120	219
209	140	60
312	149	0
47	96	16
317	123	219
238	62	217
320	64	200
155	128	238
51	100	205
250	161	46
235	134	225
250	80	203
201	92	139
107	130	230
243	71	74
201	111	66
240	114	141
258	169	30
133	162	115
315	118	138
156	145	189
287	59	209
48	126	173
309	113	188
285	88	179
177	84	203
206	77	138
93	146	88
58	128	216
178	74	184
166	100	221
115	122	142
256	162	49
299	43	116
61	86	224
276	132	165
321	63	199
184	121	24
304	137	0
182	133	215
173	186	32
344	93	29
258	90	204
204	195	2
289	111	185
42	91	17
325	133	41
355	137	35
272	82	126
130	104	210
330	135	187
181	108	4
317	133	81
319	128	158
86	129	213
37	106	190
253	156	112
221	118	226
273	97	142
188	66	189
246	117	194
135	139	194
332	86	190
167	158	108
80	134	218
303	43	115
351	77	225
330	116	193
62	125	9
253	138	196
252	111	209
290	93	177
164	165	189
263	66	231
178	184	72
308	131	238
245	145	186
212	77	93
241	149	167
157	161	189
190	86	161
175	164	1
183	78	168
193	176	9
333	54	236
105	145	85
314	80	219
168	167	36
171	168	50
314	124	220
235	120	231
167	174	150
213	135	67
256	111	208
169	150	0
60	141	85
299	99	222
211	102	65
301	86	164
310	34	142
90	123	240
272	71	104
342	46	155
109	110	211
246	125	178
140	171	1
286	136	0
289	59	83
103	145	93
192	126	86
85	119	239
349	45	224
282	147	0
50	127	212
204	73	196
181	101	55
54	89	220
212	86	50
151	161	125
347	27	166
46	141	171
55	104	78
107	145	90
197	106	226
350	139	43
173	117	192
117	142	164
115	131	0
72	145	89
345	35	223
110	148	87
193	145	0
249	138	0
88	139	104
283	95	27
244	162	97
227	89	205
111	126	144
265	130	228
321	58	114
318	91	187
284	142	0
332	127	191
69	143	85
224	135	228
181	173	18
344	26	163
348	138	45
248	54	222
174	117	184
122	156	121
229	84	68
308	104	222
323	80	127
348	106	175
127	160	5
139	165	0
299	111	226
199	105	228
158	132	238
328	133	187
350	130	27
192	178	27
252	161	41
271	117	191
20	131	182
124	121	81
287	112	182
196	86	150
275	101	138
224	77	49
45	133	50
279	61	212
46	90	71
56	137	65
43	145	168
138	171	0
178	82	184
213	102	85
251	65	155
263	116	168
237	105	205
203	75	138
266	146	1
85	125	240
238	164	12
201	190	34
160	133	85
147	134	137
178	107	44
61	117	88
304	94	219
254	137	114
327	28	188
341	56	159
93	89	153
29	118	188
344	137	53
273	124	0
37	131	202
310	64	198
226	139	219
251	92	184
121	115	79
361	105	92
241	167	21
196	59	152
323	123	193
326	42	199
275	65	153
254	154	124
71	125	97
175	136	0
175	125	235
173	112	96
267	92	104
292	139	0
343	108	174
39	129	195
181	82	103
149	169	218
324	43	200
294	40	226
175	84	134
340	116	225
213	52	187
342	92	198
69	109	234
197	184	88
250	79	203
107	111	163
54	104	17
153	94	229
159	106	49
199	116	215
32	109	197
326	37	179
321	49	188
316	58	195
343	142	46
239	150	152
310	137	2
127	137	152
322	91	186
313	106	226
113	138	138
321	30	156
353	128	132
214	125	71
251	88	186
87	146	91
349	42	226
216	109	63
247	63	217
[truncated: 29,884 more rows]
