# Supplementary material for: Forecasting effects of transport infrastructure on endangered tigers: a tool for conservation planning
Source: PeerJ. 2022 May 17;10:e13472. doi: 10.7717/peerj.13472 (PMC9121866; doi:10.7717/peerj.13472)
Supplement: Supplemental Information 1 — All data on tiger populations and occupancies across all scenarios and the R code used to produce all results, tables, and figures. [file peerj-10-13472-s001.zip › data_folder_peerj/occupancies/resultsdepleteoriginaltrue1778787971.csv]

285	46	97
317	112	191
314	84	156
286	80	152
342	143	7
198	74	121
340	65	141
39	89	157
176	167	11
252	99	225
28	116	172
34	123	179
230	109	132
250	70	23
201	114	224
18	125	78
87	139	114
211	63	199
294	45	98
245	62	174
266	44	160
172	164	34
78	106	193
224	148	0
57	113	198
80	111	216
15	135	72
347	134	11
178	174	11
321	97	225
164	170	193
133	171	8
272	129	237
98	103	191
137	128	114
160	150	37
168	127	233
207	57	193
227	65	99
278	122	184
245	108	229
342	108	154
65	132	197
274	144	18
160	97	191
180	139	23
323	75	143
337	15	0
193	138	0
278	114	165
35	118	139
34	127	184
185	126	0
169	166	37
277	80	211
93	90	190
175	190	4
144	116	176
209	147	16
27	135	144
355	99	149
127	124	175
171	164	34
330	100	139
335	88	17
325	87	141
166	163	34
231	112	104
303	122	118
72	86	229
91	124	230
41	114	144
172	95	80
171	132	237
229	121	106
184	74	217
329	118	211
348	43	208
110	128	225
308	36	27
83	145	75
232	80	0
135	146	98
146	141	50
336	103	93
166	88	223
133	114	144
216	116	219
243	133	97
99	139	118
328	108	84
19	111	43
294	86	167
265	138	31
183	122	23
297	125	133
330	42	16
218	84	107
88	136	125
140	122	142
253	156	123
302	60	129
236	63	83
58	106	209
34	136	170
266	163	0
324	21	0
296	92	109
342	102	156
86	103	209
182	123	23
51	95	220
76	96	202
254	82	192
253	44	220
93	89	197
341	109	54
152	149	97
12	134	67
291	98	113
96	146	70
181	63	209
279	47	59
100	149	13
204	68	193
347	97	139
350	98	144
143	167	104
223	59	143
192	108	192
306	92	112
278	104	79
295	66	97
172	140	36
98	112	175
219	96	136
29	127	153
203	131	129
55	93	224
255	142	184
248	85	192
225	128	141
194	190	10
250	155	62
126	146	207
309	58	197
54	133	191
36	90	159
353	119	55
266	84	218
48	106	206
210	135	183
35	144	105
258	125	203
196	114	226
184	78	70
269	87	216
37	126	184
157	123	221
303	77	159
248	94	226
24	108	175
207	101	168
312	83	158
82	111	215
147	142	41
132	118	112
182	135	231
272	118	200
362	116	129
195	59	131
333	100	135
166	98	216
235	82	1
326	129	213
328	61	51
312	63	202
282	136	19
148	170	184
58	111	207
38	98	130
266	136	31
281	146	18
74	112	226
331	140	124
280	138	18
351	111	174
135	102	144
224	61	140
331	68	20
81	124	73
35	91	158
208	102	136
53	104	195
294	100	115
129	169	9
39	109	134
191	112	226
48	104	206
214	110	166
153	149	94
195	118	170
182	65	212
185	146	0
303	113	200
347	83	137
339	72	140
272	117	71
30	104	128
308	120	200
192	190	14
120	134	178
272	44	159
284	121	227
202	196	2
347	95	139
140	104	150
148	119	176
267	77	0
258	110	227
338	34	226
184	133	23
219	83	108
339	104	154
166	183	134
303	112	175
226	92	71
34	90	157
201	139	0
252	163	6
153	136	66
270	62	187
305	42	69
293	101	114
284	61	170
339	27	231
330	141	0
177	85	71
256	67	197
306	38	128
359	117	129
183	115	46
330	72	18
288	96	107
57	124	153
306	117	199
291	79	131
160	165	26
304	69	189
254	157	35
152	104	141
134	149	141
90	141	119
178	88	69
183	113	175
311	37	0
319	56	208
353	108	172
203	103	168
245	106	230
266	112	222
51	134	200
206	85	117
341	141	6
49	90	219
323	91	141
255	108	229
196	124	130
245	159	6
346	114	191
188	191	6
339	35	227
220	102	119
274	81	208
145	108	143
251	61	163
32	105	132
269	133	31
261	144	101
211	108	223
177	75	212
87	102	196
70	105	127
164	158	40
205	76	82
60	92	223
44	122	131
294	71	179
218	105	119
285	146	18
206	109	137
18	135	72
301	63	196
154	148	96
270	55	220
110	157	41
354	78	19
269	146	18
333	82	135
362	109	0
102	109	178
247	133	161
206	123	85
134	156	232
227	56	97
227	72	191
32	106	132
91	117	191
153	169	210
260	57	240
218	96	140
324	114	239
140	154	223
349	59	0
74	103	192
72	115	225
242	142	123
261	62	193
57	138	194
262	95	164
183	111	175
311	73	166
342	28	229
223	142	201
90	117	180
289	136	18
308	82	165
293	71	46
43	146	105
249	81	1
308	75	163
309	111	55
178	115	0
251	59	215
261	51	218
184	189	13
190	180	153
256	152	105
102	139	115
196	76	235
257	168	0
72	87	229
79	126	229
330	65	25
95	147	13
234	118	107
296	134	79
259	77	190
66	137	201
251	85	182
308	118	199
152	108	173
187	116	176
165	172	193
162	92	225
183	116	46
251	107	231
353	128	50
139	170	29
124	117	167
314	34	16
255	45	220
240	77	0
293	58	160
352	104	141
258	154	38
328	77	134
281	45	129
270	109	178
316	133	97
166	168	56
150	109	145
196	89	111
244	139	214
301	53	97
49	112	175
330	83	137
220	54	142
260	113	199
155	175	207
285	60	176
231	151	0
183	98	35
331	138	0
247	110	230
256	57	120
250	145	220
180	75	215
229	65	101
248	56	217
305	94	116
300	119	87
185	63	211
203	89	113
194	144	0
79	92	205
327	97	143
181	185	12
313	109	18
321	39	223
312	143	3
317	130	32
254	144	171
337	34	227
208	141	16
131	159	60
98	124	232
235	71	0
230	145	203
204	148	0
304	53	189
198	64	238
42	138	127
349	100	139
294	103	115
175	124	73
153	147	37
135	115	169
339	29	231
251	65	88
233	122	106
155	83	225
296	144	18
336	69	137
37	120	180
295	38	231
174	124	72
315	117	179
334	38	201
205	136	0
278	111	91
229	97	216
276	61	224
34	126	184
332	88	17
161	123	218
268	108	156
173	170	13
300	76	191
181	90	67
236	62	176
352	86	139
278	72	210
265	136	31
266	139	31
184	96	61
143	135	50
280	66	181
176	87	69
41	102	132
296	128	201
317	125	239
103	111	178
112	119	135
65	106	203
150	171	178
250	169	6
293	130	18
100	114	181
238	158	6
327	95	144
171	117	0
248	149	158
357	106	151
88	96	222
247	93	226
158	86	225
324	56	200
130	105	145
170	120	177
293	103	153
135	145	100
345	28	229
183	91	66
187	134	23
141	169	37
339	19	233
253	117	202
250	82	193
87	140	114
302	53	154
360	128	11
349	74	142
77	130	201
319	115	240
316	93	88
174	186	144
248	120	175
349	109	175
145	124	86
223	61	32
337	86	87
50	109	209
322	55	204
240	54	213
182	125	42
274	45	0
228	92	170
158	123	221
346	112	183
159	146	40
125	139	217
113	122	135
39	114	142
184	112	176
211	116	218
215	76	82
114	140	37
34	117	142
230	105	130
206	136	0
61	142	67
174	190	5
137	162	104
141	156	223
158	113	169
89	125	18
48	146	105
135	161	104
287	121	228
314	73	162
316	96	85
358	104	138
305	40	129
220	68	186
30	123	154
309	130	195
283	128	148
117	150	211
238	108	134
228	114	105
163	174	113
261	133	204
230	92	216
223	72	191
295	132	78
155	119	204
261	96	233
350	59	0
359	139	7
35	95	160
215	72	199
199	82	115
366	125	7
237	147	64
177	169	11
155	148	93
206	87	116
49	143	95
276	151	18
282	129	98
276	144	18
127	153	201
202	58	189
291	82	169
307	119	0
233	126	73
337	27	231
308	121	213
58	120	121
356	84	141
181	106	35
217	132	185
328	51	60
219	63	185
95	141	112
78	136	200
254	133	143
140	112	171
23	132	81
125	138	217
194	188	14
86	87	215
248	168	7
361	106	19
168	115	82
341	60	140
265	118	231
153	125	210
219	97	134
201	115	226
143	155	195
338	33	228
133	149	112
230	61	99
172	161	34
312	98	49
299	68	196
317	64	204
225	142	202
211	55	102
233	88	168
103	136	59
276	95	97
259	144	131
340	39	225
212	141	16
225	152	0
360	107	19
337	124	216
135	119	142
320	118	237
267	111	225
80	109	215
183	82	68
330	45	205
65	120	36
253	84	190
190	175	13
322	87	141
56	137	191
300	61	192
98	142	114
208	71	192
166	111	83
29	117	43
297	39	131
358	87	146
320	30	16
177	184	183
348	37	89
195	113	227
163	182	164
113	157	41
329	61	159
187	90	61
107	157	41
205	59	197
90	101	209
93	123	229
283	82	113
115	143	41
254	131	148
327	43	202
144	180	3
212	146	16
173	162	9
27	127	153
213	84	111
156	138	48
299	124	121
350	106	162
294	46	99
226	63	99
235	146	151
185	99	60
144	132	181
297	130	77
250	100	228
322	103	221
179	90	66
103	135	118
251	163	7
70	129	228
216	85	108
353	65	142
205	85	118
34	97	164
336	101	71
43	138	127
277	129	207
346	98	135
349	92	0
216	139	16
226	74	82
75	129	193
233	145	123
208	64	194
170	144	35
335	125	217
351	72	143
337	17	223
255	151	44
295	70	195
198	86	115
151	151	101
91	111	159
240	79	0
283	50	152
73	119	191
173	186	138
270	140	31
160	127	219
330	30	221
314	44	144
166	92	222
319	73	164
294	69	96
151	165	199
208	110	133
219	59	229
121	115	79
339	46	208
89	119	185
343	141	12
317	63	205
56	140	187
191	85	115
101	142	113
129	170	4
210	73	82
175	118	23
238	87	213
141	154	102
240	114	105
325	98	143
239	140	190
89	99	210
247	119	175
288	128	18
227	54	143
276	41	228
187	66	215
180	89	67
296	59	124
321	58	203
348	108	174
300	72	0
321	146	0
275	42	159
326	105	212
217	120	159
235	63	175
290	91	20
252	47	220
329	116	209
135	148	109
313	50	207
358	101	141
292	135	86
227	78	82
319	91	145
17	123	80
360	91	149
276	87	117
323	65	165
114	128	144
223	106	75
312	132	121
159	129	220
206	62	197
131	138	105
268	63	189
340	17	233
156	110	176
290	82	131
10	134	67
220	87	71
262	146	6
245	74	0
272	99	166
229	69	82
291	89	151
145	119	169
207	135	95
139	177	6
328	55	49
235	137	103
301	44	53
237	104	230
259	66	196
22	129	81
134	138	105
52	104	194
213	68	198
93	104	208
336	38	198
301	84	160
19	140	75
272	135	31
277	66	113
137	154	234
216	107	120
317	136	66
321	127	214
333	29	223
142	112	143
290	75	176
267	104	162
359	118	129
284	50	150
338	107	94
149	120	71
320	97	224
203	78	118
150	177	153
166	164	36
319	137	2
186	89	63
217	54	142
225	64	97
137	124	167
327	89	142
355	138	11
297	52	108
247	121	175
113	120	134
105	128	230
144	174	136
242	115	202
34	120	183
251	150	132
248	66	83
133	168	38
349	136	19
275	72	189
128	163	49
246	93	227
307	71	168
32	108	133
64	128	133
240	146	157
244	84	15
68	122	36
87	121	58
277	144	18
223	67	94
245	98	229
207	61	198
337	147	2
313	129	23
57	133	211
312	34	16
213	71	198
328	60	193
265	58	219
19	110	174
185	175	13
324	89	142
342	55	135
310	79	158
201	93	111
342	62	143
127	168	37
316	76	80
165	103	200
202	73	82
233	123	71
323	114	238
82	125	18
109	110	167
291	139	18
199	130	0
349	93	142
328	29	91
201	97	109
332	124	215
92	95	190
246	85	193
331	18	167
234	157	0
245	158	6
153	160	46
211	148	16
284	63	172
191	117	225
92	124	230
37	110	138
337	109	103
29	112	173
262	84	120
292	108	116
73	92	131
314	130	237
155	142	49
267	81	219
181	84	69
225	82	0
132	104	202
55	92	223
232	84	0
208	86	115
259	94	237
344	91	135
103	112	178
41	141	111
84	89	212
169	108	201
196	88	113
167	143	38
244	143	151
244	142	152
250	46	220
164	153	34
272	143	18
114	125	138
139	103	199
282	110	91
321	98	226
186	81	122
172	127	72
365	125	10
298	50	152
255	70	0
313	77	153
160	149	33
253	56	215
127	118	168
183	102	104
282	112	151
86	140	116
179	168	10
325	60	168
230	67	101
34	134	170
288	127	18
323	53	166
274	149	18
44	131	75
180	124	45
259	126	203
175	183	184
311	147	0
358	140	11
96	100	188
35	105	124
260	68	197
20	114	157
280	62	115
175	164	11
340	49	206
357	95	148
58	104	206
167	187	0
180	120	42
268	48	160
198	88	113
314	40	16
279	115	166
204	147	0
229	140	193
140	103	199
195	139	0
236	149	156
160	118	33
286	39	229
175	86	220
284	67	176
72	127	229
111	158	40
196	188	14
198	120	172
281	105	95
256	103	227
72	120	51
44	100	135
47	120	137
252	50	220
329	114	208
285	103	95
253	119	204
238	55	171
102	134	117
171	110	200
61	139	69
363	120	129
339	78	136
226	120	131
148	171	146
253	153	127
351	54	0
312	42	16
132	143	190
143	143	105
131	178	11
28	137	142
173	126	72
161	101	179
141	143	110
206	133	183
268	115	227
238	69	91
111	140	14
107	159	41
248	52	219
110	115	164
103	141	110
330	18	167
28	132	142
275	52	210
318	30	16
275	68	0
212	118	154
349	121	80
18	108	44
21	140	73
224	67	95
266	151	18
98	126	232
19	135	74
177	191	138
242	89	226
208	69	190
87	119	207
159	183	139
231	155	0
339	61	140
340	73	141
265	74	217
261	132	0
314	118	203
290	138	18
106	119	135
306	75	163
276	94	159
252	110	230
253	152	43
240	112	104
234	141	33
126	128	237
80	99	116
287	42	158
246	132	160
334	133	98
179	106	35
287	145	18
99	142	114
335	116	189
78	107	71
223	148	0
260	157	99
318	148	0
229	59	98
169	112	84
246	96	228
350	136	20
52	88	219
269	50	205
87	144	113
310	109	58
265	87	167
288	65	178
186	105	104
208	123	86
101	150	13
265	132	236
111	159	40
315	131	237
318	99	79
333	91	138
192	79	121
118	124	171
154	147	41
37	138	90
354	113	0
135	112	202
241	59	172
256	87	137
328	15	0
334	130	131
253	120	204
269	136	31
286	136	84
336	107	102
54	105	209
91	115	203
271	131	237
330	124	217
341	116	191
224	96	216
98	136	123
319	82	138
115	152	43
308	135	0
255	86	158
212	92	134
265	59	125
161	186	133
201	69	82
165	129	231
204	145	16
220	77	82
223	109	166
268	76	217
258	61	193
268	127	181
188	76	217
92	133	125
176	119	23
322	135	66
160	155	31
186	125	90
245	136	196
143	140	103
174	141	29
167	171	172
343	42	205
235	160	0
218	145	16
105	138	61
286	40	228
189	59	130
190	134	0
216	125	75
220	146	16
263	156	0
338	21	233
141	167	182
274	111	117
235	52	78
326	46	202
67	140	195
351	76	0
77	143	186
38	136	55
322	143	0
81	133	201
251	148	84
157	144	46
326	17	0
300	92	113
338	137	6
364	122	8
317	39	144
76	117	213
185	76	72
230	130	75
180	171	12
93	131	235
79	127	229
256	168	0
236	66	103
270	131	237
353	141	10
315	103	219
256	45	220
318	68	168
339	53	0
39	127	227
169	114	80
253	61	213
208	80	117
151	103	84
327	78	18
260	126	137
60	97	202
341	130	99
225	53	143
270	149	18
105	126	133
266	53	210
186	143	0
144	131	180
189	93	60
250	73	1
328	140	1
273	84	213
184	143	0
145	156	182
49	116	176
173	134	237
237	71	88
267	127	31
226	109	75
131	108	202
34	119	180
176	78	211
251	141	188
53	99	201
229	151	0
241	108	134
221	138	0
327	66	132
246	140	144
274	78	217
258	122	203
314	135	0
261	149	106
327	36	144
159	149	35
53	100	202
262	165	0
253	65	163
150	145	96
226	80	0
260	133	144
58	89	224
292	46	58
245	85	193
310	49	57
77	145	71
275	56	219
131	133	156
342	19	89
213	65	199
246	119	175
92	134	128
198	137	0
254	151	44
157	107	171
14	132	71
275	81	211
236	70	89
283	53	156
278	56	224
324	52	154
344	47	210
193	70	122
168	130	234
120	168	14
138	151	142
173	145	29
222	81	82
95	122	150
275	106	158
255	63	164
283	72	120
315	133	97
354	103	0
162	176	181
175	83	208
358	139	8
326	38	223
327	126	215
271	120	202
343	137	19
322	136	0
47	119	121
310	75	167
249	92	181
319	68	126
38	142	110
215	68	199
320	55	205
205	137	0
183	110	57
202	132	225
294	37	231
293	118	228
153	90	219
37	133	6
335	25	231
333	54	36
46	92	160
299	90	107
215	148	0
256	91	235
343	54	0
338	53	12
139	149	141
140	113	174
187	106	104
132	114	144
321	50	225
312	89	135
283	90	110
343	26	0
126	158	54
196	180	15
353	96	148
106	121	223
210	122	86
325	96	142
233	60	173
268	74	218
161	98	90
86	126	230
44	118	122
267	56	201
334	51	138
361	123	129
343	128	57
39	119	181
104	152	12
262	89	166
311	47	74
68	125	132
307	136	0
247	54	218
228	130	237
91	116	194
334	82	138
93	113	172
47	94	159
270	81	217
114	137	215
298	117	234
341	25	89
36	141	91
315	123	239
310	83	162
171	142	36
272	80	215
299	40	131
215	53	141
156	141	50
313	67	125
312	92	36
194	107	193
94	138	124
310	98	115
262	103	233
112	144	40
76	130	235
249	138	5
145	170	167
106	132	130
247	131	144
45	101	135
346	136	20
69	133	237
242	155	60
342	126	137
153	110	177
294	138	18
325	24	16
179	122	63
73	125	215
326	109	226
263	83	141
260	145	129
102	110	178
332	66	22
236	116	107
359	108	148
43	121	100
261	107	225
122	141	26
15	133	70
85	140	116
268	119	232
237	139	191
70	118	128
215	144	16
146	123	109
110	151	40
152	116	80
136	123	166
184	183	168
161	90	224
231	153	0
161	150	37
164	179	144
30	139	67
333	61	16
343	117	191
126	170	7
162	138	51
116	140	218
308	102	117
229	133	236
133	178	11
50	108	208
139	136	139
350	112	183
250	172	6
263	150	67
342	107	7
283	124	85
177	179	196
326	144	0
280	123	185
322	69	139
52	134	199
173	174	173
322	58	163
24	119	156
202	198	2
29	114	168
73	121	216
172	162	33
132	126	57
19	116	152
71	87	229
157	109	171
276	74	210
173	107	201
346	101	135
167	154	29
186	145	0
179	188	8
72	97	219
305	81	166
318	29	16
276	107	94
78	137	200
262	91	167
260	120	232
198	78	235
248	105	134
220	71	193
333	133	99
326	81	135
176	121	48
214	85	110
356	94	149
124	134	217
352	71	142
355	95	147
292	77	170
313	75	151
338	115	190
21	116	26
103	104	165
243	155	60
144	179	3
197	181	14
87	130	119
55	90	231
342	81	135
271	57	222
30	106	126
225	54	143
304	107	123
361	96	149
252	162	6
125	136	217
163	111	81
148	158	182
310	80	163
263	138	98
251	128	204
314	114	180
322	84	138
147	106	151
198	85	114
290	39	228
93	143	108
350	67	144
194	62	132
214	70	199
242	81	1
328	81	132
330	12	0
324	105	217
296	107	59
359	123	2
265	128	206
74	138	198
242	65	91
158	88	225
60	119	155
153	132	197
301	70	196
140	156	223
93	107	229
61	115	198
304	59	152
290	135	84
187	100	105
188	174	13
166	159	32
315	127	239
198	126	129
254	105	229
249	101	226
135	162	181
334	46	202
151	113	143
90	130	234
273	122	182
259	130	204
190	69	237
284	71	171
180	118	23
350	66	142
328	63	23
251	167	27
159	172	208
128	143	190
84	109	208
214	71	199
246	97	229
77	136	199
66	90	174
316	134	66
216	143	16
317	62	201
143	107	152
322	57	207
237	98	228
285	141	18
341	67	141
136	147	108
263	48	160
85	130	199
104	108	176
294	63	141
350	55	115
80	97	205
118	168	13
163	186	1
61	143	9
83	95	221
203	82	119
127	176	10
358	106	152
299	125	120
125	118	168
212	111	76
261	85	162
159	160	38
214	75	82
296	127	202
331	128	214
191	186	14
277	64	183
280	68	160
170	122	200
265	126	0
277	119	200
138	109	114
342	52	206
312	109	226
303	85	159
167	122	194
328	103	75
235	109	133
237	50	212
158	116	170
124	172	12
244	92	226
137	143	114
254	101	226
340	91	137
153	112	177
151	86	223
123	169	14
243	54	216
188	71	218
147	165	189
335	54	36
354	139	19
111	145	12
313	134	0
161	169	0
31	131	151
154	98	184
340	45	206
332	38	200
346	38	225
38	114	139
115	126	140
120	133	210
326	112	85
298	85	185
55	131	166
276	85	208
202	84	118
156	116	139
74	142	190
254	111	229
242	160	29
239	58	178
74	139	197
187	185	12
185	71	220
317	126	213
94	116	172
38	105	133
203	106	159
359	112	129
101	124	230
159	170	190
62	97	129
185	59	212
322	113	234
319	66	167
293	86	118
320	63	164
321	76	142
94	136	123
104	118	197
230	143	203
353	104	143
288	97	107
78	128	229
298	100	122
225	120	130
328	58	194
305	104	122
307	116	200
221	107	165
308	128	48
221	92	164
66	94	224
152	106	175
66	140	187
19	130	77
45	119	139
184	89	64
239	164	0
204	61	196
364	118	129
314	96	148
299	123	121
329	20	169
341	134	76
68	92	223
304	114	201
325	140	2
144	100	135
324	101	134
27	107	170
335	20	223
268	67	194
204	77	118
74	135	200
92	127	233
131	151	206
140	150	134
78	86	222
194	100	71
343	23	233
22	126	81
327	63	134
348	118	187
50	116	175
210	136	183
129	135	156
161	170	190
313	33	16
311	44	55
43	128	226
300	69	194
320	107	229
236	137	103
270	44	159
189	185	153
204	99	168
57	93	227
333	103	93
137	175	4
281	77	87
349	126	52
208	98	168
150	96	181
278	60	224
115	137	215
347	55	136
333	114	208
183	128	0
168	175	113
70	86	229
290	70	184
348	134	18
175	166	11
327	59	156
131	162	54
243	60	176
262	43	225
266	148	31
300	62	196
339	23	233
323	121	213
276	105	158
211	124	88
46	106	160
93	134	68
227	50	18
316	32	16
262	121	233
237	122	114
207	111	134
230	72	82
183	61	211
173	177	196
335	68	135
55	144	101
164	99	90
347	33	221
247	160	6
246	70	0
98	111	176
248	74	1
182	174	12
350	115	129
320	39	171
164	89	224
298	63	179
348	132	13
38	110	137
218	139	16
190	66	234
326	80	136
175	140	31
135	108	170
133	155	234
323	26	16
318	111	231
229	146	203
333	97	138
263	66	194
99	124	232
88	95	221
87	101	199
293	94	111
305	126	118
106	112	177
309	84	162
272	68	190
170	124	200
261	139	67
64	93	144
337	38	200
330	37	197
23	126	96
340	82	134
48	140	95
269	108	178
313	106	227
234	110	103
284	102	95
261	112	222
246	141	151
233	59	173
306	146	0
134	119	143
236	139	111
27	122	24
319	34	94
166	123	231
146	121	116
110	143	15
339	86	80
210	110	133
161	114	169
20	136	76
102	126	231
206	125	84
346	134	11
352	110	173
188	139	0
36	94	160
99	128	235
339	49	207
347	68	144
152	179	143
151	141	44
198	190	8
233	117	106
95	102	202
160	101	181
100	141	59
87	98	191
266	157	8
252	126	204
246	89	226
285	54	220
193	191	7
216	104	119
181	102	61
227	144	202
32	124	164
241	60	177
181	146	23
57	117	170
271	135	31
218	89	112
293	45	55
224	97	217
177	178	197
14	135	69
292	87	150
186	142	0
214	103	123
277	76	212
257	161	6
218	82	108
140	143	111
276	82	210
108	127	225
34	142	95
135	141	112
312	69	165
67	96	142
195	58	130
281	51	154
206	94	110
192	136	22
247	111	230
348	93	140
23	133	79
228	90	72
354	100	147
296	72	194
331	14	78
162	134	39
193	180	14
314	78	168
145	112	153
255	81	191
353	91	0
41	146	105
339	117	190
39	93	159
260	117	232
260	160	32
140	159	232
170	182	175
269	131	237
174	89	220
159	187	0
245	121	174
323	111	233
288	45	128
129	110	143
21	111	175
260	62	195
318	117	229
324	41	200
269	127	182
306	43	69
301	56	117
310	121	182
315	86	78
255	68	197
242	72	85
130	109	144
84	125	18
241	142	61
320	35	96
55	110	208
266	140	31
276	49	133
105	147	11
98	116	179
155	181	137
325	30	92
37	144	94
35	114	133
337	114	24
171	178	188
350	75	142
251	74	1
267	95	163
264	127	205
193	181	154
101	133	134
311	40	16
202	61	122
303	49	57
338	126	143
180	132	231
141	152	138
251	83	193
332	133	95
188	60	130
253	132	143
208	124	82
283	115	227
103	107	176
78	87	202
204	142	16
276	62	223
99	119	153
309	114	203
272	134	31
154	115	80
347	102	158
84	146	71
353	120	49
330	110	91
222	74	82
39	125	225
268	64	192
46	130	227
320	28	0
259	163	0
330	125	216
220	134	185
321	106	217
229	113	104
37	135	179
161	131	211
301	78	188
230	102	228
301	126	120
278	98	97
116	142	14
215	59	232
349	113	184
191	110	190
285	108	153
33	99	164
286	76	155
68	91	229
224	142	202
306	60	57
280	44	157
256	172	0
354	119	129
155	143	47
260	58	0
42	141	126
256	156	99
258	127	204
310	42	145
51	124	121
345	50	150
302	70	195
264	146	0
204	67	192
242	88	226
36	113	136
46	115	175
192	192	11
314	119	178
96	110	175
18	121	82
191	135	23
227	128	75
56	138	190
261	90	166
143	132	181
238	155	60
342	18	233
186	138	0
182	182	182
237	74	82
255	65	196
248	131	133
74	106	207
200	106	193
154	175	207
241	55	216
189	183	153
67	105	202
282	134	87
22	131	78
184	138	0
274	146	18
227	105	170
357	140	18
148	183	1
202	119	172
247	161	6
121	126	109
136	113	201
214	90	111
331	72	18
140	131	181
331	37	0
162	119	172
274	145	18
158	150	37
172	98	201
258	150	43
202	81	118
335	97	134
258	101	226
323	97	225
315	135	1
152	177	149
60	103	207
75	94	226
77	116	217
54	110	209
328	64	134
103	123	230
235	61	176
108	134	59
346	125	81
279	105	95
197	186	147
331	112	70
218	142	16
219	129	86
243	128	189
242	54	216
250	108	231
145	99	135
304	126	120
341	62	142
185	96	61
154	154	51
47	132	77
53	115	173
62	129	133
295	120	227
105	104	166
191	67	238
244	115	202
38	113	139
333	122	219
86	117	213
125	171	5
233	65	67
342	61	139
180	173	12
176	177	198
195	100	71
267	142	31
196	71	122
314	85	155
232	72	82
341	126	139
356	78	135
238	61	178
69	126	201
233	135	235
197	128	0
259	169	0
286	61	171
217	83	108
235	111	133
260	121	232
196	133	23
321	102	219
137	180	10
[truncated: 29,884 more rows]
