# Supplementary material for: Forecasting effects of transport infrastructure on endangered tigers: a tool for conservation planning
Source: PeerJ. 2022 May 17;10:e13472. doi: 10.7717/peerj.13472 (PMC9121866; doi:10.7717/peerj.13472)
Supplement: Supplemental Information 1 — All data on tiger populations and occupancies across all scenarios and the R code used to produce all results, tables, and figures. [file peerj-10-13472-s001.zip › data_folder_peerj/occupancies/resultsdepleteoriginaltrue2007103543.csv]

146	144	26
313	105	51
329	20	48
139	164	236
77	105	186
249	170	13
147	127	141
169	92	172
201	98	4
21	124	149
103	112	162
229	66	20
168	143	24
210	142	0
141	166	126
289	110	97
289	134	18
202	112	91
308	119	228
260	68	178
344	91	32
235	52	156
347	27	0
278	64	110
194	146	0
257	62	193
193	76	108
182	61	105
274	122	220
326	114	139
324	103	75
237	65	22
336	119	212
59	127	53
214	117	182
222	64	49
359	133	0
234	83	52
142	121	90
46	109	51
342	94	31
176	89	167
286	103	98
286	87	39
242	158	11
235	143	230
34	92	39
312	59	0
175	86	167
60	132	182
63	115	181
93	146	0
334	128	199
226	76	15
238	136	179
40	120	89
120	118	22
72	100	160
264	61	205
127	140	238
288	96	70
63	90	228
251	110	104
293	70	123
114	139	162
328	96	46
148	104	0
235	161	4
312	87	45
327	61	57
199	125	31
173	86	161
310	113	161
326	50	208
351	92	24
157	86	100
78	135	119
293	83	39
171	160	8
233	132	177
333	99	27
208	99	237
255	75	107
102	119	152
309	74	0
24	119	180
209	97	0
171	187	0
134	111	96
188	80	0
159	127	211
353	50	133
331	65	59
45	131	107
265	152	25
206	110	20
278	65	108
251	165	16
247	142	224
115	141	79
158	105	85
240	66	33
145	103	97
77	123	172
220	92	239
248	54	179
75	84	224
269	133	12
249	118	223
358	119	25
282	116	221
113	153	76
318	71	0
298	132	19
223	74	48
272	96	70
224	130	236
225	66	0
292	65	128
189	107	233
348	77	57
66	121	50
250	75	52
345	119	197
219	84	12
356	103	33
313	109	0
232	131	191
24	108	207
322	24	1
278	80	100
63	143	116
229	96	93
296	146	0
332	28	110
295	108	101
62	126	50
157	133	214
62	141	119
161	169	30
250	152	221
290	94	69
76	103	186
32	125	166
334	111	41
335	64	122
152	151	9
271	147	0
291	51	125
153	145	24
36	131	190
229	99	60
131	106	67
40	111	178
227	141	229
92	121	57
341	132	27
243	56	173
222	67	48
206	127	77
186	173	0
90	90	45
312	146	0
55	143	107
196	109	233
263	148	24
26	141	124
325	26	6
214	123	172
49	85	68
352	90	34
188	114	116
280	41	139
322	114	213
92	145	101
53	143	102
142	124	123
155	119	71
120	144	82
205	135	76
327	71	56
136	166	77
156	149	6
89	144	101
302	109	100
46	126	55
252	159	14
206	130	0
200	95	1
55	109	220
214	104	57
255	64	179
136	112	97
161	149	9
56	122	49
143	134	62
257	71	142
319	45	211
185	61	105
47	125	83
57	87	229
288	79	30
288	65	120
272	45	1
316	90	45
183	142	0
286	46	2
317	35	7
142	136	58
139	161	236
320	88	48
137	152	32
297	97	0
136	139	27
113	147	0
198	69	0
340	58	124
200	188	2
278	96	71
54	142	104
272	43	26
343	20	0
322	124	140
270	148	0
71	141	118
324	102	75
41	147	127
174	175	148
218	67	49
108	145	74
80	105	186
258	169	8
295	43	3
121	168	0
297	135	20
313	46	125
174	165	10
37	88	39
268	76	100
362	129	0
187	121	0
112	134	79
65	132	123
71	113	219
335	85	0
347	123	30
301	122	212
71	112	219
232	82	18
205	52	0
267	131	58
350	132	0
347	61	125
337	30	215
152	95	93
273	50	27
287	136	0
259	100	57
294	39	238
317	137	15
31	135	152
142	150	32
211	65	45
203	141	0
154	136	32
44	116	67
327	72	0
230	81	18
213	84	10
334	19	109
115	120	21
295	135	21
246	100	21
185	147	0
226	145	232
178	78	109
199	55	0
327	75	0
272	102	192
254	146	226
169	164	15
158	174	128
334	80	27
288	87	39
146	176	5
339	88	0
20	129	38
291	108	101
237	53	156
227	116	160
299	103	97
39	101	0
242	65	23
165	135	224
323	19	3
249	155	137
323	69	55
296	117	221
224	100	63
172	99	219
337	93	30
155	120	0
198	118	175
197	134	31
139	180	3
300	72	0
257	93	48
176	138	0
264	45	28
219	130	234
138	172	5
89	135	112
44	118	49
233	115	10
153	138	31
345	38	167
295	89	38
312	103	52
110	143	80
75	109	183
323	31	7
118	136	73
37	147	130
321	89	47
78	85	168
293	133	21
266	153	2
179	146	0
195	109	168
110	155	0
282	42	139
317	130	0
308	46	1
332	33	0
302	92	34
212	141	0
358	104	33
247	129	157
290	98	99
203	97	3
263	80	39
184	191	0
314	47	125
197	69	106
130	124	206
111	153	75
225	71	47
333	71	57
169	114	79
18	125	38
263	89	67
354	108	32
256	62	193
275	122	220
48	135	122
285	77	0
43	142	130
265	55	200
284	52	29
276	44	2
60	95	182
226	85	199
314	78	0
165	148	8
112	136	162
209	111	86
212	110	86
243	62	171
329	128	202
290	50	126
167	92	175
216	117	182
364	117	0
283	130	20
329	78	0
213	131	234
254	92	76
167	189	0
253	170	13
188	177	3
187	87	0
328	43	90
148	107	12
278	118	222
86	103	172
139	144	31
263	132	202
265	100	61
145	106	0
320	75	0
125	120	80
283	141	0
261	117	224
179	97	0
208	74	42
134	128	105
217	105	58
213	130	233
293	46	123
300	127	5
158	94	178
258	60	0
164	180	122
86	104	154
62	86	230
47	115	196
98	105	153
338	51	128
196	80	2
331	33	214
254	148	225
229	60	61
354	139	0
356	100	34
119	168	0
348	34	0
302	101	97
208	139	0
94	94	139
168	135	226
342	141	0
153	104	88
110	153	75
164	190	0
218	65	49
38	93	40
265	140	17
240	130	0
187	113	29
226	66	43
235	119	187
168	139	23
250	116	223
356	140	0
270	154	1
242	167	5
91	140	109
342	120	202
136	173	0
181	84	0
162	132	142
183	113	28
260	72	171
269	54	202
352	115	98
271	151	0
332	10	10
166	157	7
251	53	180
72	121	141
335	143	0
259	59	0
239	135	178
115	140	81
278	147	0
73	140	120
54	134	113
17	127	38
118	171	0
170	187	0
310	134	0
335	27	217
269	136	215
246	62	171
26	116	186
53	114	188
322	147	0
146	179	6
103	114	162
304	73	112
126	146	238
272	97	50
213	99	229
219	92	239
314	92	47
337	76	0
221	82	11
294	69	129
256	45	190
282	145	0
29	128	165
222	85	15
280	105	214
141	142	30
323	48	211
110	130	215
191	193	0
267	80	1
67	112	219
128	151	0
343	49	132
303	52	120
183	174	4
257	77	108
71	93	223
359	96	35
246	169	12
158	136	0
167	90	173
263	77	95
230	65	42
236	139	227
176	192	0
117	139	235
256	102	58
225	76	15
191	91	0
331	10	10
98	119	158
256	123	222
45	142	130
135	172	0
207	119	180
66	97	158
48	114	191
241	66	23
241	89	84
259	152	149
143	165	236
299	113	220
246	91	27
300	101	0
234	153	84
259	99	56
153	147	27
338	106	115
260	137	120
236	56	153
250	55	179
93	91	19
280	58	137
82	139	112
160	156	15
170	131	227
83	85	198
148	165	236
156	106	85
331	49	127
207	121	180
172	149	2
254	97	8
225	114	20
232	90	124
263	151	25
364	123	0
108	111	154
323	68	56
329	47	130
205	196	0
216	98	97
331	47	128
236	84	53
213	115	182
339	112	118
48	94	70
281	115	222
341	39	206
190	146	0
89	145	101
252	119	224
135	119	98
310	38	1
237	99	43
151	132	214
293	98	97
14	135	36
284	60	114
304	86	32
193	181	7
290	137	0
129	136	23
142	107	122
302	99	0
359	85	33
126	145	238
177	128	219
340	35	211
179	136	176
278	67	111
33	121	0
358	127	0
103	154	0
152	166	189
208	147	0
319	115	214
230	62	40
258	154	148
311	120	0
270	83	23
197	126	0
282	41	139
212	57	45
103	152	0
62	109	220
314	42	125
290	59	114
200	74	104
280	146	0
316	73	0
194	142	0
119	135	74
278	83	31
276	61	169
343	42	167
40	125	27
196	119	173
338	61	122
43	144	129
111	141	81
222	94	202
46	92	68
266	152	2
126	140	238
168	121	219
57	125	52
352	105	70
178	189	2
257	141	100
216	134	236
276	109	215
179	64	0
185	65	109
344	37	203
54	90	217
296	90	38
238	63	149
131	147	28
303	43	0
264	145	20
255	131	202
320	59	94
329	124	202
263	159	4
243	106	23
336	109	118
212	64	48
185	124	31
350	114	31
340	130	29
317	108	92
225	63	45
93	110	160
140	131	170
356	111	31
270	72	0
321	129	127
231	60	23
247	170	13
301	93	33
196	110	176
226	78	14
306	126	230
111	120	58
205	79	6
315	126	220
168	186	0
267	107	0
253	59	186
132	163	78
331	83	26
355	140	0
210	68	45
295	88	38
325	44	91
140	150	31
60	143	118
243	99	22
144	146	32
186	112	28
314	46	125
358	97	35
313	110	0
117	157	0
197	95	0
205	54	104
194	81	0
141	134	24
267	120	222
345	78	58
261	143	24
314	68	1
308	54	0
327	28	9
294	67	131
322	117	213
218	100	63
276	104	213
51	94	70
139	103	81
47	117	179
115	144	81
97	103	147
327	31	8
285	141	0
68	145	116
154	186	4
283	107	98
310	74	0
59	90	204
306	104	97
53	128	139
148	119	171
241	103	24
101	119	56
291	115	220
177	91	0
265	44	27
320	87	47
76	100	189
254	157	136
272	126	222
184	179	6
199	58	105
88	128	119
81	83	198
19	112	186
350	54	60
290	67	128
178	191	0
254	84	81
128	124	206
217	64	49
83	97	197
153	121	237
283	127	1
156	110	0
46	127	14
216	135	236
92	147	99
212	138	78
276	94	70
337	64	60
255	108	205
275	121	222
151	167	188
193	137	31
308	105	50
316	124	220
345	118	202
266	145	17
186	129	31
298	104	99
126	169	0
172	174	148
21	125	148
227	69	47
235	58	150
224	116	159
327	34	8
174	136	0
294	145	0
32	108	179
92	99	142
48	98	67
201	195	0
246	125	189
21	120	164
44	122	90
246	69	36
87	107	154
163	129	167
332	71	57
347	118	196
298	111	102
316	100	50
335	49	129
218	104	59
108	126	206
282	131	188
187	132	31
226	86	199
337	36	217
343	58	124
200	137	0
332	25	110
242	118	186
134	158	0
273	105	192
154	155	52
267	85	65
135	177	2
164	96	86
236	53	157
333	94	29
150	157	236
65	98	156
41	145	129
110	150	75
295	39	3
285	133	22
290	142	0
357	123	0
336	122	206
139	98	0
336	33	214
324	48	211
154	167	189
140	141	27
235	109	23
237	154	83
239	115	186
258	164	10
49	138	109
340	108	113
246	98	9
172	125	225
152	147	30
120	164	0
63	106	207
283	90	34
327	19	7
236	142	229
17	121	148
354	90	24
352	86	32
154	84	100
308	78	30
258	132	203
331	41	203
336	62	124
142	111	149
324	42	90
151	171	8
295	136	19
227	94	93
165	127	169
241	129	155
62	100	219
309	95	51
283	128	202
210	97	239
104	157	0
152	106	4
313	111	161
330	95	45
160	138	36
195	117	173
277	147	0
354	81	31
52	115	190
67	96	158
244	105	109
192	96	0
249	120	220
236	93	88
335	41	212
318	28	4
143	152	27
289	46	121
35	96	40
247	136	131
302	142	0
265	123	225
118	164	0
148	174	57
265	84	27
182	180	123
204	142	0
334	56	123
304	121	224
315	63	0
315	125	220
264	55	201
209	131	76
64	95	157
163	109	79
353	119	29
204	131	76
120	166	0
91	95	217
248	61	173
104	132	214
336	65	61
248	123	218
212	108	53
253	104	66
280	45	1
142	159	238
197	187	3
156	140	30
239	150	225
312	122	182
303	71	123
336	118	97
315	115	160
253	106	150
306	70	120
341	104	112
365	127	0
213	100	92
342	69	63
309	75	0
179	143	0
234	129	191
222	74	14
275	41	138
229	85	156
226	137	119
238	158	6
322	78	0
59	103	220
158	101	165
170	182	122
162	138	36
186	82	0
149	134	62
294	133	21
234	51	152
229	121	205
265	165	3
91	97	146
99	128	208
221	100	64
298	95	45
108	108	146
204	65	104
300	123	221
130	165	73
176	116	28
297	66	125
187	82	0
73	133	195
294	132	21
208	103	163
83	114	211
204	74	6
293	54	175
82	91	196
299	131	18
329	42	90
27	116	185
238	71	39
334	79	26
250	72	52
163	100	224
201	95	3
183	110	0
15	132	35
262	143	24
102	116	163
59	133	142
70	111	220
148	181	7
137	108	83
323	118	140
229	69	15
120	133	72
186	131	33
281	50	29
251	135	228
117	121	208
221	90	237
196	136	0
239	143	171
191	62	0
117	158	0
222	127	213
230	151	4
249	115	222
338	44	165
116	154	79
143	181	4
159	166	46
325	109	74
48	104	217
82	97	196
92	122	153
221	85	14
51	127	138
329	104	75
290	93	33
71	87	228
179	95	0
293	71	124
288	61	116
195	188	4
168	165	41
84	113	56
342	44	203
233	151	221
321	62	94
220	77	14
220	100	64
309	65	0
39	144	129
16	137	36
308	55	0
178	79	109
328	135	103
217	77	13
277	108	217
95	117	98
342	119	202
159	89	100
321	63	94
73	122	171
291	111	101
231	88	101
253	131	202
244	144	169
167	127	171
191	67	112
270	114	225
246	52	179
83	106	49
318	53	86
303	109	100
60	97	197
191	115	170
309	145	0
117	128	214
128	158	78
190	93	0
220	126	212
59	111	209
20	108	0
181	144	0
244	121	186
200	93	3
201	138	0
173	100	219
186	184	39
175	116	28
312	109	110
134	127	205
232	149	163
251	83	113
319	140	16
283	120	104
273	126	222
75	137	116
54	141	2
228	61	60
131	160	77
38	89	39
332	16	47
229	113	51
155	183	6
246	159	13
195	181	2
287	134	22
311	84	31
53	104	58
314	58	0
310	140	16
215	131	237
309	136	0
77	126	207
308	84	33
42	98	184
224	76	16
315	45	125
76	141	114
166	99	171
247	131	166
73	141	117
30	107	180
74	143	115
78	105	187
211	78	12
168	191	0
194	67	112
48	118	195
311	81	30
198	70	106
181	138	0
260	123	186
294	40	236
134	119	88
346	26	0
354	98	35
89	85	197
161	141	30
243	165	18
184	176	4
318	127	130
170	127	169
303	117	221
190	129	31
223	127	212
245	88	73
149	126	238
340	139	0
310	56	0
292	109	102
316	92	50
44	106	194
160	182	122
231	100	57
263	154	25
275	81	101
166	129	170
210	146	0
227	85	156
241	52	177
171	102	223
312	61	0
258	160	136
355	90	34
357	105	32
65	127	152
141	158	238
79	96	192
274	88	48
355	89	34
73	127	209
259	160	13
310	65	0
28	105	160
266	138	64
50	105	186
66	133	126
254	145	26
258	89	73
243	127	155
303	122	215
69	91	227
119	165	0
144	177	8
268	101	192
343	129	29
76	146	109
203	144	0
69	131	117
198	141	0
189	97	0
103	105	51
242	126	203
34	116	180
304	142	0
293	60	120
184	136	0
45	112	167
135	134	161
267	97	57
221	86	12
53	138	110
253	172	13
241	84	100
294	92	36
272	95	70
183	143	0
270	71	30
77	96	191
305	55	1
313	94	46
305	98	49
207	126	230
218	110	55
61	134	122
232	74	18
323	45	211
276	151	0
339	67	124
341	69	63
248	72	18
71	136	125
167	101	79
320	149	0
77	133	196
302	137	0
261	56	204
320	84	0
98	145	0
329	129	202
83	138	115
269	53	138
149	144	27
302	91	34
347	50	128
96	118	156
37	135	188
92	131	120
93	133	200
107	151	0
321	68	0
189	132	31
245	53	178
222	55	43
299	38	0
231	155	4
299	96	46
112	119	56
141	104	106
246	151	222
290	91	0
266	91	64
227	133	175
320	49	211
280	137	0
151	173	127
82	88	196
351	140	0
166	127	169
263	53	201
259	92	55
66	144	120
312	129	5
184	80	0
320	116	211
356	122	24
48	122	90
296	124	216
203	113	20
357	140	0
246	155	138
183	112	28
324	137	0
192	61	0
187	96	0
221	73	14
349	80	56
140	104	104
201	107	222
269	139	20
199	141	0
285	89	35
232	118	190
192	128	31
284	59	113
241	58	153
290	61	120
236	159	71
301	42	3
260	104	198
145	107	12
311	97	53
341	40	205
169	140	23
244	79	52
267	103	200
306	65	55
288	119	164
341	82	0
326	94	0
327	147	0
283	103	210
202	197	0
239	77	20
127	175	3
128	139	237
324	145	0
163	180	30
308	136	15
164	122	0
123	146	237
286	146	0
296	77	52
299	90	38
302	38	3
84	132	195
152	118	142
269	100	188
176	179	64
189	67	112
127	120	204
139	132	170
144	170	55
225	97	61
329	48	130
289	126	212
75	129	117
275	67	134
319	87	46
45	132	105
300	133	20
183	124	0
290	119	164
193	106	234
329	53	123
79	100	186
309	122	226
310	116	212
54	114	189
235	99	55
343	98	33
226	121	200
337	62	121
81	118	153
215	92	239
313	86	44
357	50	56
327	146	0
204	144	0
36	101	170
162	106	82
248	81	111
314	39	3
248	141	225
246	94	26
75	113	220
173	142	0
224	102	63
141	123	119
149	102	88
296	71	123
189	70	112
133	150	234
254	61	49
92	95	140
73	111	219
169	168	12
321	43	89
46	135	101
222	106	60
87	120	178
258	85	79
248	56	174
261	100	57
273	96	72
289	124	202
131	104	59
105	129	210
309	111	65
323	120	140
141	146	30
150	115	20
105	151	0
175	183	126
247	84	76
245	91	102
154	127	211
281	61	136
210	144	0
131	176	4
80	98	19
192	90	1
252	163	13
274	74	101
278	59	193
351	119	29
235	128	191
98	116	162
161	172	162
257	90	76
229	131	127
80	103	43
300	71	120
242	104	24
119	166	0
225	93	200
156	156	43
196	183	6
150	141	24
338	96	31
354	117	29
266	64	180
342	91	30
236	144	232
123	151	82
214	141	0
169	107	224
60	134	123
259	56	0
36	115	188
326	145	0
235	141	228
339	105	115
319	95	52
150	185	3
164	125	208
241	131	0
254	126	121
132	131	201
193	138	0
251	102	67
189	146	0
26	121	176
154	146	25
196	121	175
76	88	170
42	133	19
169	90	172
165	170	231
134	180	0
271	51	27
173	96	219
31	94	39
308	41	1
289	138	0
323	89	0
159	88	100
338	116	213
361	142	0
107	141	80
334	34	222
50	140	128
167	153	9
247	139	169
263	147	24
278	130	190
323	87	44
322	69	0
313	140	15
134	178	4
146	153	31
218	125	231
174	141	16
331	63	59
161	168	231
30	121	183
97	101	43
180	116	28
314	133	77
262	140	30
257	58	191
182	127	31
105	150	0
105	149	0
298	100	44
328	27	9
115	125	208
253	67	18
326	137	16
78	111	218
147	120	98
346	53	126
248	76	52
312	118	218
298	41	3
147	101	86
136	177	2
187	174	2
97	126	184
217	127	233
291	119	164
349	132	0
28	137	156
254	91	76
219	104	59
320	73	0
253	107	103
45	122	90
278	66	111
48	111	190
76	117	60
158	86	99
328	53	123
316	139	15
197	82	3
52	98	177
266	159	4
352	89	33
72	90	176
315	96	53
318	43	209
292	86	39
295	123	216
84	135	116
324	52	120
349	97	35
111	126	206
190	103	0
252	128	200
334	90	28
222	103	61
86	144	100
29	117	0
305	71	117
89	127	193
274	148	0
308	93	46
249	133	201
267	58	203
251	77	53
91	88	197
242	62	166
334	71	58
39	105	176
334	67	59
113	149	76
313	71	0
189	66	109
197	189	0
52	130	108
185	137	0
91	145	101
152	178	56
300	144	0
325	107	0
315	121	175
198	193	1
98	123	184
240	55	153
263	129	201
94	149	0
298	56	180
139	166	5
93	135	200
328	13	7
319	136	14
232	66	21
130	156	156
156	93	97
237	114	104
343	117	202
329	139	60
228	103	57
155	132	214
156	115	1
208	124	77
84	90	200
119	164	0
177	126	218
323	23	4
343	37	206
142	179	5
58	89	191
267	142	20
183	100	0
55	118	190
140	125	122
76	127	207
266	69	175
75	128	209
193	69	112
301	86	36
40	95	159
328	112	0
257	133	203
193	140	0
210	84	6
295	127	201
248	64	39
189	81	0
94	137	108
286	97	71
329	26	48
332	138	0
90	142	107
291	101	100
360	109	31
234	130	176
253	85	78
327	12	7
65	119	50
268	150	0
158	143	25
87	125	18
169	96	171
157	139	31
148	149	29
82	109	74
329	122	216
307	72	117
182	104	0
326	66	56
333	32	220
219	101	62
243	82	52
290	138	0
250	120	219
268	45	26
128	130	227
308	42	1
356	112	30
292	72	121
287	97	70
28	107	185
292	145	0
74	124	173
143	128	140
306	141	0
189	76	0
342	46	158
183	75	0
153	112	0
138	166	78
172	134	227
273	131	194
294	123	203
342	108	95
310	109	98
224	57	43
299	132	19
363	125	0
145	153	237
338	57	125
153	180	43
270	44	26
243	169	5
115	159	0
225	133	238
194	104	235
211	67	45
338	112	118
56	138	118
230	141	228
35	101	167
157	122	70
130	105	60
355	112	31
276	58	169
166	94	174
327	107	77
193	67	112
333	127	200
169	94	218
252	148	225
15	124	38
62	87	229
223	137	238
22	116	185
77	145	104
106	122	182
345	123	99
178	184	64
211	55	43
339	57	125
114	152	80
53	97	199
155	153	24
164	139	24
287	63	63
273	139	22
213	63	49
86	125	16
349	41	0
49	137	108
134	175	1
250	49	186
288	95	0
161	112	0
288	117	103
333	124	214
73	99	19
251	112	153
82	145	103
323	74	0
245	93	25
268	89	39
62	129	152
311	33	2
289	43	235
252	44	190
24	127	152
337	40	216
306	56	62
147	132	236
250	162	13
130	123	207
193	133	0
124	123	80
92	144	101
282	43	30
250	173	10
322	102	51
206	97	5
133	148	28
314	69	1
263	52	172
320	61	94
338	43	83
231	153	5
215	119	183
102	120	156
355	125	0
149	157	237
269	116	218
26	120	179
194	178	4
234	155	5
156	119	71
127	154	119
265	90	66
301	45	2
254	174	7
182	135	174
294	131	20
186	136	0
148	141	24
183	146	0
235	138	175
122	166	0
338	47	130
313	76	0
281	51	29
257	163	11
153	125	239
186	63	108
100	105	145
224	109	58
174	185	29
285	75	104
185	175	0
275	60	196
163	93	177
50	92	75
266	88	26
312	67	0
279	65	134
263	123	223
314	140	16
213	138	1
281	83	30
107	110	156
62	117	31
329	97	45
164	105	223
164	146	6
255	61	188
188	84	0
218	121	163
289	97	70
185	143	0
190	179	0
94	130	120
130	120	95
312	108	48
164	186	0
229	67	21
153	186	5
259	145	223
216	129	233
343	131	26
135	140	25
41	118	1
269	44	26
163	153	8
300	43	3
272	135	23
285	97	71
249	132	166
75	120	175
270	75	101
28	108	184
153	102	89
161	108	79
193	84	1
309	56	0
209	92	5
232	129	191
23	123	159
134	146	24
247	102	21
96	104	148
247	64	39
257	56	48
214	80	7
280	74	110
265	164	4
360	120	0
144	104	91
37	96	43
192	101	0
191	63	109
252	97	50
205	149	0
36	92	39
295	74	61
306	39	4
328	50	121
98	129	209
150	176	56
337	17	110
241	156	83
232	146	232
140	135	26
169	116	219
270	162	1
337	41	213
273	135	216
210	147	0
358	131	0
193	78	110
165	126	169
284	78	102
164	170	231
315	75	0
342	36	172
183	115	28
55	122	176
155	161	64
192	179	0
214	93	239
156	171	130
307	135	17
89	137	113
314	89	46
183	177	3
167	107	224
213	142	0
311	71	54
61	133	120
193	191	1
218	80	12
175	133	225
177	120	76
141	174	6
20	136	38
172	114	166
329	70	0
210	110	86
334	121	215
164	109	0
336	16	110
304	60	55
215	62	48
358	86	33
269	80	100
336	87	28
214	65	49
357	92	34
134	125	100
39	112	177
240	67	23
323	141	0
256	120	224
243	131	71
54	143	101
213	101	92
85	94	197
330	71	56
143	141	31
34	127	190
169	132	227
296	51	125
214	125	233
322	52	119
263	86	69
147	166	235
181	119	0
162	153	10
232	104	55
235	96	57
182	109	0
196	129	31
175	171	35
156	105	87
296	45	2
200	135	0
336	123	206
118	122	207
349	49	129
77	142	114
36	132	186
330	105	114
342	47	157
315	70	1
293	92	36
345	75	60
197	97	1
215	73	15
51	141	109
316	30	4
186	121	0
150	169	160
132	118	87
270	131	221
326	92	48
135	155	121
40	100	189
156	181	44
354	143	0
283	79	103
309	70	53
321	23	4
170	119	201
339	83	0
299	138	0
336	45	130
160	171	162
328	141	14
174	106	79
124	120	81
286	62	117
324	22	6
132	171	0
334	136	197
193	65	111
312	145	0
54	92	114
305	56	62
89	100	150
319	46	211
246	143	223
331	67	58
28	121	165
161	123	97
295	128	201
298	126	203
343	21	183
32	103	160
152	128	212
196	137	0
279	71	110
173	131	224
354	122	25
336	60	123
91	134	114
135	122	94
290	52	125
191	104	233
296	138	0
286	147	0
333	83	27
170	142	7
106	123	181
208	138	0
323	33	7
349	131	0
270	133	12
199	116	175
287	42	7
256	145	0
230	54	148
187	120	0
119	156	77
307	101	49
297	64	129
312	96	51
136	179	3
180	102	0
346	79	27
278	48	26
89	125	79
21	138	37
267	54	197
44	115	184
277	138	19
307	93	0
354	76	0
353	68	60
49	134	121
175	135	0
352	110	93
50	121	49
297	140	0
142	142	31
223	89	1
361	128	0
301	58	122
231	50	75
202	106	228
273	48	27
250	125	221
297	88	39
318	132	155
196	89	3
36	89	39
268	110	197
139	117	114
260	46	182
65	137	187
214	78	12
146	167	158
203	112	90
266	85	67
91	117	158
209	129	233
216	69	43
345	110	95
230	89	101
319	92	50
302	47	0
277	117	225
69	120	167
344	31	207
136	132	163
254	88	80
57	105	220
313	123	181
275	123	220
323	88	44
83	92	197
40	141	130
326	59	57
299	145	0
245	66	21
303	94	0
332	125	213
278	61	167
300	51	177
269	153	1
298	140	0
306	148	0
326	42	125
137	134	62
151	140	30
55	115	189
53	105	218
252	131	199
190	132	31
207	82	9
21	116	38
71	105	174
224	56	42
167	166	153
325	27	7
305	115	226
129	151	235
201	142	0
143	161	238
69	99	160
359	141	0
196	55	0
43	108	176
304	88	34
268	164	1
284	135	20
[truncated: 29,884 more rows]
