# Supplementary material for: Forecasting effects of transport infrastructure on endangered tigers: a tool for conservation planning
Source: PeerJ. 2022 May 17;10:e13472. doi: 10.7717/peerj.13472 (PMC9121866; doi:10.7717/peerj.13472)
Supplement: Supplemental Information 1 — All data on tiger populations and occupancies across all scenarios and the R code used to produce all results, tables, and figures. [file peerj-10-13472-s001.zip › data_folder_peerj/occupancies/resultsdepleteoriginaltrue975217396.csv]

246	141	180
272	75	174
325	75	198
314	57	205
176	186	19
81	144	22
147	112	176
321	83	107
316	119	220
270	60	213
262	93	200
320	111	206
84	91	135
98	107	221
214	129	211
316	118	219
294	75	161
252	145	141
196	133	44
287	135	18
78	141	29
222	69	99
177	186	21
92	113	223
358	114	87
166	129	147
158	151	0
183	190	12
167	179	49
144	175	13
159	188	12
186	130	8
244	111	224
167	173	209
166	106	168
58	88	196
345	113	227
293	88	148
121	143	97
162	147	0
164	170	204
157	138	126
159	137	214
302	117	160
358	89	183
288	115	152
280	109	0
240	94	187
292	143	0
307	76	208
136	139	113
261	163	18
219	153	25
168	134	164
342	54	0
38	121	211
259	121	150
287	54	80
34	105	166
269	87	149
306	79	174
226	139	192
254	83	205
74	110	105
59	115	109
188	76	185
64	104	205
326	28	65
335	127	226
184	139	25
78	100	217
313	149	0
347	102	185
239	166	18
157	174	143
321	73	108
269	98	154
64	100	80
317	145	0
305	38	75
316	89	177
343	43	221
281	91	171
119	165	0
249	52	216
193	89	0
260	58	0
169	101	165
191	123	25
93	141	21
18	132	172
71	144	24
150	153	155
170	123	192
306	113	238
343	53	218
86	128	172
308	58	161
248	108	223
147	170	97
263	120	149
42	98	213
301	67	199
289	70	174
129	146	118
148	101	164
272	136	177
327	54	198
323	105	0
332	53	208
158	113	107
307	59	61
12	141	168
80	81	106
238	83	33
55	124	162
212	52	105
311	91	187
187	115	28
244	156	43
42	104	216
80	122	217
289	140	0
163	131	113
171	172	139
206	104	204
249	131	157
130	174	0
297	52	35
339	97	151
244	48	218
149	152	155
257	106	221
180	141	25
270	143	0
167	163	34
113	147	39
332	68	109
30	139	129
295	95	166
321	134	15
282	69	172
343	66	196
320	72	110
252	106	223
246	49	222
325	93	120
44	137	118
275	126	227
274	107	148
107	117	144
201	78	0
40	137	128
255	146	52
86	101	214
300	138	0
346	48	221
48	133	104
129	123	57
40	140	134
97	119	31
71	93	189
74	133	165
272	135	66
175	99	0
293	97	99
237	99	184
174	111	0
158	106	168
184	138	25
148	142	0
331	122	232
115	157	0
359	130	1
197	112	167
258	59	0
328	25	27
269	99	153
261	69	218
159	143	0
97	129	234
313	62	110
230	78	7
133	140	146
109	109	144
315	57	198
296	66	169
251	81	216
319	124	215
246	154	90
229	61	156
94	103	137
359	102	178
252	105	220
161	132	0
78	99	131
318	75	203
243	95	183
362	113	7
304	144	0
338	56	207
243	138	155
134	116	202
181	145	25
145	129	133
267	164	0
180	101	0
287	78	113
72	108	137
355	137	1
273	88	176
195	128	13
269	71	184
104	117	139
205	65	118
265	98	137
253	57	209
276	73	181
21	128	175
35	142	107
281	135	18
347	31	17
66	141	22
201	121	216
320	40	177
236	110	147
60	109	133
217	121	167
168	119	192
118	131	233
326	105	94
132	170	0
79	145	24
40	146	140
229	103	165
307	114	144
40	101	212
206	129	75
355	83	197
335	126	227
178	102	0
261	106	138
45	114	173
309	134	15
339	141	0
149	170	170
301	127	48
209	63	168
295	103	98
299	81	171
303	129	48
279	41	190
46	134	104
217	74	58
88	86	221
76	141	22
117	147	126
194	135	25
317	73	204
238	90	198
324	35	98
290	74	171
314	136	0
272	80	180
314	77	206
351	46	222
351	83	197
246	67	20
230	95	195
222	134	25
23	112	162
200	88	0
239	78	7
344	41	187
327	42	215
234	82	22
285	77	51
238	129	14
302	40	73
320	68	112
331	48	228
246	82	213
81	93	219
338	124	144
65	121	65
250	140	150
189	73	0
338	92	145
207	91	0
356	54	217
94	104	217
81	132	104
162	177	49
51	106	162
335	132	89
357	120	44
222	93	212
278	92	170
332	113	104
228	151	18
231	137	0
297	69	200
224	137	218
320	32	65
280	71	181
240	95	88
15	122	178
329	125	228
322	106	147
87	102	214
65	86	198
325	144	0
190	70	0
309	132	12
307	43	1
88	97	132
242	106	183
256	171	18
141	150	37
287	62	171
266	112	150
297	90	168
323	70	111
249	62	198
242	58	209
359	80	58
212	103	110
271	103	135
207	86	0
357	104	185
348	72	207
289	68	183
293	60	143
148	174	134
41	141	142
261	104	138
236	87	205
313	113	239
106	147	0
313	122	235
151	162	44
54	106	160
265	160	0
246	170	18
245	110	84
324	135	69
223	123	159
244	69	20
230	62	157
230	94	196
198	79	0
310	51	195
185	84	0
262	123	187
251	139	150
262	62	215
173	140	0
154	131	136
311	56	196
334	25	228
289	48	53
31	138	176
339	103	163
248	106	84
256	130	160
240	71	21
178	127	92
260	97	131
247	105	84
246	74	7
264	110	140
318	90	179
321	145	0
132	120	199
153	166	205
334	46	216
189	132	8
176	112	96
281	70	180
172	158	0
98	104	143
253	160	18
33	100	142
137	110	201
245	113	0
246	97	84
24	135	177
308	96	192
184	77	0
119	140	97
210	68	158
310	98	192
173	162	0
248	93	48
256	59	212
280	66	196
148	111	176
172	179	147
337	79	196
49	134	103
260	148	51
178	120	3
108	120	137
135	147	149
207	56	120
146	115	176
322	119	230
128	156	208
71	123	222
287	115	151
129	164	0
333	121	232
184	72	188
270	131	224
216	86	0
346	25	16
211	55	109
243	167	18
169	151	0
293	114	142
236	95	196
190	99	0
257	114	210
182	183	58
297	51	35
344	138	5
327	85	107
284	114	154
257	55	214
160	188	12
343	128	23
44	110	213
322	134	15
94	118	216
257	85	206
199	73	0
273	61	211
332	94	161
149	134	134
172	116	206
204	99	221
133	165	128
53	86	12
169	104	167
262	166	18
303	61	112
302	52	27
264	75	181
303	54	60
136	116	201
356	82	197
254	95	135
168	185	12
329	46	230
62	129	196
247	134	151
90	90	132
162	179	58
83	95	219
255	138	0
291	86	163
275	79	182
76	123	224
314	76	207
196	64	191
213	63	81
357	114	87
306	143	0
169	99	124
116	159	0
172	178	146
242	136	154
259	89	206
78	129	31
162	148	0
189	76	0
272	140	0
96	133	18
230	144	189
105	115	144
66	130	16
127	144	118
212	60	128
149	104	170
192	93	0
214	74	58
225	99	185
100	134	16
339	62	202
215	57	110
171	131	147
347	95	181
293	65	178
249	53	215
278	84	176
144	146	36
149	112	176
353	115	87
182	65	139
239	121	209
346	78	205
283	71	174
326	131	80
245	75	7
55	140	72
170	86	62
15	128	173
115	170	0
280	136	0
230	53	157
34	141	107
105	144	13
257	123	149
193	189	12
166	127	198
217	101	166
220	141	25
334	63	200
202	61	150
282	115	154
251	154	91
285	146	0
48	119	0
240	50	213
264	114	210
61	139	28
150	140	154
197	181	12
227	137	217
252	104	220
210	53	109
231	121	144
333	28	103
270	88	148
300	49	27
256	156	62
70	131	217
208	93	0
358	112	37
325	114	208
247	133	211
349	55	206
228	72	99
30	135	177
37	126	205
177	145	0
129	143	117
298	78	172
283	124	44
216	123	136
71	145	25
268	154	0
356	122	11
39	141	113
288	50	55
186	61	105
175	104	0
170	107	166
17	131	172
99	134	80
258	78	203
168	98	61
294	87	204
226	60	155
239	89	197
283	122	153
232	50	158
51	139	105
201	120	205
324	48	215
198	116	158
37	112	208
278	99	107
230	109	104
120	135	116
350	104	187
232	120	142
166	183	12
229	74	0
190	62	105
266	87	198
146	148	151
275	144	0
39	147	115
151	157	39
308	142	0
123	159	151
179	179	50
233	83	22
69	99	84
121	168	0
331	38	217
139	141	114
334	13	70
142	135	154
203	94	0
189	113	29
82	97	219
333	77	145
67	112	191
322	98	185
234	62	195
140	127	206
291	108	71
229	127	157
288	106	139
251	48	228
264	65	218
229	133	218
195	79	0
225	72	99
261	160	61
305	99	81
258	133	235
213	106	101
229	76	7
306	132	85
115	155	1
220	111	102
253	129	156
332	80	107
65	142	26
305	124	191
336	117	230
211	58	122
271	51	87
185	129	0
104	112	144
227	68	97
349	81	0
142	140	118
71	86	194
296	51	34
124	150	185
244	159	0
327	53	73
254	156	90
327	116	231
167	114	0
339	92	144
316	65	110
70	147	23
264	120	149
316	116	219
359	93	184
192	120	77
43	133	105
100	145	16
329	146	0
290	98	100
202	92	0
202	97	0
157	120	194
311	72	212
249	147	212
193	77	188
347	130	10
189	58	93
56	143	78
155	162	41
345	115	227
195	63	192
286	143	0
193	94	0
238	146	183
321	114	221
213	145	25
56	106	164
315	142	14
270	121	90
242	57	211
231	79	7
244	61	195
164	96	125
351	90	183
103	124	174
250	103	84
222	121	170
264	96	195
337	26	225
272	66	181
247	143	165
73	120	90
294	55	128
237	161	18
172	103	166
102	127	182
52	130	73
181	109	0
274	79	181
105	116	144
174	149	0
321	76	198
218	101	170
163	102	168
53	124	0
163	130	185
239	65	189
220	136	205
169	179	12
26	140	126
227	99	187
289	50	60
298	79	171
183	61	93
155	179	96
159	163	78
16	128	174
188	146	25
331	59	90
315	75	209
196	102	222
41	110	211
343	74	201
298	129	197
231	87	201
151	95	66
121	132	0
357	103	184
338	123	229
155	180	0
122	122	60
312	138	0
53	113	162
114	162	0
317	141	14
331	66	0
168	176	109
60	135	83
173	182	12
223	141	182
196	63	180
225	117	169
144	126	70
211	80	0
184	83	0
289	100	101
139	140	117
100	117	138
229	95	195
346	79	203
235	90	198
159	154	30
250	107	143
349	42	218
357	135	4
102	107	201
281	54	134
62	113	123
330	92	111
273	120	91
293	89	204
151	160	219
211	102	181
310	36	11
296	88	166
92	145	18
163	105	168
32	137	178
127	140	117
252	175	18
250	172	18
315	141	14
351	52	208
328	26	29
163	178	45
326	112	208
165	90	67
203	96	0
65	99	83
184	179	19
182	175	35
120	153	61
181	77	186
232	127	145
223	147	25
80	130	164
193	181	12
260	134	235
128	130	107
297	60	142
180	142	25
145	109	176
272	118	153
243	72	20
76	87	126
293	46	27
181	89	0
270	156	0
249	105	84
107	147	0
235	142	181
169	114	64
297	59	139
193	135	44
241	150	214
310	81	200
196	74	32
283	78	175
228	123	161
45	135	115
329	134	208
250	152	46
141	119	198
57	89	196
220	93	214
259	98	132
217	137	25
166	167	134
228	54	159
36	98	192
259	47	228
196	80	0
215	96	207
97	136	80
66	131	28
190	148	25
17	134	172
243	66	22
46	144	118
320	120	0
88	122	137
37	109	210
188	79	0
352	56	0
294	37	186
331	129	208
26	137	126
328	95	112
169	141	115
141	140	118
30	126	166
309	111	152
279	92	71
21	123	176
138	170	0
262	141	179
296	141	0
243	116	209
225	94	202
331	78	144
304	136	0
243	151	93
87	136	28
311	85	167
245	109	224
50	139	106
299	86	166
326	107	173
353	117	87
89	126	172
173	91	124
88	137	27
59	109	118
243	75	7
349	48	221
111	119	139
70	88	194
213	76	0
288	116	145
166	150	0
31	108	164
121	126	74
135	153	211
326	106	165
232	152	18
306	87	107
296	58	130
314	130	216
56	121	162
189	99	0
300	141	0
147	155	221
332	144	0
327	129	209
76	97	184
285	128	10
317	89	120
359	105	182
308	88	178
293	50	34
108	134	64
169	134	156
287	80	113
341	136	71
44	106	215
140	129	208
151	85	69
275	152	0
155	142	124
74	103	107
92	95	132
211	83	0
326	132	139
313	97	193
276	151	0
296	125	199
180	94	0
264	104	135
83	128	165
194	113	206
163	119	148
327	115	231
240	140	173
338	77	197
235	68	65
277	127	33
208	56	109
60	92	114
20	130	175
203	53	107
153	151	36
313	102	81
320	55	201
174	172	46
254	150	52
336	135	77
147	121	197
140	158	210
268	93	192
319	135	0
241	67	23
322	93	123
45	146	118
164	93	65
297	128	196
124	138	117
345	103	73
56	97	198
98	146	13
265	85	202
257	160	18
49	140	105
348	31	187
335	82	193
199	76	173
248	60	202
164	173	197
244	148	216
151	117	174
329	48	229
76	105	216
212	144	25
289	108	140
264	123	150
233	80	7
161	122	201
194	77	182
121	156	151
336	81	188
152	176	94
269	66	217
277	52	58
184	105	0
162	112	105
186	85	0
351	58	117
161	119	147
295	92	168
309	117	211
231	129	158
298	52	35
128	131	120
295	123	198
331	101	189
218	138	25
302	49	27
349	100	174
118	123	64
115	141	15
270	80	180
304	93	183
334	18	94
159	88	69
228	50	125
37	146	116
213	64	155
289	130	19
206	88	0
237	111	140
137	126	68
149	159	220
301	51	28
308	114	236
245	141	179
117	129	93
157	160	41
121	164	0
27	140	129
186	147	25
297	44	58
312	110	17
185	132	8
330	145	0
33	123	133
274	126	226
226	122	147
253	173	18
221	137	205
281	83	176
208	99	220
91	142	19
57	118	164
190	93	0
143	158	44
190	84	0
335	89	107
252	123	149
287	93	167
346	131	14
172	183	22
186	135	210
226	52	126
319	91	182
33	136	168
205	138	25
286	103	99
246	94	84
357	99	185
114	134	14
215	110	101
277	88	176
77	125	223
106	148	0
112	153	0
96	118	31
249	59	208
143	135	121
184	188	12
241	167	18
35	94	71
172	189	12
24	139	125
175	181	63
189	128	0
284	79	174
72	92	169
158	174	143
73	118	92
287	132	19
274	106	147
51	90	82
235	108	158
317	100	86
124	155	151
341	88	161
198	85	0
192	57	106
32	128	208
58	131	216
102	122	139
227	110	104
301	38	7
185	96	0
205	112	76
228	124	141
245	161	46
141	162	235
72	142	24
176	189	12
196	176	12
227	84	7
219	123	165
156	184	12
185	137	25
266	85	200
253	55	214
339	84	139
213	80	0
191	65	181
281	125	226
321	82	107
353	72	209
163	103	168
74	113	224
72	95	112
291	111	139
351	113	137
246	123	209
143	182	12
193	113	166
335	92	148
316	93	185
55	101	75
231	120	172
153	103	168
68	142	22
247	94	84
173	189	12
304	139	0
304	124	190
329	18	66
149	135	133
313	52	197
291	138	0
333	99	185
41	145	118
359	133	0
358	88	191
310	94	185
267	129	238
250	110	225
273	91	173
299	40	46
319	93	185
276	124	227
339	110	87
159	112	105
174	129	189
279	56	195
159	110	104
262	95	198
206	89	0
346	49	221
134	103	145
243	115	224
336	51	212
339	118	230
356	115	87
158	105	163
361	108	136
189	69	191
94	133	234
302	80	168
161	176	58
140	169	0
268	134	179
127	133	120
185	112	28
192	186	12
217	129	211
295	100	98
154	142	123
149	127	197
347	47	222
143	155	221
142	151	151
347	136	9
112	125	180
258	87	207
212	68	61
357	133	0
23	132	175
281	80	178
146	146	30
237	114	208
291	98	98
209	136	25
62	85	197
223	129	158
361	102	37
164	167	204
278	86	177
241	123	209
157	121	169
261	126	189
321	78	197
55	105	95
308	131	219
62	91	193
291	94	100
82	92	220
323	115	229
139	110	203
250	56	211
177	140	142
314	90	184
162	109	102
225	96	196
217	135	194
245	60	198
318	145	0
282	118	155
63	124	44
92	93	218
191	84	0
296	45	0
355	103	184
55	126	0
58	111	147
270	138	0
195	97	0
278	71	174
134	137	116
203	84	0
82	133	164
255	166	18
270	125	225
59	144	75
192	76	189
255	89	205
272	119	152
294	77	142
216	136	162
348	69	208
65	89	196
224	124	142
86	102	214
333	56	206
343	44	220
263	62	217
218	66	110
237	143	180
347	121	101
184	90	0
159	127	190
124	144	118
209	117	133
201	98	0
294	83	188
216	84	0
146	100	106
341	128	24
299	142	0
338	145	0
146	168	11
265	129	180
288	135	17
347	88	37
278	61	136
297	94	171
222	138	25
21	120	178
329	142	0
72	112	191
48	144	118
92	105	221
147	150	154
304	107	233
209	52	108
340	37	219
137	127	198
215	65	156
161	103	129
265	56	220
255	73	207
53	140	104
352	134	1
333	115	231
216	124	137
283	44	7
325	132	139
330	128	209
330	65	104
327	56	79
258	170	18
76	113	224
192	78	188
299	90	169
195	139	25
76	140	29
150	149	33
199	80	0
290	81	110
281	108	82
61	128	196
55	134	75
255	102	221
153	83	69
27	113	205
323	37	163
211	75	17
259	46	227
338	113	156
313	41	65
291	53	36
76	133	165
253	104	221
235	103	181
181	175	35
83	113	223
51	102	195
84	104	218
342	55	122
186	108	0
175	138	142
184	104	0
193	128	13
51	122	161
333	71	170
241	51	214
321	111	208
160	90	130
141	121	203
202	120	212
266	81	197
353	78	201
109	135	38
62	123	158
237	94	197
180	86	0
298	90	169
51	140	104
148	156	220
223	86	43
331	116	230
149	141	33
260	147	51
267	94	148
340	89	199
328	84	107
73	87	192
155	140	153
273	127	227
321	129	203
147	147	37
284	97	169
66	135	104
272	161	0
126	118	198
206	63	125
349	50	213
334	54	206
214	103	112
251	117	210
110	149	0
292	125	199
53	132	74
353	57	0
295	47	51
212	106	100
189	94	0
290	141	0
129	131	120
171	109	164
19	138	172
301	81	171
134	135	138
295	134	17
299	143	0
240	116	208
214	116	167
336	80	196
320	135	0
229	124	145
357	132	1
353	84	197
238	79	7
304	134	0
171	155	0
55	109	157
14	128	173
348	87	186
282	107	9
316	120	218
222	86	179
320	90	121
216	135	162
85	141	25
222	90	218
222	87	218
227	106	154
196	66	191
358	132	1
284	144	0
27	105	151
317	94	187
260	95	200
223	96	187
37	136	208
40	149	113
248	164	87
299	53	36
220	113	70
204	95	0
227	91	204
164	107	0
357	96	185
75	132	165
326	15	31
320	97	185
329	42	216
137	140	118
323	34	31
326	122	232
341	112	144
191	70	191
162	130	188
94	145	18
348	70	209
145	145	34
45	108	213
196	92	0
141	103	146
153	129	198
316	113	219
311	74	209
281	86	170
67	122	66
93	146	15
286	142	0
262	77	200
70	143	25
38	95	191
310	62	124
83	125	139
345	130	12
307	144	0
241	53	215
280	137	0
118	136	0
216	88	43
321	45	217
300	139	0
336	128	22
115	140	102
135	128	62
327	67	106
362	128	6
104	115	85
262	65	138
143	133	137
190	125	23
235	59	166
300	54	53
255	147	51
267	148	0
50	110	75
199	99	0
335	34	219
352	125	9
344	52	213
91	116	223
210	134	163
217	53	111
296	39	38
92	94	131
77	88	220
176	187	19
344	111	68
334	146	0
29	114	205
153	135	205
84	131	29
343	81	201
210	142	25
278	120	154
116	150	2
267	121	148
244	104	84
290	87	105
256	107	221
83	102	158
138	152	120
224	71	99
340	88	199
302	38	72
152	128	198
60	124	85
46	138	116
300	116	208
150	160	220
356	124	10
263	98	84
160	166	12
75	139	29
104	139	15
258	89	204
125	132	0
300	120	209
278	113	140
329	111	181
175	185	21
280	50	49
344	115	227
171	124	189
311	144	0
342	106	161
167	96	63
153	114	105
283	55	137
160	177	43
346	51	215
279	77	179
356	110	136
130	178	0
56	119	164
125	165	0
105	131	233
344	106	154
217	92	181
172	99	163
256	106	222
94	114	87
65	101	23
307	125	190
217	55	110
333	48	210
162	102	125
221	99	189
84	88	136
354	135	2
130	176	0
89	138	25
189	101	0
142	99	141
145	156	221
322	110	139
246	95	84
355	129	4
18	124	175
219	134	206
23	140	126
117	159	0
252	177	18
260	75	200
332	142	0
346	75	203
131	134	121
187	121	26
344	36	187
353	77	204
333	143	0
259	164	18
66	108	190
336	101	189
338	117	230
323	32	65
88	128	232
272	56	216
49	92	82
189	104	0
143	118	198
129	139	117
231	80	7
272	77	174
263	96	131
173	179	146
16	122	175
116	123	60
290	40	186
327	87	105
321	79	196
29	130	207
284	87	170
299	46	27
249	152	92
337	143	0
215	114	59
250	116	212
325	98	125
170	126	197
161	149	0
211	135	162
214	55	110
279	42	51
156	115	168
328	141	0
297	85	165
149	100	166
338	57	207
239	136	0
71	94	176
224	65	109
350	140	2
246	158	46
339	31	222
207	140	25
184	93	0
214	97	217
296	46	51
310	138	0
287	88	167
218	120	167
217	96	211
152	161	219
280	120	154
294	93	166
329	141	69
221	103	161
247	127	211
163	135	147
165	142	115
331	62	30
85	100	214
232	92	200
316	77	201
134	160	208
176	106	0
248	70	7
198	56	106
132	152	212
55	90	197
154	146	146
195	123	75
105	110	201
319	40	164
319	89	179
207	62	171
223	85	43
161	153	32
321	122	215
21	115	178
134	168	126
324	93	121
41	124	163
271	52	89
340	110	153
17	132	170
250	50	218
235	49	19
276	141	0
238	164	18
196	175	12
158	132	198
91	143	21
59	120	162
14	141	168
283	41	190
246	157	88
130	116	147
95	132	17
350	102	186
262	99	84
233	128	145
326	31	67
247	55	210
336	35	221
39	107	212
236	60	201
286	43	49
78	136	33
300	135	18
90	118	216
233	99	187
327	138	84
270	146	0
176	183	63
188	61	105
226	78	43
328	15	25
227	83	43
57	88	196
310	107	74
209	61	120
195	86	0
269	88	195
136	169	126
18	128	174
249	55	212
163	88	65
280	133	51
143	131	143
150	134	134
196	101	0
75	91	219
257	110	223
60	128	196
211	109	99
63	122	85
337	110	185
311	62	108
220	124	159
345	114	87
239	155	90
138	128	199
250	155	91
173	173	139
241	61	205
270	100	154
164	179	8
168	183	12
273	159	0
158	135	1
229	81	43
337	76	147
292	52	36
339	134	69
53	117	221
172	146	0
328	69	109
272	130	227
360	120	10
237	129	205
69	85	194
152	117	174
276	96	160
176	81	138
129	122	76
151	121	175
323	57	198
318	118	212
308	75	210
314	48	200
242	166	18
40	144	140
224	117	172
139	106	173
323	114	209
337	73	195
309	93	188
313	126	196
332	124	232
170	170	49
48	115	223
357	102	37
323	27	23
100	142	16
232	105	179
91	133	26
282	129	61
320	25	22
185	58	105
260	59	221
234	134	207
198	186	12
340	108	118
243	120	209
208	75	17
208	112	57
167	144	113
353	142	0
36	100	210
280	46	46
272	88	175
199	119	194
144	168	96
280	111	83
136	120	201
199	95	0
322	148	0
233	124	142
318	55	198
133	177	0
332	112	104
231	154	18
234	60	204
276	126	227
183	65	0
323	89	119
208	73	70
267	111	149
228	130	218
238	55	206
156	129	136
321	43	178
43	93	0
218	55	111
241	85	202
97	143	18
57	119	164
253	154	45
112	129	233
247	114	225
230	49	156
285	53	59
328	59	79
231	142	182
227	53	158
75	103	220
80	91	219
311	73	212
311	123	144
225	80	43
302	145	0
276	50	56
284	65	175
359	94	185
248	87	212
27	131	179
281	137	0
32	97	73
258	71	184
152	171	0
230	139	194
149	162	46
143	140	119
75	112	224
262	54	0
145	138	173
262	115	228
195	61	138
223	92	213
274	83	179
250	168	18
258	139	234
179	71	137
335	103	188
162	153	32
177	144	25
310	97	193
131	114	199
30	108	164
198	73	172
190	122	24
308	84	169
287	144	0
254	123	149
268	102	136
326	46	204
182	112	25
185	182	12
82	135	30
160	168	204
160	137	214
328	74	58
273	121	92
333	94	110
336	49	215
127	167	0
173	133	202
159	166	11
315	77	205
146	95	165
327	117	232
27	133	179
190	128	0
349	88	187
265	104	135
286	100	101
266	108	148
321	124	214
160	130	190
260	84	204
13	139	168
355	111	136
345	105	150
148	105	168
328	28	29
324	70	38
240	169	18
205	137	25
184	61	148
248	166	60
321	47	216
354	119	87
155	157	43
180	128	0
224	99	185
160	153	30
223	62	170
124	147	118
253	119	210
255	170	18
92	98	18
221	102	162
91	88	221
166	155	0
232	94	199
222	80	43
218	115	170
204	88	0
172	85	0
250	89	138
77	84	177
178	128	92
153	123	141
230	91	205
146	113	176
132	107	146
153	90	68
148	154	151
356	109	137
222	105	161
251	61	202
332	103	190
197	63	183
241	71	20
342	39	218
176	114	97
307	51	27
49	94	72
260	65	214
225	152	25
337	116	229
362	126	3
148	107	168
260	161	18
94	147	15
205	69	124
80	133	165
299	59	78
315	86	178
288	103	99
210	62	167
268	148	0
136	122	199
174	117	96
218	94	211
315	134	84
78	101	218
358	113	37
229	51	156
180	140	25
278	105	147
283	94	168
309	64	108
263	72	211
222	102	165
95	142	17
231	144	188
215	56	110
222	115	127
133	111	204
310	117	209
69	135	100
49	91	82
146	116	176
332	46	230
295	128	196
254	44	230
176	92	65
121	129	106
242	51	214
274	91	174
28	137	178
49	129	196
208	137	48
209	58	149
355	91	37
294	112	140
299	118	209
298	131	17
269	142	0
118	116	188
262	145	51
100	118	138
71	107	106
73	90	168
136	111	204
334	123	232
276	48	46
295	75	191
117	146	0
287	122	153
241	128	211
119	144	96
322	40	215
57	132	216
177	100	0
72	93	173
346	83	200
153	100	167
54	109	157
42	94	0
297	115	141
245	129	211
228	116	173
232	72	7
100	119	139
124	128	106
66	113	191
182	189	20
52	107	158
95	116	222
348	62	199
137	180	0
350	112	129
141	124	206
100	147	13
334	70	144
270	59	215
242	62	202
52	123	92
116	146	115
304	40	73
200	135	25
24	131	177
79	90	219
229	120	171
323	42	215
207	135	48
35	96	73
192	140	25
278	81	180
181	143	25
130	122	73
284	63	176
170	97	63
229	126	145
290	143	0
156	174	45
336	91	122
235	153	91
146	164	234
256	97	134
79	132	165
235	99	170
241	84	201
305	59	185
58	109	158
354	102	37
12	137	168
36	111	209
200	55	107
353	137	5
189	123	22
112	119	188
332	9	24
157	86	69
205	115	147
55	98	197
255	74	213
177	191	12
79	119	222
216	85	0
181	189	21
182	69	187
302	112	142
153	105	167
[truncated: 29,884 more rows]
