# Supplementary material for: Forecasting effects of transport infrastructure on endangered tigers: a tool for conservation planning
Source: PeerJ. 2022 May 17;10:e13472. doi: 10.7717/peerj.13472 (PMC9121866; doi:10.7717/peerj.13472)
Supplement: Supplemental Information 1 — All data on tiger populations and occupancies across all scenarios and the R code used to produce all results, tables, and figures. [file peerj-10-13472-s001.zip › data_folder_peerj/occupancies/resultsnoneoriginalfalse-1255878334.csv]

276	47	0
196	62	211
175	110	144
285	101	111
203	93	120
240	81	232
224	105	232
221	108	219
122	166	141
222	120	156
254	106	172
106	156	146
213	74	224
98	110	216
149	109	232
291	122	150
139	157	175
197	97	118
98	119	212
24	134	215
98	134	172
241	92	223
192	92	119
285	58	206
58	96	237
347	28	237
70	130	205
308	86	194
294	106	220
294	56	159
135	156	191
336	123	178
129	138	0
216	87	110
156	170	231
288	80	165
186	129	175
293	46	87
365	120	215
161	105	114
20	124	144
275	54	210
285	141	173
355	117	212
219	79	162
174	140	108
170	116	225
135	126	202
284	59	204
313	138	192
300	46	81
284	47	0
30	135	211
202	72	212
201	136	150
342	39	233
215	141	125
179	122	227
320	69	117
164	113	123
155	126	128
56	143	189
170	96	225
295	125	176
164	110	112
312	112	125
97	142	126
290	80	202
298	125	116
27	115	235
174	101	228
213	55	214
230	70	218
198	79	113
159	147	71
168	177	131
90	123	210
167	166	168
177	145	57
154	83	229
96	128	197
217	58	211
53	123	226
38	134	209
132	134	184
170	115	225
339	111	221
347	39	145
156	146	71
155	127	129
233	145	188
280	47	0
167	88	149
77	144	118
52	129	208
272	161	222
301	100	223
245	154	197
268	56	236
261	48	224
155	136	73
282	122	157
330	67	150
169	122	201
176	170	136
96	102	205
188	190	168
133	163	55
88	123	208
95	111	120
304	102	188
159	172	131
32	138	212
93	131	201
96	143	114
164	185	179
322	123	196
268	64	237
189	97	140
218	59	213
261	144	46
37	122	211
275	113	105
231	84	234
174	145	59
270	83	158
214	74	224
182	73	239
86	99	71
184	64	234
288	68	235
336	37	232
222	69	220
292	95	215
320	91	137
147	178	174
246	79	232
272	105	185
92	125	190
58	95	122
109	131	174
168	155	142
307	132	238
253	66	236
358	98	195
183	121	229
290	132	68
352	89	164
114	129	175
173	131	196
272	49	163
328	54	144
322	114	177
251	165	232
237	86	231
258	92	137
70	140	123
328	93	0
74	108	112
352	100	192
246	125	234
300	38	208
40	119	79
260	143	130
307	42	88
154	175	219
131	112	225
151	179	174
351	133	192
151	154	85
291	107	158
251	133	164
263	163	224
47	91	239
179	127	169
102	141	151
293	96	219
184	138	159
172	177	232
215	67	223
141	124	184
305	114	212
256	71	191
307	49	216
28	110	237
175	127	166
247	100	194
124	118	203
222	104	215
52	140	206
82	104	208
276	106	114
67	145	193
223	50	158
337	98	176
349	73	217
320	90	216
48	118	229
360	88	166
261	85	113
201	130	106
271	66	236
114	146	221
277	85	158
157	168	231
128	137	0
82	115	219
265	132	204
312	36	91
126	145	155
277	107	113
215	55	164
65	131	205
219	155	115
330	80	230
342	60	211
345	73	217
108	133	192
61	89	213
292	111	216
206	140	111
151	180	178
71	93	225
206	115	181
254	142	141
81	93	132
303	109	119
217	55	218
337	107	227
81	145	119
217	131	103
254	133	224
283	75	203
359	120	213
216	114	34
262	119	99
206	93	122
261	52	233
237	61	211
333	137	229
196	91	120
355	104	195
258	56	233
47	96	146
87	107	93
276	62	196
344	39	232
199	143	104
340	56	77
62	120	163
223	58	122
204	73	215
352	125	216
116	122	129
88	130	198
321	23	126
160	160	69
306	94	180
216	80	109
312	90	181
266	44	148
36	105	182
280	148	172
111	118	208
81	115	219
210	124	64
276	104	186
153	104	69
118	143	233
47	136	204
217	100	238
276	103	185
141	131	219
343	96	185
338	106	221
73	141	121
337	37	231
327	11	98
93	126	191
171	139	184
15	132	1
213	78	111
346	112	222
277	75	160
297	88	188
344	80	161
219	100	237
330	71	227
284	126	182
190	138	174
342	32	236
237	113	103
267	156	223
193	192	227
14	132	185
282	106	113
300	68	229
83	120	212
66	117	135
166	114	123
115	122	204
145	113	235
269	112	215
227	63	209
225	112	33
312	79	199
162	170	79
199	93	120
216	110	102
140	137	233
209	129	187
80	94	128
292	57	152
310	59	210
330	128	224
233	113	114
194	112	221
201	110	224
273	159	221
214	147	120
190	113	222
261	67	229
57	92	181
189	71	135
264	160	224
323	37	211
170	152	139
224	71	219
199	64	218
65	135	165
193	59	76
91	126	189
283	87	94
273	45	0
163	181	184
337	124	176
346	54	203
40	129	222
134	164	56
246	83	227
192	77	215
211	128	64
189	122	161
255	44	237
354	72	214
340	117	170
17	135	212
268	116	224
330	84	228
234	104	150
257	149	61
333	77	230
26	141	203
300	71	187
83	131	143
333	98	120
279	107	112
281	72	212
56	120	227
93	141	121
47	112	230
167	139	79
342	96	184
78	105	193
192	91	119
137	167	91
218	94	239
171	103	230
105	142	142
90	92	106
273	155	220
220	118	155
272	120	157
326	92	87
148	111	235
257	61	237
150	136	160
160	141	132
108	106	210
103	145	137
203	198	229
56	88	238
296	100	225
227	68	216
52	88	238
284	120	161
250	50	233
296	137	109
59	135	162
246	53	218
342	99	186
201	144	106
146	151	100
241	126	231
225	148	187
290	56	155
190	143	153
182	84	142
276	45	0
307	74	202
333	139	228
197	127	77
288	42	0
264	49	227
252	119	230
207	113	34
178	107	143
211	146	108
289	56	0
170	185	178
132	175	176
34	111	236
224	60	98
102	113	216
173	171	140
28	121	187
330	135	194
336	88	131
244	73	185
334	99	138
341	130	188
333	95	137
310	88	190
152	186	177
198	131	11
151	159	184
348	122	239
259	79	140
195	177	122
89	127	192
188	91	140
291	90	211
233	90	236
283	68	215
175	188	180
294	53	155
39	110	233
303	104	220
179	62	97
233	154	186
166	131	201
315	98	0
132	115	232
174	131	195
160	126	43
234	102	214
148	118	176
333	118	173
287	44	0
318	122	193
169	189	176
119	135	156
247	115	230
231	86	234
252	62	200
181	116	102
257	164	226
287	39	18
15	138	218
335	131	164
238	100	211
315	56	215
263	159	224
108	105	211
50	116	229
37	113	200
144	127	97
320	122	161
145	184	170
92	109	116
320	71	143
223	56	156
184	87	142
332	138	185
197	78	214
164	178	231
293	120	189
294	129	69
151	96	226
321	59	206
175	169	132
319	34	23
141	116	233
332	112	147
353	75	0
318	58	204
342	80	161
83	125	206
348	30	237
260	131	0
355	110	200
179	107	143
213	90	115
298	74	183
193	84	114
243	95	171
69	135	125
336	41	230
178	174	127
73	129	205
247	103	213
172	104	229
139	169	180
285	124	171
348	106	189
201	196	230
319	80	223
163	115	200
244	89	176
46	111	228
257	56	237
188	175	218
168	98	146
358	82	158
229	128	234
135	136	233
342	134	165
310	125	124
266	68	235
144	184	170
194	139	153
110	116	195
147	166	152
319	88	217
221	113	33
225	58	155
326	72	226
22	107	239
279	67	160
234	119	233
67	124	120
40	89	184
276	46	0
65	106	223
330	94	118
227	122	158
168	129	128
62	103	235
191	73	218
58	123	186
192	116	223
186	123	143
258	107	171
248	59	214
253	142	141
175	167	130
309	107	194
203	117	181
119	151	230
305	100	183
329	131	226
327	145	179
220	59	145
208	64	212
338	93	180
42	96	143
170	144	105
38	108	230
219	69	219
322	126	157
43	147	219
199	196	227
97	123	189
170	102	228
339	62	208
53	118	228
294	104	225
36	97	155
217	142	177
223	70	218
278	133	105
273	95	181
146	152	116
163	179	185
240	127	163
334	30	234
231	90	236
201	134	112
306	70	212
181	72	238
158	128	129
347	36	230
232	104	149
324	48	220
163	93	148
91	143	123
37	114	0
247	105	205
238	161	200
256	167	226
177	178	228
242	118	231
326	57	108
313	70	0
249	136	163
270	109	172
277	129	222
334	95	139
150	157	187
36	143	212
349	134	166
300	106	221
178	185	179
87	133	142
240	135	227
186	174	219
323	106	206
301	109	216
280	104	113
280	60	203
338	45	232
152	156	170
301	75	211
163	162	134
184	68	236
145	133	199
152	173	231
206	109	103
166	158	145
263	152	222
56	128	234
354	96	198
304	53	205
332	129	189
316	92	136
353	92	204
161	138	133
58	138	148
209	90	115
191	176	124
173	182	180
229	151	186
76	101	99
76	132	206
305	53	213
34	131	203
294	73	226
238	90	226
219	127	103
262	49	226
355	80	159
315	33	120
91	117	165
286	49	207
300	40	214
263	109	100
233	132	101
340	44	232
139	168	178
265	55	153
202	113	102
283	109	102
139	115	228
68	107	97
217	67	220
320	79	224
353	100	194
263	47	227
219	113	33
294	37	233
203	114	33
281	145	172
131	137	0
48	119	0
326	104	0
73	91	206
306	91	0
186	177	229
346	67	223
345	48	234
223	57	156
338	17	102
333	117	176
205	142	111
350	56	207
170	173	228
241	141	196
40	96	149
350	109	221
110	146	179
249	157	229
334	107	226
258	149	61
321	57	204
211	104	103
277	114	180
123	125	117
88	128	199
240	101	221
234	72	139
113	119	194
250	105	177
39	135	210
303	57	140
251	53	229
86	92	132
156	128	128
59	87	214
262	51	222
62	130	218
341	48	228
288	49	208
300	81	196
314	131	239
334	76	226
340	99	181
361	95	198
239	166	224
334	58	209
76	113	220
140	163	194
310	53	210
55	113	11
193	103	140
69	88	225
304	100	185
355	96	199
331	63	212
166	159	146
238	133	101
239	90	228
183	179	123
259	69	187
277	112	110
118	167	132
194	188	231
355	130	195
322	73	226
184	96	141
58	86	237
255	140	117
238	67	201
168	122	201
172	81	124
179	102	142
108	156	175
267	117	222
24	120	180
101	125	195
59	96	110
222	51	158
287	60	156
314	80	195
346	53	225
111	121	155
255	88	115
248	100	207
187	139	156
122	152	226
317	121	198
354	91	194
170	101	229
187	96	141
206	119	188
226	62	141
136	117	233
322	21	117
205	68	213
307	58	207
99	119	215
76	91	214
245	164	99
34	121	201
303	130	238
241	105	151
22	133	211
123	130	78
276	78	157
236	137	22
276	148	171
23	129	198
306	81	205
74	90	216
260	89	137
261	148	61
221	71	223
292	112	215
224	111	32
62	127	201
250	117	230
341	70	220
283	53	205
276	131	8
260	96	47
308	114	125
264	116	223
301	40	213
195	70	211
220	130	103
168	163	143
329	48	190
50	139	186
38	144	217
247	158	230
283	127	16
38	145	210
158	92	230
20	133	201
256	55	234
322	145	186
298	45	203
81	97	105
126	175	177
336	141	184
30	107	239
207	125	188
21	118	146
345	120	166
242	135	22
285	69	222
320	123	162
105	140	155
92	96	193
299	99	224
116	135	206
261	137	206
310	36	214
149	160	234
310	74	194
170	160	140
294	117	190
36	95	190
46	114	230
105	114	216
69	103	221
185	69	239
343	118	172
156	157	97
141	171	185
328	62	149
215	111	102
73	85	227
314	129	130
106	158	146
246	148	198
334	35	230
199	120	168
77	84	192
341	97	184
345	134	178
233	107	114
184	125	169
170	189	178
28	137	214
296	67	237
356	53	230
207	58	164
337	92	178
281	90	84
249	171	234
316	75	222
149	151	154
327	110	207
171	86	144
213	99	225
174	183	181
299	71	189
96	140	130
262	72	143
221	154	118
313	63	203
109	129	173
147	169	225
307	90	186
230	94	93
176	129	60
149	164	229
182	184	174
238	150	214
304	141	181
359	112	203
172	141	108
304	61	141
299	42	96
162	115	48
327	21	118
305	130	238
228	71	221
50	97	110
307	93	184
307	125	122
303	131	238
169	137	183
171	94	146
201	93	120
287	107	164
83	107	211
234	157	186
302	62	208
125	147	4
270	135	197
98	147	111
154	153	185
81	101	207
222	59	141
97	143	126
167	180	183
357	129	173
143	132	199
51	135	200
323	73	225
311	130	121
339	51	139
286	141	173
146	115	176
167	186	177
129	131	187
238	94	196
277	96	185
153	116	227
247	96	197
235	115	103
247	162	232
79	121	212
140	141	20
297	122	187
115	148	183
178	136	207
148	136	197
61	107	234
45	114	226
302	110	217
328	145	134
277	146	171
342	111	203
24	127	198
156	133	67
166	88	149
257	158	146
251	89	160
291	139	108
198	127	170
53	95	234
237	149	217
269	106	179
165	126	201
133	151	190
321	140	216
259	103	141
191	71	219
82	133	113
338	94	179
84	101	112
275	103	183
341	137	134
313	79	198
155	169	230
154	131	130
122	137	31
180	78	238
260	66	229
46	106	141
262	138	0
139	148	15
292	146	174
95	103	205
354	97	197
197	132	170
207	83	111
151	136	73
160	143	132
238	70	221
235	125	235
342	52	232
146	127	186
337	109	228
209	84	110
83	133	113
153	138	73
257	73	189
245	52	219
321	106	204
278	56	187
289	132	220
334	59	0
195	190	231
40	118	199
142	101	210
318	78	216
155	137	131
241	133	226
278	145	172
191	97	117
64	133	94
187	114	230
286	57	204
62	116	133
260	99	140
296	43	88
286	80	167
194	75	215
335	129	171
207	103	225
307	116	125
108	113	211
54	99	238
165	133	201
159	108	113
279	74	196
348	71	215
301	119	214
251	163	232
277	118	160
114	162	150
288	50	209
253	81	142
150	142	71
120	134	146
292	100	222
296	119	189
282	41	224
352	85	159
255	133	224
221	94	238
198	137	148
265	71	238
149	162	103
313	55	211
341	41	232
280	66	137
107	123	188
237	74	142
38	135	209
270	129	231
249	159	232
231	154	184
160	161	70
209	89	117
213	117	154
207	81	111
131	152	191
186	186	130
105	153	150
267	74	215
304	66	219
322	30	123
191	89	117
292	71	228
222	137	15
90	105	114
249	153	110
291	58	81
147	100	224
356	93	198
65	101	109
229	101	112
47	93	238
110	130	174
176	184	231
286	115	161
162	143	74
344	21	151
128	148	221
53	134	161
293	43	207
283	126	181
130	150	115
331	52	148
285	110	161
320	137	214
350	83	197
262	153	220
289	128	71
163	156	138
356	82	161
79	115	220
151	103	208
257	152	107
156	86	229
294	146	174
324	141	185
67	108	97
245	50	222
86	88	133
282	104	114
248	154	206
249	114	176
337	100	47
329	37	144
155	119	172
343	30	237
91	109	114
259	158	145
15	136	211
61	95	203
272	85	157
255	69	186
138	149	181
339	47	229
105	137	150
74	124	148
179	89	143
23	140	202
83	138	140
282	140	103
42	89	182
315	64	198
68	117	239
205	113	103
310	51	218
123	138	199
210	70	217
176	137	183
176	190	179
60	92	208
273	98	182
66	145	193
319	62	207
226	109	73
143	139	0
274	47	213
346	117	87
351	139	195
237	81	137
107	141	157
251	100	206
138	128	68
122	127	188
264	88	138
196	80	113
352	101	189
314	38	82
298	103	225
316	77	221
329	117	175
198	124	188
245	146	198
233	98	112
343	133	170
304	137	178
68	103	221
133	155	194
169	117	208
260	155	146
136	109	232
339	84	141
251	111	163
99	128	200
276	137	104
68	109	222
161	174	205
230	86	235
248	168	234
248	140	117
112	155	177
326	33	227
198	129	171
57	127	207
325	120	172
292	140	109
326	23	118
235	146	219
198	195	225
329	14	97
193	58	76
256	88	113
155	139	133
220	113	33
152	185	179
136	112	233
352	53	193
337	144	132
32	96	182
69	93	223
335	102	220
239	149	218
319	51	211
227	55	160
264	111	206
328	115	184
286	98	128
345	75	141
92	134	173
268	130	225
339	86	142
314	71	186
239	69	217
173	98	226
346	94	184
283	76	204
338	39	229
185	78	139
70	116	210
299	124	144
305	121	212
210	98	209
269	158	222
278	51	183
244	138	138
284	95	181
9	132	181
259	161	146
33	137	200
170	146	180
345	104	188
176	88	143
221	53	157
260	103	0
227	136	104
160	130	155
129	150	222
158	119	206
246	171	234
110	131	172
308	109	216
228	67	140
119	134	148
51	122	227
145	171	95
207	67	215
268	90	165
269	124	232
190	148	154
88	146	116
326	49	219
163	123	238
201	65	213
290	73	233
251	70	195
82	105	210
176	174	124
275	86	158
251	116	229
309	114	125
271	103	181
289	69	231
178	134	159
194	120	189
207	75	163
290	90	212
208	147	111
337	27	235
276	83	158
352	126	225
319	68	128
183	90	140
126	168	73
316	95	194
142	127	186
158	142	132
191	131	173
287	42	0
132	102	179
200	101	143
352	106	192
262	62	223
255	66	236
352	76	210
265	84	141
25	123	144
68	104	96
294	92	216
345	108	219
274	68	236
262	89	138
28	132	210
48	138	189
260	53	233
282	53	204
25	126	206
178	167	120
157	181	179
341	83	87
255	102	200
211	55	209
282	81	166
144	182	171
277	110	108
224	80	137
142	133	187
256	50	234
320	89	139
147	108	235
309	39	211
348	35	151
356	103	194
149	179	173
28	129	201
76	143	119
302	76	209
72	85	227
187	88	140
248	130	225
147	140	71
238	73	219
44	132	206
70	134	180
220	104	221
71	139	124
79	81	11
157	91	229
82	90	132
182	165	116
116	144	233
152	177	85
144	117	174
173	82	235
107	131	182
211	85	111
70	141	162
349	77	208
83	134	113
323	98	0
278	40	219
264	55	235
101	117	211
248	73	186
48	117	228
328	89	93
133	160	191
269	126	232
142	183	169
274	150	170
51	142	208
160	134	132
272	81	161
273	42	148
209	82	111
335	140	184
302	101	221
181	142	156
255	118	104
291	72	227
132	154	193
37	102	231
231	128	235
181	135	196
357	115	213
155	156	114
339	120	173
104	121	209
51	110	110
71	100	99
269	98	181
117	128	171
48	130	202
152	152	183
262	90	91
210	66	220
341	134	156
303	106	220
45	102	225
248	56	218
201	138	154
211	145	111
54	91	237
131	107	227
323	36	228
93	101	205
355	118	211
235	129	100
331	69	0
167	163	140
143	141	0
80	129	109
247	172	234
192	147	148
204	68	212
226	93	236
319	59	207
18	108	239
302	66	222
116	151	181
293	56	157
235	71	139
319	93	136
149	104	228
214	84	110
184	89	142
351	115	226
89	109	76
339	26	234
288	92	214
195	79	113
96	120	206
140	173	178
186	191	168
252	85	162
305	147	180
333	45	227
48	90	239
178	180	230
115	153	179
200	144	106
258	101	148
227	103	216
109	125	151
227	142	190
323	137	183
299	96	224
173	180	232
225	127	102
161	179	185
220	116	154
229	114	33
67	127	205
43	90	185
171	182	180
265	133	205
59	127	228
325	68	219
256	63	229
330	120	179
165	183	181
171	175	232
342	114	172
194	77	217
337	96	0
166	95	146
278	95	111
153	140	72
243	153	199
151	132	128
306	128	153
222	85	137
237	96	222
308	102	191
170	155	139
295	88	103
239	110	108
263	157	223
353	66	221
335	80	227
350	51	138
304	89	192
48	133	204
348	48	229
287	109	162
266	112	163
201	124	189
326	142	140
64	108	222
132	118	231
98	114	215
178	106	143
72	117	212
263	83	113
221	136	102
287	57	205
144	153	168
197	134	170
52	113	229
291	132	114
323	112	177
196	100	116
324	142	182
49	136	202
257	47	233
311	88	190
197	140	150
133	172	107
211	116	153
299	64	228
238	159	189
328	12	99
76	107	115
335	142	137
255	67	236
84	111	217
205	116	181
70	98	179
354	95	195
194	176	124
338	105	222
226	98	90
130	126	116
277	98	185
184	135	9
166	121	239
89	112	105
248	70	186
337	101	43
222	90	238
144	110	235
274	108	182
51	133	200
310	58	212
322	117	197
187	93	139
63	92	206
340	57	14
196	69	218
324	91	88
201	82	112
334	23	227
175	138	111
193	147	151
342	116	169
102	123	181
347	103	184
210	86	111
105	124	195
65	115	136
185	115	102
301	117	188
21	133	211
145	99	207
152	105	205
312	121	124
205	85	112
264	89	137
340	140	183
320	75	226
186	120	144
271	57	208
229	76	138
89	99	113
217	72	223
238	78	140
139	103	228
179	136	196
232	131	234
123	134	134
310	62	237
229	135	103
195	63	213
317	148	133
145	159	140
255	173	226
331	108	226
311	89	60
333	43	228
315	137	190
90	109	101
317	68	238
306	67	185
311	83	197
347	80	203
286	52	209
271	104	185
228	75	139
356	105	196
230	74	139
45	98	148
160	131	128
75	144	159
257	170	225
255	120	96
84	146	117
189	131	176
207	62	212
177	136	111
168	158	141
271	43	147
294	85	77
187	85	140
191	106	223
63	132	154
250	157	230
224	77	162
248	113	121
75	112	219
142	174	181
347	71	0
363	117	216
348	137	166
303	94	209
245	88	226
214	145	123
189	111	229
310	127	65
95	104	205
328	13	99
214	63	218
322	56	202
279	72	212
318	121	198
199	190	236
353	136	190
254	156	146
329	136	183
291	88	211
223	63	164
44	99	148
202	122	188
69	89	220
187	92	140
181	109	140
29	135	211
126	169	74
288	89	210
178	176	130
261	135	206
174	122	152
155	111	206
329	122	179
131	142	200
64	146	193
348	92	159
241	117	231
115	147	61
268	71	237
141	97	204
50	133	186
203	115	33
37	101	232
203	65	214
326	62	45
199	86	113
336	97	140
226	71	218
326	100	9
173	101	228
177	175	138
284	97	102
284	45	0
169	145	182
233	53	216
77	132	206
357	98	196
296	104	223
40	100	232
190	129	174
239	94	0
347	31	151
44	140	216
268	57	236
174	96	226
228	127	102
324	109	208
237	162	185
344	66	221
190	119	190
140	106	234
155	148	39
301	105	223
255	92	140
180	146	55
299	141	183
331	95	137
149	156	168
56	117	228
102	134	114
245	76	185
309	146	183
24	109	180
329	12	99
109	108	212
247	114	229
150	172	230
342	115	166
121	144	190
324	58	204
237	129	224
221	81	162
295	129	216
167	114	221
143	169	189
232	70	141
206	67	214
322	121	198
247	125	234
112	159	175
164	150	125
148	102	228
249	69	186
170	129	129
234	158	185
180	118	240
336	29	234
82	143	122
170	166	145
240	98	51
204	100	210
198	183	227
234	109	105
326	60	49
192	129	170
144	133	199
225	60	99
236	146	229
218	138	130
256	43	122
167	149	127
191	181	235
193	91	120
221	138	125
237	121	235
166	97	146
57	99	237
135	161	190
80	136	138
145	157	184
86	139	125
227	86	237
291	59	153
142	124	185
277	79	159
322	136	184
159	169	230
82	122	212
162	185	182
312	78	195
283	93	129
321	50	122
254	168	227
148	161	234
245	46	223
77	131	206
265	73	236
347	74	216
69	97	201
239	151	215
300	76	207
247	111	119
256	93	144
80	109	214
233	78	138
58	98	237
217	144	183
239	134	22
312	59	211
86	128	195
306	51	209
352	55	134
184	105	137
93	112	119
198	187	236
245	132	164
330	119	178
210	75	221
236	58	216
287	87	185
214	123	154
207	89	118
333	68	219
264	75	217
16	138	218
110	126	125
209	122	187
147	118	175
218	119	154
345	64	225
132	132	232
180	107	141
250	147	119
69	114	119
150	180	174
141	138	233
165	153	140
216	116	153
59	136	150
300	95	223
118	134	135
294	112	119
83	130	143
214	71	224
68	140	189
234	88	234
160	171	230
296	46	83
288	113	158
32	97	183
246	158	228
339	27	235
217	99	238
292	49	122
265	69	238
270	159	222
199	56	76
322	143	184
40	135	208
220	106	220
235	62	210
263	85	139
189	114	230
219	90	239
341	125	131
309	33	208
143	133	199
172	165	130
201	127	110
200	141	150
335	116	185
102	110	217
322	58	200
341	108	0
361	112	205
343	139	189
275	145	171
336	55	201
259	66	221
135	125	205
280	105	112
37	140	210
126	121	115
208	69	214
150	166	227
289	62	159
42	127	229
266	158	223
198	190	235
240	119	233
325	26	127
275	52	213
222	96	238
251	143	118
266	155	222
241	91	226
104	151	149
347	64	226
39	139	209
263	140	206
265	164	224
253	159	226
166	149	122
142	112	230
354	130	193
113	158	177
330	91	119
174	191	178
258	162	228
186	106	136
348	97	187
142	154	185
227	129	104
154	178	198
255	143	46
152	141	133
205	54	162
227	125	166
331	71	227
300	128	143
282	75	167
334	68	219
269	58	224
263	106	157
127	171	177
176	172	133
147	116	176
136	113	228
210	136	103
210	110	102
255	62	231
359	88	166
163	172	217
66	101	205
249	118	230
138	155	0
150	134	170
289	83	183
78	115	220
344	127	180
74	121	217
303	81	203
354	122	225
200	93	121
260	48	235
347	135	166
316	137	213
64	100	123
205	71	216
200	189	233
273	161	222
158	147	72
342	113	227
237	108	112
198	89	119
84	140	133
252	79	194
175	86	224
170	103	230
135	131	233
293	82	200
207	122	188
288	87	211
263	58	163
236	159	192
358	116	214
350	76	212
331	111	146
342	123	133
132	113	223
166	143	61
326	98	16
36	110	234
140	145	14
209	104	225
173	110	144
226	96	230
52	101	238
272	88	158
154	184	177
246	124	232
63	130	218
141	183	169
120	137	35
238	88	177
235	73	221
336	14	144
109	128	146
333	40	233
116	123	202
234	147	219
194	185	235
339	72	211
125	126	122
293	111	119
342	102	179
102	112	216
178	92	144
201	141	152
241	94	149
46	113	230
327	75	230
175	176	228
251	153	228
278	46	0
268	114	223
36	93	183
254	98	181
82	99	192
176	144	57
244	106	127
254	63	228
47	134	204
243	167	225
206	95	122
305	82	203
135	128	202
212	102	224
220	98	232
242	139	225
338	85	142
110	132	129
318	50	210
300	138	183
196	97	114
305	133	139
211	91	118
179	80	238
42	111	89
313	86	189
325	28	228
197	118	223
119	171	135
304	108	219
336	50	215
244	109	124
138	180	171
270	73	234
173	132	196
34	88	185
225	71	218
283	123	171
336	134	193
298	94	131
214	130	186
189	148	153
215	149	177
40	116	169
205	143	110
73	123	120
116	129	120
189	95	141
303	100	217
266	134	205
307	136	183
54	86	238
239	99	218
268	61	202
210	130	187
42	106	2
71	134	205
60	108	235
358	92	198
180	190	166
147	170	226
153	128	129
73	128	205
332	84	226
142	108	235
289	79	203
336	113	227
167	100	229
151	127	171
364	128	167
254	173	234
227	73	221
253	90	46
231	74	139
202	100	210
96	110	215
218	91	237
215	106	88
32	93	181
223	87	238
184	90	140
30	122	79
69	116	210
277	51	185
246	87	148
182	178	224
20	129	139
329	82	230
357	119	232
91	128	198
180	76	234
349	109	221
30	110	238
[truncated: 29,884 more rows]
