# Supplementary material for: Forecasting effects of transport infrastructure on endangered tigers: a tool for conservation planning
Source: PeerJ. 2022 May 17;10:e13472. doi: 10.7717/peerj.13472 (PMC9121866; doi:10.7717/peerj.13472)
Supplement: Supplemental Information 1 — All data on tiger populations and occupancies across all scenarios and the R code used to produce all results, tables, and figures. [file peerj-10-13472-s001.zip › data_folder_peerj/occupancies/resultsnoneoriginalfalse-2101112568.csv]

143	167	156
303	73	174
291	73	207
274	109	119
256	156	202
203	136	0
71	144	10
305	57	185
69	101	85
329	15	193
330	53	96
318	108	235
150	137	202
135	138	140
59	126	86
347	137	231
245	90	226
233	99	176
250	87	224
260	145	215
145	176	23
343	72	165
268	128	101
342	137	229
263	73	230
287	113	186
150	184	24
128	160	228
178	108	83
326	19	193
324	62	226
270	142	43
227	112	186
330	79	195
287	60	223
188	95	83
258	158	202
298	78	164
316	42	140
144	156	12
157	170	226
298	99	207
343	78	221
273	128	0
220	106	17
163	190	16
149	124	148
166	177	178
162	130	201
334	22	224
264	73	159
273	143	42
43	123	141
237	163	72
33	90	19
95	119	202
287	138	1
205	80	142
318	107	235
125	123	186
289	130	68
228	127	78
144	117	229
164	173	228
120	149	208
256	123	206
219	87	164
342	64	229
64	116	200
67	94	172
253	78	12
201	90	159
277	46	0
118	116	113
76	105	90
182	101	83
313	56	63
248	104	200
237	60	220
253	131	154
178	86	84
171	140	55
47	87	141
360	84	197
330	41	36
317	92	234
334	84	195
258	55	191
128	172	34
98	119	114
201	83	139
124	128	166
322	76	222
344	51	226
282	129	213
224	139	212
280	80	213
324	64	232
68	143	13
241	102	182
125	148	0
241	87	143
202	70	233
341	144	224
24	116	184
197	71	208
340	90	138
66	140	10
205	93	153
132	179	199
290	73	209
61	137	153
319	74	225
115	144	43
183	82	162
285	46	61
285	120	229
360	96	207
356	52	178
181	182	77
333	102	133
247	115	158
170	91	207
279	52	178
46	98	207
294	134	62
324	25	192
225	69	151
132	123	221
254	45	229
68	146	15
87	100	139
177	174	189
58	95	161
203	74	235
308	94	233
321	31	195
75	108	155
286	50	227
181	134	198
241	116	208
247	64	219
325	50	89
206	97	153
46	88	141
301	140	213
259	85	138
250	142	140
177	178	221
162	128	180
44	123	153
281	126	213
191	69	150
214	118	102
49	90	185
303	85	227
303	139	212
198	114	77
55	89	237
237	91	228
296	43	174
161	104	229
103	127	103
61	88	236
171	101	236
133	140	0
241	162	236
222	134	140
182	187	85
311	117	149
329	141	223
201	142	3
242	118	191
139	120	142
123	126	234
325	140	222
24	120	170
202	61	225
319	34	197
80	102	136
254	135	184
295	54	219
217	81	143
242	163	235
313	55	101
81	129	186
206	148	0
264	153	113
199	59	208
333	136	200
161	121	191
124	164	44
197	125	234
340	84	187
331	52	171
278	93	207
303	51	157
255	168	220
351	72	149
346	49	228
238	129	143
192	137	214
159	124	180
289	95	209
71	124	218
309	139	135
322	144	137
270	131	234
187	186	89
235	137	63
329	42	220
138	143	120
295	76	164
296	138	212
282	41	233
104	119	114
19	111	61
249	59	220
347	136	231
141	177	159
203	144	0
209	83	143
280	116	230
306	96	234
333	100	132
329	125	227
96	109	196
99	141	30
238	157	237
179	123	156
218	115	181
90	138	23
20	120	183
175	96	233
300	141	214
169	97	176
330	101	115
132	173	175
282	117	230
160	108	228
69	89	56
36	102	220
35	105	21
192	72	215
308	120	150
320	80	136
245	100	172
93	117	192
276	111	118
165	146	128
250	167	191
347	105	156
255	149	186
223	86	127
288	53	69
129	143	150
151	121	148
292	43	82
243	92	228
195	83	141
324	51	84
206	143	0
132	143	122
338	32	165
223	62	223
336	140	224
241	64	172
324	31	208
139	109	225
131	178	199
218	137	205
219	113	46
289	93	0
304	140	214
280	126	210
49	97	214
253	101	200
206	98	239
187	74	215
358	81	197
179	118	102
345	99	153
292	85	161
152	136	202
350	128	219
338	71	230
203	132	177
159	101	230
278	66	204
243	108	198
115	145	43
347	72	166
111	132	26
299	147	130
228	90	186
314	103	238
322	33	209
299	62	174
304	77	168
318	45	154
307	117	233
295	106	212
335	40	169
343	19	81
317	79	137
347	132	224
231	116	207
77	97	192
102	135	29
250	159	227
265	52	202
42	90	146
344	70	166
334	10	165
273	66	230
103	136	31
248	126	120
324	45	212
18	135	196
134	158	20
214	121	119
28	122	143
193	91	141
146	173	126
327	141	223
134	161	231
48	129	225
128	125	224
55	116	215
343	38	160
271	140	110
147	171	20
292	128	188
90	139	23
297	117	117
293	134	62
259	93	170
190	109	81
225	145	140
162	124	191
83	117	198
61	103	237
295	81	159
357	133	228
113	150	33
330	136	139
262	140	184
291	124	187
273	123	216
326	99	146
156	110	124
164	123	190
81	141	20
155	172	0
276	120	185
318	116	137
278	106	115
312	44	106
306	119	235
317	80	137
49	116	216
156	126	200
175	173	145
19	130	185
174	183	55
318	115	130
169	133	176
296	140	212
31	134	187
254	117	156
250	174	201
20	138	201
139	122	226
49	110	122
222	90	189
274	160	70
161	118	231
231	79	145
254	167	221
302	85	114
22	110	110
315	48	155
143	175	21
247	56	220
66	137	132
223	83	144
173	128	184
67	134	0
248	157	230
339	45	182
102	122	205
325	61	229
320	47	212
169	120	0
161	142	205
74	137	5
206	55	209
268	58	228
278	41	232
298	86	114
304	119	234
195	81	134
146	146	121
141	125	150
263	82	137
279	125	232
345	117	221
64	108	238
270	119	179
182	68	200
69	141	13
294	95	207
344	28	163
39	148	212
331	97	34
333	28	170
85	105	142
313	58	155
254	146	185
81	111	204
70	141	10
253	164	201
209	136	0
305	119	235
319	48	211
307	74	167
328	138	139
330	65	225
325	91	131
361	141	230
350	48	177
252	123	186
236	136	63
313	52	13
82	121	211
161	178	156
301	49	148
67	127	228
89	101	138
295	70	175
356	94	207
283	79	213
299	139	212
287	144	148
239	167	76
267	76	228
26	110	107
309	148	136
305	121	203
300	92	114
154	151	124
234	139	210
341	122	227
255	153	160
222	139	212
299	71	175
168	112	234
329	62	216
178	87	84
201	113	51
252	44	229
347	84	192
246	114	56
324	142	136
65	90	174
302	57	183
199	75	192
286	116	227
242	102	171
349	60	165
120	132	0
172	165	182
259	146	185
49	93	179
286	48	227
165	94	211
218	118	199
212	74	236
238	111	205
348	39	166
311	145	136
183	100	83
228	131	201
205	148	0
121	134	229
82	142	21
70	96	172
298	144	210
140	145	48
139	163	0
144	150	154
264	107	80
270	158	71
343	68	164
173	140	52
232	155	0
131	157	230
325	92	128
96	131	235
85	139	0
336	41	224
53	119	215
204	147	0
269	62	237
137	127	141
358	120	218
240	75	175
237	86	108
155	131	203
159	146	191
148	162	181
185	116	105
326	108	148
219	126	232
304	46	105
109	110	114
273	126	231
177	180	16
271	51	183
41	105	214
52	116	216
171	88	199
175	118	140
274	59	210
235	132	136
69	106	148
188	67	187
192	118	34
37	137	192
318	82	137
344	35	161
207	99	240
262	159	96
130	135	115
157	184	19
114	144	43
218	62	229
323	91	131
102	140	30
336	89	118
150	142	135
288	73	209
148	113	227
152	111	226
312	116	51
257	135	186
165	97	214
319	51	50
249	86	225
249	125	213
236	133	136
195	63	223
225	127	79
249	70	38
105	158	20
49	94	174
299	112	133
176	165	182
225	56	225
249	141	139
272	114	184
186	82	161
246	111	201
212	53	204
336	16	225
225	75	152
291	130	26
302	79	164
47	121	152
343	118	224
178	166	183
250	107	205
336	68	228
345	106	155
243	73	175
160	142	224
127	121	184
325	95	126
286	143	22
166	174	226
234	137	125
104	123	177
154	181	25
317	147	138
164	106	236
312	64	156
184	128	214
172	167	183
86	144	21
289	60	69
264	85	0
275	147	44
334	14	222
233	64	171
180	143	50
324	20	175
208	108	53
331	9	171
264	101	136
197	99	136
348	42	227
162	158	137
310	126	228
132	168	20
203	60	226
144	118	229
338	89	125
244	104	197
312	119	228
221	142	142
308	50	178
155	154	134
273	142	42
220	75	237
203	91	156
32	108	193
280	115	230
343	39	226
347	125	221
143	164	168
202	78	142
131	167	21
300	96	211
254	99	199
166	188	53
82	132	187
160	105	229
213	63	239
290	49	52
106	141	38
166	138	221
238	116	210
265	102	135
314	120	227
168	125	191
68	102	82
322	60	228
64	146	15
41	114	214
297	63	177
193	180	202
336	121	138
316	94	236
188	114	220
254	109	155
336	129	227
355	105	161
270	86	88
154	162	196
260	91	170
324	145	138
87	136	138
107	155	26
364	122	225
340	99	204
293	128	189
171	169	183
96	98	140
263	53	187
280	57	226
208	80	142
290	137	127
194	105	239
257	101	203
231	112	141
253	122	155
323	23	184
262	160	106
156	137	223
126	172	189
178	125	197
221	79	145
309	94	234
90	134	23
351	128	220
116	135	202
39	95	150
314	112	203
224	69	151
200	98	146
234	71	145
284	79	213
275	112	119
298	139	213
93	97	191
100	122	172
341	24	68
337	113	155
328	111	135
105	145	29
218	102	20
308	82	161
310	106	235
296	81	162
315	95	237
154	153	137
258	109	81
220	63	217
199	62	174
252	95	221
121	140	234
102	103	139
336	67	227
179	119	103
166	153	0
268	117	180
290	92	205
140	165	213
285	129	68
316	134	221
191	186	193
359	103	200
309	95	234
340	16	82
296	121	178
238	147	229
328	81	200
200	89	159
162	149	129
70	106	149
220	57	224
267	162	71
340	96	123
234	113	206
188	186	88
343	79	221
110	122	204
60	123	85
306	109	231
262	108	84
60	115	195
212	120	199
246	75	128
158	96	220
184	139	1
249	149	229
38	102	221
112	153	34
244	58	215
167	110	230
265	153	113
103	117	114
337	97	117
82	130	117
142	143	74
132	162	231
120	122	186
286	112	186
301	117	159
310	91	232
216	68	238
313	95	237
244	63	220
52	122	214
286	102	192
283	66	218
135	113	227
170	93	210
181	99	83
212	75	237
290	57	216
176	88	84
268	123	0
196	143	0
143	180	162
54	102	123
170	132	176
258	129	188
178	168	183
260	157	202
78	86	74
334	12	164
239	87	132
240	143	209
338	14	170
115	161	32
140	142	73
325	52	95
348	66	145
244	99	225
162	155	0
233	108	202
57	126	220
185	108	236
140	156	81
263	145	115
240	168	76
316	64	230
314	77	136
170	157	138
183	173	188
284	147	151
353	46	225
257	160	212
237	53	172
127	123	188
295	87	44
49	108	211
94	120	201
130	150	93
133	129	90
63	109	238
268	68	236
224	83	145
73	145	8
338	27	168
253	74	82
105	112	131
279	83	208
48	118	216
243	83	191
346	118	222
263	98	127
163	126	191
264	115	152
221	127	174
223	126	171
135	112	228
217	84	112
36	144	125
259	129	188
278	89	205
247	93	226
345	29	161
348	114	227
339	115	224
35	88	89
183	66	172
248	153	132
71	106	85
200	90	158
222	66	225
219	93	191
158	167	226
105	142	32
150	125	147
218	92	212
205	104	199
298	121	162
293	40	84
20	108	57
311	96	237
162	88	218
276	132	230
205	70	235
335	49	175
339	87	123
150	162	12
141	144	121
308	115	233
262	131	225
320	134	96
254	148	186
358	124	216
351	63	169
245	49	222
169	191	40
262	65	236
37	130	129
93	148	23
343	31	162
349	109	5
85	93	215
258	64	230
305	75	169
227	67	153
300	48	149
86	134	134
167	171	175
356	47	167
305	50	157
195	119	35
86	110	199
276	59	105
248	152	199
198	108	155
192	68	150
267	63	239
265	85	138
193	77	233
51	136	7
140	127	149
335	123	157
298	88	114
221	62	220
189	101	83
138	121	226
83	108	210
279	94	207
254	138	111
82	123	115
284	106	191
289	84	211
305	137	212
268	110	79
348	104	156
347	58	221
277	68	210
91	93	193
222	81	143
170	170	180
322	93	129
99	125	225
46	99	207
190	84	141
166	112	230
331	118	162
259	57	0
352	140	231
291	83	210
203	130	178
49	141	7
77	136	17
274	134	233
258	113	77
36	106	220
136	141	73
223	145	145
291	66	172
117	156	34
58	92	180
163	121	191
173	81	168
163	102	236
333	18	225
298	119	161
285	79	213
240	119	189
334	35	164
49	102	219
285	81	213
52	87	186
230	102	176
198	126	152
150	159	31
364	115	223
254	122	214
295	56	219
290	135	26
186	95	83
33	127	191
258	135	187
181	107	83
80	92	216
340	144	224
308	99	235
240	79	143
301	72	174
342	32	85
170	86	151
247	118	155
187	145	0
326	121	165
150	115	228
106	123	174
341	17	175
234	52	230
209	82	142
336	130	228
141	170	18
238	128	226
225	109	123
232	115	204
258	120	154
134	156	166
297	71	175
204	80	142
221	66	225
101	147	25
318	38	212
262	53	49
273	161	71
147	177	135
145	116	227
332	69	203
39	134	140
221	146	144
182	183	88
78	123	213
332	101	131
265	127	224
168	131	173
213	124	236
55	134	54
287	107	188
315	138	96
292	89	209
263	103	77
192	116	35
276	96	104
53	90	180
324	69	229
353	86	199
37	139	128
76	111	228
245	167	197
123	157	193
27	113	145
55	96	221
279	43	180
170	128	171
298	132	94
164	165	198
60	90	178
198	83	140
211	110	44
212	147	0
348	73	211
126	151	76
212	110	46
279	73	212
59	139	7
246	166	193
81	118	198
225	102	116
250	136	122
324	40	179
317	29	196
231	145	226
330	72	222
126	150	57
263	72	231
188	130	112
336	66	215
300	41	186
156	147	191
206	93	152
210	104	198
329	84	129
42	111	211
356	89	202
43	147	213
161	116	231
74	131	172
240	122	189
199	118	61
313	125	8
63	96	157
288	44	231
129	169	171
288	95	210
335	72	226
257	98	198
80	103	24
111	161	26
35	89	90
356	125	215
325	71	226
38	90	19
305	101	230
318	69	0
211	117	199
97	98	139
328	84	130
324	28	198
167	185	41
145	137	74
164	150	6
211	58	204
257	157	202
171	147	50
282	98	213
38	134	128
85	115	203
164	140	193
339	122	228
128	152	177
293	78	120
162	99	233
302	62	165
270	73	206
254	44	229
288	51	227
67	142	15
329	46	220
109	115	201
177	179	221
251	59	190
58	138	7
303	62	165
126	142	127
220	111	66
85	104	141
310	66	228
144	155	164
183	60	172
220	107	55
83	98	193
309	60	149
301	130	232
183	138	49
282	90	204
111	137	202
247	145	177
354	104	157
335	25	170
81	126	224
217	120	196
287	124	185
233	77	151
156	122	181
289	58	69
230	87	170
137	110	226
55	102	121
263	122	181
299	79	163
237	120	204
249	164	230
194	134	214
346	107	152
354	119	222
282	142	25
286	133	68
253	95	221
197	82	139
18	131	186
183	61	172
220	113	82
146	136	216
88	99	138
259	167	232
160	87	221
94	111	194
187	117	145
252	164	201
348	112	154
113	138	201
246	149	229
263	134	187
161	148	128
323	98	224
175	177	223
250	88	225
257	89	170
357	137	229
285	82	213
207	127	236
190	116	34
327	57	227
261	162	105
341	99	149
241	141	64
142	142	73
326	24	190
320	76	185
239	151	228
290	108	192
350	72	150
63	131	29
212	77	143
110	136	200
194	78	233
217	61	224
333	108	137
122	169	172
237	139	235
275	126	216
176	131	197
29	107	207
36	140	128
232	142	212
13	134	187
350	92	200
277	123	218
86	102	140
136	111	229
323	135	235
330	98	114
253	54	222
95	123	172
180	66	166
282	55	226
218	94	191
283	48	227
192	104	238
227	119	196
188	121	145
79	94	193
109	113	113
299	91	114
93	144	25
319	107	124
214	81	171
325	85	144
133	102	140
219	59	229
201	97	150
211	119	200
277	88	205
138	99	139
170	142	52
163	107	236
259	58	218
280	89	206
346	122	219
150	173	225
69	88	239
144	169	95
178	175	191
251	165	201
283	62	224
196	195	101
353	116	223
68	122	197
262	119	184
140	164	214
271	47	213
353	122	220
66	113	212
128	134	114
87	146	0
65	145	15
327	43	221
339	130	141
343	92	139
240	99	225
180	105	83
270	53	184
105	116	113
303	91	116
148	130	204
153	162	201
100	124	177
52	118	215
345	43	227
91	122	205
358	112	2
246	150	233
242	153	236
144	171	95
195	88	145
275	56	176
255	60	227
92	124	175
264	103	80
80	125	224
266	155	112
157	102	229
323	132	221
217	82	143
88	96	194
354	111	153
280	61	222
136	170	15
263	138	168
329	19	226
221	93	188
78	93	216
311	140	220
289	132	68
59	113	185
148	121	226
194	185	203
177	145	0
188	59	222
167	172	226
291	102	214
286	125	186
110	115	112
228	148	141
226	107	137
351	125	219
88	90	191
292	143	209
190	136	215
357	97	207
113	155	36
226	69	151
300	95	114
251	154	228
108	138	38
29	135	196
149	129	200
356	128	228
340	75	222
213	93	106
78	118	214
168	162	137
142	133	174
284	102	190
60	137	155
275	131	1
54	134	7
339	60	215
319	50	103
177	113	221
49	103	219
151	126	164
251	50	225
110	131	235
162	135	204
37	109	212
159	185	5
128	167	166
324	130	196
317	62	136
336	19	226
126	135	0
134	170	19
345	124	217
247	140	141
217	73	237
313	128	229
28	112	204
350	61	166
191	134	214
181	100	83
335	17	225
269	121	180
249	67	228
118	155	42
337	25	169
167	155	0
341	107	222
307	46	104
222	83	144
188	177	193
161	112	230
279	108	80
199	195	108
204	109	37
42	142	220
276	41	231
141	117	229
190	117	34
110	148	39
339	103	227
304	91	158
237	101	163
202	83	140
337	144	223
273	104	148
207	66	238
91	103	136
93	140	20
273	135	231
294	136	87
162	131	202
284	55	225
145	138	176
161	111	112
329	26	223
118	167	38
288	57	223
191	180	203
97	127	176
158	112	227
260	152	218
222	99	87
333	38	162
110	124	175
322	105	235
261	60	231
199	186	197
308	98	235
233	55	223
284	81	211
35	100	222
302	81	159
320	118	131
271	58	89
164	119	190
193	146	0
87	126	171
250	152	226
152	92	219
260	144	140
105	108	53
270	99	78
37	128	195
34	101	23
261	62	234
319	132	229
248	120	186
186	116	145
176	94	83
253	90	223
342	70	165
330	55	96
139	168	19
73	86	237
236	129	146
130	110	227
199	108	223
252	66	229
238	86	109
19	124	184
304	129	160
266	140	45
258	144	45
42	122	218
275	66	229
248	129	121
247	150	233
158	153	133
254	114	148
230	145	212
183	133	198
303	69	176
224	75	152
185	84	160
171	143	52
21	125	183
147	117	148
339	91	134
214	112	66
346	63	165
216	139	0
224	137	207
314	131	221
361	116	226
334	68	226
134	116	229
189	148	0
204	68	112
350	106	157
103	143	27
317	56	96
83	107	142
151	151	73
56	129	228
233	106	204
282	99	213
350	57	173
329	116	140
258	121	146
153	116	142
286	105	191
311	83	164
119	154	207
356	92	206
178	99	83
94	140	22
146	182	18
17	135	196
269	155	73
52	129	82
243	55	216
307	76	166
337	81	130
96	146	24
146	120	228
169	181	222
345	112	171
331	90	125
293	80	208
307	99	234
136	153	29
279	101	210
161	95	233
230	92	161
63	104	237
179	143	47
351	64	169
178	182	138
217	152	0
12	140	193
217	104	9
107	120	205
190	181	201
81	144	18
171	142	54
231	146	229
287	69	171
240	116	204
141	156	155
137	129	85
270	110	196
219	147	0
182	181	138
243	152	234
353	109	152
251	95	220
51	143	7
193	177	194
298	51	227
262	146	144
171	187	46
326	73	195
311	134	132
118	148	207
125	139	235
182	61	172
143	122	141
179	135	197
178	112	221
338	49	174
165	173	221
19	113	191
211	70	237
251	76	81
283	53	227
281	66	187
194	122	149
199	101	145
291	85	160
258	89	169
322	37	206
299	123	181
134	118	229
280	136	24
252	89	222
345	86	56
60	125	83
302	97	93
306	76	169
200	63	213
245	142	138
184	94	83
203	143	0
132	141	122
335	23	170
333	70	206
233	74	146
235	55	176
205	58	207
239	64	175
163	169	221
300	50	227
303	77	161
236	114	206
258	78	137
283	106	188
266	63	239
126	152	177
320	140	95
226	50	231
310	124	152
349	83	196
26	124	150
213	108	45
150	134	93
80	116	223
291	43	231
213	80	171
158	185	21
161	96	233
284	135	62
245	166	197
244	70	171
180	123	155
200	130	117
204	93	149
178	100	83
40	129	224
310	69	136
252	146	185
203	59	225
225	94	187
296	106	211
162	114	228
198	188	194
216	115	197
138	172	24
316	89	138
298	76	166
132	149	139
164	103	236
200	64	226
209	96	169
207	72	237
79	118	193
229	63	220
335	131	228
84	95	194
135	108	226
296	118	117
26	109	106
213	103	11
284	90	208
209	61	239
287	139	22
142	123	150
92	131	235
95	105	138
259	45	227
189	136	194
274	51	174
312	58	155
250	60	219
132	128	91
240	93	230
202	143	0
68	103	193
274	99	146
122	130	0
130	162	44
167	183	142
258	122	207
304	148	132
251	82	70
340	118	118
337	105	227
220	88	232
189	149	0
274	141	42
219	52	232
181	118	155
214	56	204
339	50	174
110	121	206
304	84	227
353	69	166
305	74	167
182	107	83
211	89	147
198	94	152
34	133	192
358	101	204
297	125	188
328	99	110
188	190	91
81	122	213
258	58	218
308	127	232
178	85	222
263	129	227
177	190	64
108	116	113
264	98	135
104	130	236
216	129	234
137	142	0
278	146	2
55	107	220
244	73	128
325	123	143
80	97	215
214	131	234
149	165	228
303	87	115
159	161	138
137	165	16
48	122	153
290	56	220
194	93	142
117	145	215
144	175	19
119	138	1
182	108	83
259	153	188
249	81	71
174	164	182
90	124	207
96	116	192
214	145	0
135	172	25
310	81	165
71	87	238
244	72	172
343	63	163
89	133	21
351	74	144
155	108	139
279	128	217
302	107	133
293	123	179
251	163	230
340	77	221
214	144	0
210	101	200
239	113	202
260	54	0
346	75	228
197	186	202
55	104	121
185	62	221
266	47	218
333	66	215
160	159	138
190	102	83
124	143	150
349	125	222
302	44	104
171	175	224
155	159	138
60	140	10
335	30	165
241	148	228
319	89	142
117	155	36
274	92	104
317	94	236
307	146	134
160	111	227
306	142	134
111	131	10
192	182	201
173	97	233
178	120	154
199	68	204
152	159	201
290	86	162
209	77	143
255	132	153
245	120	186
323	26	195
36	138	190
336	83	125
265	48	219
256	106	152
61	111	200
114	136	202
204	55	210
314	72	182
77	85	106
197	106	239
165	148	54
137	119	228
315	93	236
182	100	83
219	101	145
327	24	191
54	138	8
226	55	233
336	136	200
256	59	226
326	50	169
106	154	25
264	139	183
140	113	225
77	89	84
252	161	195
264	137	168
122	168	44
164	144	191
212	63	239
76	124	217
65	122	196
123	125	187
325	59	193
322	113	210
165	187	52
229	121	206
293	55	221
343	33	86
108	154	28
301	69	176
276	139	63
335	115	164
158	104	227
189	121	145
359	131	226
334	50	174
348	35	167
353	123	218
180	139	50
245	64	161
309	114	66
252	150	195
153	102	139
36	141	128
212	130	231
318	120	171
35	139	128
233	83	171
319	25	200
135	116	228
39	145	222
335	136	200
314	135	133
30	124	129
234	123	192
89	136	139
174	105	235
203	84	143
263	94	127
128	135	116
311	122	231
154	87	223
248	87	224
323	118	143
83	87	219
231	71	147
23	126	186
215	112	46
144	153	0
307	109	232
257	120	150
245	148	229
77	114	223
97	131	234
332	112	155
198	57	207
336	49	175
27	107	205
360	121	217
250	75	137
155	101	226
71	110	88
334	83	193
187	134	195
204	73	236
41	101	221
215	74	237
185	81	163
241	84	169
308	100	234
189	187	194
41	136	139
221	112	67
214	109	45
336	37	162
245	128	122
245	137	67
237	96	228
194	182	202
74	97	193
346	47	226
180	179	90
336	124	227
342	105	226
244	82	191
316	112	107
164	115	231
346	42	122
32	110	193
173	164	180
207	83	142
344	86	139
160	104	228
299	110	139
296	46	148
299	47	152
338	124	227
330	89	127
213	66	239
117	115	112
264	120	39
307	93	233
48	110	122
223	66	149
126	158	224
257	88	170
77	126	229
255	47	229
262	79	136
333	57	101
139	178	174
216	74	237
263	140	154
120	121	185
187	60	222
249	108	204
213	126	234
201	132	139
329	143	222
163	185	15
283	105	191
85	92	216
54	110	219
340	17	175
323	107	147
142	125	150
218	89	164
164	95	210
158	182	22
14	129	183
34	116	122
189	70	215
313	132	221
119	127	165
206	58	208
232	86	170
277	113	164
156	90	226
261	96	125
205	122	237
313	36	181
217	137	205
220	121	174
275	87	205
345	126	229
167	90	210
180	122	155
357	85	199
164	137	221
64	93	172
254	105	151
201	61	228
64	100	167
229	62	219
295	94	211
209	111	46
290	142	148
341	59	157
48	99	103
153	113	226
76	114	229
66	144	13
212	62	239
233	139	211
233	96	161
56	108	221
276	103	139
313	48	157
324	47	211
233	79	144
346	61	165
36	96	221
331	91	125
225	149	140
289	122	210
293	85	161
198	142	114
52	121	215
364	123	225
84	113	198
221	104	154
173	135	174
337	16	175
127	151	41
252	155	226
241	69	96
93	139	22
54	113	141
286	114	225
191	136	132
310	148	135
189	91	83
201	94	150
157	124	180
202	72	235
128	149	147
61	97	215
136	177	170
197	140	0
273	43	228
78	101	136
167	186	42
134	124	88
153	134	239
154	100	227
178	145	0
166	126	190
86	90	217
317	57	133
225	142	213
151	131	202
154	163	196
94	136	25
41	93	145
240	90	229
317	130	18
64	107	239
32	116	125
299	127	184
255	111	79
142	175	23
345	67	169
111	140	39
118	165	31
147	167	95
261	77	137
274	138	222
138	171	23
206	133	179
298	124	180
41	138	110
182	121	144
149	159	201
146	184	22
344	52	176
350	41	167
262	120	190
171	100	236
239	94	124
345	94	197
108	110	202
109	156	28
189	75	161
340	18	67
104	115	203
366	126	224
124	148	103
248	147	46
347	127	218
129	146	147
201	77	110
160	138	225
50	122	140
294	133	62
277	127	0
227	66	228
187	111	234
206	131	231
145	135	73
244	111	200
231	49	233
156	115	231
253	57	222
103	155	20
209	73	237
328	25	186
138	117	229
148	123	148
224	122	196
272	50	103
156	157	137
[truncated: 29,884 more rows]
