# Supplementary material for: Forecasting effects of transport infrastructure on endangered tigers: a tool for conservation planning
Source: PeerJ. 2022 May 17;10:e13472. doi: 10.7717/peerj.13472 (PMC9121866; doi:10.7717/peerj.13472)
Supplement: Supplemental Information 1 — All data on tiger populations and occupancies across all scenarios and the R code used to produce all results, tables, and figures. [file peerj-10-13472-s001.zip › data_folder_peerj/occupancies/resultsnoneoriginalfalse-285829631.csv]

269	159	0
134	107	147
98	117	125
245	123	202
344	123	129
204	86	134
283	111	114
165	166	152
82	83	230
199	139	0
28	108	213
222	112	63
134	106	151
147	104	189
113	132	213
336	125	140
306	91	0
302	56	178
323	99	147
303	53	205
26	115	213
295	82	208
169	139	34
241	89	84
82	126	144
203	68	222
150	160	205
251	109	145
278	103	139
195	115	127
245	59	174
29	136	114
154	164	94
255	95	30
204	122	215
135	175	140
366	122	132
332	12	230
316	100	218
271	136	148
282	75	224
64	126	177
117	125	96
307	92	130
329	71	94
34	91	11
246	165	229
344	29	220
119	146	216
172	112	195
53	139	59
190	120	199
159	186	75
67	133	175
239	62	139
108	160	4
280	66	169
162	88	217
234	152	220
267	152	0
188	89	135
160	112	158
199	91	133
143	110	191
82	117	146
267	158	0
67	86	223
339	98	153
102	145	107
322	92	147
195	63	199
349	116	204
248	127	125
207	54	130
140	127	222
265	82	214
317	99	217
20	130	172
79	127	146
359	89	212
327	79	174
252	157	43
249	69	41
109	160	4
328	77	115
334	121	92
294	54	190
311	134	140
90	132	165
161	112	129
312	111	17
273	66	193
233	103	174
328	36	69
55	97	234
330	38	205
59	132	154
39	102	16
131	167	9
246	100	188
318	138	153
332	87	0
183	118	199
188	147	0
65	138	184
326	70	178
57	107	239
311	38	89
155	141	133
314	105	14
103	116	188
263	71	195
180	87	136
324	80	176
202	108	173
195	103	190
199	57	163
256	134	93
304	60	196
267	70	195
307	122	210
326	39	216
273	154	0
287	113	35
308	124	205
329	146	134
283	132	133
346	113	189
50	105	136
88	131	177
259	147	214
179	113	0
138	117	190
317	95	194
235	57	144
295	56	229
332	41	209
315	96	215
234	54	144
224	60	144
356	53	210
283	43	234
295	145	132
324	31	208
358	114	210
338	142	128
282	147	0
321	27	175
175	132	210
234	67	152
307	141	142
209	60	191
75	120	129
278	85	225
144	98	181
280	139	0
77	138	178
315	142	144
75	123	144
235	129	160
307	94	126
331	31	41
321	33	217
237	100	143
250	139	202
238	107	189
195	60	197
273	117	96
134	180	168
330	87	114
324	118	228
249	63	187
305	141	141
300	130	204
257	163	230
49	108	237
84	98	226
78	103	157
99	113	189
287	72	198
208	61	220
253	56	182
148	101	224
206	121	153
258	74	203
228	139	159
36	112	0
97	124	176
225	133	162
77	106	225
175	138	0
69	110	234
320	76	211
126	154	208
34	99	15
252	154	179
215	105	61
221	101	59
247	121	86
93	96	2
68	125	144
208	87	133
317	86	63
145	126	220
330	15	129
140	109	73
291	54	232
85	105	150
213	104	60
158	107	197
122	160	83
244	49	180
314	112	156
348	61	216
179	182	201
138	123	218
200	78	146
269	105	94
237	60	141
76	84	222
286	45	106
223	126	213
346	120	206
213	138	3
98	107	193
199	138	0
219	68	190
292	77	221
131	124	221
272	60	196
93	108	67
64	122	64
214	83	144
207	122	224
225	84	131
267	132	0
338	96	118
135	177	143
22	119	59
114	128	211
100	126	197
69	114	133
126	167	134
190	192	157
245	163	228
346	94	181
157	88	217
235	83	67
267	144	0
320	128	163
221	105	60
232	125	200
62	85	224
185	71	205
205	118	188
269	127	188
267	53	190
145	171	4
217	94	180
90	146	59
238	163	0
200	66	201
310	43	71
39	143	182
336	106	154
59	145	63
71	135	180
240	103	190
184	108	197
175	93	139
281	112	13
220	125	216
141	126	220
132	172	14
257	52	184
359	96	219
335	81	0
340	60	214
183	127	198
296	139	134
221	78	139
95	136	130
82	119	131
128	123	212
270	120	112
94	146	57
14	128	157
267	49	237
139	172	4
248	53	182
127	166	131
203	96	128
337	29	228
298	50	234
94	125	176
195	108	197
235	108	187
358	142	224
256	123	84
299	133	140
117	169	7
282	85	227
305	101	42
279	141	0
154	140	132
178	83	138
175	147	34
168	114	115
348	90	148
271	105	95
231	101	174
222	122	204
298	138	138
267	57	194
102	117	185
213	83	137
67	118	139
268	139	142
315	70	181
28	118	206
14	123	154
313	133	223
258	141	86
249	167	231
89	132	171
196	118	158
16	129	159
54	92	221
239	105	189
319	84	146
105	110	197
293	115	190
168	180	152
343	57	81
186	68	207
291	129	139
178	102	131
340	22	233
142	139	0
344	26	129
144	175	4
15	121	153
140	151	145
265	96	190
349	61	214
178	93	134
38	94	119
184	184	191
122	153	216
196	129	165
213	61	209
15	134	174
154	182	41
336	88	174
136	160	0
187	70	207
73	129	146
254	161	232
64	130	172
335	106	140
261	139	229
339	106	157
322	126	160
349	112	215
123	121	203
154	86	221
222	92	181
207	57	188
341	19	235
294	98	209
332	39	197
176	139	34
191	92	133
44	132	142
149	134	176
49	104	236
351	47	212
184	93	135
142	154	147
221	93	181
324	88	173
328	26	176
190	68	207
241	124	210
183	173	151
212	88	133
316	103	220
130	177	168
186	77	204
218	87	132
340	36	208
122	134	128
350	78	142
284	109	205
249	153	179
140	138	0
260	168	230
361	112	209
302	142	137
289	125	165
107	135	136
343	116	209
265	44	236
188	130	165
288	138	132
191	108	197
341	106	155
123	124	207
116	155	176
335	86	106
54	131	154
133	131	151
287	103	213
192	69	205
263	125	152
181	142	0
318	117	130
276	98	45
197	118	158
360	101	190
355	122	52
40	110	12
319	121	155
252	161	226
357	139	221
258	143	0
83	88	228
247	48	184
68	114	232
299	125	77
348	91	150
228	98	171
161	132	0
46	123	153
272	126	192
107	116	185
159	131	237
164	139	36
157	178	233
127	159	208
168	176	157
101	117	187
141	108	72
279	85	227
264	143	0
347	102	155
323	115	229
137	120	203
262	68	199
313	65	223
200	55	163
164	99	144
226	98	173
58	98	237
132	148	158
44	141	182
271	90	104
205	147	0
55	92	221
263	103	177
308	142	142
163	165	175
69	107	33
286	104	211
238	155	228
349	108	52
290	71	195
78	106	225
266	79	211
145	184	4
152	173	235
234	125	218
205	62	197
91	108	125
203	127	139
193	109	195
121	136	128
158	188	69
337	32	200
157	175	233
146	139	0
238	76	155
331	78	105
194	60	196
195	124	194
299	107	111
346	119	190
190	86	135
329	38	204
212	125	230
208	136	219
60	134	171
216	59	164
213	117	145
245	92	80
253	80	207
280	40	107
71	139	172
324	30	209
203	75	155
44	119	107
286	147	0
127	120	222
251	171	233
268	114	153
210	99	169
268	108	127
95	144	57
137	140	1
210	52	99
102	152	51
239	164	0
346	24	128
202	88	134
228	51	148
334	64	208
19	123	155
229	67	145
256	145	0
328	28	175
201	65	203
338	139	136
349	40	220
249	93	200
127	156	129
40	128	156
306	122	210
279	129	0
241	58	67
296	57	200
310	44	58
359	132	130
205	82	136
196	85	137
278	98	33
155	175	234
185	113	129
214	127	229
205	53	184
273	51	169
349	131	1
168	174	151
144	129	230
170	143	36
351	89	148
117	157	174
351	92	0
211	61	205
244	118	86
28	120	210
159	160	75
177	125	196
58	108	239
146	101	223
184	126	196
117	142	165
303	119	217
271	147	0
233	60	133
176	82	195
311	103	148
64	125	177
82	101	142
205	126	228
112	129	224
326	132	158
95	130	181
254	49	186
240	82	103
253	76	211
210	86	132
171	86	139
226	147	3
135	134	229
302	70	218
273	46	104
327	52	152
125	132	97
282	67	158
352	127	222
360	132	128
328	96	30
300	90	209
266	63	202
355	140	224
177	79	198
221	125	159
272	73	230
300	93	69
262	98	176
239	61	139
326	56	181
200	136	0
304	102	42
121	162	83
332	115	208
342	23	129
337	82	33
161	138	238
149	151	2
197	55	151
277	146	0
292	124	165
309	73	182
247	75	176
185	142	0
96	96	0
272	134	205
247	47	184
62	108	239
97	113	119
158	147	39
170	149	42
276	75	221
314	85	127
354	140	224
201	85	135
134	142	0
330	48	221
337	34	200
307	58	212
235	160	0
82	109	156
64	115	49
153	177	234
286	88	225
167	175	180
241	62	74
242	155	179
273	120	172
29	119	204
110	116	161
277	100	140
330	72	116
193	73	202
350	45	223
144	127	220
269	81	213
276	52	168
219	71	187
306	65	141
294	92	111
314	121	152
45	136	56
145	117	190
156	172	0
112	158	80
272	143	0
44	121	153
305	54	91
108	129	178
128	162	6
191	62	198
234	63	141
104	124	197
352	125	52
260	88	106
305	97	64
74	138	179
246	126	215
232	92	173
325	117	227
287	115	192
182	178	154
19	111	0
262	143	0
339	35	198
241	108	189
205	94	129
158	133	237
67	142	174
84	86	230
339	53	115
336	115	211
232	55	146
326	123	86
275	124	121
262	56	180
317	119	153
272	88	107
16	126	157
292	110	114
35	97	119
274	134	182
216	113	60
194	69	202
278	46	106
312	54	1
158	171	232
303	140	141
335	98	70
108	110	194
197	77	201
70	145	94
239	69	124
358	101	216
260	108	175
241	109	145
206	135	219
312	58	186
174	124	195
348	64	216
344	61	213
265	90	103
235	130	159
223	91	178
229	76	142
156	113	159
348	114	204
70	138	171
167	130	207
134	134	152
245	118	203
333	128	65
300	48	104
71	131	149
233	110	174
318	107	222
301	54	1
194	94	132
331	111	108
236	64	142
355	50	212
49	110	0
230	133	163
255	145	0
299	44	106
222	135	6
122	154	215
173	142	35
207	94	127
304	117	216
78	101	224
38	99	115
345	38	200
343	45	210
78	117	35
22	123	211
44	113	114
129	123	139
90	115	60
223	101	173
307	70	167
304	66	214
339	62	214
38	88	12
16	137	177
198	134	215
265	158	0
156	162	96
316	135	163
180	146	0
281	92	222
201	87	134
134	156	144
50	119	109
171	190	113
279	140	0
343	121	132
204	120	198
186	85	135
337	75	138
221	138	5
327	61	178
298	58	202
321	68	192
150	168	233
270	122	209
211	146	2
129	125	222
121	171	18
330	83	115
254	44	186
243	115	158
167	106	144
164	141	37
262	101	125
209	58	204
240	75	155
45	111	68
198	78	203
238	73	155
324	17	175
46	129	155
170	168	111
21	135	172
340	110	152
259	116	214
194	87	131
247	172	233
255	71	209
206	120	122
187	133	221
128	127	212
339	68	214
321	140	145
171	168	110
308	74	0
300	37	226
314	113	156
349	59	82
30	130	208
338	74	115
127	148	207
328	57	178
337	130	66
59	115	34
346	115	207
220	122	191
350	136	224
193	145	0
146	177	6
82	85	230
215	94	211
164	184	78
345	140	209
246	129	187
273	157	0
212	64	183
340	94	118
320	55	190
273	104	92
332	134	224
237	134	161
235	80	79
295	124	0
203	80	136
223	107	62
248	48	185
188	177	168
97	98	123
296	107	112
336	13	230
224	139	42
154	173	0
359	110	203
353	123	188
153	174	235
159	150	40
350	48	118
300	50	237
331	22	230
35	98	119
264	44	237
92	126	177
114	162	4
354	94	211
195	65	206
278	135	153
198	96	132
123	159	207
308	64	134
264	125	129
51	128	155
313	144	139
267	135	199
237	93	188
254	72	206
44	103	10
287	47	233
76	144	161
206	61	197
73	128	146
129	127	211
282	60	170
167	174	197
228	148	5
155	179	233
318	124	153
236	51	49
183	102	132
124	170	155
297	87	206
79	120	142
363	116	214
258	112	133
299	98	109
272	76	75
269	102	163
342	69	213
179	102	132
224	69	183
334	143	130
349	133	130
90	121	124
167	181	76
363	120	212
85	96	228
261	154	0
254	66	186
260	65	193
44	95	6
263	131	179
271	137	127
351	137	224
308	45	59
152	140	0
130	120	217
244	92	200
295	74	204
119	126	205
31	116	195
337	137	6
191	191	160
148	136	175
288	54	228
227	143	212
242	115	158
229	142	211
293	144	132
307	103	166
234	116	59
203	118	188
294	41	111
302	132	205
179	123	196
214	92	168
252	123	80
316	132	223
128	175	167
126	148	207
187	185	171
136	169	8
340	32	224
77	131	186
58	93	216
348	51	214
189	180	175
29	121	210
77	121	140
39	90	9
197	186	177
273	126	193
255	153	176
67	112	233
336	39	197
165	128	208
340	58	213
232	78	30
101	146	107
87	112	74
136	126	141
349	126	189
192	98	130
294	117	91
345	28	222
59	96	215
233	57	134
30	105	0
287	101	212
335	104	141
344	94	180
237	109	186
293	71	207
206	98	183
242	156	229
33	123	205
305	71	163
256	47	186
224	65	178
187	142	0
118	166	4
31	124	205
229	81	23
277	123	224
278	102	138
238	91	83
103	117	183
335	22	233
184	89	137
290	102	213
320	59	195
103	130	218
51	121	70
187	114	199
73	120	101
246	75	41
205	58	216
251	141	137
148	156	118
279	150	0
256	139	171
178	129	206
230	136	162
159	127	208
104	137	211
172	166	110
50	106	237
36	116	155
291	115	189
257	141	137
194	88	133
200	94	132
88	126	0
211	87	137
29	109	213
325	16	107
318	91	142
302	121	194
302	122	195
349	48	212
355	127	222
256	141	137
78	99	52
302	138	136
293	76	198
189	117	199
129	113	198
271	59	196
142	161	206
297	118	196
106	156	107
300	36	227
300	35	227
267	105	166
88	99	63
338	24	230
38	131	226
289	133	139
241	168	0
298	137	139
276	87	221
96	99	123
145	167	6
189	100	130
297	109	136
286	129	133
262	106	179
174	184	112
231	84	81
339	55	116
151	155	43
163	142	39
162	136	133
314	40	14
317	107	220
283	52	229
132	166	9
209	84	134
201	127	230
230	81	24
295	91	201
276	126	120
63	144	138
212	119	142
332	37	207
333	144	129
231	107	175
187	193	128
271	117	120
97	99	123
353	118	175
264	49	239
193	69	205
236	146	217
105	121	160
263	50	237
147	136	174
341	102	156
197	88	135
338	34	198
70	121	141
202	53	184
223	104	60
296	144	133
316	88	129
310	123	199
166	132	207
337	107	156
150	127	181
348	125	189
297	75	199
300	129	204
209	76	151
326	105	121
286	44	108
59	133	154
151	138	98
282	121	70
44	100	122
285	75	216
295	81	207
108	124	158
232	119	67
61	92	219
250	89	199
323	62	0
178	168	113
234	50	188
94	136	129
331	73	116
163	105	183
279	102	132
46	130	156
172	115	171
312	94	199
341	29	225
78	91	226
237	74	25
89	85	227
348	27	218
311	112	158
112	149	136
186	141	0
326	89	84
266	97	160
254	135	171
237	130	159
320	144	140
204	98	127
282	42	234
232	115	33
260	109	176
161	122	209
265	133	179
275	68	0
122	144	214
243	157	179
150	125	240
291	111	135
237	149	221
174	190	115
119	131	228
282	90	221
173	101	142
287	87	223
266	130	182
330	29	230
169	181	206
251	86	204
198	195	177
352	137	224
226	135	162
285	56	228
254	130	204
258	155	228
360	118	214
345	31	193
25	127	168
115	146	219
283	140	128
203	139	0
317	59	227
51	136	57
196	112	157
344	37	207
264	128	181
321	138	153
194	59	196
62	125	33
270	144	0
53	100	235
257	139	171
286	146	0
247	100	188
23	140	72
203	79	143
255	88	199
160	89	218
187	81	137
188	86	135
130	165	6
335	53	111
234	66	139
261	88	103
263	55	179
282	115	220
45	99	121
173	173	205
221	126	215
239	141	214
161	146	40
167	111	173
286	46	105
132	150	133
194	146	0
90	109	124
281	89	86
325	100	217
334	13	231
224	144	3
243	65	106
237	67	154
70	86	222
264	70	94
263	124	153
257	131	203
284	116	214
257	72	205
306	94	67
234	92	189
323	38	213
207	76	150
291	66	198
40	121	88
274	133	200
87	131	178
349	87	147
83	131	184
313	41	0
183	181	153
287	91	84
235	140	184
190	117	127
74	141	164
176	85	176
302	49	104
168	123	170
320	115	229
88	119	128
288	136	134
126	127	239
18	109	0
363	122	132
312	146	143
211	133	232
313	51	169
233	79	24
170	120	128
149	155	141
150	176	235
344	19	131
348	78	210
251	140	202
242	59	186
316	30	174
196	94	128
268	70	192
180	72	198
295	113	193
158	90	217
287	136	134
217	117	187
89	89	228
149	131	230
100	133	192
288	81	222
49	120	0
240	69	124
97	139	159
309	145	143
159	146	40
255	117	218
302	82	213
175	141	34
228	100	174
63	123	64
322	116	229
225	136	163
328	74	145
223	138	6
172	191	114
348	102	156
269	60	198
295	104	212
328	42	220
58	101	150
232	147	218
107	114	187
225	69	180
115	156	175
243	59	68
102	125	215
220	96	177
239	156	228
234	118	64
273	94	172
139	131	230
102	106	187
333	10	125
130	123	221
23	114	215
327	113	225
296	91	200
279	87	227
200	68	200
162	164	100
294	139	136
74	108	143
334	114	208
230	76	141
57	96	220
190	188	163
34	93	9
162	90	214
313	82	145
335	23	230
229	116	62
39	140	34
298	81	209
141	122	220
157	156	70
326	94	81
340	138	7
170	172	201
230	115	59
250	132	202
253	112	143
337	33	200
150	184	40
40	93	8
94	95	0
252	64	185
64	119	33
210	109	62
317	92	214
195	69	204
252	58	180
191	117	124
241	87	81
198	93	133
28	110	212
217	108	60
268	72	186
33	110	104
48	85	0
304	45	107
64	117	83
360	142	140
142	168	205
99	101	59
256	137	171
276	65	173
292	75	221
50	123	153
251	82	207
190	101	130
154	139	0
77	142	169
165	165	131
135	162	129
149	128	59
77	129	180
288	66	203
114	156	175
277	91	225
292	145	131
305	129	204
301	50	99
324	51	129
189	65	196
286	137	131
238	64	113
290	111	202
232	123	219
354	134	139
71	123	144
21	114	212
289	119	190
245	67	122
335	51	110
295	88	204
275	120	128
103	138	160
125	138	237
321	79	177
162	183	96
172	163	98
238	153	175
338	110	154
102	129	218
198	124	157
241	116	91
234	69	153
71	89	218
157	152	40
334	45	213
339	42	208
328	75	116
92	100	129
249	152	179
331	34	206
79	142	167
59	97	215
343	132	97
295	78	80
188	102	131
319	110	225
168	128	240
207	95	129
151	165	231
214	80	140
122	127	240
351	135	223
161	91	216
229	64	138
311	74	180
227	74	185
30	106	0
271	87	157
109	134	169
267	129	184
38	92	12
259	124	118
148	173	235
78	96	226
337	88	140
148	157	205
327	51	152
149	144	34
79	118	142
344	114	208
263	101	175
169	169	111
214	56	167
191	114	124
272	122	171
155	143	6
20	127	170
166	157	71
28	106	213
260	123	127
76	129	172
326	44	222
295	136	137
260	113	132
43	102	122
204	144	0
141	136	98
220	134	230
193	92	130
236	59	144
255	51	185
306	60	0
112	148	109
151	105	203
241	152	180
56	139	166
335	65	143
308	96	65
285	48	230
145	140	1
342	27	222
279	83	224
125	135	236
235	118	61
243	83	139
282	49	227
215	121	141
215	60	207
322	25	176
296	80	206
363	121	133
161	94	180
327	55	178
179	76	202
80	93	226
203	66	199
56	130	154
288	93	206
189	185	174
338	14	230
249	78	212
174	140	35
337	99	151
245	141	138
110	141	216
193	84	135
114	131	213
240	70	151
256	83	202
323	127	161
208	83	134
361	141	221
256	104	132
312	81	95
129	136	97
297	145	132
231	93	174
264	137	156
300	127	177
314	148	141
346	31	233
145	163	207
109	128	226
173	87	91
242	77	43
315	103	220
291	102	214
173	179	183
250	170	233
110	143	216
302	139	137
163	131	132
281	141	129
302	60	197
253	171	233
337	19	235
339	102	156
186	143	0
144	112	191
323	66	187
275	115	202
84	136	178
181	139	32
262	57	184
155	97	216
235	149	218
315	101	217
177	105	0
92	121	123
58	122	36
326	124	148
37	127	227
241	132	98
263	53	175
226	141	184
346	128	190
81	90	229
339	127	132
131	108	208
340	38	200
348	79	207
313	69	182
177	87	138
169	161	74
272	61	196
104	128	218
223	130	225
257	170	229
181	77	205
39	94	119
365	121	213
248	78	212
242	121	93
238	156	228
123	132	127
278	77	224
151	172	235
219	134	231
318	86	144
324	113	228
201	192	179
314	108	149
162	149	42
315	104	219
236	56	188
282	47	105
80	120	142
231	59	136
214	130	224
189	68	207
164	105	184
35	105	4
242	160	229
142	118	201
182	190	149
243	159	230
300	115	213
231	138	159
311	89	137
225	127	192
337	97	10
20	114	215
80	118	230
55	129	154
229	91	159
70	147	61
38	105	15
145	134	100
124	121	203
177	126	196
301	47	104
304	125	203
80	135	182
317	94	60
351	101	157
117	115	200
34	140	1
49	96	116
286	112	0
151	130	202
44	127	95
334	81	137
83	96	227
31	118	150
204	91	132
60	85	224
287	102	213
57	115	0
149	135	98
266	150	0
190	177	162
194	56	151
259	66	193
346	71	212
297	66	220
310	142	144
340	49	209
194	95	131
305	92	130
258	82	202
269	100	195
239	150	218
243	135	98
331	40	208
173	180	181
167	161	97
179	122	196
328	125	85
136	122	202
254	61	83
280	64	169
325	147	133
192	128	194
192	88	132
215	122	140
141	129	220
260	162	231
248	149	181
250	147	177
331	83	137
196	189	164
160	175	231
279	44	106
76	92	217
84	129	184
248	97	200
237	125	210
345	52	207
135	141	0
215	132	88
327	47	221
168	160	96
280	76	225
309	52	169
224	93	171
139	99	183
188	146	0
116	129	210
186	134	219
255	162	232
173	136	0
354	112	198
351	103	189
149	141	32
365	125	136
316	89	143
302	96	110
348	42	224
298	36	162
258	80	212
75	143	132
247	152	180
359	119	215
29	138	72
277	135	153
304	105	34
54	108	238
311	49	0
268	52	190
194	108	197
188	140	0
53	143	58
200	104	196
267	97	195
129	150	208
195	177	163
338	25	229
189	136	221
222	143	4
166	122	170
91	147	58
183	135	216
171	127	194
186	99	133
125	127	239
271	64	195
326	42	222
259	130	166
21	124	168
265	66	201
118	161	4
313	131	223
38	100	41
348	83	145
333	75	105
268	163	0
164	113	162
324	144	138
190	62	197
152	86	221
221	152	81
344	75	115
248	88	80
331	85	137
235	60	140
189	112	125
281	110	2
61	86	224
201	68	200
60	93	216
309	87	140
85	124	0
233	80	79
155	153	42
242	163	228
233	62	143
359	105	197
70	106	49
313	70	0
202	191	179
183	91	136
266	137	131
320	112	224
226	69	181
157	166	45
215	107	62
258	132	204
333	35	200
340	123	131
315	121	161
276	110	42
148	128	228
162	126	209
136	161	204
142	102	182
266	125	183
273	143	0
81	133	184
252	77	211
342	142	129
155	170	234
238	121	211
350	106	189
295	93	198
244	90	83
353	98	156
258	53	183
235	143	210
337	126	139
320	56	188
143	151	141
266	156	0
102	109	192
340	67	115
163	154	43
235	123	179
321	132	164
313	89	132
260	94	109
225	95	172
347	87	145
165	177	155
189	142	0
306	54	62
361	106	189
158	124	230
19	129	149
336	24	228
173	98	181
278	62	173
307	65	0
167	156	71
42	141	181
248	101	188
80	96	227
224	81	138
263	90	100
131	146	144
360	106	56
294	116	192
192	136	217
252	104	82
257	133	201
351	84	146
140	119	142
123	126	240
249	162	232
243	86	83
191	64	199
294	113	192
161	153	43
187	130	219
308	112	194
276	68	177
295	65	205
209	56	205
191	136	221
308	85	139
355	99	190
139	102	219
168	95	49
70	92	221
178	123	196
345	128	189
22	111	216
249	136	203
344	104	153
341	71	214
128	105	148
250	153	179
339	130	110
197	138	0
228	67	144
288	126	131
289	72	197
157	94	217
45	93	9
337	62	213
218	134	231
333	30	203
169	170	109
341	138	6
213	80	139
189	148	0
179	176	155
310	55	127
187	75	205
195	112	155
39	141	176
201	121	154
244	74	43
360	134	212
344	52	208
122	121	208
283	139	129
270	42	229
331	92	82
294	52	189
121	131	139
123	154	215
47	141	162
324	27	176
251	45	186
190	110	198
317	35	217
290	89	219
147	106	190
310	66	139
160	163	101
246	101	190
146	152	143
341	84	141
59	95	217
203	95	128
243	163	228
213	100	169
331	118	91
42	131	157
52	105	236
44	122	153
341	143	128
313	126	169
331	77	115
237	153	220
307	60	210
332	102	142
140	118	199
200	62	201
205	59	153
61	108	239
212	117	143
290	45	234
336	25	230
162	139	133
136	101	186
262	107	179
196	110	161
193	124	195
195	188	174
153	134	143
41	120	107
253	140	202
317	106	222
87	138	95
134	170	133
343	31	193
351	48	212
78	146	55
232	153	0
302	65	217
285	61	225
152	163	67
27	120	197
335	87	138
355	96	192
238	118	88
204	133	230
226	128	183
129	174	168
292	135	140
329	60	176
289	124	141
109	112	184
296	58	201
132	130	151
310	81	179
214	131	224
57	116	70
261	67	193
334	15	232
293	59	197
115	119	204
306	61	0
135	125	141
204	88	131
165	131	131
147	146	34
206	103	171
323	75	173
316	72	213
56	107	239
215	87	134
245	160	177
15	127	171
54	102	131
111	136	173
226	52	148
319	123	153
37	102	22
305	105	166
218	62	208
86	119	128
127	142	237
181	119	198
250	94	139
169	155	45
237	83	67
60	109	239
317	75	210
81	140	176
265	98	169
239	84	144
352	51	211
339	80	140
191	147	0
58	88	225
257	53	181
297	117	195
343	19	131
41	98	121
225	68	181
154	153	41
178	139	33
270	125	189
336	55	209
53	122	37
56	103	133
333	91	118
281	46	105
353	121	174
219	102	59
238	97	202
169	167	108
128	145	132
313	106	220
240	94	202
56	109	239
272	129	204
181	167	116
186	61	142
200	74	200
295	109	206
220	143	5
254	164	232
135	115	209
141	118	201
247	169	229
202	93	132
291	135	138
250	45	170
70	142	170
344	95	112
334	16	232
224	66	178
43	118	107
12	137	174
282	100	208
166	172	0
256	136	171
346	88	144
252	160	43
245	144	220
222	126	158
345	88	178
229	56	145
185	68	207
77	133	186
182	72	207
317	131	155
273	75	212
255	132	203
161	178	155
47	100	62
293	122	193
349	57	133
234	128	218
79	102	0
249	165	229
287	147	0
320	44	161
331	64	175
59	105	239
79	92	228
300	43	107
178	174	144
113	141	221
210	96	0
338	124	140
[truncated: 29,884 more rows]
