# Supplementary material for: Forecasting effects of transport infrastructure on endangered tigers: a tool for conservation planning
Source: PeerJ. 2022 May 17;10:e13472. doi: 10.7717/peerj.13472 (PMC9121866; doi:10.7717/peerj.13472)
Supplement: Supplemental Information 1 — All data on tiger populations and occupancies across all scenarios and the R code used to produce all results, tables, and figures. [file peerj-10-13472-s001.zip › data_folder_peerj/occupancies/resultsnoneoriginalfalse-421557082.csv]

134	165	216
207	125	236
95	118	167
35	98	239
215	72	216
259	143	194
279	95	172
212	114	215
191	124	218
24	132	123
271	92	189
284	127	131
212	126	237
251	94	190
177	116	221
231	80	191
324	23	107
71	127	234
66	102	79
309	73	206
222	70	213
239	104	106
195	131	0
200	144	0
229	149	8
338	76	196
300	72	0
295	103	203
259	47	179
353	91	141
202	65	199
235	106	189
135	172	224
345	60	215
253	64	128
312	119	120
252	128	224
310	123	144
185	131	233
89	130	207
226	123	232
178	119	218
115	131	0
218	102	142
216	140	1
225	120	217
159	183	104
246	59	200
325	116	215
357	96	199
31	131	72
353	111	206
338	58	218
168	104	162
343	39	216
177	102	145
164	165	176
19	117	187
115	162	120
184	180	209
186	94	141
114	144	139
57	118	100
186	67	224
355	132	178
312	146	130
155	180	125
62	136	65
333	93	135
151	152	46
195	127	193
181	62	200
299	107	205
321	77	197
334	23	210
211	146	1
42	107	238
175	84	197
117	132	207
328	146	169
130	153	197
312	96	127
170	100	214
97	111	214
124	129	220
269	86	199
185	128	0
99	134	55
56	93	212
311	75	203
148	102	229
184	183	218
305	104	140
271	79	206
351	68	208
313	34	111
192	101	137
121	138	159
271	141	125
45	148	222
67	116	192
184	131	230
295	77	198
69	137	160
54	103	157
215	149	2
256	90	80
99	148	120
226	112	190
92	140	7
220	75	216
221	149	2
241	116	112
239	56	219
47	95	139
248	142	196
255	113	150
240	153	223
211	64	204
269	85	195
162	161	140
159	161	80
298	91	202
245	60	203
226	140	170
160	93	233
49	146	221
320	52	236
185	95	146
294	115	172
153	119	139
292	104	206
339	74	199
236	83	232
338	87	143
40	146	221
260	69	195
278	70	42
251	87	157
23	110	193
117	142	158
200	113	186
271	50	226
328	64	131
180	182	214
327	134	234
106	126	192
59	90	184
309	119	199
183	181	210
179	145	7
274	142	126
219	110	192
146	114	239
251	159	234
60	142	64
75	144	161
139	170	222
130	110	169
236	133	202
198	67	201
338	85	135
338	19	214
321	44	89
349	40	102
231	116	226
317	58	210
318	91	163
273	102	154
241	113	53
245	121	80
338	22	215
318	102	110
67	122	44
244	122	79
310	48	144
259	85	209
321	119	217
120	146	161
247	111	54
216	125	236
216	127	235
204	197	206
44	119	66
181	139	5
337	64	214
34	91	8
278	120	234
90	105	174
265	62	125
285	117	185
47	114	238
301	138	147
307	136	145
287	105	203
170	104	214
135	155	198
280	73	109
208	102	125
298	36	230
228	133	203
180	171	132
358	96	193
325	148	125
266	145	123
44	103	208
278	123	224
57	116	101
254	156	156
157	157	54
141	176	223
129	113	27
184	137	6
185	101	72
302	108	201
12	140	153
257	162	9
287	72	202
190	134	105
285	127	139
363	112	208
334	60	81
152	123	177
71	114	193
157	122	200
263	149	3
83	110	189
315	98	133
295	64	203
177	180	103
198	113	186
46	121	66
182	144	7
212	77	182
244	94	108
193	189	211
200	91	130
178	107	144
245	96	109
65	104	189
246	92	188
313	141	173
232	142	178
141	124	165
175	184	138
167	148	43
310	147	128
241	64	202
223	132	165
109	110	168
83	134	156
329	54	230
149	145	51
344	70	196
341	93	147
361	95	193
169	150	40
224	90	173
188	191	199
349	49	224
75	104	80
335	47	215
141	109	239
283	45	64
56	91	222
278	137	143
40	125	119
42	131	231
224	147	11
199	194	216
307	68	0
64	104	190
250	95	190
275	86	189
157	147	52
345	130	240
335	115	220
292	133	224
308	80	61
46	89	0
326	148	124
271	73	126
148	139	0
221	150	4
96	143	125
254	147	201
319	56	225
166	144	40
339	88	133
17	130	96
164	147	47
190	66	217
346	70	206
258	68	126
336	91	141
121	115	0
336	96	230
350	132	181
70	141	162
304	130	233
208	109	184
209	64	203
213	113	185
323	44	237
66	89	52
315	58	150
135	169	122
105	126	191
255	103	198
292	146	127
332	56	205
102	147	120
336	57	220
232	105	107
308	88	97
173	170	135
330	62	131
144	152	72
186	188	206
336	23	198
67	121	132
130	157	199
188	81	171
344	53	36
249	54	196
336	112	135
320	68	207
218	87	186
213	56	204
93	128	189
147	130	225
115	120	139
255	96	75
211	104	185
319	104	122
189	86	148
303	37	56
313	149	129
118	167	222
285	147	130
228	140	234
134	172	224
285	103	202
298	94	201
260	76	210
261	150	203
320	91	72
308	60	197
250	151	198
132	130	222
193	137	234
248	108	192
342	51	214
246	137	159
80	116	190
243	168	9
296	139	148
175	127	118
339	66	223
109	135	120
211	118	142
106	156	120
183	92	150
303	56	167
271	96	176
286	76	199
252	90	193
73	128	235
240	91	141
143	117	222
14	135	93
255	129	119
292	106	205
50	142	109
99	137	120
288	98	202
15	128	98
133	122	143
208	64	194
235	94	143
316	114	178
331	68	129
185	78	145
362	116	207
264	106	165
137	133	222
191	182	221
348	133	176
193	139	0
154	93	235
22	121	179
160	177	162
192	108	216
354	129	179
164	107	141
113	132	210
351	57	220
235	76	196
237	154	224
354	92	161
303	35	231
73	123	0
165	157	90
237	87	230
157	146	51
286	64	222
330	32	196
175	165	130
223	101	186
275	91	129
319	98	124
110	133	120
327	84	159
338	15	188
331	65	224
317	59	188
169	112	141
168	101	162
248	133	189
47	101	140
37	99	238
275	78	211
205	94	180
204	85	177
216	94	174
120	135	157
353	117	158
217	74	216
160	112	225
243	105	191
183	114	223
302	94	167
164	151	46
320	121	187
268	88	197
23	139	120
295	63	207
313	145	133
295	95	206
211	122	237
342	96	150
117	147	120
157	104	138
343	86	192
161	93	235
322	109	138
159	135	19
333	51	218
161	174	163
123	130	220
334	76	140
268	117	224
263	94	156
184	142	7
297	52	157
356	78	202
147	167	209
139	103	139
222	55	201
337	95	229
149	142	19
195	177	135
171	189	120
53	128	231
68	88	238
132	102	0
254	118	202
48	104	223
52	123	236
161	154	51
323	56	192
261	73	204
338	129	165
243	57	199
134	115	192
168	99	139
205	66	201
272	75	127
304	141	137
289	106	108
338	49	218
155	128	225
245	138	73
243	52	219
312	148	131
324	122	215
254	69	196
230	80	191
185	144	0
160	99	235
272	47	178
214	129	236
327	92	157
350	46	226
210	88	183
324	113	143
160	175	194
79	106	81
151	108	137
303	111	194
18	119	182
179	185	133
16	124	154
341	134	192
276	86	200
333	67	130
92	102	210
215	97	82
333	11	184
169	118	234
180	82	147
260	88	211
83	138	159
12	139	152
256	99	199
51	126	228
242	146	192
320	60	189
173	102	149
361	83	200
210	129	237
328	82	159
230	142	111
154	157	46
303	55	167
63	102	187
343	19	149
144	109	240
239	100	107
237	65	201
338	40	218
194	102	136
328	37	150
170	120	81
196	73	196
99	115	174
212	68	214
228	106	192
153	174	237
100	127	0
265	127	223
233	61	202
324	84	162
268	100	160
206	80	175
214	147	1
253	142	195
96	103	166
256	51	176
274	143	129
203	124	168
347	44	230
163	97	231
243	131	18
304	76	85
331	99	208
166	156	89
109	148	120
180	68	217
295	72	206
81	115	189
98	139	123
208	135	0
36	133	233
351	121	162
344	106	112
291	143	130
351	76	140
212	86	184
237	64	201
166	111	142
336	122	220
119	156	216
245	48	175
361	92	190
300	95	204
204	89	177
341	22	181
83	136	157
308	97	104
61	126	44
331	121	229
226	54	194
144	101	137
73	141	166
209	118	234
311	109	121
336	71	214
247	147	196
356	131	186
206	149	0
150	184	120
340	140	178
186	189	201
256	53	216
190	101	138
253	165	235
149	179	121
25	119	159
310	64	201
238	119	118
188	192	124
173	124	31
64	129	234
242	128	202
125	149	211
243	70	204
120	148	159
148	150	94
256	115	203
100	147	120
168	114	140
276	97	177
52	107	225
324	114	214
308	91	104
308	105	77
238	103	106
193	136	234
181	92	150
343	118	169
76	90	231
287	95	120
107	159	120
71	112	195
309	76	0
303	122	216
327	56	228
251	132	201
38	135	64
254	139	158
276	75	127
324	17	107
312	65	207
226	51	191
235	157	6
319	46	237
268	124	0
333	109	208
323	26	105
203	63	223
159	124	201
333	12	213
230	148	168
13	140	153
89	129	197
224	93	167
91	88	212
59	118	122
116	158	120
142	141	84
271	75	128
333	21	213
307	101	80
332	57	228
279	142	136
67	131	7
242	97	108
177	143	31
230	75	193
134	134	222
301	62	147
318	123	189
188	72	221
227	79	192
261	115	234
173	103	150
102	130	210
241	112	191
31	113	171
279	135	144
93	146	124
262	116	220
233	142	105
141	174	222
352	87	195
354	104	205
95	130	209
154	97	231
259	153	203
310	93	106
187	108	50
235	155	222
310	79	150
340	40	213
221	87	175
37	124	232
291	62	202
167	108	139
156	154	53
315	61	197
189	99	141
108	137	120
147	113	240
330	39	53
351	114	206
159	125	129
125	162	221
350	73	208
170	176	221
350	99	145
280	150	130
339	85	135
149	169	116
200	105	173
213	101	188
271	113	188
319	150	0
334	116	218
187	98	142
157	134	226
312	63	207
60	145	157
236	50	177
298	116	175
288	117	181
29	112	186
183	113	222
204	96	178
93	134	9
84	106	170
32	122	207
311	122	218
42	112	234
173	100	155
95	123	187
248	131	190
318	56	145
338	117	221
294	116	170
319	115	188
178	115	221
235	85	231
174	133	236
291	110	188
282	125	194
315	107	134
172	89	199
157	102	138
328	47	50
263	100	162
17	138	196
238	83	233
215	120	232
230	125	222
273	44	64
35	122	230
201	140	0
66	126	100
302	133	231
279	85	158
317	138	176
160	121	201
173	108	146
253	54	206
21	141	196
358	124	209
286	133	226
276	93	175
350	77	133
290	130	143
230	127	161
209	133	238
233	79	193
264	161	4
324	107	148
348	40	102
202	82	183
328	70	191
164	119	139
190	117	182
286	103	200
127	137	159
279	82	206
187	82	146
166	130	234
270	45	64
63	141	162
56	126	98
240	92	141
276	56	231
301	42	137
168	170	158
89	127	189
101	120	172
247	121	78
318	79	134
265	70	67
202	88	174
254	47	220
120	134	0
195	96	142
300	122	167
81	139	154
234	152	108
182	177	206
293	84	134
161	117	139
266	147	1
183	131	222
272	120	237
202	195	208
188	63	218
303	124	130
321	127	117
290	60	216
197	59	190
59	141	64
322	97	118
342	121	165
51	139	65
302	35	231
329	124	217
215	114	187
257	51	216
189	141	5
166	109	140
307	36	137
127	123	195
245	88	190
271	66	158
62	89	238
275	125	195
325	15	106
182	106	133
212	103	186
261	122	103
82	85	234
336	53	221
334	114	217
218	69	208
75	94	233
171	144	1
316	137	177
135	118	220
134	122	140
228	105	192
32	128	227
165	155	90
194	121	229
151	156	52
214	92	174
139	176	223
278	144	135
199	185	211
94	122	68
156	84	236
153	126	223
208	128	236
156	135	238
300	103	206
230	130	87
21	138	120
80	83	235
151	164	236
274	122	134
121	126	198
159	121	110
314	136	131
207	92	181
222	149	6
170	139	29
250	138	159
129	118	32
249	156	232
166	137	22
215	64	207
78	122	141
304	108	200
52	86	223
336	54	221
234	55	177
188	188	202
135	119	193
214	81	180
145	150	115
87	116	165
218	119	232
139	117	222
339	97	131
359	86	199
216	52	161
33	96	143
204	141	0
18	125	101
351	92	133
162	117	0
344	140	187
73	122	139
174	172	157
321	45	193
63	90	176
177	77	214
163	165	175
128	163	223
68	107	145
327	83	160
108	150	120
361	119	212
332	142	172
286	108	201
311	67	208
276	106	112
293	101	213
353	103	200
349	72	207
278	42	231
326	131	180
21	131	124
115	159	120
50	117	236
223	98	136
332	31	214
196	190	216
332	144	125
20	123	179
232	117	226
332	32	67
224	151	5
187	174	138
119	138	0
136	115	223
183	99	140
186	125	0
291	133	148
129	143	211
322	124	224
60	141	64
191	80	171
64	141	164
271	62	224
278	140	138
256	144	0
143	143	86
330	58	227
318	70	208
303	138	147
207	129	236
232	89	146
196	69	179
251	104	195
104	156	120
290	127	232
68	118	170
267	59	158
256	82	206
338	118	220
250	148	196
345	112	68
306	37	140
157	119	139
143	167	214
249	103	151
82	100	170
269	92	128
75	130	12
307	120	223
90	146	126
200	96	178
182	174	129
190	62	216
302	53	225
254	167	13
299	101	209
176	119	78
352	84	200
171	112	142
97	115	174
272	73	127
199	102	61
283	52	232
245	158	19
58	86	220
241	87	225
58	119	42
343	101	229
68	131	234
239	169	7
194	135	0
285	78	214
144	142	84
248	143	196
29	115	185
158	166	94
267	76	211
24	135	207
129	135	221
177	83	215
29	122	203
258	65	128
37	126	232
162	148	51
282	141	140
177	119	78
311	132	232
185	104	132
257	157	203
190	133	235
208	140	0
276	108	153
350	116	160
267	62	175
219	59	203
296	98	204
91	87	213
280	86	176
135	102	137
44	113	238
54	108	223
151	119	240
211	75	214
246	149	195
331	118	218
357	108	206
108	156	120
323	67	196
241	49	0
356	116	206
133	104	0
25	116	187
94	131	209
229	108	107
238	122	117
123	124	197
283	134	226
170	109	161
164	126	230
200	71	197
162	138	23
254	165	10
283	113	186
312	36	143
332	42	217
185	127	229
359	120	212
48	132	64
188	107	231
75	119	178
326	90	158
144	175	216
335	41	220
245	148	194
349	133	188
267	133	124
315	141	176
167	154	90
186	174	134
267	125	194
123	152	117
346	41	229
175	168	133
196	71	198
167	144	16
265	156	4
202	60	199
125	146	212
265	109	160
273	120	236
173	119	127
338	25	216
231	89	146
101	125	191
248	110	146
104	147	120
155	135	238
149	163	235
266	157	5
74	95	80
328	117	219
210	124	234
301	110	201
148	107	231
347	127	160
320	118	232
311	131	195
286	40	234
60	132	234
227	58	157
212	107	143
17	133	93
300	50	163
74	128	235
164	153	46
211	98	140
82	87	214
252	163	235
360	100	205
239	121	116
178	92	153
86	105	185
37	111	208
332	139	234
254	80	230
218	142	2
320	73	202
363	117	211
67	110	195
270	97	180
46	147	222
347	56	221
170	126	230
65	106	192
68	93	103
50	107	224
93	130	209
250	104	192
313	55	225
119	161	120
141	138	68
337	85	135
161	139	121
34	125	231
25	120	147
353	46	226
293	73	160
227	144	169
253	58	200
109	155	120
172	120	186
341	128	162
342	91	189
87	118	185
281	109	147
189	186	216
285	139	139
59	128	233
150	185	122
179	132	232
265	83	202
337	122	220
335	92	229
184	121	218
362	127	227
350	75	206
243	129	202
31	123	139
139	135	1
88	136	15
251	95	190
167	149	46
320	82	158
209	109	182
214	80	183
263	136	219
286	131	144
243	167	8
345	97	120
298	47	70
92	122	68
212	120	234
207	65	202
150	110	239
215	99	171
171	139	109
273	131	195
36	117	176
172	172	220
162	115	0
179	191	123
340	138	184
85	126	184
40	95	240
269	73	128
360	118	212
359	87	199
17	123	156
333	129	215
311	140	139
321	56	172
352	78	202
242	116	114
341	89	143
175	185	126
232	109	192
114	159	120
118	146	161
61	106	190
240	155	227
199	144	0
348	56	219
230	58	173
273	57	229
218	77	188
358	104	206
222	121	234
189	115	183
344	101	39
53	106	223
227	94	60
252	53	195
289	143	131
211	141	2
188	61	216
322	29	100
69	121	42
284	113	186
267	63	174
162	177	163
199	138	0
232	124	116
85	108	183
48	106	223
245	162	232
251	174	229
267	139	159
323	59	195
181	130	194
227	77	186
279	145	136
318	138	175
234	146	132
348	120	159
205	91	182
251	131	200
321	136	134
153	84	236
30	124	142
190	125	219
178	102	146
120	165	120
152	166	212
357	143	200
131	155	198
273	157	3
98	119	27
338	134	172
105	125	192
303	47	141
74	110	148
242	49	174
309	111	103
333	80	139
148	181	120
318	137	177
227	134	202
310	122	218
244	49	175
141	111	239
291	101	210
134	137	0
209	66	195
255	163	9
221	121	234
216	136	238
176	129	119
240	133	18
304	69	205
246	133	159
237	108	191
193	73	221
302	42	137
319	125	119
162	137	21
74	138	165
194	120	183
244	101	110
55	93	208
304	37	231
341	54	222
243	67	203
18	136	91
327	138	177
337	27	216
252	92	189
131	106	27
196	59	192
297	64	205
296	54	145
132	110	220
354	94	199
176	171	135
356	49	225
340	89	189
180	115	222
165	134	235
221	58	194
139	140	69
253	56	208
330	91	138
85	131	13
305	119	154
302	144	135
195	129	229
265	59	218
266	71	125
118	142	156
331	14	199
308	131	232
232	157	7
102	134	120
192	146	0
241	93	109
164	170	111
341	123	165
189	76	144
325	34	229
330	15	191
196	80	183
104	114	213
296	134	151
147	145	89
141	140	69
46	132	64
242	57	218
337	81	140
201	95	178
264	153	5
252	170	95
140	141	83
188	119	229
339	77	197
190	141	5
337	55	218
102	118	165
186	98	145
303	44	70
163	105	142
164	125	203
253	78	232
110	131	210
334	33	214
248	138	18
292	102	212
255	116	176
336	94	228
270	163	5
235	144	190
282	143	136
352	116	159
218	143	2
121	145	117
119	162	120
122	132	0
159	189	91
170	136	5
175	89	223
333	38	219
298	99	206
360	93	191
152	128	224
69	136	165
208	107	186
143	121	111
156	171	191
260	70	206
263	97	160
297	57	144
61	146	161
287	125	231
162	129	232
273	152	124
252	59	200
102	116	174
176	166	130
324	18	106
243	100	108
201	67	200
146	167	209
350	91	192
122	140	160
318	147	127
246	65	202
338	20	214
39	149	219
323	83	161
271	148	124
181	126	143
113	119	33
117	150	218
316	127	142
90	95	171
247	134	189
196	130	230
64	115	158
202	57	191
112	128	198
292	78	181
256	129	116
305	81	92
296	39	129
84	115	188
165	95	232
198	188	213
82	134	18
270	81	208
65	94	101
319	136	137
154	100	140
209	101	124
247	151	194
311	99	167
334	109	119
178	136	230
81	122	139
203	147	0
137	149	235
336	100	231
348	80	199
183	109	135
268	146	123
336	41	220
182	61	200
121	140	160
262	114	235
257	123	222
127	135	0
319	137	178
98	115	212
294	73	202
102	112	215
118	141	159
316	139	177
356	117	208
206	111	182
130	166	224
271	59	227
284	80	197
163	113	139
86	119	185
348	117	163
118	123	198
259	92	83
146	106	233
173	136	18
102	117	167
326	122	218
264	154	5
241	160	229
338	143	174
186	77	218
113	121	41
339	73	192
323	118	214
218	108	191
205	87	181
308	70	203
282	120	203
319	101	127
240	148	191
216	77	188
215	118	232
232	150	221
297	91	28
240	167	8
91	132	8
326	101	132
88	108	185
156	176	232
251	101	195
227	141	112
247	67	202
229	126	231
241	155	226
317	37	204
322	93	119
352	63	204
224	111	189
245	58	201
331	76	121
298	142	147
137	132	221
288	87	155
227	74	209
286	63	218
286	46	65
290	135	146
91	125	187
267	134	124
318	132	182
63	113	132
248	117	112
287	126	142
307	121	223
89	111	180
316	111	61
131	121	89
345	46	211
148	105	229
292	68	209
80	100	81
297	126	233
84	88	231
305	148	4
268	74	128
107	138	120
203	104	173
187	123	0
229	62	202
20	118	185
54	100	224
269	150	1
322	54	233
105	131	209
360	135	188
341	135	189
265	142	182
336	131	82
50	126	46
259	51	221
292	98	211
258	52	218
239	111	192
282	103	202
294	85	132
298	45	81
315	135	134
35	118	97
63	123	132
167	187	121
291	117	182
209	144	1
60	88	184
281	93	173
349	89	196
245	82	238
331	129	180
211	106	185
73	113	195
275	113	181
332	55	79
291	44	236
58	92	174
234	93	144
158	126	0
221	147	6
248	79	235
301	124	176
357	139	186
41	138	64
155	105	138
265	98	159
334	90	181
53	135	64
343	44	210
73	129	235
124	135	158
126	150	1
308	41	136
317	139	177
348	119	162
288	68	222
197	116	186
68	115	164
196	145	0
182	146	7
352	114	206
255	171	95
84	112	68
238	109	190
295	83	130
58	114	96
329	60	227
204	109	184
77	96	80
305	72	203
169	160	98
246	66	202
212	135	237
166	96	228
106	104	165
188	109	221
189	119	45
229	111	192
251	146	198
276	66	132
259	74	229
241	153	139
235	63	203
279	98	172
197	95	143
119	165	121
220	136	239
200	78	185
127	169	224
265	124	223
347	126	162
255	124	85
243	62	200
263	74	128
239	115	114
335	42	163
349	116	162
270	105	159
236	154	222
209	99	174
337	33	219
187	64	218
139	145	72
204	148	0
322	143	134
74	120	187
332	46	215
341	50	220
347	53	223
95	121	150
209	70	205
160	168	114
353	49	226
221	68	208
309	63	201
327	37	150
187	112	222
193	92	78
217	60	200
282	82	158
301	66	205
257	100	200
201	94	129
56	123	122
51	95	205
267	111	196
185	178	216
287	84	153
166	91	229
189	89	146
195	71	223
290	77	200
231	100	108
55	91	222
114	134	0
197	190	213
248	139	158
337	84	140
235	72	207
344	102	132
266	125	193
240	164	6
35	138	216
160	133	22
139	156	135
301	121	168
273	66	67
177	75	212
314	132	195
81	84	235
46	117	100
257	142	0
181	121	81
60	98	227
315	94	128
260	45	179
241	130	202
171	120	69
318	101	106
257	87	207
282	109	146
40	143	221
195	68	236
248	151	130
30	110	186
186	107	50
220	102	186
156	89	236
228	114	215
134	108	140
198	194	213
346	104	144
190	90	143
52	118	237
160	152	45
286	136	143
181	70	219
289	137	139
36	127	232
117	158	120
184	132	232
174	87	223
247	144	196
154	99	231
182	142	7
239	108	189
143	170	115
259	124	222
74	89	100
363	116	211
128	131	220
317	62	202
327	69	157
137	174	222
195	60	204
198	132	232
316	85	174
75	141	161
267	45	179
336	135	240
171	123	32
123	155	159
155	152	57
46	93	142
303	97	173
104	112	166
180	86	152
49	119	237
158	121	111
184	181	209
192	76	240
161	169	67
268	145	124
138	102	137
291	116	134
308	116	154
155	167	213
278	86	176
102	108	214
343	18	211
311	87	101
291	88	52
178	171	130
285	79	212
337	66	224
291	127	232
301	86	73
132	132	221
31	110	187
304	77	76
321	60	189
66	115	193
124	155	118
343	21	206
167	121	215
263	124	223
297	130	233
170	160	90
239	162	225
104	105	167
119	153	161
48	144	222
164	135	235
218	123	235
100	124	190
313	35	111
103	144	120
263	78	215
133	164	219
261	106	161
158	119	57
81	103	169
222	152	4
295	90	201
187	73	218
239	86	233
282	107	199
230	96	59
76	128	235
114	127	210
48	85	0
297	103	209
171	85	197
326	65	193
333	50	215
197	56	190
359	102	205
222	86	176
104	141	120
266	107	165
295	98	207
67	97	100
318	72	206
84	105	173
175	139	16
72	93	100
318	126	143
50	91	223
88	126	162
141	178	224
311	54	227
208	137	237
229	131	201
334	144	172
202	109	187
265	143	181
61	115	132
128	144	211
312	85	105
48	112	238
337	29	216
155	184	168
182	136	6
252	77	236
83	131	156
240	134	18
176	91	223
270	88	190
187	59	182
353	45	33
90	101	211
341	25	141
93	111	183
183	58	197
181	174	133
196	102	171
275	42	229
145	147	92
132	165	120
185	88	146
323	49	227
141	110	240
288	78	199
351	71	208
230	66	207
155	161	98
337	80	195
155	107	228
308	119	201
301	123	192
94	106	212
292	50	156
96	101	166
217	93	51
153	185	123
320	66	205
316	146	127
256	128	116
55	117	236
282	97	170
90	135	8
80	131	75
124	133	158
146	142	14
286	89	157
236	59	177
263	114	234
194	186	218
241	134	18
170	111	142
297	84	131
291	90	153
350	47	226
35	89	153
232	139	201
316	48	231
256	143	0
104	148	120
234	76	196
265	71	126
151	122	177
236	117	115
55	87	221
19	122	92
244	91	190
106	144	120
266	74	210
223	58	204
269	123	193
202	131	237
31	129	228
150	123	177
315	35	205
229	105	188
325	91	161
98	140	121
332	108	210
207	128	236
190	67	223
96	120	164
160	139	128
214	84	185
255	59	196
285	116	185
119	125	199
138	124	140
284	85	156
296	77	200
299	43	82
351	106	148
125	164	223
259	147	198
199	59	189
211	134	238
257	159	203
175	121	106
188	132	235
75	145	160
100	110	214
262	163	149
357	136	194
196	187	140
62	104	189
241	109	190
85	132	13
228	151	8
239	163	155
146	124	0
180	72	217
315	108	136
219	140	4
83	127	15
97	134	0
221	146	4
245	50	216
198	57	191
97	127	174
173	112	137
162	178	164
255	123	85
320	84	174
271	45	64
269	69	67
323	135	178
347	93	229
43	133	172
179	107	143
155	160	57
351	65	207
61	144	160
116	167	222
168	181	133
280	65	211
165	160	79
279	42	231
337	16	213
166	134	235
330	124	216
163	93	233
295	81	79
163	166	91
118	162	120
258	49	1
224	120	217
160	178	164
265	68	67
323	136	177
215	92	174
90	141	132
202	87	132
257	98	155
50	110	0
119	166	222
325	129	227
165	175	163
273	49	225
293	87	185
107	152	120
137	176	226
319	120	180
244	81	237
272	46	64
160	174	194
234	73	192
63	114	132
199	135	232
194	76	220
262	75	209
247	138	18
173	180	222
33	129	230
269	118	224
279	88	179
333	134	234
284	45	65
252	81	230
190	102	78
216	69	211
350	119	160
210	126	237
38	103	213
171	86	198
232	49	0
211	91	185
62	112	131
191	68	223
238	164	6
212	70	215
331	125	228
97	98	164
280	98	172
316	107	144
251	105	195
342	24	146
196	91	173
307	100	137
183	187	208
172	128	117
88	103	185
71	138	167
226	79	190
268	118	224
125	175	226
330	142	127
326	48	223
137	181	226
81	124	47
84	131	12
267	152	2
246	58	199
100	119	164
211	61	204
344	26	143
240	73	193
255	47	221
114	149	215
284	90	177
125	165	223
253	136	18
216	146	3
159	178	164
263	107	164
184	65	218
342	118	170
299	111	203
[truncated: 29,884 more rows]
