# Supplementary material for: Forecasting effects of transport infrastructure on endangered tigers: a tool for conservation planning
Source: PeerJ. 2022 May 17;10:e13472. doi: 10.7717/peerj.13472 (PMC9121866; doi:10.7717/peerj.13472)
Supplement: Supplemental Information 1 — All data on tiger populations and occupancies across all scenarios and the R code used to produce all results, tables, and figures. [file peerj-10-13472-s001.zip › data_folder_peerj/occupancies/resultsnoneoriginalfalse-654212114.csv]

189	187	197
88	116	218
244	57	226
93	144	159
83	118	211
217	90	94
175	133	233
212	64	96
288	105	134
71	129	230
146	105	161
50	133	81
265	98	177
238	108	204
280	53	218
243	114	130
245	155	228
165	123	229
348	58	175
158	120	216
313	45	3
223	147	154
148	105	129
311	91	151
247	162	209
32	137	194
282	138	117
280	96	106
351	88	209
187	134	234
222	89	0
328	58	156
91	100	202
189	101	92
205	67	138
100	117	193
294	96	76
321	139	132
308	61	78
219	101	199
229	91	206
230	125	127
96	108	210
349	138	146
204	117	149
219	61	220
52	116	214
165	92	220
142	135	39
203	85	36
91	125	238
73	131	101
234	140	179
74	130	100
271	80	167
265	100	178
265	136	143
55	115	222
91	133	164
161	106	152
126	127	191
167	117	216
323	78	225
102	145	75
80	135	99
196	193	198
155	122	200
97	137	160
216	145	147
173	106	214
336	65	157
144	107	102
295	121	72
199	120	187
176	93	173
152	100	226
327	31	213
159	117	64
101	123	205
238	125	100
136	113	0
265	108	179
239	63	178
310	72	214
148	136	132
361	131	234
264	119	101
219	133	206
200	135	154
154	113	155
295	46	12
181	175	199
302	84	188
146	171	72
327	77	225
252	82	214
21	120	192
210	99	169
201	67	145
41	149	114
134	152	223
293	137	119
326	143	61
344	99	159
215	92	113
302	77	202
268	157	0
169	183	162
341	112	97
357	82	208
57	121	76
163	153	117
274	143	45
134	116	115
310	110	224
311	44	7
201	195	147
136	161	224
94	132	239
64	118	199
68	141	97
347	40	119
277	69	238
165	91	218
330	143	17
354	139	158
166	114	121
154	117	215
349	132	146
262	118	111
27	117	210
345	51	221
108	133	188
131	119	149
319	56	93
338	61	85
301	116	164
221	132	185
106	159	73
88	108	214
137	145	159
183	145	75
99	130	238
184	58	12
282	87	185
250	52	228
347	34	166
188	90	31
207	68	139
244	144	179
234	74	83
290	45	228
347	58	175
212	142	82
224	138	0
213	70	228
12	135	196
305	64	209
309	146	52
305	140	66
146	116	221
225	88	170
165	185	102
141	154	160
312	44	4
346	115	216
292	65	200
317	40	148
251	172	223
321	81	226
306	99	124
343	79	133
156	151	71
299	94	68
340	33	120
170	113	214
287	146	102
163	148	72
303	45	10
177	84	163
229	62	225
165	111	216
17	137	201
332	81	222
220	83	89
283	68	201
355	81	219
257	45	237
260	52	202
264	116	174
295	141	114
350	124	127
265	130	143
307	86	180
329	137	17
249	106	203
347	96	209
321	25	78
80	107	207
259	97	171
223	88	170
283	138	59
311	61	94
81	109	203
149	175	186
348	141	134
350	54	174
72	117	202
14	128	191
270	88	107
272	100	176
76	142	95
343	89	212
325	22	223
317	59	103
290	98	54
94	145	158
260	103	176
267	68	139
260	150	148
308	100	120
219	124	130
250	91	90
23	120	216
328	99	137
250	83	216
325	45	177
274	140	56
241	63	223
274	150	0
188	185	205
238	80	199
340	102	150
260	110	176
207	147	76
290	121	188
231	151	155
272	68	238
135	151	224
64	102	212
30	106	117
200	69	141
186	107	92
103	112	226
63	135	103
220	148	150
165	190	72
277	129	190
271	123	191
65	110	210
41	144	216
279	104	166
211	132	205
330	128	196
104	134	187
322	111	214
179	106	94
80	113	208
338	80	156
47	136	81
289	41	229
74	146	89
304	117	202
107	107	223
272	67	239
223	67	220
171	178	224
252	142	138
56	132	225
227	94	200
194	134	232
143	159	165
278	65	219
139	174	106
246	81	202
183	125	219
289	108	139
333	75	159
100	129	238
147	99	176
118	135	11
345	54	209
321	71	173
312	90	68
198	100	94
179	192	193
280	83	192
168	118	216
285	140	113
284	133	126
257	143	0
192	74	212
335	86	140
316	144	68
344	126	239
173	171	157
324	88	116
332	73	160
202	84	35
362	110	125
199	192	193
340	99	149
272	73	237
234	51	231
207	62	91
84	110	221
139	101	128
336	43	193
222	108	195
132	158	227
116	149	141
358	103	207
141	164	223
309	40	8
78	104	220
282	51	224
291	118	189
183	68	209
143	103	162
266	123	202
87	141	163
116	122	207
321	126	201
224	136	204
255	155	150
334	28	171
193	186	202
267	108	178
196	120	169
303	55	36
208	147	76
338	30	171
326	50	171
247	169	200
214	63	221
158	134	73
69	108	210
330	27	226
255	63	113
347	126	240
223	87	211
231	148	198
354	71	82
61	100	202
116	170	94
210	55	143
181	81	36
208	104	169
207	126	160
164	188	95
184	112	224
207	120	140
90	136	164
105	156	73
241	119	122
285	69	209
313	83	194
332	91	222
230	127	181
161	109	213
149	114	62
188	147	76
350	67	98
255	65	205
214	130	189
137	115	162
310	145	61
228	69	25
348	139	19
311	34	25
87	146	157
348	32	168
346	62	194
152	144	0
156	97	233
242	63	221
175	186	204
321	94	115
341	21	173
190	129	227
314	129	225
135	176	110
325	63	143
130	141	83
260	75	131
240	141	101
225	151	154
194	80	31
250	116	98
350	90	208
317	131	74
222	110	92
269	110	175
278	125	132
145	116	102
335	60	122
153	175	185
314	119	172
111	123	187
174	111	92
270	55	125
10	134	193
125	167	109
353	79	217
134	129	181
281	118	234
224	69	222
246	164	208
153	131	199
250	55	231
24	136	186
56	101	197
251	142	138
210	96	0
264	100	178
247	125	165
108	142	27
336	16	228
236	121	187
322	62	143
278	43	145
102	118	200
235	144	178
146	110	222
240	50	224
78	131	176
71	101	209
256	61	209
275	96	104
126	144	83
320	68	167
14	131	194
133	158	226
23	115	82
227	91	166
314	79	196
222	131	154
333	66	138
135	137	0
250	120	94
238	50	229
196	178	193
335	72	161
280	79	178
237	136	0
48	104	181
54	94	211
140	139	19
298	67	184
221	53	227
168	191	151
157	164	130
212	123	191
118	165	97
320	80	227
175	175	200
211	122	191
316	115	175
201	104	173
355	97	213
354	88	111
179	172	197
332	106	153
270	86	106
325	41	176
106	124	206
18	118	198
69	93	187
333	50	128
291	117	88
291	38	20
115	121	197
258	49	91
331	62	161
288	135	122
53	97	205
38	124	172
255	148	140
317	36	214
190	106	92
37	146	110
83	129	174
136	142	19
172	118	228
209	108	196
210	104	220
253	175	223
242	88	191
285	89	181
119	125	188
291	49	5
316	102	120
261	95	175
283	70	208
174	113	228
326	88	222
240	121	107
347	60	178
245	61	223
180	182	220
170	145	75
127	167	105
276	135	27
297	132	119
325	101	220
325	110	153
154	162	176
272	104	174
255	138	0
291	66	203
268	163	96
251	166	214
332	55	59
349	93	214
298	86	138
225	113	136
174	106	215
284	58	214
255	97	168
298	122	143
150	150	19
183	107	92
276	148	43
306	140	71
325	50	63
159	164	114
211	100	168
113	141	28
166	184	100
290	62	197
88	114	215
191	99	92
191	78	211
34	122	211
254	74	201
304	131	226
274	59	190
135	171	133
168	92	99
176	86	172
218	96	221
312	121	179
179	108	92
244	93	195
271	116	177
342	66	94
153	116	64
338	47	195
198	119	186
249	109	200
307	122	187
347	108	159
266	97	174
248	62	225
178	65	8
283	83	192
66	114	211
270	75	122
332	59	157
148	113	102
163	129	174
87	135	165
169	189	153
142	125	111
147	183	91
288	53	0
321	115	187
267	45	211
20	115	220
82	110	231
237	137	180
328	137	18
182	70	216
251	54	231
249	160	208
169	157	56
157	171	203
230	129	110
334	39	192
41	125	227
199	110	170
354	142	158
45	117	162
139	109	102
315	96	207
211	52	146
55	144	85
237	92	189
235	100	197
203	59	197
35	87	87
328	27	214
161	154	116
275	82	126
195	176	141
192	81	31
230	150	156
250	105	204
309	117	160
63	144	87
270	111	169
239	61	220
167	189	153
182	146	77
318	64	96
124	161	89
216	81	31
66	142	97
97	131	239
150	143	0
81	107	209
79	121	203
334	91	138
271	117	175
295	53	221
219	54	225
298	105	213
193	112	202
326	87	221
228	146	227
242	64	218
297	102	223
257	137	83
228	138	0
261	96	175
321	97	113
183	190	145
249	114	61
246	70	86
181	176	204
120	132	11
291	85	192
14	136	197
144	149	160
226	134	205
319	114	187
47	115	207
37	127	214
306	65	215
68	87	224
304	132	0
23	129	194
178	115	225
213	56	150
170	130	233
269	138	144
307	143	64
173	125	228
91	130	239
222	63	223
328	56	201
176	140	79
38	110	159
152	145	19
323	133	193
290	107	134
233	121	193
153	113	62
342	69	93
190	139	80
322	133	193
219	74	227
259	51	199
144	168	162
360	140	151
124	123	193
28	119	206
345	90	213
342	114	100
294	53	222
115	142	140
140	158	229
340	50	169
221	153	151
108	119	60
254	80	217
90	107	211
289	59	0
240	107	204
18	138	186
140	148	162
244	164	207
58	125	204
66	88	225
256	62	206
342	70	94
290	85	194
283	82	193
337	25	173
333	106	152
147	124	112
321	134	193
217	79	2
167	155	55
207	124	173
254	93	89
227	116	144
303	82	196
359	104	218
220	141	7
199	80	31
242	119	123
225	126	132
248	107	199
39	128	172
345	21	167
275	42	205
223	84	111
174	140	79
188	73	215
217	62	224
269	112	176
275	80	127
182	171	197
197	104	234
38	128	172
231	121	193
134	178	180
236	104	197
218	57	220
288	63	5
167	146	73
304	113	164
246	120	122
53	118	213
164	152	77
336	136	205
310	124	181
130	107	0
259	125	169
59	100	204
269	153	0
59	90	222
50	96	122
335	62	158
251	71	200
266	50	206
205	129	139
194	112	202
277	67	220
264	90	87
360	120	235
196	80	31
239	151	233
253	144	139
208	80	93
42	99	215
108	109	221
195	55	0
57	118	211
132	125	149
313	77	204
256	149	142
303	85	180
168	166	135
144	174	108
226	69	220
347	31	166
222	51	229
264	110	176
347	71	16
286	118	227
298	135	133
205	110	177
196	81	31
243	154	234
179	118	222
166	163	63
142	144	19
157	156	61
285	114	178
307	120	187
349	119	216
345	87	212
320	41	211
290	57	141
150	100	179
161	169	65
250	158	207
164	134	232
142	132	200
300	109	229
343	71	93
343	41	174
187	100	92
352	137	158
155	176	186
112	161	78
136	111	115
235	132	145
329	108	152
256	78	140
342	139	140
199	83	32
323	116	189
65	96	139
159	146	71
248	128	175
38	91	112
121	158	224
301	90	59
340	98	148
97	149	146
265	104	178
253	83	213
158	130	175
154	152	76
331	120	203
272	55	125
310	136	127
328	51	127
154	95	230
349	129	233
342	109	155
292	76	213
212	68	219
329	30	213
257	57	205
142	138	0
286	145	103
304	92	117
316	84	180
330	74	159
176	108	92
223	135	205
220	79	89
189	128	228
57	134	91
272	135	144
207	131	137
41	143	216
208	118	148
283	147	104
48	143	114
202	82	32
190	61	211
255	49	235
271	51	206
296	52	223
279	128	123
227	77	79
253	148	139
280	66	219
223	75	61
178	99	36
62	139	97
246	172	197
296	109	225
209	123	174
296	97	66
227	98	95
355	103	214
253	53	231
329	89	221
54	115	213
27	128	197
326	126	214
201	97	96
212	83	31
253	128	172
92	124	238
195	130	229
319	99	122
237	76	175
160	140	144
219	77	227
19	140	186
328	47	0
141	168	205
212	94	173
139	126	190
37	124	214
42	105	215
271	85	107
181	91	35
279	121	231
86	107	213
227	140	179
178	191	193
322	60	92
342	131	240
338	27	172
205	137	152
318	122	152
274	76	121
238	66	176
264	85	149
266	150	94
197	55	64
135	129	181
314	56	149
197	85	32
131	152	227
202	54	0
150	146	0
230	142	183
242	55	225
351	106	227
338	77	76
182	168	149
256	108	6
227	82	81
59	101	202
356	128	130
344	81	131
353	54	0
94	111	205
247	53	228
325	88	222
163	131	232
196	95	94
33	104	209
48	92	184
128	138	0
109	121	204
95	111	204
209	102	170
19	117	218
211	136	143
257	168	201
268	128	43
294	124	224
48	137	83
352	66	96
337	134	113
166	150	78
166	147	73
32	96	88
184	96	33
78	128	231
345	109	154
203	141	76
199	79	31
303	144	100
173	84	101
219	93	116
247	49	230
267	147	0
78	95	175
282	98	103
345	43	173
289	66	192
360	131	234
69	125	223
51	96	123
172	110	92
362	128	234
128	157	204
143	153	158
327	80	221
235	85	196
184	74	214
180	189	144
126	120	205
302	48	2
284	136	122
240	96	196
199	73	0
60	89	222
302	117	204
113	121	198
37	147	111
212	145	80
274	122	228
185	82	32
327	139	19
179	105	94
309	89	158
43	107	169
265	144	0
147	100	130
318	105	138
71	127	227
72	146	90
179	184	206
160	183	105
209	97	0
215	106	223
162	159	117
278	130	190
203	73	94
91	121	236
59	97	182
206	142	77
174	84	162
161	186	102
158	93	236
235	74	176
217	150	149
87	139	162
154	99	232
228	150	156
231	129	192
153	118	64
276	118	230
155	166	196
135	146	19
180	68	204
194	144	78
278	70	216
198	67	148
191	119	204
360	86	210
339	130	19
282	50	224
296	102	104
88	133	163
263	98	172
227	101	95
222	85	49
335	135	205
207	101	173
184	67	209
196	92	97
355	111	215
129	163	98
200	70	141
146	175	103
327	70	154
311	39	15
58	92	194
238	78	87
161	119	216
334	11	79
269	83	165
359	113	218
80	139	95
228	136	150
165	182	111
49	115	213
246	158	223
178	94	39
247	153	142
309	106	218
201	133	129
234	98	196
84	94	219
308	106	218
44	116	160
300	75	166
157	151	71
146	181	87
140	134	133
257	80	211
134	147	225
361	129	234
196	71	146
236	127	149
261	136	176
120	118	198
356	137	152
279	81	188
106	130	188
85	110	217
197	76	205
231	136	152
296	71	192
287	89	130
309	64	108
233	78	85
311	131	227
308	77	208
187	124	80
261	55	206
166	117	216
58	139	92
345	46	176
332	58	157
333	52	112
217	68	226
112	138	165
236	120	187
334	100	149
150	105	179
297	93	66
357	135	152
245	120	121
238	104	199
195	89	37
27	120	205
228	61	218
279	64	221
165	129	173
59	122	219
57	92	192
81	102	200
346	73	95
302	118	114
56	95	190
223	134	205
84	92	222
342	32	118
51	138	85
19	119	197
348	78	217
251	70	200
164	124	153
234	127	151
279	80	177
220	117	187
269	161	96
101	133	238
199	64	206
278	87	129
162	111	122
135	139	60
144	153	159
349	48	166
270	119	176
234	156	157
238	59	217
163	117	215
335	61	138
246	119	122
146	106	161
242	117	121
267	63	138
121	127	192
258	52	199
229	61	226
286	136	118
69	111	213
140	140	19
301	84	188
239	88	192
292	59	182
282	47	144
220	94	169
101	108	227
249	53	230
207	118	149
173	99	171
23	126	192
235	77	85
162	139	144
207	63	138
32	95	88
220	126	154
70	142	96
233	99	208
83	111	218
324	87	221
267	65	140
176	113	228
217	142	138
284	76	209
74	126	227
201	74	168
72	110	210
344	79	132
164	99	213
258	46	235
327	79	223
94	143	159
178	75	201
225	112	196
30	119	138
348	75	79
90	147	107
326	139	203
300	71	198
36	125	214
266	109	178
182	60	12
89	139	162
164	113	119
315	55	143
197	108	172
121	142	105
152	159	222
326	55	127
143	122	63
304	121	73
108	130	190
244	153	233
197	186	204
194	189	201
75	122	205
194	193	144
280	116	234
285	112	230
75	102	208
299	75	198
235	156	228
301	73	207
326	76	138
223	85	50
318	68	166
268	105	0
253	75	196
90	141	163
266	148	0
75	85	154
25	112	223
298	65	186
79	109	227
114	133	36
185	58	4
211	124	190
330	141	21
232	83	195
350	71	150
325	46	143
123	116	183
342	85	130
129	142	84
156	111	155
209	113	199
91	112	210
243	55	227
149	116	119
234	88	206
331	98	221
199	77	31
212	56	148
320	89	116
272	60	192
330	105	150
108	151	74
278	62	223
258	138	82
211	75	130
68	134	138
253	139	208
361	90	212
25	125	177
295	129	225
91	108	211
278	80	179
323	117	112
252	105	167
280	112	35
279	133	190
177	109	92
313	84	191
163	140	73
224	55	229
248	118	97
349	52	156
140	147	161
34	105	210
319	70	180
118	136	10
85	108	215
344	93	209
223	65	221
331	21	226
261	80	129
162	156	102
147	138	0
322	126	201
176	126	194
281	101	35
293	114	116
129	108	0
49	92	191
317	115	214
228	81	78
338	39	174
58	145	87
129	137	0
82	118	213
107	124	206
250	131	208
338	23	173
281	42	146
222	143	148
197	137	77
224	84	111
166	160	107
272	111	28
180	183	206
356	117	220
142	130	0
280	111	12
123	119	199
340	41	172
346	79	215
99	123	205
242	87	171
226	57	230
226	63	219
281	134	173
341	121	214
327	100	138
141	150	160
177	130	228
208	125	156
63	117	200
79	142	91
33	91	90
218	132	206
58	90	190
260	73	0
342	108	153
318	132	160
226	82	78
328	36	213
254	94	89
198	101	94
331	132	187
50	92	197
344	82	131
344	62	189
179	182	222
16	138	201
205	109	176
335	96	223
265	125	186
253	85	210
335	75	159
363	126	233
346	37	168
139	153	228
167	174	189
101	141	75
37	123	214
134	170	136
246	104	204
253	163	207
292	41	22
333	45	191
54	122	124
252	162	208
186	75	214
132	152	227
326	69	156
339	53	59
206	52	141
161	139	144
96	103	222
234	131	211
234	147	226
235	120	191
346	85	131
264	91	167
55	139	88
317	97	32
311	57	79
323	95	115
252	121	93
215	69	227
256	152	65
57	114	124
350	79	218
231	107	69
119	156	80
350	120	237
144	114	222
302	141	114
266	63	138
320	125	118
217	88	113
259	100	175
41	139	179
34	121	214
249	175	158
156	112	156
218	80	31
46	115	208
248	53	230
315	97	209
240	136	180
341	124	237
122	133	100
166	109	213
289	72	214
35	142	173
314	94	154
34	136	209
56	125	218
260	84	207
126	161	87
253	45	230
70	103	198
256	115	210
201	55	59
279	83	186
137	129	189
285	81	195
172	175	224
215	100	222
296	92	67
256	100	166
157	112	156
295	144	105
349	54	16
204	130	138
157	140	145
266	137	191
252	131	176
277	55	191
345	107	160
151	164	199
349	70	85
210	67	96
255	69	39
172	94	166
197	193	202
210	146	76
194	118	205
224	137	65
99	126	207
290	84	192
255	92	88
178	175	221
256	112	143
201	142	78
320	117	187
77	127	228
292	67	162
181	165	149
323	64	211
202	134	159
81	89	219
168	99	162
298	133	122
323	90	116
311	53	72
120	142	61
198	58	206
246	137	208
278	102	103
236	105	200
345	113	230
42	128	231
331	42	127
217	152	148
68	104	210
268	43	211
350	56	174
238	85	199
200	112	141
276	73	237
156	187	92
320	118	151
326	125	204
328	82	221
108	136	147
336	14	226
293	103	225
159	103	228
254	170	205
273	59	190
244	154	233
295	131	207
161	123	173
237	62	135
337	60	219
41	132	68
91	115	199
289	114	116
273	121	230
145	106	0
284	98	102
352	44	165
16	136	199
284	91	127
230	107	137
120	143	54
160	110	213
306	67	217
193	189	199
195	64	215
88	109	215
261	73	132
214	64	219
309	87	179
142	103	162
235	158	156
215	66	229
155	151	71
81	104	206
68	105	210
68	116	210
103	110	227
161	115	119
229	107	136
294	108	137
293	84	189
129	119	183
153	135	175
339	96	152
77	133	105
315	59	94
275	71	237
199	134	230
114	118	148
303	49	3
238	109	202
327	86	222
199	124	163
165	169	209
255	137	43
160	145	72
323	137	72
314	71	203
142	140	19
308	98	126
284	62	218
327	111	155
121	141	106
354	135	145
186	177	199
295	42	17
168	94	220
113	155	77
160	157	96
127	148	82
357	106	217
212	101	169
92	107	215
328	126	212
346	129	240
353	49	221
235	61	217
268	139	193
319	86	116
356	81	219
300	118	164
302	62	215
324	39	176
248	75	202
232	58	228
326	144	59
330	144	16
41	114	161
360	84	209
116	128	191
155	97	232
279	136	120
75	113	213
119	123	188
88	123	237
109	150	73
261	70	131
233	97	207
352	119	238
165	125	229
294	40	163
146	109	222
91	124	238
160	112	157
172	173	223
347	49	172
53	134	86
346	123	214
216	70	100
114	142	142
262	107	156
43	90	37
310	143	72
312	46	2
217	70	101
112	154	76
269	78	123
325	133	207
329	23	78
349	134	158
343	60	15
172	101	170
289	94	123
263	145	1
310	87	72
300	107	227
289	45	228
164	107	211
347	56	208
276	86	133
302	130	226
249	80	202
254	100	168
29	138	176
46	138	106
195	128	227
206	103	170
269	109	177
154	149	20
343	102	159
144	166	110
67	137	103
249	113	56
220	120	123
183	144	77
356	53	212
74	85	222
361	127	211
311	86	178
283	50	224
163	101	213
283	69	206
227	53	232
345	86	57
204	91	99
136	112	161
198	88	37
296	40	164
221	73	61
242	59	224
271	126	191
160	108	213
301	95	68
260	151	149
214	101	222
323	101	139
232	62	225
339	99	149
203	90	38
199	95	97
60	116	219
321	44	0
297	133	124
208	149	75
255	86	207
118	161	84
234	60	217
337	94	212
350	62	15
306	129	102
305	137	124
147	118	164
29	133	196
343	127	239
292	107	137
315	81	198
334	50	113
359	98	111
52	90	221
46	90	206
357	120	235
281	68	194
58	137	94
338	17	171
209	106	220
258	130	171
241	159	235
330	113	153
236	87	196
189	175	191
259	101	173
34	115	139
190	119	92
321	79	226
338	121	214
341	70	94
122	125	204
267	150	94
268	92	166
146	126	112
222	77	61
152	163	105
335	84	141
136	158	231
272	162	0
88	138	162
24	140	173
93	148	108
260	133	94
100	126	212
206	87	96
315	76	201
186	182	201
60	100	204
192	108	118
110	142	27
30	132	196
174	166	62
199	185	199
171	107	214
62	140	92
268	114	176
295	143	115
259	68	135
176	136	80
143	174	106
221	58	199
257	93	168
206	78	31
279	139	114
88	117	218
300	68	176
46	143	215
346	67	112
155	111	155
177	111	92
256	157	152
67	96	151
254	47	230
263	108	178
327	40	175
258	90	88
153	100	225
180	67	0
29	132	179
32	121	197
326	64	221
215	113	200
262	77	203
169	121	226
330	138	14
210	54	143
230	70	96
348	113	228
184	80	33
134	140	19
313	72	210
34	128	213
211	130	168
206	113	199
332	144	18
100	115	223
170	131	233
237	111	197
250	80	202
94	124	237
325	109	153
55	132	228
33	136	197
297	90	62
30	112	215
304	64	211
203	77	31
350	108	224
176	101	38
154	182	110
44	114	114
313	102	127
305	94	211
53	139	85
180	99	36
113	123	199
80	97	188
240	80	64
200	62	209
55	87	222
250	111	198
72	140	95
344	101	138
310	118	173
251	174	223
258	63	205
308	146	61
260	160	226
335	94	211
71	87	199
170	101	170
343	69	108
194	58	69
126	121	206
59	140	93
93	114	202
353	80	216
146	141	0
247	89	210
125	141	108
39	96	216
154	153	27
259	61	206
57	103	212
226	94	202
304	110	228
308	144	63
250	95	163
246	84	191
165	140	73
265	119	174
232	80	85
36	109	172
191	60	209
64	133	98
155	174	103
269	130	193
33	110	176
175	100	173
250	87	213
301	47	5
144	184	84
339	54	206
257	88	161
238	70	177
157	165	68
52	99	183
293	89	153
123	149	204
254	125	171
197	98	93
54	127	201
232	55	229
135	106	128
235	151	229
266	117	175
243	164	207
314	68	207
66	133	97
95	131	238
302	108	228
200	187	197
214	84	32
270	74	123
82	115	220
244	79	202
305	134	128
255	101	166
216	57	198
120	164	89
359	133	147
246	131	176
140	179	156
188	101	92
170	149	78
320	47	209
193	62	210
229	136	153
129	113	9
79	110	211
296	38	219
333	143	19
365	124	233
337	136	22
44	92	104
313	44	5
313	109	0
294	62	192
117	160	80
34	116	179
293	104	226
263	103	178
24	115	220
264	158	97
317	133	192
213	112	202
120	137	0
325	89	116
185	94	34
329	112	156
286	98	110
294	71	198
107	127	214
348	41	120
339	29	171
44	136	65
325	87	221
289	110	134
44	124	225
150	119	228
194	138	81
126	133	10
301	67	181
341	116	215
287	126	110
48	111	208
200	87	37
99	136	238
340	55	0
130	126	182
91	131	239
201	102	0
251	151	204
206	127	139
343	120	215
295	43	19
202	53	141
166	136	72
171	188	154
84	140	94
257	82	214
94	117	148
46	93	74
131	166	88
169	187	157
179	175	220
250	109	199
245	154	229
180	129	193
260	80	208
178	72	200
240	160	235
260	51	148
155	93	229
136	108	102
30	116	218
227	102	94
153	105	180
60	123	198
310	97	126
261	167	147
195	122	174
256	46	234
201	122	163
297	37	219
140	153	227
174	142	76
232	114	139
228	54	232
241	141	101
107	115	218
158	101	233
185	85	33
207	86	95
352	128	233
42	139	216
239	161	157
283	86	184
126	143	83
84	102	171
239	62	220
144	145	19
352	89	208
201	111	141
79	87	217
136	129	190
242	112	199
344	31	168
116	150	142
163	134	72
156	120	217
189	138	81
347	64	195
237	157	234
327	114	189
230	94	205
331	35	119
206	125	140
111	140	0
288	140	114
137	121	146
40	94	216
60	131	226
242	120	199
179	168	151
312	128	73
48	127	231
209	145	76
152	104	180
21	119	217
351	49	116
353	89	209
208	88	98
363	129	234
328	127	210
255	116	94
359	119	234
72	87	222
188	80	31
65	119	198
185	188	198
267	103	179
335	35	122
261	140	166
358	130	130
336	102	152
17	121	191
116	160	80
132	162	225
124	135	82
129	175	175
210	89	95
68	113	212
325	21	80
160	177	169
129	145	81
266	85	88
328	29	214
342	136	139
239	78	87
142	104	162
288	78	210
304	116	199
174	148	75
247	106	200
280	77	179
340	92	212
351	102	217
70	119	203
89	99	188
15	126	190
146	97	176
261	146	140
60	95	192
33	140	174
197	117	168
104	152	72
115	169	87
278	101	102
333	59	137
52	113	215
239	109	203
147	131	201
281	77	179
330	126	211
303	96	213
292	112	131
282	76	207
274	86	128
233	64	225
230	80	81
264	64	138
34	112	158
172	174	224
246	114	0
[truncated: 29,884 more rows]
