# Supplementary material for: Forecasting effects of transport infrastructure on endangered tigers: a tool for conservation planning
Source: PeerJ. 2022 May 17;10:e13472. doi: 10.7717/peerj.13472 (PMC9121866; doi:10.7717/peerj.13472)
Supplement: Supplemental Information 1 — All data on tiger populations and occupancies across all scenarios and the R code used to produce all results, tables, and figures. [file peerj-10-13472-s001.zip › data_folder_peerj/occupancies/resultsnoneoriginalfalse1189675737.csv]

264	129	105
332	49	199
207	146	11
228	142	117
239	57	166
274	147	57
340	86	137
223	125	186
265	113	167
50	104	170
93	112	205
32	117	146
201	54	178
262	145	0
38	111	217
43	93	102
268	116	208
252	142	234
225	152	96
250	158	154
153	105	79
315	129	233
175	179	232
131	141	226
290	120	188
161	182	163
255	66	220
88	141	54
209	69	199
23	107	219
334	99	71
80	125	208
164	107	184
297	58	219
261	118	185
234	59	154
237	70	132
16	136	146
327	78	137
143	169	169
24	127	146
149	172	169
283	144	66
300	76	194
305	132	215
69	132	195
249	76	208
335	138	3
300	59	216
292	140	67
241	127	158
327	38	238
187	61	194
218	105	111
273	46	63
21	129	142
352	123	149
204	122	163
161	90	197
131	144	224
328	12	122
252	47	236
293	124	223
345	88	136
317	46	235
180	98	28
257	97	166
21	117	204
252	103	221
252	70	196
285	52	210
314	86	162
289	114	196
162	145	66
308	130	216
161	153	128
257	80	196
246	151	18
186	69	198
348	52	194
337	117	197
342	76	200
127	120	165
335	29	211
198	65	194
239	126	127
121	168	113
33	91	102
346	87	140
305	123	211
340	23	234
112	149	65
196	139	0
231	116	187
323	80	208
208	53	178
98	119	125
282	88	156
335	86	205
344	20	103
151	104	191
68	135	209
358	128	190
295	147	66
123	125	165
49	134	27
196	195	172
192	127	115
306	48	99
152	100	194
182	178	150
39	146	213
313	38	101
44	126	225
228	77	25
193	66	197
34	139	144
152	120	0
179	101	27
351	48	231
286	95	118
274	86	172
263	130	144
264	58	157
330	55	199
140	162	153
341	94	136
168	185	114
330	125	201
240	123	17
40	132	25
287	93	169
316	87	127
355	50	231
175	81	195
177	135	220
306	139	66
324	66	163
68	123	163
216	149	0
264	105	179
128	126	207
177	171	137
299	124	225
60	140	34
218	88	111
345	92	153
148	154	126
223	118	177
293	145	66
313	115	217
343	38	234
245	155	138
135	148	0
314	115	217
184	92	25
348	90	157
263	95	157
242	165	98
326	37	122
331	75	141
246	166	141
273	48	206
147	132	224
279	60	183
238	130	158
43	114	221
327	133	211
247	131	109
154	131	142
278	51	208
291	71	87
268	150	0
180	97	28
41	131	227
341	26	231
346	31	229
229	121	187
153	125	107
169	160	132
145	152	0
70	127	217
135	161	212
247	60	229
217	79	19
183	134	221
278	106	188
153	169	228
338	128	96
316	117	225
345	57	133
239	138	143
337	120	89
282	61	209
177	143	66
257	166	98
14	124	208
357	143	201
35	106	213
106	115	133
184	110	216
156	149	125
55	134	30
347	37	234
334	71	194
351	76	127
46	127	104
206	125	157
143	143	0
83	133	210
226	95	200
282	101	91
194	183	186
364	124	188
353	44	194
213	100	215
269	87	146
234	50	40
352	94	159
298	41	114
119	168	106
267	162	0
288	105	77
50	106	139
89	87	233
326	93	139
170	110	135
167	97	109
330	26	212
218	75	204
344	112	136
245	139	32
197	101	113
197	121	159
141	110	95
180	124	102
144	136	225
242	118	128
355	106	167
176	107	0
280	99	194
52	142	28
301	108	179
163	161	168
245	95	162
332	137	153
330	71	141
337	147	178
338	87	136
345	131	151
191	121	142
66	135	209
331	10	201
315	69	227
351	56	205
345	33	230
314	122	224
239	98	93
41	117	215
348	117	168
280	109	17
312	136	66
145	165	153
227	115	158
302	146	66
66	111	235
345	40	202
249	173	236
87	99	212
123	124	200
341	37	206
328	22	205
30	107	225
357	52	231
353	133	194
275	63	216
142	154	138
36	143	192
70	105	227
115	134	23
253	80	199
300	69	102
189	112	172
259	94	127
209	86	114
249	120	183
335	68	190
20	141	135
246	53	236
265	67	223
299	100	90
322	34	240
271	98	155
259	70	218
312	63	232
236	134	159
99	143	49
67	133	91
292	91	72
287	126	66
126	154	236
306	84	194
343	48	233
220	130	234
257	123	195
173	138	73
180	174	137
192	134	229
236	117	186
19	118	214
25	129	145
88	97	140
36	139	25
331	15	213
114	162	34
183	70	198
344	62	205
209	103	193
270	150	0
252	159	143
314	113	220
131	153	236
347	76	200
148	98	109
237	74	35
329	58	145
217	52	200
105	155	31
151	128	103
358	126	183
244	52	235
102	113	208
196	75	141
236	132	158
274	161	0
211	109	36
123	153	175
356	140	201
192	73	142
357	93	181
234	64	134
351	128	150
217	141	14
311	67	124
226	149	96
128	141	108
336	51	200
35	120	232
222	146	95
230	120	187
160	183	146
292	122	188
50	93	194
53	91	229
112	121	178
294	90	200
259	141	144
277	146	62
81	86	193
188	78	124
180	108	0
205	84	118
213	79	114
289	73	176
207	68	193
265	79	180
270	104	186
267	70	220
100	117	202
144	178	173
149	174	229
300	131	128
230	66	204
217	83	18
244	72	137
73	134	211
189	178	171
258	150	239
136	130	188
246	109	224
345	76	199
281	109	83
31	110	227
91	96	206
307	134	128
214	93	204
167	161	131
173	174	229
232	146	238
211	128	16
324	122	177
302	50	97
344	53	133
219	142	12
38	116	217
314	95	135
337	85	137
325	109	226
163	160	168
188	73	197
234	143	119
229	75	26
313	89	164
24	140	135
296	117	194
225	144	239
282	72	196
338	145	179
290	107	191
37	122	234
325	90	140
237	124	185
204	113	32
103	118	143
240	62	110
48	138	147
193	182	186
282	55	210
106	152	0
224	85	21
67	93	118
46	124	226
118	168	106
189	69	198
180	146	66
162	189	144
333	35	204
299	115	188
67	132	35
218	58	197
45	146	214
360	117	150
343	129	150
267	132	66
110	118	111
297	64	160
231	135	157
127	131	213
309	114	219
231	153	97
90	114	157
264	97	165
153	135	222
82	109	197
316	142	49
92	138	50
294	47	106
136	148	0
333	77	140
315	139	49
109	157	33
16	138	214
23	111	219
235	59	160
344	99	157
297	87	190
349	79	210
31	103	214
315	76	194
278	129	80
280	98	188
300	48	105
31	94	99
271	120	199
340	104	136
283	101	91
288	112	184
245	163	136
189	183	184
45	119	226
109	110	202
201	65	195
314	144	2
296	102	190
217	61	194
131	170	165
32	122	231
271	112	177
195	106	216
183	190	148
173	115	194
26	135	135
170	99	164
275	99	199
125	175	156
306	112	189
303	91	128
174	80	107
167	127	168
307	88	167
199	194	190
175	183	206
340	115	198
177	104	26
208	97	197
335	120	93
295	107	199
191	142	66
42	93	101
158	145	125
19	116	214
280	72	201
278	98	191
155	87	198
17	141	227
202	104	196
133	158	215
210	82	0
151	134	143
342	50	232
145	121	27
25	121	211
210	128	161
317	72	164
277	148	57
27	114	227
354	118	149
279	63	186
39	96	223
183	85	27
164	106	237
337	113	166
360	133	193
152	85	198
66	107	178
217	153	95
207	114	30
187	73	197
94	129	214
66	144	33
285	82	199
157	97	196
350	86	174
195	102	0
142	135	0
268	63	227
207	86	116
222	102	129
330	129	205
182	102	25
321	101	139
227	62	196
260	108	183
107	152	28
276	130	80
297	89	189
71	120	164
300	134	96
172	122	49
72	114	235
304	76	202
282	144	66
321	60	235
28	121	213
238	63	171
351	102	157
185	135	221
188	108	217
93	144	51
355	90	182
266	54	182
170	145	66
231	92	201
160	121	108
45	109	214
165	119	133
302	122	208
288	121	187
230	99	139
131	165	192
254	169	99
290	130	92
124	173	136
315	100	203
276	141	126
261	121	199
271	53	207
86	95	235
349	99	0
256	150	239
221	83	21
143	150	124
237	98	130
36	98	165
91	103	213
171	128	0
357	97	180
347	107	223
342	48	139
330	48	237
166	131	216
217	74	205
57	98	229
251	97	83
191	130	81
73	108	211
309	104	40
247	150	137
358	98	180
101	119	202
171	94	112
320	31	122
146	134	226
307	36	89
248	148	135
143	109	95
157	140	140
162	133	139
278	111	169
240	105	200
317	54	236
302	131	215
124	163	107
272	77	202
228	136	240
172	117	193
287	92	150
325	43	238
134	156	170
322	88	123
72	103	192
232	86	188
175	138	66
116	142	64
40	127	240
291	126	226
162	110	183
301	117	183
336	100	133
275	80	196
151	92	196
205	71	202
231	90	208
238	58	159
247	169	98
139	151	137
169	102	202
177	192	114
192	144	0
213	76	112
342	23	100
315	62	234
331	65	192
236	68	36
178	165	133
327	50	124
352	108	185
232	154	97
210	126	157
284	144	66
145	127	118
201	126	187
19	140	228
65	117	166
47	102	99
145	167	122
41	142	215
356	117	148
98	120	125
104	114	211
249	79	199
197	99	113
250	106	224
21	140	228
187	117	225
246	144	96
204	146	13
347	50	194
334	31	225
167	142	66
171	131	125
145	158	0
139	121	110
344	49	234
261	98	157
54	114	156
293	67	134
323	128	228
336	49	200
179	185	204
41	112	58
87	135	101
335	12	202
39	145	213
223	95	185
196	112	154
208	56	187
268	128	58
24	117	215
301	102	187
254	146	238
275	128	94
197	81	122
306	56	228
296	138	66
279	66	196
319	77	208
167	125	205
167	191	113
37	86	104
103	126	221
296	39	114
199	90	118
206	55	178
314	76	193
239	150	119
191	193	160
191	124	193
328	105	154
165	183	205
86	144	48
190	69	198
266	154	0
217	138	14
332	85	206
308	35	181
250	66	0
160	141	139
307	61	230
295	78	8
263	82	183
283	108	183
291	42	217
171	115	135
95	131	214
206	57	180
266	50	211
318	83	123
340	29	231
327	13	173
204	99	197
130	123	204
91	118	164
276	94	170
39	140	210
58	111	167
298	110	196
113	154	38
331	112	223
324	125	201
269	102	186
177	112	194
47	86	149
54	129	212
282	121	211
128	107	119
116	122	163
41	127	228
198	118	152
68	106	61
292	54	214
186	123	186
213	60	152
241	99	114
197	91	120
298	134	98
242	111	220
320	75	208
205	59	185
26	116	224
246	87	184
128	148	238
62	95	170
333	123	224
289	78	195
91	115	227
357	92	181
301	40	206
193	112	85
227	100	141
172	111	194
323	105	0
313	37	80
92	126	200
346	94	154
292	118	171
174	109	52
23	134	229
258	46	172
131	127	223
178	133	223
102	114	207
158	104	184
207	87	115
279	128	146
207	54	179
317	101	199
217	126	182
285	63	227
183	114	180
156	113	182
258	94	179
343	109	136
325	112	139
189	124	142
236	59	160
162	190	143
290	44	218
176	97	30
308	43	107
346	129	147
285	51	213
42	142	215
69	136	195
30	121	162
343	125	151
159	161	166
262	111	152
183	79	27
261	120	198
59	87	232
198	100	113
314	59	233
133	147	13
359	105	170
253	106	223
356	90	182
259	112	181
62	112	51
195	73	140
174	191	71
184	181	162
244	88	130
331	113	202
311	117	225
188	140	66
160	129	171
64	138	91
201	78	121
321	24	202
349	107	178
305	42	111
255	163	142
212	114	35
144	104	155
230	127	159
107	159	0
160	188	147
38	99	161
143	117	233
14	132	205
110	139	108
255	159	5
112	134	30
329	132	232
309	134	214
259	167	236
206	122	154
209	147	0
165	94	109
344	100	156
149	183	161
255	45	176
337	75	147
309	148	0
153	161	140
186	178	167
34	138	132
156	136	0
289	51	77
301	123	206
347	115	223
342	43	234
286	74	133
245	157	20
287	45	64
200	60	180
314	42	235
271	149	57
328	63	191
208	140	14
205	109	85
122	162	136
333	129	230
110	128	213
131	114	122
287	118	186
193	57	179
304	59	212
290	47	215
177	90	30
190	108	217
270	84	113
253	70	197
21	108	219
34	126	235
249	100	167
119	162	139
221	113	163
56	144	30
45	103	222
245	109	227
283	111	165
67	114	236
316	137	75
27	134	229
217	71	200
290	143	66
99	107	212
43	89	98
190	83	122
217	68	197
136	108	118
131	158	204
346	128	149
71	122	102
155	114	81
264	45	212
360	135	195
204	94	116
346	96	156
242	88	120
290	125	223
279	120	214
266	87	70
299	118	214
294	81	183
326	19	213
226	49	109
259	135	179
94	148	48
279	68	195
151	158	168
212	141	14
22	108	219
238	78	29
204	106	160
312	68	230
271	140	127
153	103	126
316	85	125
211	68	196
111	145	65
92	137	48
303	72	200
162	142	139
203	125	157
309	42	108
309	124	195
176	185	157
228	62	193
39	143	225
358	101	174
334	41	204
328	82	206
303	89	192
89	144	50
165	125	183
328	19	213
143	160	132
67	123	163
228	55	205
191	94	117
123	141	213
312	70	209
199	134	117
274	115	215
178	130	37
120	157	100
166	94	109
227	85	186
163	170	0
58	100	234
319	113	228
319	62	235
290	108	188
121	134	144
348	101	157
237	150	237
206	101	197
275	88	168
163	169	226
166	104	200
105	158	0
193	105	216
330	130	206
168	156	131
339	28	231
113	143	68
350	140	190
281	62	9
265	155	0
32	110	226
110	130	214
207	96	115
325	48	237
146	180	167
131	166	166
287	119	188
157	85	198
69	93	167
70	92	238
162	122	205
74	108	213
134	145	0
185	67	198
226	135	240
272	104	197
317	30	122
266	143	0
305	108	180
178	189	119
45	125	225
275	68	114
351	94	160
172	158	132
289	94	112
228	128	186
230	129	159
207	91	113
282	77	205
141	151	124
97	99	206
309	95	142
37	145	211
226	116	165
265	160	0
45	142	212
267	143	0
86	117	228
140	146	0
252	50	235
167	115	235
249	96	97
229	123	186
170	191	116
190	76	190
106	145	37
145	128	119
253	158	5
309	83	197
284	70	128
135	112	231
312	118	224
250	91	121
151	85	198
159	98	235
279	146	62
331	91	71
349	77	197
47	124	226
352	86	175
269	67	226
36	86	103
241	114	223
94	128	200
189	65	195
224	120	165
59	119	212
58	86	233
180	126	7
251	74	199
32	109	223
353	76	138
348	130	151
273	83	188
150	114	51
154	104	125
296	116	192
77	103	164
138	132	148
116	153	69
34	104	213
330	82	206
317	56	236
215	80	111
311	110	181
255	100	190
206	119	158
259	159	238
137	119	232
125	140	214
295	60	188
303	83	200
330	69	194
340	135	186
301	110	85
123	138	214
332	105	105
201	84	120
268	46	216
58	122	212
28	138	135
235	132	159
170	96	116
334	133	233
252	115	161
237	58	160
215	96	218
254	43	176
281	87	191
160	102	129
232	89	213
325	46	237
89	99	212
228	106	163
205	131	233
247	78	207
140	168	110
343	95	0
239	51	226
264	134	147
268	78	212
175	94	118
260	134	181
207	148	0
177	80	197
327	65	135
262	98	168
337	106	139
156	120	141
181	166	132
60	92	170
345	87	136
297	71	104
358	138	196
339	32	202
113	130	214
88	103	215
316	139	56
302	107	179
348	128	150
293	134	146
166	97	43
26	138	135
353	65	199
324	37	122
348	131	151
168	166	169
284	97	188
330	68	194
311	99	203
71	140	38
19	111	205
254	42	176
315	36	238
78	108	141
279	121	214
274	159	0
200	108	190
271	72	216
304	80	203
190	97	0
351	93	158
201	134	15
298	65	197
159	103	185
280	100	195
321	51	231
305	86	194
187	176	163
188	69	198
112	133	53
18	139	228
113	152	64
258	145	237
265	55	160
276	52	208
233	121	77
110	152	29
353	121	149
319	138	173
284	125	208
191	141	66
186	57	190
112	145	67
277	89	175
257	142	0
332	37	239
295	111	185
122	160	138
99	102	103
364	116	140
358	91	182
81	96	234
258	117	184
337	122	89
252	96	135
160	87	197
152	109	125
81	83	191
201	108	192
218	96	164
268	139	106
283	121	208
348	105	156
127	155	235
358	84	175
176	176	232
296	127	226
245	76	27
203	143	13
345	119	226
335	22	232
207	119	51
42	137	213
54	133	30
269	58	223
290	61	210
177	124	0
253	154	239
284	67	198
308	42	107
91	133	51
89	107	211
308	55	232
230	75	26
334	145	177
176	121	39
128	118	121
138	177	171
105	131	231
100	143	49
82	92	196
309	37	179
46	131	214
356	119	149
323	48	237
34	121	234
316	41	99
339	112	140
287	105	78
308	40	205
115	169	103
257	167	98
109	150	29
190	100	0
32	140	204
300	55	217
140	180	176
351	97	160
63	141	31
213	92	204
141	140	0
78	128	218
245	84	186
208	121	155
190	70	190
137	105	122
242	65	171
61	134	90
21	118	214
259	79	192
227	120	179
350	61	204
334	111	174
331	145	177
218	118	176
318	109	191
165	133	216
222	130	234
240	59	227
256	129	138
116	168	105
148	99	109
258	116	184
69	103	230
189	94	117
62	145	32
246	64	172
42	115	220
331	83	206
140	132	0
360	128	190
213	141	15
189	138	66
301	138	66
118	165	103
352	122	149
349	96	159
225	142	239
341	67	203
340	89	133
88	113	230
330	108	221
259	105	185
102	135	32
284	106	165
151	112	48
300	127	62
219	127	181
253	168	236
36	100	163
340	93	136
186	66	197
320	53	234
19	127	141
255	121	198
94	119	227
226	138	0
150	108	116
248	60	232
249	93	122
222	126	186
356	52	231
207	125	157
188	141	66
105	116	145
305	107	178
196	61	180
300	143	66
311	66	145
119	156	95
172	171	226
199	63	197
326	105	226
140	102	46
327	84	206
333	33	204
27	107	226
196	190	179
346	25	99
287	47	215
214	127	234
286	119	188
315	32	124
307	142	68
246	113	223
354	143	201
275	43	218
353	97	139
82	120	217
267	84	167
296	106	199
235	72	133
134	176	218
52	127	214
230	134	240
249	88	183
242	89	120
82	115	233
214	108	107
156	129	78
102	121	150
162	157	130
93	122	102
310	54	233
254	65	218
251	127	127
223	150	96
137	136	0
307	45	100
244	151	137
35	134	100
290	54	196
233	114	182
38	109	208
135	114	124
273	61	220
207	97	115
148	161	168
170	100	163
304	53	213
23	131	142
321	102	186
165	189	115
292	123	213
290	136	93
104	119	115
147	151	126
231	51	150
53	110	146
220	65	190
261	136	179
251	64	217
190	132	231
47	140	225
325	103	188
221	55	202
224	149	96
339	86	137
347	129	148
279	95	169
263	100	168
192	104	179
218	71	199
67	89	239
171	117	0
292	92	142
155	167	227
186	137	66
148	145	124
75	117	127
330	115	189
309	76	0
341	137	189
88	94	233
271	68	138
293	98	49
147	156	139
244	76	141
238	107	199
138	116	233
234	71	28
189	127	112
83	92	233
164	173	226
327	31	206
323	26	202
193	89	121
84	87	196
319	75	207
245	161	137
324	59	231
131	112	122
223	131	236
221	120	180
144	122	50
112	155	34
57	139	31
221	102	128
310	146	0
339	55	193
28	111	227
303	88	195
108	126	108
117	129	80
127	145	231
272	57	219
341	104	136
328	132	228
151	108	116
323	106	224
64	91	56
268	53	178
160	159	128
282	141	66
141	165	154
182	74	198
108	110	212
92	122	102
241	106	199
356	123	150
86	86	234
252	165	152
73	126	217
332	28	211
226	113	158
43	94	100
242	128	195
227	108	99
233	58	213
239	128	159
51	138	28
144	109	161
143	111	96
193	148	0
117	143	118
181	85	30
252	148	237
238	157	138
360	101	167
331	94	70
193	87	122
250	51	236
183	191	149
206	109	31
342	42	233
230	79	24
237	154	137
177	75	196
307	127	195
105	137	69
327	48	237
236	139	120
261	64	225
330	119	178
11	131	135
271	162	0
78	106	217
329	133	208
30	104	214
177	86	114
119	172	114
303	75	202
162	170	0
55	121	154
241	69	35
224	66	208
61	138	33
190	93	118
259	82	190
295	126	226
111	123	115
239	169	98
354	71	198
198	120	152
349	40	227
59	96	202
77	116	233
172	185	116
322	106	192
145	171	113
338	125	94
156	90	197
324	71	208
334	124	202
147	143	0
233	60	214
185	145	66
125	168	118
298	128	217
231	78	27
336	46	214
331	19	213
236	140	117
313	68	230
214	69	205
273	121	204
271	142	126
336	65	195
357	98	180
291	120	189
190	186	172
204	56	179
332	128	229
334	105	169
153	136	222
103	113	207
316	68	231
212	147	0
303	98	84
307	44	102
238	65	170
280	66	185
97	120	100
245	129	105
103	103	102
229	91	209
154	113	47
255	127	196
132	103	117
350	119	150
305	111	179
225	68	208
246	136	70
274	132	181
298	119	214
248	133	106
232	93	199
258	118	185
122	174	147
359	113	159
196	127	114
344	41	202
306	143	66
90	145	49
331	73	141
275	123	209
73	113	235
82	119	227
88	116	231
142	168	168
206	198	189
289	116	173
312	114	219
199	83	120
119	130	234
199	143	11
64	136	206
162	158	130
173	116	0
238	154	137
248	157	138
151	136	83
131	129	204
94	103	209
338	49	200
306	65	194
199	74	197
252	137	37
354	94	160
87	119	216
209	54	189
311	89	129
215	55	196
273	90	99
342	107	24
225	143	239
310	138	0
157	130	103
264	80	112
337	136	184
340	28	231
75	134	211
252	161	153
58	115	0
122	146	160
217	72	200
344	33	230
170	89	109
229	126	186
139	134	0
103	147	12
357	133	193
348	113	166
163	124	182
235	81	187
268	96	152
313	59	231
264	153	0
196	113	117
240	97	163
305	57	210
345	32	230
264	70	219
231	68	35
324	139	174
241	159	139
197	86	120
318	106	190
354	75	138
237	112	221
78	135	37
265	130	142
42	148	215
322	131	142
130	178	218
199	110	188
226	82	22
128	129	227
334	97	70
230	102	138
172	148	127
97	98	206
163	190	143
154	175	230
298	146	66
267	53	148
39	139	71
299	39	208
320	109	219
46	142	225
175	85	115
171	88	108
166	180	209
153	100	194
51	100	171
316	38	99
60	97	229
287	124	190
337	37	210
41	149	215
345	27	230
332	23	213
175	173	136
275	151	0
122	164	105
208	101	194
27	116	225
253	81	201
73	143	26
123	145	0
152	122	108
282	43	220
244	117	128
38	129	144
266	72	218
47	131	26
342	117	223
220	137	236
331	39	203
139	162	45
332	133	232
250	68	201
86	103	214
337	96	68
227	81	22
351	134	198
339	92	71
339	136	187
303	128	225
243	55	233
284	87	188
146	131	225
252	74	198
341	35	232
219	55	201
235	157	97
255	158	237
134	131	147
288	100	78
174	114	194
293	70	121
246	82	207
173	165	133
40	146	215
244	113	185
37	97	222
274	50	208
175	134	220
211	146	11
147	168	122
218	126	146
332	141	146
191	91	120
154	166	166
269	91	148
293	133	146
235	128	194
150	133	144
230	111	198
164	93	196
144	99	191
44	127	224
260	70	218
317	126	229
192	138	0
283	43	220
356	142	201
357	111	148
346	75	202
218	123	180
351	57	205
294	144	66
156	165	88
291	87	185
337	129	206
315	78	196
228	68	188
145	166	122
229	85	185
154	137	156
335	110	171
172	135	153
296	65	160
145	106	109
50	99	136
151	102	193
337	80	138
61	103	234
199	88	118
341	76	193
293	82	190
330	62	187
220	92	203
273	88	170
321	57	235
352	68	202
219	130	233
135	166	157
237	122	127
142	148	124
51	89	236
243	81	182
334	62	70
275	146	62
93	93	206
244	81	181
354	80	138
215	101	184
157	137	140
196	193	182
268	89	151
319	55	235
338	22	233
58	132	211
125	133	0
262	93	169
188	182	174
260	145	235
128	171	216
45	97	222
156	157	126
257	75	187
155	149	126
238	143	236
239	131	158
268	94	153
296	107	199
147	147	125
325	111	190
164	129	206
211	80	112
142	112	118
154	158	127
308	121	230
255	130	127
51	128	214
137	131	188
334	29	211
315	65	232
317	136	217
185	118	0
193	181	185
312	148	0
298	127	225
252	46	236
38	124	26
34	116	61
294	65	106
252	126	89
32	123	161
124	165	110
211	125	146
206	85	117
315	64	233
195	177	159
119	159	113
342	113	161
256	164	5
122	132	0
189	79	124
202	123	159
172	173	231
201	107	191
323	92	139
116	170	105
79	108	194
165	92	111
238	93	172
237	95	186
308	143	69
129	145	226
83	98	234
301	119	184
76	88	194
108	130	213
174	83	110
130	139	226
243	142	14
244	54	232
344	50	200
164	111	183
243	53	234
129	122	167
291	86	186
311	59	145
307	120	232
157	158	128
87	120	165
67	99	123
69	88	239
190	66	196
93	106	214
237	120	127
342	82	136
300	37	193
63	104	233
203	64	193
358	123	150
282	67	195
208	94	115
336	133	153
245	146	135
314	43	235
68	126	172
205	134	236
109	159	28
99	131	214
335	130	231
175	95	118
316	118	224
249	103	224
337	116	198
281	57	208
233	118	187
306	46	98
358	118	149
357	140	199
250	176	99
279	74	201
340	128	96
304	140	66
227	92	208
133	119	189
184	136	76
193	108	216
245	153	138
308	147	67
332	72	141
294	63	160
347	85	138
35	98	221
185	73	198
198	83	121
124	170	156
222	147	95
183	87	27
111	158	31
276	146	60
147	97	191
168	102	201
262	79	187
283	123	209
329	10	152
320	36	240
74	91	193
167	184	114
306	123	174
210	57	188
170	101	140
164	122	0
165	115	181
274	146	62
334	89	72
303	64	210
304	97	72
263	63	227
18	120	211
211	117	44
298	147	66
192	187	170
42	111	190
329	140	150
230	67	35
176	181	206
268	161	0
327	12	122
167	108	181
232	56	200
146	156	139
113	131	214
194	192	173
173	119	49
50	143	27
350	45	234
262	110	183
185	82	122
338	110	162
321	87	123
350	93	159
335	117	220
155	147	0
345	81	188
109	140	112
228	137	0
299	89	0
356	143	193
283	46	64
358	83	174
138	148	0
346	95	139
341	111	163
168	106	202
317	148	0
142	124	118
331	35	240
251	54	236
251	85	192
253	144	237
341	128	96
246	91	129
330	39	50
38	145	120
366	124	188
270	151	0
186	64	196
304	105	137
154	177	230
333	14	229
321	147	0
308	73	201
360	110	162
162	137	66
251	158	154
40	114	144
266	71	218
222	136	15
350	95	157
329	13	172
217	59	195
201	123	183
279	72	202
103	149	0
194	121	193
74	142	32
192	116	30
130	156	204
117	153	71
275	115	215
15	130	207
186	174	154
271	97	154
264	124	210
315	70	195
323	79	208
162	185	143
351	59	199
296	41	207
173	140	66
301	100	87
209	140	13
334	38	205
294	73	121
128	154	0
153	89	198
169	155	130
89	105	215
70	106	125
93	95	206
266	78	212
54	130	212
196	69	191
99	148	48
167	95	109
213	55	195
24	116	215
249	124	197
264	132	146
[truncated: 29,884 more rows]
