# Supplementary material for: Forecasting effects of transport infrastructure on endangered tigers: a tool for conservation planning
Source: PeerJ. 2022 May 17;10:e13472. doi: 10.7717/peerj.13472 (PMC9121866; doi:10.7717/peerj.13472)
Supplement: Supplemental Information 1 — All data on tiger populations and occupancies across all scenarios and the R code used to produce all results, tables, and figures. [file peerj-10-13472-s001.zip › data_folder_peerj/occupancies/resultsnoneoriginalfalse1593207806.csv]

344	50	113
339	145	138
264	153	10
127	156	197
120	134	133
249	69	41
284	69	192
347	34	123
300	65	220
136	125	81
84	94	208
312	37	200
179	76	178
304	83	197
310	101	10
161	140	168
174	120	167
234	73	80
55	108	166
244	103	26
313	92	139
173	149	8
51	136	12
94	111	165
176	185	218
211	59	201
333	60	187
205	95	56
250	112	95
225	68	201
301	41	208
267	90	158
339	33	235
83	84	218
145	181	190
284	80	188
51	144	148
58	136	15
81	134	195
252	131	180
167	88	194
243	113	29
231	89	229
198	194	221
110	133	0
333	99	171
347	103	206
162	133	185
161	123	197
63	137	202
187	73	192
167	105	181
191	102	99
311	111	139
187	67	195
309	68	215
82	128	190
297	114	239
106	144	82
195	99	92
103	133	237
266	54	233
232	92	133
294	64	220
316	86	144
303	129	160
190	94	119
82	111	171
138	136	235
104	130	237
258	145	121
158	130	195
236	155	236
189	79	0
266	102	139
105	156	84
285	46	158
78	118	27
340	119	213
50	99	166
258	149	88
236	142	26
66	98	197
257	52	229
47	121	224
338	55	162
151	137	166
287	81	48
254	65	235
159	122	197
314	142	130
342	67	177
318	34	232
195	144	139
301	47	204
310	136	162
265	45	184
189	75	0
120	167	196
231	134	183
194	192	208
348	89	176
352	48	216
158	184	118
297	71	216
198	58	203
258	70	0
78	124	145
254	131	181
173	121	167
256	116	177
153	142	130
207	114	95
87	120	216
191	77	187
362	108	209
141	180	201
152	147	97
261	139	210
246	63	199
252	56	225
241	99	143
169	152	9
242	148	235
290	105	141
113	155	89
186	129	150
241	111	173
354	137	148
319	28	126
163	154	94
187	176	203
110	158	88
166	139	135
38	133	87
315	118	138
255	84	8
300	71	224
87	123	137
177	144	136
308	91	199
258	139	129
358	126	132
177	169	136
36	107	178
268	148	7
157	115	117
247	57	219
350	134	145
361	85	138
325	114	193
330	107	188
180	105	187
174	135	130
31	125	112
139	143	126
58	115	12
182	142	140
234	102	173
72	109	163
288	117	120
332	41	233
270	84	161
183	71	193
275	78	190
257	70	211
263	45	228
332	108	188
124	130	142
62	118	154
58	134	15
176	93	212
129	140	201
246	108	143
153	184	120
157	83	208
288	106	146
341	115	192
97	127	185
278	62	196
248	114	92
79	95	212
198	144	164
181	141	140
324	86	143
245	137	90
190	103	96
69	105	68
82	90	217
336	132	201
362	107	207
202	131	179
329	89	174
90	140	75
272	101	104
227	77	81
199	102	94
346	59	194
95	98	152
205	93	89
117	138	232
247	172	231
282	120	102
134	138	0
280	70	193
334	26	238
278	57	157
173	145	127
173	82	189
252	90	68
248	95	27
203	85	54
331	12	206
142	147	206
288	116	121
306	55	192
47	128	229
58	141	20
90	103	169
139	161	133
224	123	140
216	71	206
174	81	189
164	121	226
338	24	238
129	111	32
199	113	110
112	123	82
312	145	127
221	98	225
309	81	201
242	100	0
271	55	231
355	78	145
357	116	237
92	131	235
251	91	62
216	68	205
256	75	224
238	59	198
271	76	186
222	142	167
298	66	220
149	157	168
228	138	2
132	139	0
270	157	0
340	127	188
77	123	214
238	88	104
206	65	183
336	119	215
265	78	140
238	153	238
273	112	105
253	109	145
248	147	1
108	129	100
293	139	165
248	161	236
251	94	29
251	132	211
139	108	207
259	120	170
268	110	174
322	91	150
156	112	115
266	132	192
68	90	233
229	144	128
306	102	0
256	107	151
336	82	175
304	45	203
341	73	170
28	140	17
328	96	160
331	83	178
13	127	19
343	33	233
291	84	43
138	174	194
254	119	209
267	64	237
244	149	237
205	138	164
276	77	188
269	57	231
288	138	28
98	149	81
294	96	142
223	65	195
43	142	232
248	76	226
64	92	230
167	145	90
161	115	70
317	49	224
347	72	132
164	166	218
72	122	158
313	93	137
105	121	136
326	96	147
257	124	181
343	113	176
169	176	227
101	139	79
106	123	136
329	111	181
205	73	178
193	132	185
218	127	198
16	129	19
171	122	169
289	46	223
259	133	212
82	108	169
188	84	119
255	55	225
27	140	18
335	68	211
299	109	135
314	50	223
357	121	191
347	81	142
256	106	153
308	140	124
100	117	138
248	164	236
364	125	30
88	141	78
200	78	49
319	91	143
198	126	186
345	107	206
254	171	231
168	131	133
224	120	145
175	129	160
243	66	196
211	90	53
311	131	239
285	145	25
175	106	192
254	125	180
288	145	27
327	85	177
243	168	46
349	105	206
168	109	172
204	68	182
273	134	221
301	126	162
201	194	221
296	143	26
191	127	150
277	149	0
79	135	6
201	82	52
292	42	88
94	141	79
243	70	43
55	97	230
356	111	207
40	102	190
112	161	87
291	64	215
240	137	28
182	141	140
194	136	143
316	52	179
276	112	102
234	54	208
225	77	86
272	147	0
259	45	231
328	24	187
304	126	161
18	124	91
165	169	196
338	63	170
149	134	153
266	154	9
154	157	224
344	47	231
102	116	222
171	159	11
268	45	187
189	136	183
231	58	128
72	134	205
141	123	228
37	148	231
142	162	177
111	126	183
276	84	191
335	41	197
339	57	182
161	108	172
256	113	135
268	161	9
330	15	207
348	56	163
186	58	55
79	82	237
180	169	134
104	103	10
217	115	139
238	86	230
136	166	195
324	25	172
117	149	232
94	99	153
341	139	143
188	146	138
198	191	221
295	133	177
191	68	195
161	156	101
82	95	210
46	117	162
337	16	210
183	77	119
29	133	122
157	93	208
242	127	95
68	128	192
201	67	176
246	172	132
192	100	93
249	159	234
304	104	138
150	173	155
61	110	81
299	119	238
227	62	186
183	190	137
175	168	138
314	49	225
120	145	233
332	142	136
292	83	43
163	155	92
221	63	190
176	103	192
180	167	12
255	49	228
232	54	125
62	114	14
232	155	33
241	164	43
26	141	17
290	38	145
143	168	181
276	126	220
135	155	164
217	75	210
181	77	190
148	145	126
343	85	176
261	130	0
297	142	26
273	78	189
143	126	144
335	21	240
105	120	136
315	134	239
75	108	162
252	165	162
151	181	121
241	103	174
304	107	136
247	166	145
57	134	13
334	145	135
340	21	240
197	125	184
286	115	124
246	105	92
47	91	233
239	87	110
81	111	171
230	97	29
207	100	201
230	146	112
57	130	12
304	137	162
328	52	157
271	90	160
244	131	143
348	83	179
234	58	49
250	101	99
240	55	213
45	124	224
84	108	171
293	78	46
241	54	215
183	184	203
157	121	228
13	136	120
284	127	3
254	106	147
196	183	222
219	94	227
305	101	0
159	135	137
321	114	195
352	43	107
327	107	186
279	64	195
34	145	231
137	146	0
120	158	98
139	128	224
238	163	35
346	42	0
322	62	199
86	102	168
174	171	222
220	68	199
287	41	216
343	31	236
354	118	211
330	59	159
155	151	96
16	139	121
85	99	26
355	103	206
181	144	137
293	44	87
260	67	237
329	124	190
295	81	105
192	188	217
151	130	236
224	119	143
351	111	206
350	59	123
350	85	178
172	191	11
291	51	221
238	84	230
190	102	95
219	140	190
166	160	95
194	100	94
164	110	157
294	142	26
333	102	183
324	16	206
197	95	58
53	86	235
246	124	188
76	127	192
321	132	238
320	52	165
29	121	147
185	192	137
280	53	182
196	190	213
227	103	29
313	125	0
266	100	94
357	101	203
242	83	228
251	93	29
351	79	146
237	127	195
64	119	154
301	100	143
56	95	228
83	124	138
204	143	165
293	110	0
299	49	206
273	145	0
225	101	29
216	139	55
302	66	217
173	162	11
333	69	88
59	142	22
349	70	190
131	107	204
277	58	199
62	94	226
359	89	145
158	116	114
323	54	139
277	99	14
252	110	108
281	145	21
151	162	222
312	58	120
244	154	239
265	154	11
271	143	0
358	80	146
185	95	119
349	134	159
269	96	40
233	106	173
108	144	132
326	137	225
344	95	140
331	139	224
202	63	190
311	110	138
350	44	218
162	181	115
276	64	194
61	89	233
286	45	140
291	94	200
192	136	183
176	137	135
256	88	130
321	31	201
260	46	229
298	60	220
244	157	237
216	124	99
339	95	120
252	162	177
260	107	155
261	101	155
263	52	233
19	129	18
210	78	82
360	119	237
170	162	93
217	92	231
207	149	29
357	93	199
303	48	204
171	135	132
283	40	215
275	98	16
250	129	160
334	77	169
44	93	224
225	62	193
81	136	72
308	118	238
178	175	220
323	142	133
47	103	165
139	112	117
186	93	119
329	33	176
63	131	13
104	122	136
303	123	156
310	138	167
230	136	182
193	81	53
217	139	55
318	129	76
248	47	223
230	60	51
45	140	232
234	61	194
99	129	238
268	85	160
203	124	177
280	88	13
326	114	190
213	116	110
335	27	239
183	140	142
277	54	179
282	135	171
327	29	198
161	150	93
167	131	167
251	45	227
261	90	152
161	111	55
341	94	148
57	133	193
204	111	6
219	91	230
314	137	21
250	166	157
154	141	237
283	97	137
341	107	173
333	138	10
194	86	53
173	96	214
154	145	127
172	184	37
219	152	31
55	121	166
290	118	129
69	140	22
257	54	228
326	146	134
294	125	207
298	86	61
266	95	92
181	176	221
78	112	140
201	89	54
279	65	195
268	48	186
337	146	135
319	36	193
181	125	159
217	89	88
218	141	189
60	93	227
147	171	95
281	51	184
117	115	0
238	65	196
355	111	209
210	69	180
150	96	197
194	132	145
257	57	230
230	88	229
305	119	238
170	146	8
312	44	201
237	72	118
342	82	175
148	98	223
152	119	230
195	105	196
192	90	54
349	109	206
175	115	60
205	113	6
251	81	224
136	171	194
262	133	212
150	153	224
320	40	231
356	96	200
353	85	144
356	123	217
315	94	147
302	105	141
192	139	145
173	122	167
208	146	29
86	94	178
47	116	163
198	89	55
139	178	202
205	77	47
236	73	85
339	51	163
357	125	221
333	44	178
175	89	211
144	169	129
204	103	201
352	72	135
234	89	229
287	144	27
133	115	114
361	140	149
335	71	212
213	78	46
260	110	150
347	132	130
241	139	27
54	121	166
38	148	231
99	122	183
229	84	229
303	105	146
168	96	210
218	97	228
323	123	190
179	143	137
252	166	159
169	91	208
310	38	87
221	122	143
340	114	215
240	67	195
288	45	158
246	73	39
190	79	0
283	99	138
21	111	191
189	58	55
141	163	178
267	92	156
209	77	47
349	80	144
345	47	232
209	139	27
170	118	0
323	18	173
130	165	191
298	53	220
20	108	0
222	59	193
186	117	197
262	76	136
187	114	198
127	143	202
26	110	190
327	17	195
334	113	221
201	122	227
271	131	220
226	120	143
243	149	237
144	125	118
172	162	11
269	58	232
336	19	239
248	120	64
206	58	196
147	129	0
256	91	34
348	84	138
316	81	142
329	141	135
210	79	46
281	58	156
168	130	194
210	122	173
43	127	229
269	108	175
317	74	157
213	100	204
53	103	165
260	84	148
74	127	191
265	65	238
283	135	176
301	102	142
259	166	203
61	126	153
198	99	94
79	81	24
334	27	239
229	101	29
353	118	235
339	62	205
315	126	238
294	60	216
287	43	161
86	101	165
313	90	140
325	130	95
176	134	152
252	89	8
146	183	190
354	81	147
330	66	206
184	180	211
227	66	190
331	30	235
330	62	175
217	91	231
152	152	100
255	88	129
208	128	177
181	127	128
348	112	207
321	100	155
163	111	177
263	89	156
230	137	181
203	67	182
76	106	177
360	127	91
247	133	190
187	193	137
269	93	159
296	103	144
282	50	184
303	58	214
200	59	202
82	145	73
324	145	134
319	53	199
178	85	208
267	126	0
283	67	193
47	126	223
225	88	229
233	72	86
280	146	22
328	131	131
224	150	32
142	183	192
22	139	18
129	138	0
169	94	212
258	77	120
332	106	190
312	53	225
326	23	189
123	143	202
73	122	84
74	118	141
330	70	210
239	136	0
170	123	168
180	94	191
348	57	162
93	134	73
159	181	145
271	124	217
189	144	141
177	113	235
297	40	87
144	149	205
350	83	180
108	119	81
255	155	201
104	149	87
32	110	182
350	117	228
278	85	151
148	150	97
229	66	47
188	74	191
274	139	233
280	112	99
182	107	127
271	157	0
165	147	90
316	51	224
246	96	25
335	91	174
251	102	142
86	138	76
228	143	136
115	120	81
243	73	42
356	101	203
295	37	222
206	146	29
125	154	196
259	112	100
136	101	144
40	135	9
206	144	30
117	153	89
286	142	29
339	110	0
158	107	160
128	129	228
166	161	95
316	48	225
187	143	139
289	95	139
248	173	173
42	128	229
118	141	233
314	123	185
97	128	237
157	122	197
338	19	240
35	116	0
327	80	175
77	118	28
192	140	145
195	131	144
321	131	237
130	178	213
303	78	214
310	109	135
217	104	121
98	148	81
306	120	238
349	130	221
329	93	180
196	58	197
353	86	143
342	50	227
232	95	29
245	48	219
299	129	204
65	122	151
268	105	0
316	84	144
206	118	141
169	149	9
320	54	199
125	175	208
272	100	65
100	151	83
114	141	231
224	82	83
260	54	0
344	130	218
241	147	120
338	70	212
123	152	196
156	159	96
88	101	168
128	149	202
123	169	203
129	114	0
76	122	42
51	132	10
300	74	222
328	89	175
68	85	231
341	85	138
206	117	141
256	159	138
175	101	192
357	129	193
195	139	141
44	124	222
132	179	213
240	134	28
275	70	231
163	99	219
45	134	150
360	129	192
337	34	198
69	118	157
323	20	173
121	164	192
131	125	228
187	65	210
56	124	223
275	152	0
186	175	201
191	182	220
126	162	189
152	89	208
83	120	100
257	84	8
331	32	177
62	129	227
141	98	224
154	139	130
330	49	152
117	157	91
37	103	131
239	104	172
218	116	140
353	110	207
196	136	145
229	59	51
149	106	207
232	131	142
292	43	87
193	125	185
27	127	194
214	118	146
243	72	42
154	151	96
255	171	144
265	83	148
26	136	18
45	128	229
265	136	127
226	99	29
341	108	0
292	118	129
324	119	194
239	86	230
151	96	199
322	102	156
293	134	177
272	93	158
335	61	109
126	163	194
338	141	137
242	150	238
331	128	133
290	74	190
344	67	175
131	121	223
237	157	238
54	107	180
48	101	164
194	176	198
346	51	165
22	127	189
261	46	230
251	86	120
308	97	136
152	155	224
115	119	81
31	115	180
169	98	210
16	138	196
356	85	143
262	158	11
215	123	173
271	91	160
251	129	161
41	93	174
157	117	55
220	111	215
150	126	152
231	98	29
354	102	94
131	161	136
165	122	160
284	136	167
57	96	230
313	36	200
258	136	212
329	129	133
263	148	10
182	104	72
179	94	187
165	165	98
337	106	178
143	97	226
72	127	193
287	92	138
354	140	159
71	99	166
299	118	238
349	85	143
202	106	113
366	124	28
116	137	233
256	156	201
335	54	177
335	82	177
187	86	119
131	106	206
275	139	233
134	168	195
304	129	237
93	94	13
252	147	64
175	121	167
204	80	50
46	93	175
76	103	194
237	151	238
73	111	140
242	160	239
299	37	222
64	103	0
91	100	167
249	95	0
155	129	193
287	126	3
70	131	193
29	117	0
214	138	55
39	131	12
191	144	142
250	175	231
192	184	220
243	143	15
214	54	195
124	162	195
295	43	86
214	145	165
68	107	70
54	128	229
40	118	170
347	74	128
38	113	162
215	83	47
302	96	140
213	97	229
268	147	7
319	63	224
302	65	228
171	143	129
44	122	223
304	112	139
284	115	122
208	67	181
130	154	173
352	97	139
330	84	177
156	174	24
326	110	170
291	66	216
345	36	214
146	98	225
232	103	172
95	121	137
334	32	235
214	142	55
331	23	239
312	135	24
156	178	154
333	113	0
336	13	210
288	133	196
103	124	83
96	127	185
87	145	72
79	99	25
335	17	240
326	34	175
246	161	9
352	87	142
194	87	53
54	115	169
211	124	172
39	87	191
63	101	179
103	106	10
333	105	182
158	128	196
192	110	189
244	136	62
147	166	226
306	64	225
182	65	206
35	122	181
264	109	208
354	74	131
326	148	136
323	41	197
40	148	233
194	111	109
195	191	221
153	166	153
209	111	214
87	117	144
236	143	27
261	53	0
168	123	226
117	169	190
196	115	113
152	123	208
170	117	106
275	151	0
270	146	0
254	97	138
235	57	207
267	123	212
44	101	163
329	120	201
317	56	225
303	97	138
173	172	221
130	107	143
233	70	46
284	83	48
274	77	190
204	120	177
121	137	0
77	107	179
152	136	139
303	122	237
274	51	184
199	127	178
305	71	224
313	134	0
358	137	152
90	101	168
45	89	233
44	131	12
134	113	117
74	133	205
289	114	173
196	99	93
64	135	202
65	109	179
272	91	159
29	129	18
286	138	28
238	137	29
239	57	125
170	157	10
182	184	205
207	121	179
344	88	176
174	87	211
284	79	186
249	102	72
194	112	108
106	130	238
223	111	207
102	148	85
259	62	236
179	144	136
278	141	1
64	89	232
22	117	188
235	156	237
242	121	170
176	101	192
262	97	133
96	129	237
237	130	181
202	99	121
354	92	199
320	31	112
56	93	229
18	134	119
20	132	114
15	124	91
177	191	134
338	84	176
187	59	55
174	141	131
363	127	25
131	164	219
267	54	182
302	144	27
142	97	226
62	119	154
238	52	212
305	75	220
308	83	202
185	134	153
31	134	176
285	70	193
146	102	226
269	83	158
86	134	73
126	157	196
147	99	225
329	32	177
326	59	114
202	119	142
193	190	214
322	85	144
245	118	168
256	120	177
40	88	191
214	148	30
187	90	119
87	134	76
340	62	72
102	145	83
349	91	197
336	22	239
103	113	222
59	100	178
251	56	222
321	133	239
151	115	120
174	133	156
220	150	31
214	136	210
59	144	22
180	120	227
261	133	98
192	123	226
309	111	138
214	128	199
174	103	192
182	144	136
43	118	223
94	131	237
91	91	156
59	141	22
259	61	236
283	48	186
245	78	226
267	91	155
365	119	210
305	92	199
189	192	144
152	130	153
329	18	209
324	85	142
104	104	10
118	130	100
60	107	180
81	100	166
226	80	80
115	153	132
332	35	62
339	46	225
165	170	196
329	100	176
220	84	46
173	190	137
295	112	145
56	130	193
305	48	203
51	120	167
114	139	233
326	47	191
236	161	35
271	53	182
92	104	168
289	93	0
32	139	138
347	46	232
277	132	3
144	144	128
279	45	157
232	60	51
343	110	173
283	65	192
294	86	197
169	97	212
222	95	228
247	86	223
288	56	180
204	136	166
317	133	238
94	91	155
118	157	91
291	59	217
139	113	117
114	138	233
235	59	126
218	88	88
297	108	125
50	107	168
191	74	189
86	111	30
278	56	180
168	135	182
60	108	180
134	169	198
202	93	87
32	109	185
325	82	171
264	46	184
84	96	190
152	126	152
213	77	45
241	104	173
48	91	234
184	94	119
188	184	208
125	150	0
95	129	237
176	110	119
98	150	82
68	111	180
330	79	85
319	60	223
346	134	150
288	113	164
300	83	197
188	127	150
47	114	169
28	116	186
73	90	212
42	137	232
43	124	83
263	67	238
263	105	154
253	48	231
164	116	72
119	148	232
282	70	195
300	99	141
154	147	95
287	47	223
244	82	228
191	176	207
340	19	240
339	144	138
26	133	200
206	67	181
303	106	10
295	131	223
193	62	58
222	63	195
168	150	90
46	97	175
63	89	231
184	85	119
88	95	185
50	131	10
71	98	201
86	107	167
46	112	163
79	122	215
328	40	193
253	66	235
360	123	237
315	103	159
226	148	166
101	121	183
175	136	133
334	49	180
36	109	0
34	125	182
164	103	218
328	140	134
356	54	165
193	126	186
356	141	155
189	94	119
274	134	221
168	115	73
165	178	226
298	118	238
141	141	0
301	89	197
80	135	72
270	61	97
352	129	220
195	63	207
266	57	236
121	163	191
346	98	199
156	117	0
43	104	160
320	73	196
233	132	183
310	147	127
193	137	183
30	106	0
324	147	134
240	125	115
266	104	119
327	87	141
335	64	205
316	82	145
288	144	27
184	191	139
177	128	159
270	155	8
225	113	94
165	119	72
286	95	136
158	92	212
257	143	0
235	126	196
66	104	179
232	107	29
195	82	54
139	172	195
262	72	233
233	69	118
97	123	184
325	126	77
52	123	165
276	80	187
215	109	127
297	104	144
24	122	185
229	96	132
194	131	185
323	128	113
205	86	54
260	159	202
83	126	142
157	85	208
335	114	222
299	125	159
244	79	226
230	103	29
361	114	211
227	70	201
306	52	207
293	89	199
15	140	196
168	126	146
347	88	138
126	151	200
264	112	202
203	134	144
70	135	21
91	103	169
328	115	191
202	94	87
305	67	225
226	111	36
193	181	221
173	166	135
299	67	220
347	135	159
239	84	230
34	140	0
344	103	200
143	110	233
179	100	191
334	57	173
241	70	118
110	120	81
330	24	239
291	76	177
270	140	82
133	102	206
306	93	137
310	121	192
337	14	210
354	129	25
229	76	82
32	113	0
79	139	78
116	131	0
339	32	234
303	135	167
317	58	225
323	27	98
296	92	203
226	128	194
114	154	89
275	111	105
175	87	211
203	108	109
226	119	145
295	75	159
327	139	135
329	43	191
162	131	195
273	108	167
357	90	144
283	79	190
105	134	238
304	36	222
172	91	191
275	51	184
136	121	1
168	164	95
300	82	61
271	73	228
301	52	207
44	117	163
208	113	93
297	47	237
175	96	212
134	122	84
264	97	140
172	144	129
289	117	129
313	138	156
109	147	84
306	99	0
272	113	183
325	68	199
144	98	227
181	65	207
40	141	231
196	129	186
106	122	136
75	126	185
170	153	9
321	45	195
346	73	164
288	70	196
166	159	95
260	151	195
250	45	0
277	49	184
130	176	213
255	48	230
268	137	226
52	134	13
196	134	184
189	124	92
288	142	29
229	104	29
212	139	55
294	98	142
141	158	174
305	117	239
254	43	231
255	72	120
198	114	123
227	136	181
57	129	228
300	125	162
147	160	176
222	132	55
310	126	13
30	121	165
310	99	136
268	149	7
114	122	82
294	51	220
157	123	197
346	46	232
343	45	229
225	121	143
224	53	52
123	137	0
79	115	167
164	117	72
302	113	239
304	70	224
134	112	117
195	193	218
204	82	51
173	89	211
259	63	236
218	102	224
346	40	0
138	145	126
47	137	10
65	145	29
332	78	195
64	87	233
307	145	125
284	131	215
272	159	0
266	96	68
290	94	137
176	108	119
151	121	209
265	165	10
186	60	62
326	126	113
246	61	214
282	146	21
89	134	75
301	51	207
128	107	202
204	141	28
219	61	196
287	62	213
191	75	188
260	88	150
257	102	147
188	138	145
173	108	120
332	136	225
306	62	140
63	121	151
278	41	186
241	115	29
237	81	0
337	136	143
249	96	29
215	127	199
248	167	222
187	184	208
72	145	20
336	54	149
49	145	233
330	58	159
223	50	50
282	67	196
349	124	172
249	158	235
155	150	94
356	131	130
238	124	196
192	58	199
175	99	213
338	96	121
284	129	9
187	118	192
232	112	120
210	111	212
241	108	174
146	127	145
359	110	209
198	55	64
308	34	221
36	140	138
327	83	176
235	117	138
353	50	214
324	123	155
38	127	12
171	136	163
97	99	11
206	99	202
109	137	233
267	102	138
337	93	141
91	127	185
261	57	235
35	91	192
273	157	0
56	99	229
245	85	223
158	91	212
349	66	188
132	130	229
272	56	157
207	138	28
345	113	204
175	142	128
78	115	167
210	82	48
336	90	174
328	35	153
217	61	199
343	133	38
189	126	149
298	38	86
278	79	189
124	121	83
306	108	136
236	116	139
40	124	224
237	118	177
298	107	125
144	138	236
207	123	175
22	134	199
246	133	199
73	130	193
233	87	229
314	146	127
105	148	84
102	113	224
317	82	145
160	113	55
268	152	10
116	149	132
220	86	83
202	122	225
333	59	150
341	48	227
254	130	162
233	116	141
293	56	216
276	47	155
236	89	104
194	68	194
94	148	80
280	85	185
72	125	191
95	107	168
329	10	194
46	100	187
161	118	113
190	133	185
187	130	152
253	49	231
268	162	9
163	93	210
299	132	164
29	119	161
342	58	183
126	149	202
256	154	201
324	60	202
280	94	14
306	100	136
33	114	0
299	73	219
151	112	119
38	139	0
189	149	136
194	77	180
175	167	137
313	128	128
76	86	213
144	150	206
345	141	149
329	73	7
339	111	185
69	93	230
322	81	176
209	70	183
261	67	237
344	58	181
104	115	220
208	68	181
148	154	98
325	63	85
237	125	194
338	34	234
237	110	173
63	126	157
342	52	183
21	119	184
259	55	233
302	100	143
61	105	179
288	100	142
59	94	225
315	41	202
334	25	239
316	147	128
240	89	102
105	137	132
271	146	0
116	132	146
91	134	75
305	98	139
303	47	204
234	148	232
227	84	230
211	109	121
89	90	154
351	72	134
266	86	158
279	84	186
89	145	77
310	141	126
337	143	136
191	116	118
223	82	87
316	99	154
269	155	8
32	130	177
186	122	192
84	139	74
292	46	209
41	95	134
206	53	56
284	72	191
91	104	168
266	90	156
125	127	142
297	69	217
216	117	113
132	149	48
203	66	181
58	103	166
156	104	165
326	49	189
277	45	155
71	146	22
284	105	146
264	105	154
11	133	118
218	75	200
254	127	179
155	178	153
269	64	0
187	84	119
334	128	163
62	89	233
249	166	220
154	123	151
230	125	177
253	72	225
49	116	168
106	140	131
234	95	0
105	144	83
345	57	124
93	122	138
356	142	158
147	182	190
172	100	214
200	134	145
308	74	61
31	108	185
355	51	165
324	43	195
309	86	203
308	110	135
245	66	179
288	104	147
220	124	192
24	134	200
151	108	225
83	85	218
329	127	188
132	110	115
175	170	137
24	113	191
325	148	134
78	121	99
301	58	214
101	115	221
243	152	238
257	66	235
114	151	132
257	89	32
97	106	167
288	81	47
220	148	167
55	93	228
233	125	195
318	108	12
295	113	236
185	120	193
224	110	35
246	52	220
50	124	225
245	138	45
268	73	232
322	100	155
245	122	125
329	36	223
285	83	49
289	130	196
177	105	191
249	56	219
129	103	146
243	103	174
213	114	95
177	101	192
327	47	192
109	109	138
153	123	151
327	55	156
254	174	231
214	130	208
312	82	143
189	96	86
316	123	192
321	35	232
267	142	0
145	113	232
139	169	193
344	122	189
71	122	158
110	138	233
162	182	116
67	136	195
[truncated: 29,884 more rows]
