# Supplementary material for: Forecasting effects of transport infrastructure on endangered tigers: a tool for conservation planning
Source: PeerJ. 2022 May 17;10:e13472. doi: 10.7717/peerj.13472 (PMC9121866; doi:10.7717/peerj.13472)
Supplement: Supplemental Information 1 — All data on tiger populations and occupancies across all scenarios and the R code used to produce all results, tables, and figures. [file peerj-10-13472-s001.zip › data_folder_peerj/occupancies/resultsnoneoriginalfalse312156182.csv]

203	90	142
137	117	229
229	124	137
202	143	55
176	173	223
190	179	114
315	60	41
322	58	89
68	123	0
281	131	101
205	126	231
318	67	233
216	110	110
132	155	194
255	44	235
355	119	207
271	92	149
239	150	233
98	115	217
213	144	57
186	173	104
278	138	139
159	131	146
339	116	210
70	135	207
187	110	234
265	139	0
238	73	219
292	52	220
207	138	56
257	63	233
147	115	168
353	94	188
85	103	158
297	106	146
327	96	14
186	95	99
47	102	32
166	105	174
123	172	141
302	124	230
24	112	234
153	133	224
33	134	219
115	130	164
55	96	178
283	41	224
209	137	56
223	61	188
241	153	225
190	192	96
198	67	222
292	122	216
255	137	167
289	51	11
174	95	185
303	78	222
149	103	147
235	127	95
330	79	152
183	67	229
178	99	93
152	93	211
27	117	231
180	170	89
91	116	178
230	134	214
341	82	0
232	68	72
205	96	142
335	134	141
24	134	214
169	149	0
320	138	150
277	122	183
145	121	0
290	97	47
229	133	214
186	60	224
340	135	220
319	67	230
49	104	176
320	106	194
46	137	61
279	140	138
264	50	225
197	189	112
188	70	229
110	143	20
331	26	211
278	100	147
83	103	162
224	99	186
157	125	0
25	133	215
323	35	193
94	106	176
205	105	153
237	125	135
36	138	217
78	113	185
201	77	98
65	133	150
35	112	121
33	143	224
354	89	188
321	111	240
234	112	179
55	107	194
161	176	188
334	15	213
219	56	220
266	54	167
342	50	238
282	131	87
130	132	179
134	180	224
326	123	227
329	99	113
352	67	181
212	114	110
276	66	224
167	164	75
328	111	172
158	144	0
230	52	223
122	172	170
173	95	185
215	67	216
62	104	215
339	46	234
187	63	226
141	97	113
318	128	0
198	111	149
14	124	150
160	167	76
251	142	190
310	147	118
282	42	224
278	61	83
114	137	155
248	93	224
300	118	234
55	111	172
277	83	160
216	88	103
280	56	95
142	162	231
172	88	134
70	85	230
171	145	145
313	143	175
159	92	194
299	87	159
218	55	220
250	108	213
194	144	52
36	142	60
258	57	148
64	108	197
353	92	189
153	104	152
169	182	90
333	46	158
340	116	221
236	158	226
146	130	205
218	145	61
100	110	175
286	76	202
233	72	0
281	141	137
278	43	191
213	139	57
165	151	74
327	125	226
330	31	191
257	48	230
33	128	218
251	146	143
65	106	196
225	86	212
151	125	205
181	96	95
245	87	213
161	117	158
45	98	145
291	66	229
53	129	1
167	123	143
67	125	162
264	130	186
238	93	175
220	68	209
355	116	206
213	145	58
157	136	227
154	159	78
258	51	230
120	131	164
128	130	177
314	59	40
195	58	223
59	125	0
39	126	227
159	151	74
138	111	231
158	97	191
324	140	143
329	114	194
58	143	101
263	130	204
247	74	151
173	82	132
153	156	77
357	121	207
132	110	226
352	69	181
22	108	234
218	64	203
187	145	51
138	124	0
311	86	183
186	139	51
334	125	204
161	133	143
298	135	49
322	118	173
127	176	223
354	118	205
34	91	155
23	117	231
276	68	225
299	97	166
317	131	0
308	37	212
316	82	181
102	105	157
62	108	195
310	70	234
214	133	237
155	178	203
343	126	179
339	124	200
187	82	141
336	100	171
237	59	212
327	20	160
335	117	194
291	88	161
259	61	230
176	91	168
328	25	161
145	176	139
137	179	222
50	98	105
242	60	237
180	73	228
301	44	214
342	87	160
144	184	145
94	126	204
297	86	158
236	56	209
229	105	184
204	136	54
32	132	217
316	70	232
51	118	88
301	137	149
340	51	0
318	81	178
186	134	217
25	122	218
104	121	219
87	103	175
264	110	202
342	98	154
313	45	73
157	143	0
205	77	94
324	75	91
162	154	78
176	137	145
170	104	174
34	100	147
299	122	236
123	154	146
218	95	156
272	137	213
135	104	148
311	125	12
309	62	130
264	73	219
130	130	176
232	130	213
287	89	72
345	74	182
198	60	223
338	136	139
315	45	216
145	106	148
258	85	19
151	124	204
45	96	62
238	159	224
223	146	64
176	121	205
161	96	186
321	91	172
324	66	94
302	122	206
181	107	93
178	133	217
199	94	132
351	76	14
295	145	107
315	44	216
53	121	85
166	112	130
46	129	229
308	38	212
245	162	227
127	151	81
195	79	103
105	145	20
61	142	102
264	108	203
137	148	68
332	124	225
175	189	96
126	129	177
348	66	0
247	99	15
234	60	213
283	53	87
229	62	209
221	146	62
213	102	125
262	123	185
102	132	211
283	99	148
348	35	87
290	51	89
184	114	232
240	142	175
278	82	160
136	114	229
337	89	154
141	109	230
168	106	174
311	40	73
209	108	112
185	122	194
137	135	67
308	111	135
125	135	186
286	72	220
170	132	145
279	43	191
223	49	221
258	76	145
334	138	237
184	104	97
346	82	160
148	147	70
314	139	177
296	65	231
139	113	230
281	50	220
306	148	115
304	39	215
335	91	153
31	127	198
178	104	91
193	68	228
206	124	164
170	159	77
28	104	233
231	126	138
145	139	0
359	94	193
298	96	168
112	161	134
163	118	170
100	119	214
167	143	0
170	89	139
284	99	147
345	107	144
145	115	168
346	87	169
274	52	163
139	147	69
77	140	148
89	130	195
295	90	162
335	116	205
357	133	218
155	95	211
274	88	196
97	109	175
182	68	231
67	94	118
276	108	149
155	108	156
231	91	200
348	41	97
351	52	75
98	132	212
345	48	224
349	100	183
347	102	190
150	126	205
249	53	228
256	95	138
208	90	139
195	120	161
175	131	218
298	54	220
253	117	217
339	117	221
212	95	221
90	88	104
35	108	228
341	124	181
197	120	158
58	93	213
241	120	184
121	167	162
341	54	86
193	98	104
211	128	54
156	169	203
269	130	203
208	84	103
343	79	180
310	110	41
95	146	14
267	49	222
360	115	172
75	135	151
302	48	73
332	41	215
295	71	230
202	106	144
285	52	88
51	87	236
314	82	181
283	86	70
332	144	137
105	107	213
76	104	159
152	104	144
256	53	231
14	138	155
263	71	220
99	102	18
290	109	167
66	97	107
309	48	73
276	63	146
191	83	95
347	36	96
256	162	229
264	141	210
319	44	215
279	68	79
113	143	125
260	164	223
305	126	195
266	57	233
138	102	147
314	102	138
337	46	233
185	73	229
287	123	181
201	88	138
282	49	224
149	148	73
339	64	80
263	140	83
160	125	120
159	145	0
158	118	169
244	164	229
226	85	212
218	152	60
264	135	202
92	121	105
222	83	98
91	147	4
182	171	91
291	40	229
140	122	0
281	106	149
160	126	143
186	102	101
189	118	206
116	170	139
41	95	55
333	120	225
284	147	135
243	151	223
171	137	144
185	191	97
169	123	142
166	134	145
296	111	146
343	50	225
324	107	210
296	49	223
142	172	192
218	58	193
227	86	211
356	117	233
341	98	148
33	136	222
192	178	112
129	149	46
354	105	183
331	135	233
358	138	225
73	144	148
25	137	56
141	146	72
130	144	204
322	82	36
252	45	234
124	159	145
74	92	162
215	88	100
125	148	0
324	78	90
249	128	240
246	90	224
346	52	87
65	115	197
307	141	149
187	60	224
305	116	215
268	104	203
201	91	140
244	119	218
154	169	202
332	38	214
259	156	192
213	111	110
310	102	140
343	124	178
102	109	175
153	160	78
238	140	232
42	107	227
223	67	201
152	130	227
243	95	224
276	78	74
35	113	122
184	65	226
200	84	134
326	57	81
253	63	206
303	112	218
331	14	211
90	112	201
339	72	176
91	132	56
256	79	213
129	159	194
252	98	204
263	97	201
325	84	170
333	138	3
200	97	110
328	134	234
69	116	128
289	74	219
122	125	174
303	43	73
271	134	65
333	75	173
216	52	178
280	101	147
319	66	232
313	138	176
209	112	109
38	91	155
305	111	219
265	110	202
340	54	86
152	140	0
36	145	224
128	120	163
87	100	157
356	132	216
113	137	217
248	59	223
94	104	177
293	120	231
88	97	18
74	91	190
176	164	82
192	88	101
353	115	172
174	108	0
274	121	202
175	80	86
327	132	195
223	117	213
177	165	82
320	59	92
334	109	207
179	132	218
282	81	115
200	118	130
193	140	53
238	163	67
356	90	189
280	66	82
290	84	206
79	119	188
291	87	158
325	31	197
130	147	114
287	50	226
250	126	222
62	138	151
350	98	184
318	136	127
152	151	75
306	60	0
327	114	212
174	98	186
157	83	214
311	96	187
282	116	196
181	84	143
247	127	240
88	121	50
317	102	185
346	31	99
79	128	149
151	110	123
333	90	137
277	84	156
183	65	172
161	101	136
339	36	165
348	38	92
362	120	175
358	88	191
116	154	58
197	103	230
193	183	127
254	160	227
345	90	179
192	130	83
309	142	155
285	114	207
143	127	168
189	78	143
122	115	67
68	99	93
208	78	99
354	111	178
323	63	40
303	116	208
347	140	218
64	96	107
95	114	217
153	142	0
359	100	187
243	61	210
170	124	143
32	140	171
283	139	139
200	58	173
248	46	231
215	123	163
361	128	218
312	53	216
153	150	72
311	47	73
189	58	163
147	157	134
56	91	235
226	79	0
138	167	142
248	171	195
205	125	203
183	136	51
128	105	205
164	114	130
98	147	14
298	50	233
39	96	213
350	125	179
352	91	189
324	17	161
40	133	170
270	149	133
125	140	189
289	53	73
90	147	4
165	104	187
348	114	189
342	124	179
249	166	231
147	166	193
238	134	211
132	120	145
188	109	236
87	89	183
330	58	109
210	124	160
338	35	206
256	80	215
335	19	227
257	49	234
345	56	228
349	85	179
250	121	217
137	127	67
294	82	204
219	153	59
162	178	188
61	121	147
319	105	185
163	91	191
223	150	62
280	127	0
74	142	147
252	88	224
239	147	228
56	107	195
300	108	153
183	130	217
211	70	212
334	131	220
268	138	65
119	171	165
296	101	168
326	40	213
334	146	135
263	86	147
105	117	211
107	105	18
340	124	36
347	57	230
260	99	200
163	158	78
237	93	176
170	187	97
330	40	214
339	55	64
58	119	23
257	98	190
171	87	138
172	90	138
287	141	138
212	74	216
259	117	214
276	147	135
256	140	0
209	140	56
68	106	146
67	142	151
207	142	56
312	103	140
329	104	122
96	134	212
299	126	214
149	147	70
68	125	166
235	103	183
299	55	219
351	81	163
162	168	201
59	86	233
184	73	228
206	59	200
275	92	109
264	55	235
266	90	163
159	107	137
172	82	133
93	100	175
268	61	238
308	41	213
360	83	186
153	184	135
285	61	116
191	103	226
342	73	220
325	69	91
235	76	72
171	114	174
209	71	212
21	117	121
152	99	209
329	69	91
158	130	225
141	177	168
203	67	186
121	142	189
270	152	132
323	24	21
178	110	91
219	105	100
157	130	225
281	65	93
277	107	148
254	85	229
207	116	160
48	136	156
356	48	44
325	80	87
71	138	154
255	108	61
278	62	82
167	174	187
331	127	227
136	168	139
249	116	229
308	61	130
353	105	182
301	39	225
182	86	141
66	114	186
120	133	44
268	141	132
99	142	17
175	130	83
267	121	145
347	115	190
137	136	67
330	81	153
129	135	180
334	61	0
212	58	201
190	143	52
130	160	175
274	136	213
72	139	149
282	135	142
278	54	87
336	110	208
81	146	95
232	143	234
337	137	139
156	92	213
93	136	205
164	109	134
242	100	152
84	102	177
151	104	146
302	88	158
267	64	238
179	107	1
178	187	99
155	134	226
194	142	53
282	115	210
298	79	220
126	173	218
180	94	92
291	67	231
71	116	200
185	100	102
285	132	5
178	115	204
78	81	121
289	134	142
181	170	91
73	107	158
38	108	120
231	55	193
251	134	168
262	114	211
189	110	235
164	118	119
67	119	123
152	167	202
244	98	155
339	122	204
237	81	0
308	133	171
279	103	202
317	75	233
271	66	237
353	67	181
256	129	185
334	70	201
180	188	98
280	42	222
325	134	195
144	158	230
70	147	98
218	57	219
75	93	170
182	184	226
227	82	97
325	101	93
66	144	150
211	66	214
94	137	59
234	126	96
211	85	105
54	96	177
159	116	94
297	69	228
259	100	201
337	99	171
235	144	240
198	135	229
77	97	190
268	155	2
251	123	216
331	121	228
26	133	214
238	91	177
362	126	138
16	125	149
101	112	217
226	100	190
311	106	135
81	92	189
142	108	231
26	137	57
308	53	0
153	173	202
26	128	213
225	122	213
187	122	204
320	32	198
236	139	232
233	113	179
275	151	133
364	125	141
239	55	235
201	63	226
136	133	155
339	138	141
246	107	75
319	73	92
186	186	106
110	137	217
217	82	94
301	133	142
292	95	163
224	54	234
270	141	133
164	165	217
40	144	226
217	54	219
288	69	228
308	95	182
214	87	104
274	100	146
222	134	58
184	102	102
31	126	218
76	138	101
253	156	227
303	59	134
354	87	183
295	102	130
48	88	238
220	83	92
159	96	185
228	106	104
233	157	66
45	97	79
74	141	147
80	95	185
68	119	155
155	138	0
44	144	228
242	96	150
322	140	128
299	136	144
250	96	151
80	132	194
337	20	227
273	82	168
266	144	131
153	159	78
239	123	182
185	63	223
146	157	189
343	99	153
257	124	231
331	78	138
308	108	40
199	122	162
16	123	150
31	106	232
270	122	183
333	117	229
57	104	194
344	134	229
94	128	210
201	141	54
208	138	56
268	147	133
194	119	158
60	114	48
283	85	115
277	77	86
276	60	223
145	179	162
268	136	84
338	85	156
281	123	146
339	112	208
266	136	0
293	41	227
355	132	220
255	47	234
190	86	132
201	98	111
37	118	224
221	90	218
44	130	229
102	135	71
126	139	0
185	103	100
96	113	217
284	148	135
192	143	52
281	60	88
274	70	148
160	177	188
253	67	0
22	128	215
86	121	50
335	125	200
335	108	207
77	98	190
23	120	219
322	42	215
149	104	145
341	68	225
226	107	100
140	154	188
251	166	231
159	155	78
67	104	195
288	58	117
361	104	153
125	156	144
141	160	231
74	128	222
176	118	227
125	137	187
220	57	152
46	123	231
205	104	132
212	130	234
215	121	19
235	74	219
104	141	20
96	110	175
356	87	188
37	148	224
296	102	167
148	134	203
207	95	143
339	98	72
349	97	180
322	114	196
312	123	162
178	121	196
245	51	227
181	115	231
197	57	223
206	81	98
149	184	137
259	166	223
210	102	146
205	100	229
268	123	0
85	92	92
330	47	157
51	121	84
156	161	78
86	112	184
201	89	138
198	185	127
267	62	238
313	88	181
314	48	217
322	25	159
138	126	163
314	96	134
330	54	83
219	89	222
199	56	172
135	125	163
211	130	233
220	143	62
82	143	96
188	84	136
276	41	221
246	119	228
140	129	172
48	144	227
198	69	194
298	62	232
340	131	192
288	106	106
253	78	147
208	137	234
322	86	90
285	140	138
310	134	150
69	123	5
329	23	162
243	161	226
332	97	66
135	115	146
249	97	15
298	64	232
260	157	193
117	142	155
20	134	152
260	139	146
294	47	225
189	69	227
248	102	73
236	51	234
67	135	209
140	178	192
171	131	145
189	91	96
145	140	0
244	80	222
199	193	121
17	132	149
211	71	213
255	145	0
292	43	223
47	106	175
316	146	119
153	152	77
229	144	240
287	70	227
296	70	227
122	155	144
255	92	15
328	34	193
274	133	155
313	35	73
95	125	205
83	110	187
287	128	136
184	82	143
249	170	149
43	128	228
218	76	213
342	28	208
317	44	217
330	87	137
266	59	238
270	130	0
91	122	104
103	118	211
95	128	210
194	116	142
347	88	167
152	176	201
222	129	228
181	78	230
130	125	172
275	42	221
341	107	204
255	140	190
124	138	188
67	88	230
191	191	98
276	139	137
71	86	228
177	171	84
301	109	48
199	194	125
354	103	154
362	116	173
230	74	0
140	100	49
186	143	51
248	133	240
139	151	115
256	110	200
73	131	153
49	115	88
83	133	194
54	91	192
336	69	223
162	185	98
269	72	218
75	108	186
325	32	196
35	126	109
172	186	99
287	78	203
176	114	215
260	133	185
72	118	96
185	114	233
244	91	228
125	129	177
328	128	197
272	111	201
143	174	181
323	147	122
189	83	136
165	88	209
240	118	191
335	36	207
353	101	186
192	77	195
332	29	165
154	151	73
309	78	184
71	115	204
40	95	213
227	78	0
86	102	158
215	94	223
345	42	224
151	153	115
271	58	228
323	38	150
206	52	166
283	47	140
157	91	214
143	116	180
250	60	231
304	86	158
248	143	183
42	146	228
218	69	206
324	48	213
189	65	226
259	165	223
343	60	0
206	101	229
322	138	150
304	106	190
343	27	209
328	123	225
233	91	191
319	50	131
199	184	110
102	123	204
247	80	222
104	114	217
280	88	107
281	89	70
242	67	215
45	125	138
88	98	118
289	98	158
139	115	147
299	130	178
286	106	89
335	107	205
222	72	0
49	121	23
42	120	145
362	90	190
351	113	173
242	154	226
15	136	151
131	130	177
262	79	147
274	118	203
209	104	124
104	112	211
311	52	216
50	112	87
246	166	40
293	102	162
317	123	178
232	89	197
83	101	158
217	137	60
211	78	100
241	58	212
118	169	144
223	136	229
259	57	130
243	134	62
63	86	232
34	138	170
264	81	145
311	140	177
336	91	157
270	51	166
89	138	146
43	107	227
271	122	183
287	111	167
280	78	203
80	96	182
205	109	110
241	92	215
218	130	163
60	129	49
95	116	215
290	137	142
241	100	209
168	189	98
206	90	142
331	130	196
303	68	229
43	135	220
208	140	55
316	77	94
303	56	214
145	148	71
225	89	1
130	149	113
297	124	184
40	111	63
234	135	213
154	128	223
322	29	18
138	112	231
324	26	159
23	119	218
249	117	228
231	80	0
254	126	234
278	83	161
246	53	227
15	134	154
229	76	0
95	108	176
19	136	214
280	128	183
73	85	228
150	152	115
119	159	62
279	78	206
357	126	138
266	53	170
343	95	32
243	141	140
104	108	203
239	167	66
48	93	235
296	61	229
284	122	85
332	19	212
210	57	183
144	135	203
335	63	158
265	107	205
102	117	74
119	138	46
313	135	174
159	166	78
205	121	83
287	47	227
116	119	60
193	74	194
172	172	231
318	48	216
141	183	141
163	89	209
29	125	213
342	79	180
312	59	174
109	113	156
133	118	144
320	56	92
241	131	60
163	102	189
110	130	165
214	129	232
50	132	151
315	86	178
283	123	171
31	117	229
192	91	102
202	59	177
175	181	231
222	150	62
219	113	26
346	107	142
55	144	155
80	92	193
343	58	88
270	63	227
172	80	130
86	145	2
343	136	142
231	109	177
263	122	213
61	128	217
201	105	150
109	150	18
255	153	193
185	91	133
192	106	225
303	39	212
112	140	124
174	100	187
182	77	172
90	131	195
108	156	131
298	73	228
270	46	193
171	159	74
73	86	227
153	103	117
33	111	227
288	76	202
306	103	194
301	68	229
88	144	4
331	95	38
222	152	61
314	110	134
337	36	209
85	134	55
192	183	114
266	137	84
166	160	78
294	55	107
21	141	215
262	143	131
66	87	233
206	74	7
332	36	214
331	65	170
181	80	171
48	85	126
285	82	115
60	120	191
96	106	176
40	123	141
41	112	48
241	132	61
354	141	230
169	110	174
330	21	211
256	68	233
231	111	177
97	99	121
183	63	224
334	130	225
299	80	175
96	97	121
269	56	167
161	99	186
206	106	144
177	88	133
236	68	217
160	136	227
295	127	127
308	109	137
304	70	227
176	111	0
126	124	174
319	119	101
137	162	186
329	73	0
69	122	0
294	95	166
236	152	232
79	84	106
319	126	192
231	82	0
342	90	189
60	119	192
332	64	158
305	103	192
264	105	202
340	33	208
46	148	228
333	110	176
125	172	143
327	34	194
37	135	223
226	78	90
177	182	189
317	59	41
160	157	78
152	154	73
263	61	236
300	129	178
296	43	73
252	47	234
244	86	216
247	70	72
195	107	220
113	125	218
222	143	64
314	40	73
189	179	125
73	108	187
228	150	64
249	84	217
295	116	238
209	110	112
202	123	160
333	28	165
330	16	161
348	84	167
210	74	215
140	174	184
314	122	104
312	89	175
180	102	93
32	128	218
288	133	201
213	141	58
136	174	167
103	124	203
180	72	228
335	16	226
16	136	151
348	89	183
330	108	173
191	127	141
253	163	231
253	118	216
308	137	152
361	119	176
158	164	78
277	79	163
240	143	231
207	141	56
205	101	231
39	115	128
339	120	201
254	114	217
179	136	217
332	32	158
243	144	228
154	145	1
346	100	155
165	189	97
44	93	157
341	72	222
195	183	127
283	71	224
173	96	186
346	64	230
192	92	103
290	129	139
309	71	234
111	132	11
298	99	169
321	149	122
276	110	142
339	78	157
281	115	140
290	92	157
247	62	234
204	119	129
128	124	173
283	40	224
232	78	0
79	133	209
222	141	237
231	69	99
78	102	158
231	87	221
97	128	212
168	116	173
253	64	200
257	146	192
288	42	151
186	92	98
291	128	138
146	125	168
75	145	98
74	84	228
332	30	166
186	90	132
256	124	231
305	132	170
303	104	190
93	134	112
259	119	208
342	43	222
204	63	186
284	112	169
353	82	163
235	71	0
210	75	215
330	107	176
175	175	223
318	142	175
288	80	205
77	143	146
358	92	193
279	64	83
80	137	148
205	133	237
244	107	74
65	101	201
145	107	150
210	95	222
247	122	217
243	129	238
313	60	177
153	148	70
268	116	211
265	71	220
160	96	186
68	105	169
328	98	152
133	133	179
316	50	215
342	41	222
78	128	222
196	120	157
142	119	0
162	166	78
178	103	0
301	103	189
331	44	214
329	37	72
267	118	212
335	127	227
281	108	150
22	139	0
155	91	213
346	105	143
323	130	191
52	124	46
314	56	214
162	174	188
189	67	228
68	146	100
349	130	187
309	87	176
196	183	126
282	75	203
232	157	67
230	88	201
148	160	230
265	43	226
265	156	3
356	52	217
291	137	140
342	84	181
361	90	192
318	132	226
147	126	167
22	114	233
252	75	149
195	60	224
336	93	129
267	131	203
306	118	211
333	45	230
214	125	164
331	131	194
155	150	69
323	148	121
228	125	137
61	127	184
119	126	174
297	81	158
284	94	143
252	166	113
63	117	193
121	168	183
153	121	204
263	115	210
237	139	232
217	127	163
280	97	147
261	126	186
262	104	201
132	152	195
268	152	131
178	122	196
284	60	117
278	121	204
157	92	213
338	70	180
61	140	151
148	172	201
140	127	168
282	79	202
327	15	20
254	159	111
216	114	0
322	54	96
349	46	223
165	100	188
28	132	142
239	54	235
345	100	169
276	130	104
46	94	149
195	179	110
290	135	142
225	102	190
311	73	235
160	124	221
213	101	145
322	76	90
132	160	126
354	137	217
304	94	189
343	87	182
239	51	225
143	139	0
65	90	220
310	50	217
47	93	234
136	100	112
192	185	125
66	99	189
104	147	20
266	151	1
40	126	227
189	113	145
32	123	190
180	177	225
128	162	143
342	53	222
239	165	66
247	73	0
330	9	157
331	74	195
67	146	101
208	197	124
324	145	119
242	86	218
258	108	202
74	145	99
344	118	189
75	119	202
106	143	16
315	145	119
90	121	106
204	123	54
313	74	234
179	97	95
325	70	91
223	60	187
167	91	206
130	142	190
247	112	214
128	128	177
65	104	195
279	123	184
228	60	175
230	104	184
75	95	190
333	126	228
314	60	177
213	62	206
317	88	174
341	80	181
221	132	234
290	80	205
248	154	230
261	72	103
256	133	184
37	144	111
188	82	141
248	131	239
169	157	71
263	117	210
41	121	138
215	149	58
266	98	200
255	130	184
251	121	216
300	143	108
65	139	154
264	137	84
269	152	131
56	134	204
288	51	226
157	96	193
243	157	228
361	133	140
328	59	84
52	123	83
111	160	131
137	100	207
189	105	94
276	48	73
258	66	233
54	144	155
349	57	87
343	64	228
93	111	214
38	98	136
167	128	146
224	104	163
208	129	233
245	107	74
196	110	149
97	106	176
333	31	165
192	110	147
175	180	189
194	118	132
118	150	214
191	81	137
242	120	185
52	104	168
118	151	115
346	47	225
345	93	191
281	111	149
263	49	221
147	167	97
290	89	159
166	139	0
242	118	183
152	86	213
74	103	188
250	57	229
52	95	106
311	98	187
185	141	51
195	190	113
193	75	196
255	146	192
167	163	76
341	105	209
196	84	101
346	68	227
306	122	207
283	148	134
215	55	218
174	85	159
183	64	172
356	80	163
341	88	159
334	73	179
224	107	160
33	92	154
222	71	190
344	133	229
336	81	156
177	95	91
221	147	62
217	85	90
41	126	228
326	139	178
165	181	228
265	108	206
166	117	171
145	165	198
313	137	157
242	116	209
337	51	89
344	61	230
36	118	208
170	121	218
286	85	70
144	109	231
54	111	176
198	190	117
267	141	132
184	78	144
197	138	54
193	139	53
99	101	18
84	137	148
223	65	186
297	67	232
333	112	144
177	133	218
180	185	95
129	107	207
335	75	195
192	141	52
290	95	162
300	147	108
124	126	177
230	50	223
198	134	229
70	120	153
191	189	106
303	45	212
248	54	229
326	42	215
82	125	50
198	105	229
21	110	234
233	97	186
207	114	109
252	71	149
212	122	164
292	81	157
233	111	40
278	70	154
241	78	72
98	104	18
225	84	97
355	82	163
32	121	112
61	116	93
125	119	67
142	170	195
269	155	2
239	155	225
266	133	203
294	101	163
334	108	177
318	112	93
174	122	218
305	71	227
154	118	169
301	134	143
348	70	223
328	89	170
112	153	130
50	113	88
304	53	121
132	178	224
138	122	146
50	104	176
206	96	142
250	69	72
327	26	161
243	86	216
163	108	137
102	133	212
256	113	61
196	124	158
151	184	137
336	26	209
266	81	149
112	122	75
164	152	75
103	152	15
66	107	51
213	138	57
340	138	142
116	127	202
241	73	219
290	77	203
256	83	229
264	89	148
141	144	71
79	127	217
229	60	208
170	171	187
251	75	149
196	134	229
237	118	135
272	59	229
182	92	133
79	120	181
83	144	3
278	144	136
190	59	223
192	176	108
243	103	72
197	128	83
344	110	209
277	131	3
216	147	58
267	79	155
150	160	229
253	108	198
158	133	226
312	49	73
52	140	157
256	169	111
247	153	111
124	160	83
306	133	170
214	58	200
186	145	51
102	134	59
255	174	194
188	102	103
206	58	182
175	111	0
361	106	176
228	135	214
312	147	116
102	125	205
252	134	167
361	87	188
246	109	76
59	142	102
123	162	64
305	115	214
222	84	97
317	118	173
145	147	70
[truncated: 29,884 more rows]
