# Supplementary material for: Forecasting effects of transport infrastructure on endangered tigers: a tool for conservation planning
Source: PeerJ. 2022 May 17;10:e13472. doi: 10.7717/peerj.13472 (PMC9121866; doi:10.7717/peerj.13472)
Supplement: Supplemental Information 1 — All data on tiger populations and occupancies across all scenarios and the R code used to produce all results, tables, and figures. [file peerj-10-13472-s001.zip › data_folder_peerj/occupancies/resultsnoneoriginalfalse378034454.csv]

167	112	205
213	111	94
80	107	144
327	27	227
226	84	107
91	92	173
182	77	6
277	85	66
268	74	159
79	134	33
18	123	167
282	145	133
332	12	235
120	164	71
122	123	164
288	126	204
93	146	9
318	91	75
310	114	220
313	94	81
125	175	115
76	138	43
342	109	204
68	132	9
278	75	147
219	54	103
48	105	235
221	121	109
91	117	137
328	112	185
286	80	42
347	49	226
287	115	144
338	120	198
113	131	208
81	143	41
347	96	0
227	55	126
69	138	44
306	62	0
255	122	202
53	129	28
33	121	33
273	75	166
152	105	98
34	113	35
157	161	96
331	129	206
92	133	0
224	94	155
332	43	230
195	132	0
317	31	226
183	114	67
334	40	232
200	71	92
146	123	21
243	67	127
316	59	0
127	117	156
29	110	227
293	49	229
205	129	201
252	169	220
179	93	18
297	74	232
259	128	150
230	134	195
53	102	212
358	140	138
284	107	14
264	139	93
328	42	224
353	51	159
302	72	140
331	135	234
352	73	44
99	125	137
251	114	169
306	98	79
233	119	158
230	78	134
318	66	212
161	169	0
292	89	48
107	132	210
168	125	234
191	73	184
87	145	10
245	110	116
320	48	222
240	130	0
330	85	78
324	124	131
317	44	229
355	93	106
267	157	0
254	73	231
182	78	0
282	43	228
250	169	220
253	126	203
182	180	123
290	98	56
256	108	57
309	41	221
228	129	152
358	128	148
198	89	114
324	141	152
228	111	67
88	141	40
267	114	144
268	159	0
24	117	227
207	109	99
168	107	206
85	112	83
149	174	173
332	37	222
181	67	183
258	125	139
181	132	235
223	87	240
174	175	171
130	130	229
63	110	239
287	104	156
157	148	2
223	72	88
144	112	229
325	128	184
297	142	136
333	102	210
16	120	166
111	136	118
144	158	231
191	86	108
74	104	178
177	170	102
277	117	177
79	92	218
135	130	90
179	121	75
217	112	91
207	70	99
340	16	138
132	144	180
255	119	196
41	122	126
232	132	154
343	140	114
327	45	225
98	132	195
181	174	111
317	125	212
48	110	0
72	92	206
246	88	144
88	97	125
90	137	30
210	110	0
91	138	0
264	101	64
264	62	165
94	90	52
320	83	54
78	108	180
67	135	35
58	112	238
349	79	48
333	91	58
293	42	174
180	128	65
264	80	0
14	122	89
214	61	178
323	129	138
41	103	74
206	57	104
185	183	122
224	109	55
175	174	100
270	139	106
51	90	202
192	80	108
155	157	69
288	49	189
346	48	229
358	80	22
187	180	127
238	77	91
329	117	202
190	72	184
209	107	105
205	81	142
179	172	108
180	103	1
99	117	130
154	116	81
149	109	85
152	164	0
43	92	33
237	105	114
250	76	233
313	35	226
204	110	99
313	78	53
63	90	213
264	54	205
284	78	41
45	146	153
145	166	161
145	121	81
78	92	207
329	40	226
314	112	222
153	126	227
140	127	86
315	134	233
300	93	18
197	110	222
186	147	0
333	29	227
243	115	121
230	107	134
189	59	83
329	113	113
292	53	152
213	100	144
309	94	80
339	96	105
256	78	229
77	111	210
228	141	125
161	88	119
186	82	21
219	108	108
312	133	14
121	142	198
313	81	39
182	61	0
161	97	199
234	55	179
309	93	81
253	64	200
199	126	201
211	130	151
89	143	9
42	143	152
188	59	0
185	97	111
159	133	181
252	162	174
305	96	81
323	62	0
184	79	21
188	118	215
216	107	104
238	98	76
338	37	228
108	118	52
136	139	2
156	169	178
170	129	236
299	39	209
311	126	133
86	114	109
230	58	133
225	143	238
52	99	216
172	138	2
107	113	127
69	141	45
202	81	147
158	184	72
200	127	199
316	67	210
182	129	65
335	25	229
321	56	214
236	118	182
362	125	114
298	139	137
143	114	82
270	101	64
302	117	174
267	138	0
250	138	84
41	125	217
222	78	149
116	119	159
298	90	64
227	93	155
125	134	196
150	161	187
76	145	35
54	94	195
57	105	237
338	24	228
272	103	62
335	48	228
291	60	230
193	136	111
342	137	182
272	159	0
208	85	138
269	65	151
29	108	226
274	130	188
229	66	91
210	76	150
359	126	52
54	123	0
270	97	64
122	122	159
197	56	100
269	112	139
53	90	196
150	151	0
318	117	222
135	179	134
308	123	235
250	52	228
313	40	226
319	143	151
338	75	70
18	131	115
332	33	229
302	139	136
328	99	195
262	125	179
271	58	183
353	131	117
96	148	9
142	135	2
284	45	173
193	85	109
140	167	25
311	53	208
346	103	138
279	71	143
321	96	81
53	124	0
184	142	0
93	100	87
222	54	184
203	93	111
350	107	169
260	135	168
327	70	35
194	134	111
33	105	145
328	120	202
83	90	215
239	140	123
116	145	108
250	86	229
122	115	157
263	98	63
153	90	195
97	125	135
186	115	66
293	78	185
73	144	45
232	134	173
46	134	35
238	109	115
267	127	52
331	137	140
301	80	44
237	53	179
68	92	211
110	144	0
143	156	228
200	104	221
307	111	156
255	64	193
267	93	62
203	129	201
195	139	0
294	43	119
271	119	185
226	141	124
37	98	189
344	58	192
73	127	215
93	111	142
98	115	134
91	144	9
200	112	129
173	161	86
304	39	157
285	79	43
335	78	74
93	94	55
359	106	113
250	106	77
73	101	170
214	97	219
120	169	70
24	107	230
201	62	184
275	146	131
253	156	147
158	120	175
94	142	0
307	94	76
114	156	0
153	158	11
194	129	107
76	94	165
96	141	0
156	159	13
148	109	229
195	62	184
171	140	2
334	117	204
154	122	164
321	23	222
71	120	1
253	114	163
219	53	102
147	149	2
154	136	216
279	108	59
320	94	82
39	138	137
173	110	0
145	183	21
302	96	70
183	97	111
150	138	217
284	62	197
104	135	0
66	142	44
65	134	9
191	124	220
328	64	30
227	120	203
246	78	232
100	150	0
348	88	69
218	84	114
48	97	29
209	94	110
240	58	182
81	112	111
232	152	84
194	139	0
296	90	62
286	67	222
305	133	71
57	138	19
114	161	0
350	59	1
157	113	176
75	109	146
181	91	16
62	98	188
240	168	86
166	112	82
242	161	234
150	146	2
340	63	103
162	188	79
201	107	217
59	124	164
242	71	125
354	46	0
103	106	56
273	77	169
256	127	203
320	59	218
231	109	53
315	112	222
24	115	225
151	108	84
223	51	103
216	53	102
341	23	235
309	127	229
135	149	190
282	110	70
333	65	59
227	88	157
291	59	226
291	118	168
271	51	228
232	136	173
185	178	122
359	142	174
335	95	47
171	127	3
156	127	226
30	128	136
346	91	79
248	160	173
297	62	234
209	78	148
60	106	239
346	34	182
149	115	86
214	57	78
180	168	101
262	144	133
308	100	85
131	121	162
324	106	221
316	141	169
328	62	30
237	123	172
142	132	220
333	41	232
327	114	117
275	78	148
214	64	180
298	97	66
295	75	226
27	110	226
298	36	191
162	142	2
348	130	218
73	121	65
44	98	191
59	89	209
324	138	231
245	121	116
234	58	137
306	119	228
340	27	228
166	163	75
64	116	168
265	45	238
298	135	206
296	58	223
171	173	182
174	97	225
30	135	118
154	91	197
265	124	161
251	58	183
225	110	67
283	68	154
280	79	63
271	142	103
182	119	73
322	116	221
167	104	207
166	173	170
208	74	186
60	104	238
311	55	210
146	158	0
40	137	141
96	109	145
166	107	207
365	127	20
15	141	165
315	123	225
168	140	2
333	14	237
236	101	130
132	166	68
227	113	56
327	62	0
230	97	128
348	131	218
126	164	67
30	120	188
197	182	123
155	89	200
252	82	233
255	150	149
343	108	201
157	96	198
316	102	137
316	105	133
246	162	236
337	121	195
272	141	0
117	170	63
228	134	152
307	92	70
343	93	79
280	82	63
236	119	159
99	141	0
269	140	0
187	65	182
311	146	145
74	113	175
49	135	131
90	121	51
173	105	205
343	48	227
195	190	126
160	144	2
23	116	227
342	62	210
45	149	153
82	89	219
337	63	204
337	142	158
138	121	158
143	126	21
210	79	145
236	129	114
308	77	39
250	47	231
324	112	47
169	182	94
65	112	234
181	144	0
208	108	104
275	75	164
263	53	237
334	122	203
261	153	133
201	91	115
203	71	93
80	136	40
249	93	66
275	116	178
98	136	81
87	86	181
198	75	180
170	173	173
159	156	67
153	142	2
315	130	61
243	154	129
348	110	212
285	132	207
237	89	145
40	141	148
152	179	78
344	88	57
187	73	186
299	123	191
317	90	73
182	109	0
322	47	222
62	110	133
211	107	105
275	150	0
345	123	215
312	124	215
199	80	146
136	135	171
144	154	228
330	60	13
241	103	131
234	50	177
167	148	12
208	91	108
231	88	155
141	122	86
276	62	185
267	81	96
362	114	152
308	65	202
287	126	204
318	45	209
169	179	0
308	57	200
351	112	217
242	98	116
282	94	4
28	113	226
261	143	133
38	131	211
240	132	0
86	112	142
286	105	155
276	132	189
100	134	42
225	135	0
83	110	209
110	148	0
238	126	184
322	35	234
248	83	230
155	90	200
82	92	215
148	112	229
355	119	230
242	70	124
213	121	197
231	99	63
279	124	194
177	120	76
198	82	141
234	120	159
234	101	128
70	90	212
145	181	21
51	91	202
289	100	55
268	131	0
333	62	30
223	152	83
145	114	229
211	58	79
273	49	226
349	124	216
205	141	0
353	109	173
251	44	229
212	106	106
305	109	65
56	91	203
356	85	35
260	82	229
116	139	197
240	111	116
125	122	170
326	129	205
243	144	153
286	62	199
154	144	2
211	94	144
236	95	142
52	124	0
182	141	0
190	106	107
235	96	140
96	104	54
315	55	213
320	93	81
287	96	43
239	114	114
219	60	164
136	105	164
45	108	188
240	57	178
158	146	2
251	167	230
69	109	238
318	74	52
167	179	19
282	136	204
99	102	53
227	50	100
284	94	43
166	103	227
171	181	182
181	64	177
138	161	0
192	64	184
110	160	0
185	70	187
58	140	39
164	187	82
319	111	223
222	151	83
87	136	40
240	76	129
243	166	218
48	90	201
157	117	65
143	154	227
335	76	72
147	99	101
128	165	74
153	133	217
279	78	140
303	147	102
141	148	0
292	80	42
104	120	65
221	117	203
43	138	150
246	126	83
269	129	231
276	101	76
353	114	153
114	150	0
304	124	175
189	141	0
45	121	215
241	166	85
344	114	214
137	125	164
156	100	197
344	108	201
105	118	54
281	137	204
182	73	186
69	91	213
96	129	195
279	62	172
237	109	113
311	72	64
172	163	89
212	125	199
256	73	229
183	175	113
174	126	2
95	104	143
255	61	142
248	110	112
336	99	47
274	94	59
348	73	72
245	63	126
285	146	134
268	86	71
297	52	169
318	113	223
143	119	83
198	57	100
218	116	203
237	67	127
197	99	105
90	143	11
110	118	167
290	65	230
288	76	95
148	108	227
295	49	229
302	39	208
282	116	151
330	18	237
66	98	189
280	76	140
184	189	108
50	132	30
269	69	155
278	78	143
144	167	161
316	86	18
262	130	168
328	37	231
333	28	228
118	147	207
288	61	230
113	138	118
283	146	134
223	141	238
226	64	163
258	133	139
149	169	19
335	46	231
318	80	59
174	178	226
311	100	89
210	103	107
217	100	155
123	142	199
275	83	94
167	94	115
255	68	173
271	131	142
335	64	65
141	123	86
299	128	198
289	95	58
344	26	164
35	142	143
22	134	167
109	126	135
99	135	81
191	130	128
220	126	136
347	107	184
147	128	0
79	126	215
309	81	40
179	144	0
307	78	59
310	84	18
194	125	192
354	52	159
46	139	149
222	72	137
274	50	227
273	110	145
122	162	23
252	47	232
220	57	186
207	53	101
301	109	14
322	97	79
295	89	48
46	94	31
312	97	86
300	80	44
174	111	0
237	133	169
176	137	2
221	129	133
196	143	0
331	146	150
305	72	137
204	122	202
277	80	94
330	74	72
38	114	112
331	127	162
156	99	198
341	34	227
257	137	75
324	80	61
345	85	53
343	60	0
199	136	0
299	119	190
232	99	63
90	102	105
55	135	40
319	35	233
206	83	141
266	116	201
329	94	102
333	106	228
93	136	0
325	124	216
200	70	93
222	83	142
173	136	2
189	124	216
163	181	29
226	80	133
255	116	196
217	115	203
236	71	130
171	156	14
344	127	214
251	99	61
81	107	143
53	133	39
188	134	141
189	79	106
209	97	107
119	116	157
246	76	233
246	103	78
348	63	87
248	161	174
168	123	170
228	50	103
248	166	174
259	133	113
268	83	85
305	128	231
269	128	230
331	81	75
68	129	0
279	135	207
350	127	218
215	106	107
339	121	198
297	136	206
109	129	208
289	57	59
211	136	147
145	129	222
345	45	232
197	131	111
320	92	78
302	58	207
216	138	150
278	148	131
72	87	213
316	75	54
160	143	2
352	70	93
68	97	212
306	122	232
230	100	120
245	120	128
344	87	57
152	132	216
130	154	195
248	173	232
220	145	0
144	180	24
326	126	184
89	124	65
17	128	19
336	96	47
19	107	230
235	102	129
87	93	179
129	173	134
220	95	154
67	105	196
333	129	205
244	73	0
130	146	142
286	138	204
174	105	206
102	127	136
49	144	39
159	110	193
185	176	113
236	142	154
249	51	125
292	77	223
92	126	136
210	125	2
69	105	174
67	89	214
261	74	154
345	59	86
71	114	174
301	103	20
259	57	1
323	65	67
273	72	167
175	129	66
228	109	59
65	122	133
142	169	230
313	48	237
118	132	180
358	104	169
117	131	181
329	136	140
286	75	83
49	95	195
243	55	178
197	88	135
136	171	70
188	82	105
138	147	2
283	43	228
163	154	69
345	50	203
35	88	34
52	116	146
344	85	55
209	141	0
158	153	2
53	132	40
181	69	184
214	77	149
319	61	214
44	103	0
353	76	0
242	169	219
126	173	115
259	165	199
213	76	150
279	105	60
260	155	208
66	130	0
312	66	208
209	104	216
128	159	189
318	132	207
262	149	133
330	99	197
139	120	156
246	60	131
260	118	202
156	107	195
140	175	70
290	73	225
124	139	199
259	146	146
258	123	136
359	97	108
60	126	133
309	122	204
271	49	228
350	131	153
254	112	39
216	113	94
39	103	35
247	51	226
164	103	207
244	111	118
220	140	0
143	135	2
102	103	54
209	100	91
154	143	2
340	82	31
291	136	137
313	127	229
48	127	219
199	73	69
193	59	180
130	135	170
324	32	232
255	130	86
179	82	15
297	42	208
117	166	21
51	120	125
266	163	0
253	128	86
314	62	214
66	143	42
85	97	172
296	124	190
195	142	0
202	77	149
193	84	133
163	92	199
239	142	125
347	86	13
214	126	201
213	68	97
204	146	0
234	114	56
181	135	236
208	94	110
331	100	190
45	130	217
314	71	69
206	118	195
137	100	159
17	136	133
116	162	20
361	102	0
220	139	0
265	147	0
302	145	113
241	149	30
32	95	34
121	128	135
297	68	236
61	131	213
343	53	224
326	79	78
133	123	164
233	116	158
311	41	222
176	112	167
139	128	85
222	140	237
336	145	155
23	109	230
141	126	21
333	25	238
42	118	33
274	159	0
256	52	234
165	172	170
273	140	104
291	63	233
162	137	2
263	134	98
178	78	182
277	69	168
265	54	94
135	112	168
221	138	0
122	135	196
37	107	35
212	124	201
205	90	115
327	17	196
245	154	129
256	130	87
258	127	138
23	140	33
313	122	219
60	121	165
71	124	204
243	69	126
139	134	2
201	98	109
181	181	232
224	54	103
280	139	203
29	132	115
186	100	110
91	87	174
69	146	45
153	114	83
52	121	166
228	117	204
149	139	216
193	191	116
64	89	214
211	101	215
242	135	0
64	114	1
112	124	132
148	165	173
167	169	31
96	100	54
181	172	107
307	139	138
154	115	83
101	143	0
266	142	102
350	73	89
160	103	195
308	135	147
143	100	16
55	126	133
228	64	130
238	152	129
14	124	89
238	147	233
348	47	229
290	50	225
287	55	150
82	102	80
58	104	238
345	97	81
101	147	0
132	162	195
57	97	217
243	58	133
346	57	191
229	94	205
256	111	39
186	186	119
337	57	97
120	159	61
43	107	76
248	76	233
44	134	141
334	142	156
328	138	142
50	130	10
188	75	5
217	127	198
265	155	133
184	119	70
305	43	122
324	22	222
274	133	190
298	49	119
262	83	226
225	79	133
100	115	132
262	164	133
298	77	73
147	180	24
260	54	0
252	131	86
207	148	0
46	138	146
147	157	227
40	135	34
67	146	45
176	88	0
155	108	176
309	90	71
190	142	0
314	127	229
324	126	138
84	91	180
279	70	63
243	60	133
174	191	93
90	106	150
63	91	210
172	191	85
107	158	0
269	98	64
216	76	149
58	108	239
338	93	57
177	126	71
202	104	221
336	125	150
104	144	0
338	76	71
36	111	36
224	133	188
151	133	226
215	67	181
289	111	158
233	52	178
243	147	152
340	60	206
182	96	19
183	123	68
208	143	0
91	137	1
197	71	164
126	130	135
262	97	58
138	105	229
222	69	171
257	46	233
282	114	144
274	80	143
281	85	4
189	112	91
251	64	190
338	81	0
351	125	218
169	181	225
82	105	148
106	144	0
240	67	130
173	188	102
321	97	126
340	56	70
61	126	134
286	136	206
88	111	144
319	114	223
20	115	227
146	141	2
304	61	168
56	131	213
331	10	118
302	99	72
250	123	201
172	105	206
238	143	155
293	90	45
267	113	136
222	58	186
67	121	133
38	143	153
298	43	156
244	94	69
127	127	175
107	145	0
245	128	142
327	54	174
272	105	62
179	69	182
76	131	33
278	115	145
19	108	34
227	59	129
263	164	0
329	30	227
191	119	216
264	106	70
305	127	188
46	146	153
54	93	196
265	58	158
106	122	132
202	137	0
27	117	222
269	108	62
194	56	0
323	54	209
143	117	229
332	145	155
186	117	66
46	141	152
47	126	128
134	123	163
214	120	199
65	127	219
294	95	60
217	129	196
121	150	189
230	61	133
167	93	116
175	133	237
71	145	45
322	104	132
229	131	154
144	115	84
234	52	178
270	89	68
191	193	114
229	54	129
241	153	154
245	118	114
93	103	53
142	157	230
279	142	137
169	177	173
160	128	206
183	68	183
128	143	200
301	54	118
190	137	109
114	141	65
321	43	231
191	92	24
243	120	129
144	139	2
245	147	0
220	116	203
20	113	227
176	138	2
355	50	206
139	107	229
324	117	188
337	44	230
166	181	75
276	99	61
295	143	133
322	64	74
168	128	235
296	141	170
108	121	60
54	144	12
138	107	167
67	93	211
231	133	154
284	57	197
329	126	161
347	46	229
172	94	112
331	141	156
252	95	149
33	124	110
256	147	148
330	23	238
333	116	220
66	91	211
48	96	30
294	103	159
224	152	83
185	65	152
270	74	160
336	31	228
219	81	144
258	140	188
139	167	25
172	110	0
331	131	204
282	47	62
333	99	206
318	89	75
342	51	228
238	124	159
246	99	131
187	181	127
103	139	0
196	126	200
243	152	41
69	110	236
81	83	183
201	57	103
120	127	149
340	114	215
350	42	161
168	161	85
192	93	108
333	30	227
208	137	179
245	107	78
202	191	123
196	74	104
334	69	87
168	154	71
231	78	82
291	50	189
317	93	79
214	99	140
184	83	18
244	157	124
216	116	202
88	138	39
303	97	54
211	56	78
232	109	51
310	33	223
200	111	125
159	111	192
258	169	232
233	110	50
173	94	3
191	125	191
66	110	239
177	91	19
238	76	130
342	49	228
335	43	232
63	143	45
354	47	206
331	52	137
169	93	111
143	169	230
318	97	67
190	133	143
248	134	155
13	134	118
192	88	110
182	176	114
103	149	0
129	172	98
171	149	2
342	121	213
257	99	145
281	72	87
336	119	204
215	118	200
192	148	0
286	134	207
148	143	2
166	132	204
290	135	203
264	64	165
325	103	107
120	163	69
228	116	156
271	95	63
263	70	166
183	87	18
91	99	52
341	58	189
56	133	19
81	138	42
117	171	67
244	124	57
230	93	205
288	60	230
222	100	131
247	131	90
128	133	169
323	104	128
129	149	142
218	65	169
268	101	75
307	82	58
352	93	107
292	43	119
26	137	16
226	113	56
170	127	235
343	114	206
321	90	60
109	133	0
229	64	132
199	85	141
167	175	171
182	122	72
82	87	220
132	159	197
130	117	155
290	89	48
67	123	133
290	60	227
283	45	59
330	140	227
361	94	105
124	137	0
63	85	209
224	147	82
183	140	0
188	177	116
134	122	161
167	128	204
275	60	184
81	85	221
182	170	101
230	90	152
120	145	149
271	121	180
330	69	62
232	57	179
178	141	2
22	124	163
184	116	69
93	120	53
299	82	63
204	144	0
39	110	35
74	99	173
310	89	77
235	111	115
220	72	172
247	121	174
205	103	219
51	116	146
174	123	166
73	107	147
313	147	145
201	89	112
176	140	2
186	90	22
339	59	0
315	144	149
167	106	207
345	95	81
307	43	122
61	135	17
120	162	65
345	73	73
315	120	148
143	112	229
252	92	151
120	153	191
195	94	29
312	128	212
195	106	222
192	125	219
244	140	166
42	106	16
113	134	1
283	98	69
209	54	101
234	159	84
162	134	2
236	66	129
306	54	168
157	168	178
276	112	56
48	147	153
249	171	233
317	40	229
264	73	141
230	124	198
102	144	0
320	61	216
221	147	83
211	143	0
38	93	35
115	122	179
65	146	44
135	142	2
190	176	114
153	174	174
247	120	194
302	75	222
86	133	9
255	120	197
82	104	180
329	50	176
195	126	209
332	84	78
203	147	0
295	74	225
339	104	227
293	111	159
253	56	229
97	129	196
300	132	178
323	100	112
342	125	212
212	120	198
314	35	229
325	21	219
184	76	20
35	146	148
283	58	220
264	52	239
210	105	106
348	59	192
33	138	33
185	110	130
61	111	133
71	116	1
351	77	14
179	115	71
121	146	0
174	102	0
201	135	0
196	187	122
299	80	46
234	106	131
316	87	70
135	120	160
312	34	224
44	132	36
351	62	49
76	136	41
235	60	138
148	157	226
141	111	230
132	175	133
153	185	90
231	54	177
90	109	145
332	88	0
155	118	175
180	178	114
315	111	75
225	121	181
64	135	35
344	103	82
184	78	19
86	91	179
361	114	225
300	39	105
48	103	214
336	59	97
208	138	0
128	152	194
132	163	195
149	120	16
74	146	44
165	174	170
334	91	0
184	110	130
140	152	0
68	135	35
341	138	113
172	101	226
142	147	0
297	41	210
348	57	189
300	116	38
88	117	166
357	51	1
284	128	195
247	81	233
186	173	105
43	105	188
355	142	174
125	172	119
237	59	184
165	105	207
86	131	0
344	82	53
329	69	64
325	125	184
324	75	59
250	154	170
101	130	212
51	109	236
349	61	195
20	111	230
219	116	203
282	115	158
243	146	153
359	117	231
154	147	2
107	120	52
277	43	59
187	74	186
238	104	130
258	109	57
197	98	107
193	63	181
360	85	22
324	30	234
151	91	200
66	87	216
196	95	27
71	88	193
334	145	153
234	83	159
223	115	54
278	121	177
106	116	56
335	119	203
306	133	230
217	147	0
176	135	236
250	124	193
193	184	127
309	114	221
319	124	210
308	44	220
196	123	196
75	112	210
296	103	155
207	133	191
197	136	0
268	80	103
171	89	113
241	98	128
173	95	85
264	108	69
138	127	85
217	75	188
74	105	178
247	110	115
237	54	179
132	152	195
251	111	177
273	134	190
88	131	0
166	175	166
210	59	79
86	145	10
84	135	9
221	82	144
199	118	193
268	51	237
216	133	191
313	37	222
356	102	110
355	121	231
220	132	191
348	55	192
220	133	188
324	68	61
154	148	2
355	81	22
146	174	25
248	153	168
269	131	143
174	120	74
67	102	174
18	107	230
303	54	168
254	122	204
94	93	118
248	57	188
288	81	45
338	66	97
93	116	130
146	163	168
173	115	167
311	84	58
123	116	157
286	44	174
208	103	217
240	82	150
69	117	133
256	76	227
144	176	26
231	136	173
274	91	58
238	129	79
319	52	204
70	104	172
340	100	184
76	115	174
356	112	174
156	172	0
285	105	72
181	94	20
315	103	135
185	108	130
239	104	130
190	90	104
127	126	175
346	107	183
255	163	220
159	172	72
234	88	211
314	134	135
263	59	159
323	58	215
89	113	132
208	105	216
314	107	136
287	139	137
326	148	148
354	74	17
81	106	178
231	146	239
190	63	179
223	132	188
196	94	28
302	92	68
38	115	112
43	149	153
67	111	239
40	88	32
138	136	156
193	87	111
224	50	103
218	144	82
263	92	59
337	145	154
71	143	45
218	136	0
144	141	2
323	128	183
155	136	2
154	162	185
252	136	153
350	51	188
246	138	149
235	119	181
117	149	138
347	130	35
320	55	211
71	92	209
277	53	184
133	149	111
344	98	0
212	58	92
264	81	152
242	76	0
318	90	25
275	135	190
158	180	60
352	97	108
185	129	64
35	103	35
77	138	42
319	31	231
150	142	2
151	172	174
326	108	190
75	125	213
97	137	0
236	91	144
247	80	233
120	118	158
338	86	75
54	107	237
154	132	147
283	123	224
315	96	86
255	43	231
349	74	71
323	111	218
296	63	235
153	139	2
320	85	73
263	49	239
257	147	148
155	179	172
345	110	204
141	159	229
237	121	181
255	106	61
281	108	14
233	115	44
42	133	140
227	78	131
265	50	239
212	55	102
103	115	131
240	108	116
323	74	59
267	142	102
36	86	33
163	147	3
86	104	147
58	99	215
115	155	0
306	84	60
236	67	129
274	92	57
228	58	132
279	52	187
183	91	17
209	69	100
122	141	0
132	170	82
261	140	226
223	144	83
347	55	191
98	150	0
206	88	112
280	84	60
253	48	234
244	113	117
87	146	10
152	150	2
165	102	227
346	25	162
54	127	213
342	134	164
118	116	156
261	130	0
327	107	191
83	129	33
295	114	190
164	169	170
107	109	60
336	133	228
258	48	234
144	153	0
35	123	218
273	151	0
265	96	63
160	115	65
287	58	223
254	133	86
202	119	194
74	93	209
92	98	53
239	155	157
306	110	155
311	111	216
57	145	9
94	120	53
333	35	224
68	109	238
286	90	46
51	106	236
77	87	216
233	156	84
47	132	34
142	165	230
250	136	155
247	79	233
54	112	0
349	70	102
295	141	203
254	64	192
142	179	34
242	136	175
345	100	81
224	118	109
259	91	150
341	25	165
179	132	143
299	61	0
289	60	44
198	194	124
105	141	0
226	142	203
216	62	166
342	64	208
184	89	19
232	112	43
88	91	175
218	69	171
194	85	111
223	103	137
[truncated: 29,884 more rows]
