# Supplementary material for: Forecasting effects of transport infrastructure on endangered tigers: a tool for conservation planning
Source: PeerJ. 2022 May 17;10:e13472. doi: 10.7717/peerj.13472 (PMC9121866; doi:10.7717/peerj.13472)
Supplement: Supplemental Information 1 — All data on tiger populations and occupancies across all scenarios and the R code used to produce all results, tables, and figures. [file peerj-10-13472-s001.zip › data_folder_peerj/occupancies/resultsnoneoriginalfalse601111990.csv]

259	53	236
193	101	1
243	94	207
190	136	219
170	141	113
106	112	202
363	116	236
274	148	103
355	79	218
120	168	141
307	64	0
59	141	32
191	82	0
282	91	229
301	46	147
204	84	15
152	141	224
217	84	15
152	128	190
187	77	222
329	43	194
297	145	113
299	55	230
87	136	21
259	46	237
59	116	159
16	121	141
329	42	193
223	114	73
249	124	141
207	74	192
187	106	11
361	131	231
82	90	171
290	99	85
73	107	138
287	77	210
281	145	113
305	132	223
284	79	226
206	138	18
311	82	51
202	81	5
300	133	126
318	119	190
77	133	192
354	74	222
46	119	165
227	144	192
135	151	180
57	100	177
269	85	236
357	114	136
320	49	224
142	143	0
158	136	0
160	179	134
41	123	152
275	91	235
87	97	138
91	120	66
18	131	178
328	138	168
265	95	236
204	66	194
87	111	155
359	127	231
132	170	170
211	95	226
114	141	61
292	67	122
53	88	226
195	56	164
205	196	152
268	88	236
213	112	136
264	101	233
259	85	229
353	109	211
152	105	145
294	64	124
317	105	229
232	128	231
98	135	56
107	156	0
205	135	187
267	128	134
164	109	46
192	96	0
84	112	138
123	163	142
74	110	215
336	113	139
54	133	33
286	126	168
181	130	228
354	136	235
100	147	0
254	167	90
339	105	202
212	112	101
198	120	87
269	161	0
151	127	190
338	89	230
297	42	149
256	104	91
82	111	191
267	81	229
326	84	227
218	145	139
95	123	204
158	142	225
113	145	60
158	108	105
178	86	0
147	120	191
239	136	0
141	102	194
329	136	26
238	66	190
290	135	119
234	61	189
307	95	149
95	98	139
313	57	139
281	50	233
280	145	112
77	144	2
141	162	196
139	154	229
291	100	86
154	178	137
214	56	185
225	64	166
313	75	191
30	135	169
343	73	219
122	143	224
85	110	142
235	151	227
260	71	218
166	128	194
114	118	79
188	125	232
176	88	0
56	89	226
202	98	18
189	90	0
195	92	0
109	142	56
182	168	113
148	152	59
82	126	118
263	125	90
136	131	177
273	69	221
332	45	153
287	53	231
188	135	219
306	41	149
272	159	0
163	174	124
42	143	221
268	164	0
140	116	218
172	138	113
323	110	140
233	98	219
245	170	45
124	155	170
280	107	191
102	149	0
254	163	231
345	37	216
50	101	175
213	131	98
185	67	224
139	167	0
226	132	66
59	89	225
13	134	182
72	133	192
264	89	231
251	158	233
274	140	108
167	181	113
144	161	196
131	169	167
235	139	177
361	106	191
48	120	137
122	121	230
197	102	133
117	121	228
190	74	0
269	130	214
310	50	225
268	129	208
342	121	211
350	112	206
275	83	227
310	44	148
57	91	222
251	54	235
261	121	140
164	124	194
335	35	196
33	108	230
165	174	145
226	119	200
200	84	5
202	71	208
258	88	230
133	152	180
165	138	113
109	139	60
228	145	192
273	126	215
28	109	217
262	165	79
171	147	113
266	143	179
295	101	91
101	152	0
331	120	230
339	144	28
333	28	215
261	99	231
196	193	147
338	135	175
197	81	5
351	123	234
322	46	224
221	84	12
135	117	194
89	129	225
107	148	54
111	136	219
163	171	145
241	146	193
28	107	233
204	131	163
113	121	12
242	146	193
329	80	228
303	110	187
254	173	185
52	117	204
54	126	206
25	131	193
267	113	182
340	101	209
340	134	166
280	88	127
278	51	226
251	130	179
325	34	225
352	99	213
238	91	218
221	63	218
83	95	169
191	91	0
207	92	18
264	76	202
355	77	219
44	112	201
222	143	145
310	98	153
321	67	204
214	113	136
35	122	188
259	126	142
306	119	189
44	105	228
342	24	217
83	117	116
293	91	189
205	99	223
115	140	61
334	102	191
262	58	227
189	130	230
124	150	209
255	106	92
185	130	234
32	133	203
270	144	104
171	136	201
310	111	143
299	84	159
310	68	127
222	73	26
186	181	234
45	113	204
264	112	165
23	118	212
319	139	172
144	173	52
200	107	130
84	131	0
206	60	221
172	171	132
332	105	143
139	177	170
237	59	200
262	105	94
48	136	196
245	64	234
134	138	0
338	29	194
271	146	103
305	55	134
198	55	177
244	125	152
80	86	229
273	83	230
345	57	1
24	140	33
193	63	213
285	70	125
105	137	59
247	154	219
251	69	12
263	134	170
32	130	201
138	181	194
340	130	212
248	170	185
176	130	100
246	98	218
36	92	214
106	133	0
142	169	189
254	80	148
310	99	154
203	93	16
212	110	91
327	121	212
210	52	182
161	157	60
286	135	124
206	144	19
132	128	224
334	11	214
354	53	209
300	114	210
173	129	154
112	153	55
329	94	231
127	174	194
267	125	161
314	145	102
26	109	233
243	105	209
20	140	203
38	114	153
269	77	234
19	129	169
141	138	85
94	108	218
209	76	8
237	93	218
253	60	233
334	118	214
323	95	228
73	103	166
280	142	112
227	57	192
326	20	183
325	30	227
361	83	209
119	167	141
153	103	129
348	125	170
163	139	0
103	114	207
287	147	108
333	67	62
157	156	22
323	136	51
241	49	232
330	56	105
35	105	0
309	115	107
85	122	103
130	150	169
233	139	192
180	175	160
215	56	185
291	90	183
183	144	13
257	73	163
67	108	161
322	108	141
357	92	149
52	102	175
41	99	230
222	85	12
86	108	156
317	92	137
268	87	236
188	111	197
225	112	36
162	100	159
125	127	157
198	83	5
337	143	28
334	137	220
172	113	211
192	138	16
295	116	209
247	127	160
318	142	170
340	52	207
351	138	240
77	106	147
179	179	238
149	132	189
30	134	170
257	66	120
355	86	215
339	30	194
188	174	115
344	28	217
263	76	166
31	124	173
131	171	173
329	37	191
273	113	186
201	117	78
302	88	168
277	70	236
231	70	27
266	137	157
182	105	11
251	85	143
77	123	186
178	169	60
297	100	75
310	112	229
110	138	219
125	161	139
226	89	0
285	64	74
83	107	149
48	130	35
279	48	230
65	95	219
187	135	3
153	181	10
55	113	0
266	80	226
21	112	220
261	83	232
235	126	225
142	165	189
35	125	206
221	143	144
274	144	108
55	105	185
45	132	192
333	39	174
154	117	116
158	182	133
236	158	224
312	92	145
169	156	161
190	122	177
83	89	172
291	92	14
360	105	203
127	130	178
65	137	173
349	56	94
136	129	211
235	109	72
340	113	193
161	116	38
129	113	79
36	114	0
161	104	111
258	128	78
170	151	161
284	47	92
174	99	139
43	125	154
315	131	161
270	92	237
82	142	1
209	109	182
271	155	0
350	46	152
222	104	96
299	74	119
245	104	211
315	146	100
258	92	231
266	146	103
73	145	35
333	51	210
332	98	233
228	70	173
263	72	212
172	191	113
318	84	190
127	119	79
13	131	180
171	140	113
229	62	192
316	54	62
217	73	189
324	85	186
217	68	187
185	135	218
346	96	212
265	102	161
354	108	210
176	101	0
27	134	201
127	144	202
250	131	186
62	139	33
295	145	109
308	102	156
193	136	219
314	37	155
241	57	234
151	162	57
290	94	188
333	64	202
59	125	0
308	44	148
49	98	218
257	58	234
349	113	190
223	141	194
193	147	15
134	148	53
273	150	101
169	150	161
104	113	206
299	69	120
129	166	168
88	125	66
351	89	210
296	83	158
76	123	186
180	107	0
251	172	185
278	82	228
111	149	55
99	114	209
252	92	94
327	48	221
61	105	231
130	172	184
186	178	114
236	127	165
197	55	177
95	115	213
275	112	183
148	114	191
248	86	161
306	60	0
298	56	227
75	138	31
75	141	33
38	129	137
132	114	79
258	129	125
85	100	145
237	54	234
242	66	190
224	95	207
199	128	233
206	128	158
262	111	163
64	117	93
320	141	170
194	144	15
267	97	236
87	140	0
307	118	196
174	164	160
95	144	0
200	188	131
178	138	112
143	156	225
269	79	234
136	103	102
272	95	236
49	126	137
275	89	236
189	108	197
189	95	0
198	111	99
40	126	165
238	81	192
241	86	175
122	161	139
44	134	194
160	173	133
237	124	42
202	194	153
325	115	158
256	137	169
215	88	15
135	137	7
215	142	114
29	139	196
271	81	233
247	148	167
304	146	108
57	126	138
162	123	122
325	95	229
311	94	70
272	149	101
208	76	8
169	166	63
207	54	105
218	91	225
238	158	223
192	98	0
249	68	125
343	59	122
181	92	0
129	152	203
150	141	37
265	108	182
243	95	219
312	102	231
300	49	146
288	86	226
191	98	0
231	98	220
130	162	0
213	125	162
187	138	14
38	139	88
292	58	123
223	55	194
266	94	237
132	137	99
226	96	159
83	131	192
69	139	28
225	141	115
240	104	217
203	58	178
317	126	201
36	138	205
340	24	215
304	99	158
66	114	225
235	143	220
76	113	193
295	98	199
248	84	148
245	94	221
304	64	121
282	114	210
167	110	39
181	86	0
189	85	0
242	53	235
174	149	114
344	62	214
271	114	188
261	91	232
196	99	17
266	49	111
124	128	158
243	169	95
334	136	220
326	18	182
154	137	114
312	54	0
307	73	173
309	137	116
118	144	212
289	101	122
212	119	208
213	52	188
339	93	232
174	187	114
263	91	234
285	115	201
307	47	147
327	41	190
255	161	81
258	84	230
330	41	4
167	88	73
308	67	126
328	40	213
346	82	219
241	85	190
213	135	184
261	45	238
327	28	226
230	62	192
187	123	80
318	133	218
244	161	203
288	139	122
210	55	182
38	143	222
179	106	0
153	91	140
266	120	235
121	172	172
138	144	11
158	111	43
163	98	159
94	100	140
164	138	113
55	129	229
92	118	66
346	124	209
277	69	236
303	133	221
302	95	199
75	111	193
56	133	96
42	121	148
170	164	61
102	124	204
168	159	60
52	86	226
255	132	181
278	79	235
290	72	113
63	94	221
233	151	226
198	75	178
322	20	176
206	143	19
263	142	197
230	134	198
152	115	89
222	103	137
183	77	0
213	65	181
298	142	115
294	111	77
260	104	93
245	152	199
159	88	167
197	74	198
150	121	198
147	134	165
282	115	210
96	129	227
256	141	184
227	87	217
35	117	43
169	153	162
319	125	120
294	104	124
184	80	0
128	146	201
95	137	0
192	99	10
105	120	151
107	112	140
157	160	53
123	120	97
229	84	214
254	72	174
17	130	179
317	82	189
342	42	162
40	103	150
189	135	219
236	61	190
276	136	214
171	120	157
353	135	96
171	106	200
305	129	203
200	122	163
74	127	221
331	107	143
310	35	149
281	55	144
152	166	198
352	112	204
68	128	221
232	65	188
98	150	0
230	127	231
29	136	202
249	46	238
338	86	229
214	103	101
320	79	195
276	115	188
215	110	132
300	145	115
102	122	64
261	123	141
258	91	232
345	75	221
294	56	230
164	122	0
63	113	160
95	101	139
51	143	206
217	121	195
245	113	0
126	144	202
313	105	232
251	171	184
314	73	192
199	127	234
118	168	141
192	118	81
331	29	216
209	124	162
226	140	194
61	92	220
174	83	26
333	132	207
301	92	197
259	45	238
219	97	189
334	86	227
247	46	236
268	116	186
281	104	192
317	48	224
81	139	23
342	72	218
281	136	119
335	28	193
315	135	30
305	94	113
98	113	212
319	30	186
192	189	142
234	116	141
221	66	218
103	132	225
329	72	0
196	102	133
98	144	0
313	62	213
247	100	216
256	106	92
127	161	140
96	146	0
269	68	229
325	82	187
312	120	108
304	74	115
145	132	208
137	139	7
164	104	198
131	167	139
90	87	172
49	108	183
62	128	218
336	92	231
211	56	181
209	92	18
125	154	169
88	137	21
154	135	234
98	134	56
153	116	0
289	85	228
236	134	125
345	73	223
346	115	144
247	65	233
80	112	77
293	101	77
134	109	191
49	96	218
351	93	203
269	138	184
29	126	176
200	108	128
148	140	9
350	95	204
265	91	236
183	171	113
221	117	194
222	111	96
302	72	125
163	101	159
291	145	111
138	141	0
357	125	238
247	150	198
274	108	191
342	140	30
49	132	31
89	132	1
291	65	124
250	87	144
298	46	147
279	115	206
111	119	79
160	110	43
257	133	124
341	136	173
302	36	229
264	67	230
99	146	0
161	115	43
270	116	234
260	126	137
211	120	125
328	113	139
334	81	228
34	132	203
234	158	114
266	151	179
283	39	85
176	118	201
324	21	153
179	140	12
32	96	214
183	178	113
169	122	190
279	71	233
340	85	229
78	135	27
202	68	196
71	87	231
276	88	234
326	115	159
306	75	172
305	43	148
115	149	60
58	89	221
335	43	157
152	98	131
226	65	145
184	100	0
251	174	185
72	90	168
73	101	167
197	99	5
273	136	216
253	174	185
299	115	211
161	176	134
78	146	0
316	139	31
251	175	184
184	187	122
168	170	62
55	132	230
283	48	235
69	106	161
306	34	196
218	77	26
153	166	197
329	128	209
213	119	126
307	99	156
307	51	135
151	107	145
183	80	0
198	142	17
66	135	191
266	134	169
354	102	0
308	115	108
172	96	197
183	127	128
285	39	235
254	175	185
75	101	172
240	143	179
302	100	200
314	50	137
135	145	1
106	139	60
202	72	211
35	138	205
53	86	225
332	25	192
163	140	0
358	118	237
274	123	205
142	162	195
205	79	5
231	148	224
358	104	216
277	45	94
279	100	186
245	66	232
207	143	19
236	147	224
122	132	60
122	115	79
324	47	223
50	96	221
335	103	200
300	88	160
302	38	152
94	106	217
35	99	231
263	69	225
237	98	223
152	178	147
239	66	190
99	145	0
219	125	123
325	124	224
178	89	0
328	60	197
260	113	126
195	77	186
342	62	126
301	116	208
146	180	0
300	121	195
12	130	179
298	58	225
269	102	218
89	137	0
132	125	79
336	108	199
269	156	0
158	119	0
261	128	124
73	130	222
121	173	171
118	118	79
248	138	0
267	155	0
247	77	186
332	15	222
169	174	135
40	135	192
255	137	169
288	121	206
358	122	236
264	105	163
157	108	83
282	76	232
127	172	193
108	125	100
293	44	149
118	145	212
225	148	118
302	49	146
131	113	79
257	123	142
69	144	37
326	134	173
282	120	205
178	166	161
295	110	89
351	127	237
312	74	190
150	185	0
334	41	156
289	100	88
350	66	218
360	93	147
99	127	206
244	133	183
334	44	157
32	142	212
331	41	194
218	100	133
347	81	219
340	77	216
228	101	212
226	73	176
116	129	91
319	118	186
236	88	164
279	109	190
195	181	130
213	140	82
353	72	221
309	50	0
68	116	225
318	95	162
55	115	203
270	160	0
217	129	136
349	105	220
251	104	190
76	88	170
262	61	222
329	21	192
281	121	203
288	53	85
227	67	146
192	87	0
315	35	225
254	76	181
269	137	195
156	160	23
322	99	129
264	130	122
344	54	116
215	108	131
270	56	223
356	111	206
77	145	5
244	48	236
336	79	179
295	91	193
184	184	235
75	85	231
150	152	60
252	110	28
253	176	185
49	145	218
227	96	161
137	152	55
307	43	148
244	166	200
341	58	115
118	155	57
290	84	116
92	110	155
78	82	231
322	37	223
211	72	185
211	101	213
120	150	211
63	88	225
267	111	185
265	69	222
336	56	115
82	98	0
350	50	208
215	73	195
234	84	217
165	127	194
228	56	186
146	166	138
245	92	199
249	148	200
362	116	136
119	155	56
343	26	214
313	45	148
161	168	192
107	141	62
204	115	95
188	96	0
41	100	0
344	39	178
352	136	240
199	114	102
315	107	231
333	75	106
166	138	169
309	45	146
283	116	209
195	91	5
314	59	142
275	106	192
130	170	171
256	149	181
322	60	201
81	109	144
99	111	213
170	187	113
286	109	133
116	158	53
252	132	182
174	184	113
290	120	209
234	79	5
88	115	138
305	115	205
281	44	93
361	101	199
133	109	193
290	75	207
351	96	0
352	79	218
226	57	188
205	111	98
173	127	156
311	124	188
169	129	181
113	148	58
254	148	184
166	141	113
286	100	182
338	95	92
297	70	121
162	145	120
130	124	215
308	78	173
119	132	102
305	64	127
221	86	14
356	122	238
214	99	215
268	147	102
338	138	30
215	132	186
202	82	5
278	104	192
210	118	228
140	107	224
267	137	157
150	104	102
166	167	64
222	88	219
145	168	138
248	160	233
108	129	102
298	135	127
155	110	83
190	82	0
349	52	208
117	141	222
303	134	122
330	119	223
159	185	10
322	97	161
333	57	62
200	110	83
117	118	79
214	109	135
293	92	187
291	98	89
216	131	60
155	133	234
213	97	219
64	105	230
333	98	233
348	40	211
173	145	113
325	61	197
257	160	81
352	65	218
174	139	113
334	91	0
173	140	112
313	104	232
178	168	59
353	49	210
254	155	201
328	17	218
161	182	133
219	108	128
270	152	100
125	120	79
307	132	221
355	91	0
341	48	157
54	131	229
125	133	61
87	102	149
98	138	55
170	150	113
199	132	16
262	71	217
90	95	168
208	125	158
68	104	161
72	85	223
339	80	214
197	70	166
98	111	214
47	109	0
270	94	237
239	120	139
198	86	5
263	89	232
166	149	122
245	53	234
249	158	232
76	106	145
285	69	221
200	125	234
237	154	224
85	142	0
360	117	236
359	94	200
73	98	168
49	122	165
80	121	95
167	150	121
251	177	172
185	144	14
124	146	201
187	131	234
53	105	184
334	53	58
138	153	228
322	121	134
230	91	221
146	98	102
324	67	0
285	58	145
168	177	133
163	168	62
261	109	163
244	118	151
158	181	133
233	100	219
245	131	185
297	117	211
86	86	172
113	161	0
289	58	85
197	188	133
235	81	220
74	138	33
235	129	197
56	131	229
333	22	192
258	104	93
325	54	130
74	119	216
110	134	59
313	52	138
194	82	5
259	73	161
252	112	28
204	82	5
173	143	113
268	111	185
327	128	181
145	101	102
273	53	163
322	47	224
108	124	12
220	132	218
298	87	168
350	65	219
41	110	156
23	116	217
257	63	220
202	137	17
191	179	122
366	121	5
271	85	237
169	118	213
292	83	95
177	96	0
342	87	212
284	65	207
35	126	204
281	103	191
62	123	205
74	115	218
340	29	195
129	164	141
320	70	190
260	61	223
326	25	187
300	79	176
295	69	120
326	23	183
12	137	180
67	113	226
262	108	37
50	105	173
19	113	219
320	38	222
291	124	169
262	77	76
230	99	219
300	102	114
155	182	10
259	82	110
291	83	94
140	152	55
330	111	140
357	120	238
284	110	212
165	141	113
335	144	27
245	81	187
227	125	220
347	108	216
203	119	128
185	96	0
222	89	0
266	126	89
251	124	141
102	130	226
258	81	153
318	147	99
207	90	18
58	123	159
199	113	99
180	88	0
220	118	193
270	153	99
108	121	76
119	165	139
316	108	231
190	117	81
264	125	94
269	136	180
206	106	212
29	117	137
193	182	234
139	100	102
101	110	210
333	105	148
303	131	223
168	90	69
347	112	136
161	88	134
205	57	105
63	122	204
151	137	118
355	99	221
299	40	151
304	94	175
183	118	198
350	58	206
167	157	60
152	167	197
150	129	190
217	105	100
72	115	217
157	112	126
293	104	90
233	119	102
238	110	156
100	120	77
146	130	215
89	117	84
286	44	127
308	128	190
93	98	140
192	126	234
239	58	233
47	95	217
277	60	135
100	129	226
153	161	224
174	135	0
318	143	27
26	131	199
129	160	214
213	76	5
339	139	29
347	90	209
264	44	164
193	95	0
303	56	92
275	129	219
19	136	198
316	61	208
48	123	165
332	113	140
293	110	36
335	109	142
279	98	193
45	93	218
225	93	190
323	138	171
157	174	146
298	84	145
289	126	169
76	137	30
213	59	213
242	79	9
264	49	225
161	167	63
349	72	222
110	145	57
277	129	219
352	108	204
265	59	230
156	176	136
166	103	143
278	130	219
290	131	136
58	100	179
277	61	212
107	154	0
293	129	13
226	139	151
221	91	10
45	148	222
332	28	215
87	103	216
226	78	5
340	33	198
355	94	211
142	140	1
83	112	139
160	129	68
276	106	192
177	129	198
354	133	96
82	106	149
323	65	204
309	138	113
191	132	234
197	100	18
299	99	201
261	158	81
352	101	222
305	39	153
164	153	162
241	97	224
256	87	230
260	74	160
325	138	95
74	111	154
329	76	152
86	115	146
146	160	192
295	140	114
180	97	0
227	76	9
295	77	142
149	143	11
268	115	186
88	143	0
104	127	224
333	12	221
273	48	101
291	64	125
124	140	221
115	142	60
75	122	169
220	78	5
268	144	103
366	125	94
188	100	10
279	138	117
328	132	223
78	116	192
136	111	216
38	121	188
338	121	209
176	106	0
293	134	135
268	103	162
243	144	196
220	51	191
343	101	218
159	169	193
210	61	203
297	113	212
248	52	236
261	160	232
165	186	113
122	130	47
161	183	10
175	108	0
116	130	136
172	128	155
283	62	73
235	114	17
254	113	28
179	94	0
312	66	187
350	82	219
204	107	207
207	142	19
105	141	60
349	87	213
31	139	208
174	88	165
209	70	184
330	66	201
314	107	232
144	176	5
185	124	179
209	140	20
345	116	136
360	87	212
99	106	152
157	114	0
180	138	12
302	129	190
44	108	201
238	115	140
334	14	222
41	118	12
258	112	161
18	141	203
201	97	18
162	185	10
99	129	226
237	101	220
191	141	14
234	121	139
139	129	143
245	101	216
31	136	164
126	132	203
125	146	202
283	40	234
282	61	72
358	143	234
267	70	233
182	125	193
276	130	219
157	136	233
324	147	25
25	111	234
162	106	47
62	144	34
96	112	213
147	99	144
190	181	234
108	146	53
303	88	165
216	127	159
191	78	192
213	104	193
71	103	226
212	128	160
245	132	185
235	128	166
66	96	224
203	112	94
26	139	190
201	112	96
50	132	33
258	133	123
291	142	116
186	83	0
81	128	166
309	64	181
272	46	94
73	99	0
121	142	222
277	57	134
174	105	142
221	153	53
171	89	71
24	117	214
129	156	178
168	164	62
355	95	213
309	147	103
175	186	114
156	134	234
78	98	168
107	128	118
295	133	127
254	114	28
313	91	135
38	123	138
263	124	90
127	153	226
125	166	170
274	45	94
310	69	127
154	87	168
217	71	181
279	52	230
355	112	208
245	72	90
162	115	0
329	25	181
71	115	163
104	148	0
215	100	227
282	55	223
49	135	193
219	144	118
276	131	11
210	66	174
233	72	5
43	95	217
184	84	0
343	68	212
225	60	213
352	137	240
59	91	222
278	119	194
289	56	85
130	107	102
316	142	238
154	172	196
22	134	203
355	52	209
321	32	226
152	86	146
150	99	147
242	112	17
75	88	230
312	149	102
326	60	195
110	159	0
285	131	124
202	84	15
185	114	200
272	125	215
137	168	0
71	106	136
112	122	12
22	132	177
247	106	207
219	148	118
81	110	192
221	72	190
130	104	102
357	83	216
161	119	100
320	99	140
53	97	177
347	50	208
103	136	57
206	133	187
288	57	228
258	55	236
129	104	102
165	157	61
157	151	128
247	57	235
195	115	81
173	190	113
123	170	179
315	98	149
176	184	238
331	140	219
355	143	240
103	107	211
124	119	80
182	99	0
329	129	208
171	117	0
57	92	222
61	96	153
157	183	131
335	14	214
331	50	213
314	78	193
344	70	216
254	94	230
59	121	159
91	111	218
334	109	142
209	104	228
99	104	139
337	113	140
354	91	200
314	70	213
318	145	26
229	93	174
185	191	116
348	92	174
184	74	223
320	149	25
245	80	189
344	73	221
58	92	221
276	133	217
352	72	220
14	137	186
74	116	218
241	152	170
231	96	215
52	99	176
231	143	191
190	68	232
232	81	218
274	55	201
244	81	189
210	80	13
236	77	144
106	131	225
78	120	204
243	59	233
177	91	0
74	91	168
80	111	192
193	121	81
224	137	219
83	100	146
220	106	98
289	108	81
334	97	234
306	58	140
103	126	206
180	77	218
331	143	27
344	106	214
306	137	118
137	111	212
113	124	12
146	105	221
230	74	8
301	38	150
73	140	34
331	82	228
174	166	59
154	169	196
251	157	218
195	186	127
350	97	213
321	63	212
176	99	0
232	142	222
170	130	185
228	85	168
170	115	102
349	58	206
296	81	155
55	136	32
270	139	184
330	80	228
347	62	218
331	40	216
110	114	149
146	167	138
237	118	139
251	167	232
336	120	141
323	36	223
20	138	203
151	131	189
317	70	192
69	121	47
229	72	90
64	96	219
267	86	236
285	138	116
300	83	158
333	86	228
239	167	105
241	126	164
225	96	157
284	55	229
39	128	138
279	144	112
270	146	99
288	126	116
166	99	135
157	187	113
134	103	102
200	76	89
51	106	184
38	95	230
317	141	170
116	152	57
159	87	167
234	75	8
297	49	233
306	147	105
75	114	193
24	133	200
303	77	172
141	164	193
342	118	206
153	148	16
190	78	0
334	23	220
264	151	179
353	75	0
184	182	118
139	149	52
86	87	172
221	98	28
212	145	21
151	100	145
284	82	215
163	113	0
247	54	236
134	164	139
49	144	207
280	95	188
170	105	201
226	75	176
185	77	0
194	91	5
237	81	5
62	122	138
240	134	176
341	18	223
275	82	231
254	96	231
280	125	228
162	152	125
45	137	209
101	145	0
65	92	221
234	146	226
275	142	110
343	127	212
157	90	163
224	92	209
140	175	29
194	126	234
180	108	0
126	119	81
177	88	0
303	124	107
21	110	235
244	122	152
184	76	0
227	51	191
273	56	201
339	23	220
131	177	196
196	180	129
158	161	64
290	41	237
188	139	14
200	192	143
182	181	238
142	152	2
68	120	127
314	87	52
261	159	231
172	148	160
190	142	13
171	132	202
243	102	213
67	131	47
216	114	135
331	30	216
85	97	169
148	124	194
337	115	209
154	174	194
116	138	221
136	175	172
138	154	229
327	39	220
184	61	79
120	161	140
291	54	231
227	142	151
108	130	223
262	102	219
169	99	71
234	63	190
84	87	172
337	130	219
185	103	12
246	53	235
358	94	204
213	110	133
221	130	80
272	79	233
129	124	150
171	169	61
364	127	95
24	124	137
251	115	143
229	52	232
252	72	180
265	48	132
156	164	64
211	110	96
20	139	203
289	84	96
153	94	139
167	155	61
330	31	223
348	132	96
182	106	10
251	47	238
332	137	220
56	100	177
232	120	226
274	76	237
153	130	190
267	107	0
286	70	125
315	62	207
192	142	16
128	119	79
73	89	229
278	49	227
197	182	126
283	64	214
165	134	111
152	177	52
277	63	229
207	146	19
232	49	232
268	109	184
161	129	149
37	110	151
239	106	215
244	88	145
236	120	139
120	149	211
241	93	213
209	58	181
309	77	128
181	77	222
255	48	238
196	126	132
168	174	133
145	162	190
176	139	112
[truncated: 29,884 more rows]
