# Supplementary material for: Forecasting effects of transport infrastructure on endangered tigers: a tool for conservation planning
Source: PeerJ. 2022 May 17;10:e13472. doi: 10.7717/peerj.13472 (PMC9121866; doi:10.7717/peerj.13472)
Supplement: Supplemental Information 1 — All data on tiger populations and occupancies across all scenarios and the R code used to produce all results, tables, and figures. [file peerj-10-13472-s001.zip › data_folder_peerj/occupancies/resultsnoneoriginaltrue-1009560862.csv]

315	32	141
181	117	160
189	177	10
247	75	18
57	144	0
45	108	208
225	51	42
235	58	46
31	125	50
61	119	210
356	92	175
350	120	204
308	80	0
277	113	83
237	140	65
195	86	0
250	173	41
326	114	212
192	128	159
361	115	166
87	120	138
199	186	12
166	186	0
340	57	0
341	84	83
159	178	222
314	69	69
249	166	167
182	89	24
21	128	110
280	107	0
351	87	83
288	49	234
244	115	77
205	86	0
84	113	68
105	147	0
209	53	0
221	151	19
127	151	24
150	138	233
195	192	12
96	115	121
276	102	0
342	27	175
226	137	188
210	119	159
186	87	0
197	136	2
351	106	196
346	99	58
215	95	185
217	97	46
160	183	0
148	150	103
111	140	0
337	101	89
168	144	1
308	38	150
283	134	95
238	155	179
264	129	136
310	51	140
311	100	165
136	157	226
70	143	0
34	140	26
201	103	186
66	117	189
311	68	67
224	80	20
316	123	150
27	123	48
143	143	0
163	161	84
165	138	16
300	61	202
261	94	18
324	24	144
131	169	6
325	120	197
243	115	77
253	82	18
281	88	41
303	112	203
331	134	130
182	96	27
332	64	83
244	90	78
217	63	135
313	65	149
192	178	7
120	167	3
358	88	57
197	101	18
138	163	43
153	83	0
294	114	187
303	103	23
133	170	4
234	74	20
307	46	39
278	103	0
61	110	23
198	127	169
216	90	36
255	148	178
297	51	216
190	131	214
161	121	189
121	173	7
105	148	0
297	131	80
120	120	215
155	117	225
330	95	147
32	99	0
48	131	0
339	60	0
220	97	184
172	147	0
302	111	23
68	144	0
332	92	138
287	115	218
297	135	88
91	144	0
197	124	203
273	143	21
241	131	0
76	95	137
111	142	2
328	87	0
241	70	30
186	192	7
246	71	20
164	181	113
140	150	101
353	45	0
333	37	218
349	114	200
189	95	19
303	108	23
322	147	0
156	105	80
336	24	178
296	79	0
26	141	0
36	106	84
350	86	83
362	89	175
71	106	24
346	104	160
347	114	200
14	129	26
179	68	15
258	94	18
117	145	62
253	44	152
251	104	2
73	84	237
222	94	184
68	115	63
167	146	1
163	109	92
336	99	22
66	107	189
159	168	182
181	125	206
101	108	121
353	136	4
300	108	23
272	116	156
191	84	0
53	97	232
82	113	22
281	66	89
25	116	155
153	120	188
246	69	29
151	100	80
69	95	29
266	89	18
89	126	226
89	110	119
214	60	132
150	185	0
310	135	0
300	72	0
207	139	5
354	135	4
203	108	181
77	91	174
320	105	151
266	63	224
306	94	23
275	106	0
202	103	186
284	94	41
290	77	0
191	191	11
71	120	0
228	147	57
178	134	218
269	77	184
259	46	151
322	98	151
249	110	72
290	119	148
293	69	120
170	149	0
129	109	80
239	66	49
134	173	5
250	139	217
256	93	18
210	86	14
137	137	235
167	149	0
59	115	24
197	139	2
140	157	0
260	151	122
344	50	113
44	93	0
310	116	206
325	30	189
114	133	0
308	101	162
351	84	83
301	119	190
311	110	161
100	132	235
283	83	41
269	108	121
158	172	181
91	121	141
318	138	0
201	84	0
63	133	0
194	70	15
347	96	0
131	163	4
285	74	0
146	162	135
350	131	29
334	22	199
79	81	4
280	74	41
305	88	0
220	118	178
190	137	213
34	112	84
324	51	132
348	87	83
138	141	0
85	103	134
251	66	66
339	91	57
254	121	135
181	107	30
342	89	57
262	122	45
255	103	2
206	62	132
204	110	82
303	47	39
242	61	47
178	123	126
274	110	121
199	60	15
351	55	0
238	124	114
317	41	108
155	183	0
148	153	0
132	114	130
173	87	92
63	93	20
348	124	205
242	136	112
54	132	0
36	134	141
169	118	170
303	121	206
346	79	83
235	161	76
61	131	237
316	96	167
45	107	84
190	79	0
336	101	89
313	114	0
321	124	111
310	57	126
352	58	68
276	67	89
344	97	57
332	25	195
99	103	163
263	137	175
334	11	151
205	67	130
285	92	41
268	123	0
305	121	205
208	60	132
160	91	80
75	139	0
228	51	20
286	120	218
257	81	18
277	70	89
289	123	203
315	135	0
228	135	188
331	31	0
90	113	181
297	53	213
125	121	182
356	50	154
12	137	112
149	145	1
259	134	156
241	61	46
47	127	233
156	160	80
136	132	236
144	158	177
295	87	0
139	113	132
52	96	0
326	106	148
113	156	0
141	167	3
77	83	177
263	124	134
153	163	82
268	64	218
174	190	0
286	55	187
64	88	237
20	118	153
32	113	84
104	140	0
250	59	148
80	140	0
262	104	121
332	32	0
305	92	23
174	97	168
260	149	125
323	141	0
268	63	223
51	141	25
220	152	19
189	73	0
184	112	168
225	101	38
93	117	181
49	141	25
74	114	22
162	162	80
315	45	138
294	99	23
306	43	65
184	191	7
316	74	69
130	173	19
86	138	0
271	67	220
228	134	198
290	92	41
229	90	220
226	144	161
71	110	63
50	107	186
260	50	160
16	123	26
179	190	5
56	109	147
91	108	119
189	144	70
343	83	83
288	98	0
89	131	231
318	28	142
257	142	15
17	132	26
84	106	23
250	70	18
274	143	21
59	136	0
291	77	0
235	91	78
314	53	139
265	59	174
232	153	74
48	122	230
317	107	150
257	121	48
262	88	18
257	67	213
266	102	121
118	132	203
102	113	121
153	104	80
199	133	6
208	88	16
250	86	78
60	118	233
62	89	237
302	46	36
161	124	189
105	138	0
166	117	225
189	114	153
256	111	121
344	21	126
150	111	129
123	129	219
203	131	202
230	73	20
123	160	3
258	72	208
234	59	45
95	114	120
282	143	0
291	58	120
289	53	36
347	138	16
229	128	221
266	47	110
227	87	220
64	129	237
327	33	190
351	59	68
346	68	83
161	92	80
301	134	79
265	153	15
293	75	0
177	168	3
282	146	7
218	104	80
265	164	12
158	100	80
280	104	0
155	111	0
189	123	94
354	127	178
94	146	0
39	102	84
93	94	165
309	37	44
110	143	0
196	185	15
361	110	162
105	107	120
191	125	158
101	147	0
256	127	158
334	107	90
178	133	217
330	85	0
132	103	80
93	134	0
301	122	190
339	87	0
139	140	0
31	134	138
202	129	203
98	150	0
98	114	120
352	118	197
67	125	228
326	59	138
301	64	140
341	41	187
313	140	0
62	92	105
205	105	185
42	149	148
336	128	186
142	130	0
38	110	49
241	106	73
340	71	83
220	151	19
101	133	234
250	89	78
82	89	175
235	153	181
131	151	216
143	120	1
16	131	26
251	176	182
12	132	111
88	146	0
166	173	182
251	105	2
284	105	0
267	88	18
241	110	74
125	168	14
287	145	0
317	67	69
59	108	228
305	147	0
253	80	18
82	120	204
169	97	92
288	107	0
331	50	118
237	131	222
257	172	120
338	40	187
112	161	0
216	74	138
305	67	61
51	131	0
235	61	44
299	99	23
323	100	150
326	25	144
363	120	167
272	129	204
217	94	184
176	103	29
168	100	169
224	108	38
287	40	235
155	169	234
196	176	6
71	129	235
297	100	23
352	44	0
278	44	0
231	156	39
345	51	176
155	134	173
359	108	189
212	142	14
223	100	39
134	179	41
336	129	186
214	104	80
302	114	206
124	174	25
152	87	0
25	129	111
145	140	0
261	162	15
248	95	2
157	98	80
64	137	138
62	114	0
184	78	0
215	109	13
348	74	83
176	169	1
197	104	143
222	113	118
97	139	0
60	84	237
296	88	23
159	128	149
234	122	129
76	93	137
116	130	203
313	77	68
212	103	80
330	11	151
269	97	18
238	50	144
247	130	174
149	163	233
176	167	0
348	71	83
227	64	27
19	109	26
277	52	185
328	40	145
75	84	177
162	131	150
89	116	70
306	116	205
319	117	104
70	119	0
348	64	83
346	103	196
339	97	22
347	38	166
315	87	0
85	134	0
173	109	29
175	95	167
180	168	3
315	109	147
60	131	238
29	139	26
262	114	132
333	28	177
266	142	13
189	87	25
186	125	94
151	153	81
251	96	2
273	129	204
115	131	0
73	143	0
319	55	125
298	100	23
182	71	37
358	93	175
147	102	80
224	93	184
340	102	89
72	131	0
335	55	139
361	111	162
221	141	12
242	84	219
57	127	228
332	63	83
162	94	155
166	146	1
330	44	92
186	103	21
207	88	16
167	182	0
293	74	0
139	141	0
36	144	144
348	84	0
68	139	0
188	66	15
65	109	192
258	119	50
250	123	134
37	113	84
259	114	133
104	132	233
329	31	147
329	85	0
171	110	169
198	194	15
179	125	170
20	117	154
15	121	26
338	107	91
67	120	0
154	89	0
326	30	189
225	130	162
313	113	205
195	122	167
240	98	78
151	174	235
247	63	154
291	138	58
199	89	15
323	39	156
266	69	218
278	111	0
279	84	41
312	93	138
240	157	163
277	145	18
241	122	113
160	143	36
95	141	0
288	145	0
328	91	145
326	147	0
223	113	118
150	141	2
128	131	235
47	128	233
138	157	226
246	142	42
226	65	27
135	149	104
169	121	87
90	126	214
78	137	138
336	95	137
188	85	23
259	157	131
151	97	80
247	59	146
27	141	0
358	85	57
299	47	36
357	48	115
291	53	214
212	84	0
247	131	222
237	116	115
318	144	0
152	109	210
270	129	190
214	135	23
277	103	0
186	71	15
73	96	135
179	120	181
33	140	26
78	109	64
137	135	0
236	155	176
345	81	83
141	178	6
190	121	23
261	152	16
214	87	0
354	132	4
149	179	0
240	88	78
285	140	0
247	68	29
255	85	18
287	71	120
332	61	119
328	75	0
333	10	90
61	84	237
213	133	185
87	139	0
313	92	161
302	142	58
51	123	0
221	110	12
224	81	20
306	135	58
86	102	134
131	108	208
138	136	143
345	121	206
177	111	30
43	90	0
307	121	209
213	59	132
276	143	21
353	88	0
338	111	129
334	33	218
243	74	20
166	102	170
103	119	141
64	96	27
47	114	148
233	75	20
189	132	215
15	134	110
322	78	64
216	54	0
211	147	5
166	125	197
285	104	0
320	82	63
160	163	84
68	87	237
66	143	0
222	134	4
320	67	68
105	146	0
220	65	130
314	128	0
219	135	185
329	29	150
125	171	29
168	103	170
166	176	223
306	49	181
239	95	78
154	152	0
78	116	207
309	85	0
281	63	183
352	78	83
262	43	151
177	80	37
245	95	78
140	112	131
94	118	181
121	125	215
242	74	30
338	20	199
135	148	0
270	161	10
220	105	53
345	128	88
324	46	146
234	156	73
271	122	165
173	176	228
326	101	147
89	100	133
250	151	208
144	155	175
205	130	177
288	62	120
229	144	190
207	146	4
247	54	150
116	141	215
202	113	14
275	76	41
224	103	41
339	130	40
336	49	140
319	146	0
167	104	170
138	149	104
222	142	6
92	121	141
263	103	121
296	64	92
74	141	0
185	189	8
351	48	173
267	84	18
67	102	23
60	88	238
122	164	0
82	133	138
194	113	104
309	76	0
276	150	7
151	98	80
134	152	26
355	88	57
46	118	0
148	107	212
279	136	99
300	130	219
248	144	208
169	184	83
274	56	115
328	45	156
35	129	76
156	158	81
70	90	109
247	145	166
297	139	58
283	124	218
95	139	0
191	107	126
174	189	0
210	111	40
356	103	197
274	53	120
65	102	23
293	137	79
212	120	158
289	54	36
194	182	15
183	125	174
79	91	175
348	105	161
310	117	206
89	132	0
99	130	235
18	136	111
318	121	211
308	91	0
199	191	16
326	86	0
300	80	0
87	125	138
85	106	69
239	126	221
290	71	120
298	37	228
237	71	30
241	156	163
294	86	0
186	68	142
225	139	164
218	116	112
309	148	0
12	136	111
314	114	101
240	144	184
211	57	132
184	121	174
275	93	41
280	105	0
50	137	0
276	58	184
362	127	37
80	89	175
100	105	163
307	118	207
214	123	88
27	135	135
307	70	65
152	90	80
171	106	169
54	131	237
188	77	37
190	96	20
155	115	223
245	151	205
270	62	219
221	123	192
267	118	140
233	110	75
167	113	92
307	55	176
148	108	135
163	165	85
24	119	45
285	146	0
185	96	26
90	85	172
336	36	221
174	187	2
182	116	161
298	82	0
64	135	138
58	129	238
272	74	185
155	103	80
258	90	18
171	133	190
137	181	10
258	118	134
203	130	195
336	143	2
201	56	2
297	109	23
194	71	15
257	147	218
226	67	2
239	144	185
100	113	122
114	127	202
186	132	215
227	120	155
31	116	48
122	123	214
259	137	163
213	120	193
79	122	208
228	81	21
265	51	171
85	113	0
81	107	25
319	26	142
325	89	137
318	35	166
331	86	0
154	125	142
218	74	138
353	106	197
256	48	152
225	142	167
297	99	23
271	52	225
265	108	121
320	130	178
272	138	178
273	119	155
182	73	38
256	148	219
298	112	23
286	131	93
326	53	138
169	161	0
287	60	184
65	89	236
212	98	184
106	138	1
268	136	218
333	123	184
90	97	167
70	126	234
118	153	28
107	139	0
355	84	57
332	113	130
36	146	144
313	39	36
316	42	36
156	186	0
334	68	0
213	68	137
346	125	202
37	115	0
293	138	78
94	101	165
67	138	138
301	112	117
222	95	184
246	161	35
163	142	3
354	49	159
320	71	69
188	112	164
129	163	2
198	82	0
166	129	139
239	138	155
251	151	69
291	95	0
269	43	146
91	139	0
243	130	221
124	162	0
169	142	0
33	129	78
210	127	190
215	59	135
131	170	10
354	129	9
278	115	217
322	114	182
308	33	228
154	94	80
249	175	41
277	86	41
272	153	12
356	98	187
275	112	121
170	91	92
121	165	0
104	139	0
214	127	190
61	137	0
196	68	15
166	152	0
96	136	230
273	41	185
309	92	0
258	155	133
174	116	170
134	111	132
25	135	135
49	90	238
82	96	173
248	149	208
70	102	133
205	89	15
54	103	84
176	119	165
29	121	53
327	121	198
55	112	0
176	106	29
292	132	158
272	155	12
183	93	25
281	89	41
298	111	23
232	139	191
136	154	226
77	132	138
330	71	115
289	86	41
99	113	122
37	146	144
149	133	235
359	121	175
352	136	16
76	88	137
346	96	57
35	125	78
175	120	163
323	36	163
215	97	45
315	53	139
100	131	235
174	108	30
337	95	0
83	140	0
140	114	132
254	154	140
232	82	0
208	143	5
255	154	135
236	142	177
70	103	150
239	115	115
190	111	160
278	139	8
202	136	4
214	143	15
129	138	0
346	72	83
280	119	158
108	107	139
127	136	0
90	110	119
88	95	173
244	104	2
195	98	19
61	112	20
115	121	196
281	118	158
345	137	48
252	168	58
308	109	23
59	98	232
187	74	37
231	93	78
146	165	136
87	133	138
339	24	176
345	70	83
153	100	80
179	74	36
318	98	151
294	59	142
61	126	118
350	74	83
181	93	25
320	31	140
346	50	181
285	148	0
266	105	121
338	98	22
308	82	0
183	65	0
164	179	81
326	19	155
271	57	216
221	54	0
237	152	187
229	137	198
321	72	68
272	102	121
190	88	25
95	103	119
189	102	21
188	141	69
286	93	0
321	132	158
320	118	209
192	186	9
48	102	186
137	164	43
226	62	44
171	130	191
73	123	0
239	73	20
191	146	0
288	80	41
198	85	0
191	123	160
46	117	144
121	170	5
273	77	41
215	52	0
195	125	161
12	140	112
281	112	0
321	60	123
220	67	135
281	43	0
322	105	151
281	41	189
125	148	5
334	60	0
357	89	57
328	114	213
245	92	78
193	80	0
194	77	15
183	77	0
253	127	146
243	128	221
161	173	221
262	140	97
176	118	164
251	161	164
128	127	216
180	134	218
277	85	41
145	113	136
56	92	238
139	120	1
19	120	45
218	91	186
106	105	139
45	99	209
23	139	26
321	73	66
336	21	200
123	163	2
316	63	149
230	61	44
234	145	187
290	45	236
53	116	146
161	169	81
69	124	141
180	176	118
137	161	53
207	62	132
221	112	12
171	95	167
169	132	139
337	86	0
170	100	169
169	105	170
173	104	169
184	93	26
161	166	84
264	74	184
43	133	25
331	74	111
76	124	121
148	144	0
50	109	147
154	85	0
340	127	184
172	110	29
265	80	18
33	121	0
325	134	150
239	84	219
262	53	167
240	73	20
91	135	0
279	89	41
305	118	208
286	88	41
73	83	134
348	67	83
51	116	147
138	101	80
122	148	49
49	127	234
310	41	144
231	150	73
98	134	0
58	88	238
322	88	137
285	103	0
151	122	186
246	147	159
75	121	0
102	123	224
253	149	187
275	142	11
339	115	221
328	117	217
273	96	18
171	104	170
261	70	217
271	149	11
334	73	83
225	60	24
312	114	204
34	142	140
241	98	2
270	134	45
205	113	40
199	80	0
77	87	176
247	157	162
177	184	225
160	144	3
85	141	0
257	135	160
312	66	150
306	53	122
347	84	83
269	162	10
160	184	0
62	124	0
77	112	207
310	61	83
279	148	0
190	129	157
88	144	0
246	156	173
277	50	184
141	145	0
147	140	0
63	90	236
39	126	231
201	69	15
332	13	199
233	103	73
329	22	163
301	38	86
335	57	137
80	121	69
99	121	224
134	147	213
304	125	148
347	83	83
274	64	214
20	111	155
263	92	18
357	134	14
290	142	58
335	138	1
353	121	197
178	144	1
239	103	72
25	110	213
194	184	12
84	117	70
185	179	10
352	57	67
26	118	48
354	108	198
208	94	17
256	124	159
159	164	80
63	116	21
231	75	20
191	96	20
106	139	0
63	112	124
173	179	227
320	98	151
98	122	225
72	99	22
105	120	151
254	52	152
277	83	41
85	92	175
49	85	0
179	84	23
337	146	1
53	99	188
69	114	187
291	48	36
222	108	12
292	58	163
323	105	0
328	18	148
195	64	143
27	115	85
17	124	26
352	48	174
251	70	18
166	181	83
72	90	26
244	72	50
325	96	149
262	117	134
59	94	0
43	138	146
177	121	130
150	102	208
300	120	190
245	66	27
208	105	185
191	74	15
186	181	11
251	79	18
349	89	83
190	118	148
216	97	46
264	50	173
253	71	18
141	147	103
329	114	217
300	55	217
323	73	60
291	100	23
35	130	78
305	89	0
120	164	0
280	84	41
322	85	0
175	146	0
187	81	0
213	88	15
162	95	155
161	104	92
292	81	41
57	123	233
72	146	0
328	146	0
213	101	185
190	182	11
254	165	72
54	111	147
30	140	26
95	125	222
52	142	0
269	60	224
26	116	206
201	91	16
258	83	18
241	76	30
59	144	0
112	127	202
334	44	200
241	113	76
132	135	235
300	128	147
230	123	122
71	121	0
152	154	0
171	147	0
330	104	89
145	132	237
318	124	103
84	128	0
277	75	41
119	132	0
274	148	8
279	91	41
254	62	39
205	73	135
335	54	139
230	89	220
211	129	179
302	113	207
271	58	218
62	100	231
158	121	226
256	146	223
348	137	16
103	154	0
289	59	16
349	124	203
100	107	121
238	66	47
164	120	217
95	137	0
268	47	0
344	22	132
244	96	2
184	96	26
293	105	0
293	92	23
137	138	235
308	61	121
114	120	56
177	139	70
346	118	205
345	26	189
361	85	0
208	116	189
243	107	74
119	115	13
257	146	220
215	101	184
206	89	14
260	111	121
245	73	20
171	169	4
58	112	63
161	182	219
230	130	220
266	129	136
339	45	189
352	140	15
333	63	83
253	54	148
302	122	190
137	177	17
261	88	18
306	59	39
335	49	140
272	133	221
184	101	28
132	168	3
325	75	64
253	122	134
258	74	182
121	153	38
180	98	27
199	140	3
246	92	78
101	144	0
71	111	205
255	142	35
43	112	144
303	63	86
170	105	170
172	101	169
162	120	226
265	56	225
269	49	108
122	117	181
341	102	23
220	57	0
307	43	66
224	85	22
265	148	15
112	128	202
145	169	136
163	140	0
283	117	218
360	126	179
37	135	141
276	105	0
214	118	180
226	73	134
159	107	80
227	75	20
155	92	80
71	125	143
273	120	155
312	82	61
324	21	144
277	142	18
110	160	0
237	63	47
97	105	21
66	136	138
134	136	235
299	48	39
65	122	0
250	177	41
235	129	222
240	141	35
313	62	124
203	123	0
274	75	135
264	161	16
310	128	206
326	35	189
219	56	2
283	146	0
240	124	110
273	67	89
270	132	140
187	126	159
330	145	0
353	139	13
39	120	0
247	88	78
256	123	158
266	113	121
201	79	2
123	132	0
174	105	169
264	155	12
305	51	139
256	136	162
183	108	167
314	104	0
220	55	20
191	135	213
333	66	0
284	55	184
310	101	164
113	140	28
336	52	139
344	59	0
186	146	69
133	114	129
214	95	2
336	40	183
293	50	220
188	87	24
330	19	199
296	113	188
233	111	76
330	50	36
246	171	182
285	128	149
41	122	227
211	95	186
181	135	218
57	132	238
234	96	78
311	36	93
348	96	57
304	89	0
355	137	13
262	131	136
249	155	140
240	91	78
213	66	138
352	139	4
268	58	223
202	191	17
238	142	141
171	182	115
222	119	149
288	87	41
303	95	23
192	176	9
188	183	14
323	114	178
358	122	176
197	96	20
325	127	192
55	87	239
333	39	176
332	119	195
95	144	0
326	81	0
303	61	139
302	141	58
82	101	136
118	167	0
205	120	189
316	120	206
231	50	42
156	162	84
159	162	84
296	123	147
226	104	40
195	78	15
278	90	41
248	60	154
258	73	183
64	145	0
254	65	173
215	132	98
305	105	159
258	147	46
323	128	178
328	113	132
207	72	135
276	100	0
156	118	226
296	61	141
289	139	58
345	47	194
314	125	151
122	125	215
208	87	15
272	100	0
103	107	121
359	87	175
162	164	85
309	75	68
302	100	23
45	98	209
286	56	186
309	59	123
243	123	218
209	142	7
80	124	0
329	78	0
323	58	122
313	142	72
159	161	82
169	91	0
256	65	176
344	73	83
82	137	0
320	109	147
200	134	5
328	141	0
267	105	121
326	65	39
320	52	136
30	132	114
89	138	0
287	45	0
242	152	196
130	152	217
306	88	0
41	139	118
275	44	0
21	132	112
245	70	20
268	133	217
48	137	0
184	132	216
9	133	26
70	125	228
106	130	232
330	109	113
160	131	171
253	81	18
271	89	18
239	85	219
204	84	0
61	135	0
113	120	14
242	71	50
184	178	9
306	38	93
93	90	166
207	68	131
108	137	1
296	53	173
35	104	211
83	97	173
254	44	152
173	185	2
336	81	83
238	92	78
275	138	46
130	168	2
255	61	174
182	102	28
336	114	222
95	109	120
111	119	154
337	102	89
263	146	16
62	138	0
85	85	175
210	116	190
349	105	196
248	161	165
337	26	176
246	85	78
216	100	185
39	128	0
249	167	60
219	136	185
167	141	3
220	150	20
238	114	80
247	165	136
218	88	22
222	57	0
241	149	183
346	60	0
162	167	181
266	146	12
290	116	148
58	95	0
237	119	115
314	101	150
46	100	209
299	136	80
350	73	83
273	127	201
318	125	102
319	119	208
318	43	137
347	45	189
176	95	27
122	171	15
302	103	23
241	111	75
322	115	180
335	63	83
220	137	185
15	141	132
173	168	3
171	122	165
295	79	0
128	151	24
62	134	0
153	147	0
135	141	0
247	158	154
85	136	0
269	138	58
214	103	80
54	126	22
204	69	131
356	89	175
348	118	204
38	127	0
151	123	186
152	104	80
250	61	20
295	63	142
66	122	0
341	113	203
141	103	80
128	165	4
66	93	26
263	121	54
334	146	1
328	103	145
328	36	140
315	82	63
319	80	64
244	84	78
312	106	165
297	78	0
226	92	184
113	139	4
179	65	0
312	135	0
256	59	173
243	157	138
250	67	66
168	166	105
251	72	18
340	27	175
156	159	81
327	94	145
207	65	133
57	122	233
329	92	144
285	60	120
234	89	220
277	144	19
311	43	36
246	122	111
159	98	155
296	67	102
235	133	197
100	128	0
255	130	145
346	110	197
218	141	17
171	132	191
156	166	0
212	122	212
285	44	0
44	113	148
186	143	69
102	118	141
89	121	141
275	127	201
257	120	51
44	97	0
292	130	79
138	143	77
346	133	16
325	40	143
240	96	78
50	98	0
322	48	136
213	107	81
189	59	0
308	90	23
336	88	0
75	111	69
108	139	0
189	124	94
262	143	13
192	127	159
151	99	80
237	161	76
145	124	141
308	37	102
148	131	237
304	118	201
129	134	234
168	169	1
45	122	230
258	93	0
44	134	25
336	35	195
247	91	78
303	117	207
347	51	112
58	127	230
64	118	0
297	87	23
135	170	2
184	147	0
350	117	197
66	91	234
264	163	13
214	74	138
352	49	171
217	69	136
70	131	235
170	171	218
99	105	163
249	70	20
162	128	150
237	145	198
319	28	90
134	148	23
262	162	14
98	103	163
246	65	26
252	48	151
27	116	84
272	68	213
319	145	0
307	72	67
123	170	13
280	99	41
94	116	120
256	140	12
73	137	0
355	99	195
290	88	41
200	92	17
36	137	0
142	156	0
157	167	181
301	109	23
193	68	142
279	88	41
105	133	232
342	34	196
204	57	2
171	138	214
251	130	221
313	35	90
201	66	15
258	134	73
350	52	111
314	84	62
169	148	0
141	101	208
345	49	188
330	123	194
231	118	118
121	126	217
314	42	138
343	27	174
338	51	139
39	101	84
267	101	121
85	95	174
208	89	16
175	103	28
15	126	26
322	109	149
45	89	235
166	189	0
248	82	18
143	109	136
245	153	172
338	28	175
256	147	77
347	86	83
269	83	0
265	150	14
248	98	2
112	158	0
144	115	131
62	94	27
329	138	40
279	120	211
317	139	85
56	117	146
300	92	23
103	145	0
219	153	18
322	77	61
109	136	45
286	65	120
40	126	231
341	48	186
251	57	149
148	142	0
282	84	41
126	138	218
176	133	218
205	58	2
70	142	0
333	93	137
187	88	25
203	119	192
92	111	120
345	64	83
226	75	133
175	133	218
106	128	233
260	96	18
221	52	41
285	47	0
162	148	0
199	135	171
258	159	137
151	152	77
218	154	14
174	125	124
137	120	0
286	46	0
146	121	0
345	91	57
149	167	233
235	137	0
343	49	187
246	121	113
344	66	83
88	138	0
334	124	186
21	119	153
339	81	0
308	57	40
56	144	0
53	90	234
349	115	202
344	137	48
225	62	25
322	119	208
149	130	235
333	82	0
219	87	21
79	129	138
90	99	133
132	111	80
311	59	127
219	128	195
310	39	144
274	101	0
172	87	92
61	132	0
292	40	153
299	97	23
305	82	0
252	119	136
340	65	83
334	126	177
254	85	18
323	140	0
184	124	171
[truncated: 29,884 more rows]
