# Supplementary material for: Forecasting effects of transport infrastructure on endangered tigers: a tool for conservation planning
Source: PeerJ. 2022 May 17;10:e13472. doi: 10.7717/peerj.13472 (PMC9121866; doi:10.7717/peerj.13472)
Supplement: Supplemental Information 1 — All data on tiger populations and occupancies across all scenarios and the R code used to produce all results, tables, and figures. [file peerj-10-13472-s001.zip › data_folder_peerj/occupancies/resultsnoneoriginaltrue-1125772969.csv]

140	165	225
29	136	163
230	65	34
22	113	205
232	94	97
337	17	222
152	173	231
110	144	0
236	53	162
263	155	26
189	191	49
40	94	233
308	52	96
196	121	209
71	134	217
162	181	70
198	192	70
199	113	168
161	101	29
22	135	166
236	127	194
353	101	60
49	119	239
190	105	77
267	87	145
252	151	212
95	117	3
74	85	201
193	128	174
315	98	170
200	120	96
307	76	207
228	58	42
165	186	32
148	119	183
274	125	196
348	131	206
236	118	173
230	92	135
256	106	163
331	98	53
195	108	205
324	52	180
266	68	32
266	112	61
185	175	45
65	100	118
129	104	115
108	157	0
137	129	216
349	76	165
319	62	155
303	111	0
196	192	71
154	165	230
213	133	210
281	102	61
116	168	5
270	109	61
175	122	219
303	96	90
298	108	91
272	86	146
284	60	201
227	135	191
343	108	88
295	122	143
282	52	210
188	89	19
285	60	202
175	146	0
173	147	6
320	35	97
247	118	99
308	107	133
273	82	146
210	52	36
101	106	55
363	127	36
198	141	87
113	142	145
319	49	208
90	140	84
281	97	61
206	65	170
179	134	208
253	45	233
230	124	211
179	170	39
305	60	147
345	37	203
291	88	0
330	28	211
38	93	8
283	113	35
283	103	61
158	103	26
344	115	150
92	100	148
231	132	192
295	104	90
208	126	223
191	117	51
158	89	157
202	97	23
195	102	75
286	94	61
158	155	10
325	53	156
152	177	0
171	190	29
173	134	237
300	42	193
312	119	77
340	72	125
140	113	59
335	54	92
150	164	231
161	124	164
288	43	0
172	184	37
163	91	155
213	88	24
293	80	76
318	138	106
147	182	7
233	111	159
118	122	193
97	127	169
268	92	166
34	128	162
201	118	167
273	53	224
253	168	151
330	80	128
93	90	55
260	74	40
108	135	3
226	50	42
165	163	22
340	83	126
302	107	90
145	110	92
103	113	122
145	161	224
183	182	53
89	128	223
306	84	198
205	146	87
103	142	0
129	117	62
283	106	61
263	114	181
258	132	157
342	99	59
308	86	195
355	50	223
146	163	225
188	136	0
300	52	119
232	56	77
295	67	130
318	97	170
146	147	6
66	145	84
266	55	223
333	86	85
164	129	238
188	139	87
181	135	207
286	89	60
205	69	177
257	77	142
76	142	84
240	114	135
180	117	216
43	113	180
253	164	166
357	103	141
25	111	208
180	125	212
318	52	182
185	106	210
344	65	74
291	116	166
80	130	216
139	142	0
325	60	153
212	78	162
155	155	20
118	123	193
223	125	214
177	180	70
283	60	197
335	26	220
121	148	204
62	145	84
223	150	87
256	118	93
352	107	142
154	107	23
297	104	90
359	105	142
327	95	169
287	108	61
215	54	37
335	51	92
355	86	135
253	144	142
64	116	222
242	96	165
226	129	183
136	102	123
346	69	129
182	132	206
42	132	98
45	111	180
39	90	9
312	101	170
100	102	55
332	31	217
335	72	131
347	40	222
31	134	160
214	106	26
277	127	141
199	144	87
237	67	42
159	162	28
203	75	162
248	124	94
193	114	204
216	65	165
129	177	50
205	126	224
242	146	95
144	165	227
220	143	87
246	109	169
163	103	182
113	121	65
165	92	151
258	75	142
319	104	175
57	116	109
54	125	235
237	70	42
294	94	90
215	83	24
245	75	1
158	181	10
219	106	25
205	81	40
182	116	213
358	143	47
204	106	207
107	156	0
47	136	182
179	129	210
204	77	162
120	124	196
153	100	121
309	72	204
78	131	217
238	145	153
237	61	176
335	17	222
341	66	71
230	79	24
235	74	169
59	104	218
24	128	155
104	150	0
321	89	0
263	140	239
128	131	184
146	146	6
311	113	220
280	126	149
312	50	214
209	95	206
359	104	142
220	110	49
247	88	219
83	103	185
70	127	225
349	118	155
202	197	69
225	100	25
329	47	229
209	134	218
155	167	230
179	187	43
124	122	66
359	90	137
347	97	62
209	96	206
334	142	25
161	111	0
136	119	189
244	151	222
277	89	141
335	47	229
274	110	61
126	122	187
273	145	189
280	40	0
182	60	16
63	143	84
40	146	201
149	138	190
221	152	87
222	104	26
56	117	109
271	116	191
340	18	0
252	87	83
304	41	74
193	178	55
171	173	202
229	105	48
303	108	90
196	56	16
46	109	0
237	55	81
289	54	0
72	88	231
83	125	3
135	170	15
277	114	191
212	127	226
346	38	72
187	66	94
208	130	168
343	105	9
237	158	221
48	124	238
350	116	156
83	119	110
256	76	144
309	99	125
308	45	1
352	79	130
176	122	219
85	135	84
259	62	186
240	53	183
365	119	190
210	82	24
249	51	228
257	113	29
263	153	27
86	101	178
171	88	127
89	126	42
306	142	145
306	54	62
42	122	107
116	162	1
352	84	57
283	128	136
324	30	192
331	40	239
167	190	32
151	145	68
120	166	8
359	80	133
201	61	35
238	73	42
286	130	172
251	57	226
161	171	221
270	92	166
187	186	55
328	26	13
336	13	220
118	129	204
315	142	32
221	61	38
221	131	224
237	109	170
183	135	207
40	112	218
308	113	221
155	146	70
355	121	163
95	119	3
315	114	139
251	176	153
284	74	130
169	170	9
181	63	16
156	149	67
156	184	13
270	158	24
234	64	42
293	53	116
253	80	145
183	130	221
342	121	194
264	86	140
259	151	46
234	78	24
211	104	94
185	63	16
254	96	164
319	96	172
64	128	223
132	176	72
326	16	11
93	137	84
48	130	1
300	96	90
328	109	170
112	130	202
54	141	182
271	99	61
315	82	135
242	87	143
75	146	84
329	107	119
53	93	206
299	123	144
340	49	230
252	75	224
182	168	37
322	114	142
207	134	179
301	62	147
322	75	92
168	106	176
280	60	193
266	107	61
331	21	221
211	130	180
151	156	8
170	191	33
278	126	138
162	146	69
329	87	54
269	135	182
264	140	239
296	107	90
202	122	209
92	90	55
82	93	227
316	101	170
190	74	0
250	149	200
38	100	219
175	132	236
168	120	235
71	88	196
335	99	55
233	76	24
208	87	42
228	128	207
81	125	213
261	84	146
314	109	168
156	123	165
296	108	90
321	108	173
210	75	180
240	164	169
291	51	119
186	190	45
121	129	204
268	96	25
62	101	216
219	129	224
265	94	164
150	148	66
196	74	97
226	117	170
190	180	69
265	91	165
218	140	87
265	90	165
326	146	27
264	103	61
84	115	215
102	120	81
100	107	142
242	116	200
338	38	212
181	142	0
262	59	226
306	76	207
190	78	16
310	148	18
360	117	192
297	99	90
306	145	20
133	150	183
334	41	239
221	63	37
234	118	173
309	37	186
330	97	54
185	142	87
95	113	122
176	188	39
319	88	0
203	149	87
129	163	8
180	179	132
182	77	0
210	67	167
269	72	103
179	112	218
183	140	0
216	106	26
27	120	202
329	98	53
147	127	148
190	89	19
34	144	199
238	61	79
203	145	87
165	99	185
297	133	152
216	127	223
337	114	0
309	55	178
234	144	153
73	141	84
80	108	176
281	127	222
262	161	26
46	117	128
142	123	190
111	160	0
234	122	66
344	129	204
337	20	222
172	187	36
218	99	231
325	148	22
305	147	137
40	139	154
83	145	84
17	132	96
61	108	234
185	67	103
253	126	118
280	141	167
136	105	127
286	40	128
16	135	156
329	61	92
301	144	142
361	141	50
164	133	238
16	123	190
24	108	208
69	116	224
270	134	202
72	129	225
228	62	167
277	115	192
362	127	44
202	54	16
189	178	60
221	129	224
54	121	108
140	179	27
61	96	168
238	88	143
59	112	135
353	107	143
278	95	138
73	144	84
236	102	165
251	120	97
286	118	183
207	116	145
152	182	11
87	136	84
200	95	25
314	139	106
182	140	0
180	168	38
211	120	200
258	165	73
195	177	54
213	84	24
250	107	169
182	80	0
101	124	82
249	115	100
46	107	214
87	112	115
259	90	164
322	145	23
315	72	92
237	135	205
328	77	130
249	128	159
323	147	23
132	171	25
52	115	238
182	96	20
252	139	138
337	132	198
25	119	203
136	125	134
355	83	133
302	128	101
159	132	167
196	111	215
265	79	146
314	49	207
140	158	223
150	161	229
27	106	206
151	146	67
195	180	63
34	121	163
286	104	61
276	105	61
69	111	181
259	104	161
248	46	226
220	124	224
131	127	217
18	108	208
204	107	208
258	128	158
100	141	0
247	70	0
275	51	196
316	84	133
302	92	125
175	141	66
272	65	103
310	149	16
209	122	219
311	50	214
335	36	218
125	124	186
280	104	61
285	92	61
293	77	77
79	134	217
158	186	17
218	68	167
147	171	1
84	109	115
241	90	142
265	83	147
159	92	154
171	143	66
342	79	128
248	159	218
277	122	197
300	117	168
186	187	50
201	140	87
302	70	196
285	54	201
241	79	0
258	48	231
236	116	200
204	129	181
264	125	180
296	123	143
107	124	82
254	52	232
157	185	16
253	96	165
330	86	53
188	96	23
297	135	152
293	137	147
22	131	154
24	111	103
273	140	197
308	72	213
293	100	90
297	69	55
67	122	36
348	33	45
249	142	169
327	81	125
84	134	119
318	112	172
57	87	200
327	104	122
127	144	182
135	151	56
236	160	170
216	83	24
271	96	60
207	79	160
196	138	87
341	114	88
349	64	30
184	102	22
303	117	223
204	96	22
117	162	1
362	130	44
88	114	116
290	93	90
242	99	169
47	96	3
327	103	122
333	141	28
102	130	226
227	98	100
162	188	24
77	85	232
155	142	134
139	155	0
214	76	163
179	79	81
137	144	0
52	125	0
146	169	1
331	63	125
270	151	34
114	156	0
101	146	0
260	80	202
217	148	87
108	132	196
353	105	142
148	176	216
156	100	48
133	171	23
186	126	215
151	119	183
85	99	55
60	107	233
324	145	28
224	143	135
224	71	167
32	119	158
269	69	80
290	126	225
338	77	131
200	91	45
331	27	211
333	85	82
77	142	84
321	82	130
327	30	191
207	130	168
239	138	150
225	79	160
325	15	13
152	117	89
250	137	140
333	42	238
340	27	156
303	142	145
339	77	131
97	110	121
289	132	172
224	82	160
156	125	107
360	95	138
323	118	142
104	103	55
146	151	6
355	54	218
172	133	237
181	98	21
46	106	0
267	108	61
332	127	233
334	131	233
329	28	16
210	80	24
110	129	202
180	142	0
268	71	106
250	105	168
215	86	24
235	65	42
116	132	201
307	102	90
257	71	223
208	95	40
240	136	149
319	91	125
180	167	36
345	131	206
285	43	0
346	106	138
117	170	4
245	155	219
231	130	193
34	91	7
92	129	225
189	192	48
168	167	18
157	149	69
291	86	27
215	115	139
265	64	223
241	58	182
150	165	229
127	135	0
281	82	119
237	156	99
266	86	146
161	89	157
183	183	63
257	92	165
181	138	6
94	137	84
220	133	193
270	124	180
113	149	0
283	47	0
248	68	0
234	152	100
155	176	215
232	106	162
204	118	197
334	22	222
318	31	24
317	30	20
223	100	103
182	97	20
340	125	14
323	82	83
338	54	92
213	120	138
286	113	0
98	125	127
239	88	144
329	104	120
354	48	223
105	147	0
196	66	96
341	61	216
331	79	83
210	66	166
272	62	225
182	136	66
333	144	23
311	67	179
196	119	177
315	101	168
128	138	0
301	125	142
353	127	206
77	94	193
185	137	87
24	136	166
22	139	96
272	147	31
230	136	205
162	109	24
207	62	45
210	131	209
126	136	95
66	109	184
46	116	237
166	89	128
274	87	146
122	173	33
328	12	11
101	120	80
286	48	212
278	54	225
202	191	69
178	64	16
203	74	179
292	38	60
273	76	139
97	142	84
57	124	236
58	122	237
54	93	192
262	139	239
220	64	36
144	119	124
280	65	124
237	120	195
153	178	214
331	104	119
185	61	16
160	119	205
356	124	204
123	126	222
131	126	186
353	54	72
185	122	207
310	109	125
276	98	61
66	113	230
279	149	155
180	118	218
295	112	0
284	128	136
248	115	100
335	42	240
124	145	182
114	125	81
190	76	97
75	94	195
243	132	111
247	77	150
344	73	128
73	113	215
326	27	18
237	59	79
311	119	171
127	141	182
97	137	84
126	162	8
287	131	172
164	188	30
319	150	10
191	113	175
274	91	139
49	134	96
235	52	73
324	143	30
161	187	28
221	130	224
45	102	234
59	131	240
278	57	199
258	100	163
50	114	238
53	121	109
148	148	6
280	59	196
73	90	231
246	155	221
180	78	103
266	121	185
341	91	61
274	135	182
350	56	217
36	135	161
338	14	212
323	59	154
359	95	4
316	39	15
236	67	42
172	127	212
314	42	209
225	98	100
107	144	0
230	102	29
349	112	141
216	58	36
129	122	217
25	134	166
160	127	165
181	70	81
211	99	225
321	53	207
267	144	189
264	85	145
257	103	162
179	108	75
266	132	181
92	103	55
311	130	211
189	77	0
352	58	170
261	77	202
94	147	0
79	118	98
192	58	28
106	113	121
267	44	191
339	126	14
333	123	235
307	124	202
262	153	28
106	134	232
48	118	239
92	144	84
259	157	132
170	127	237
302	117	222
313	62	136
229	141	102
179	101	23
219	137	87
132	167	13
204	98	23
24	110	208
180	181	2
237	82	0
145	132	206
162	189	25
315	83	135
40	147	201
236	92	142
107	111	141
308	132	8
356	123	204
262	76	144
316	35	98
222	105	25
171	140	68
250	122	97
177	166	33
160	141	135
270	48	227
184	139	0
37	119	183
45	92	4
165	90	127
256	48	232
245	74	0
227	124	212
66	94	196
318	127	227
152	116	10
346	116	153
352	95	58
63	116	136
229	93	134
124	131	220
97	135	0
49	87	205
263	77	145
324	83	83
299	114	168
250	121	95
266	134	181
250	153	214
253	87	83
263	123	181
217	150	87
310	82	201
253	68	0
263	156	27
235	97	163
200	89	20
297	45	3
279	80	42
145	112	184
245	48	226
273	126	196
321	122	169
131	134	184
211	73	166
281	91	138
54	106	217
86	135	117
241	117	200
339	82	125
327	126	144
264	145	186
196	137	87
304	91	125
308	57	61
209	53	16
147	138	0
162	175	160
43	111	179
320	141	32
311	96	125
337	46	230
328	78	127
140	152	55
253	70	223
358	121	199
164	187	32
176	108	24
292	86	27
91	131	224
101	122	81
85	106	178
337	90	59
169	157	18
288	65	192
196	190	70
123	163	7
93	103	55
87	115	215
34	145	199
338	94	59
169	143	66
246	116	100
136	109	188
226	146	141
106	140	0
230	110	158
149	120	0
135	157	221
250	50	226
70	92	200
178	65	16
272	101	61
118	118	66
246	75	0
73	135	118
36	97	0
163	154	60
323	45	207
242	55	181
346	125	164
247	124	94
332	109	87
192	138	87
312	96	166
269	125	180
118	158	2
330	89	54
177	115	217
244	96	166
306	38	58
348	79	125
155	147	68
133	168	15
257	147	130
277	149	161
182	190	45
268	93	166
248	142	168
81	129	215
291	97	90
229	128	193
318	87	103
245	70	0
309	105	167
174	118	220
113	147	0
186	76	96
174	145	6
82	85	227
303	60	146
94	93	158
168	151	6
333	56	92
336	110	87
289	75	131
276	113	61
148	133	201
290	67	189
196	188	72
136	127	74
254	91	162
174	117	218
323	113	238
109	132	194
248	110	143
212	109	70
49	126	107
238	64	141
46	143	123
289	90	0
44	140	121
350	125	165
346	31	179
128	123	217
116	169	2
182	115	209
299	66	196
326	48	207
155	185	10
57	122	237
197	120	176
219	95	234
120	141	98
307	46	2
320	139	35
340	106	77
53	120	109
279	106	61
263	61	222
257	78	66
257	144	138
87	130	84
158	178	70
243	79	150
198	101	23
335	119	118
255	77	145
257	107	136
195	95	22
169	96	153
326	134	132
301	133	146
164	182	72
331	52	59
273	128	3
190	174	50
43	89	4
187	73	96
91	92	189
257	76	141
317	117	141
264	53	222
172	117	192
294	126	220
247	65	180
189	124	52
69	120	135
250	92	164
135	113	127
262	162	27
279	65	123
325	25	17
123	150	203
250	79	150
67	89	201
234	113	159
245	154	222
212	94	206
46	124	239
91	133	84
211	134	218
136	176	36
219	57	38
291	83	0
353	114	141
19	122	96
215	129	222
229	57	40
303	131	202
360	125	202
341	76	130
37	105	218
231	119	172
19	114	206
354	54	219
181	136	207
109	117	3
161	179	198
199	128	207
142	176	14
247	46	226
254	138	179
320	62	155
349	101	137
272	156	23
202	128	209
306	92	125
329	125	146
205	142	87
229	150	166
184	135	0
290	39	8
72	126	225
202	125	222
170	134	237
295	78	0
55	111	89
341	133	197
200	61	30
236	153	98
186	106	77
330	103	77
321	148	12
263	104	60
76	97	190
125	138	181
95	105	147
202	111	71
353	133	52
119	156	0
260	96	162
102	114	123
162	178	165
298	146	136
282	147	157
211	54	34
342	18	214
316	93	125
316	37	97
278	41	212
176	78	81
257	52	232
272	92	164
61	119	236
303	50	91
318	103	175
353	132	52
329	66	92
89	120	141
296	67	55
184	179	54
167	111	163
335	120	118
153	160	24
353	46	224
274	54	225
167	104	184
72	106	151
288	140	146
149	100	124
244	62	179
312	135	26
33	113	223
254	71	221
307	134	201
143	156	222
311	65	37
152	157	9
26	137	79
249	111	168
100	134	0
259	143	124
256	104	163
273	101	61
178	172	41
57	134	84
116	120	66
331	121	235
285	67	133
365	121	190
221	97	232
363	117	191
267	105	60
62	98	193
356	101	141
121	144	199
76	132	217
336	131	194
290	45	214
312	60	110
184	98	21
351	81	56
343	88	61
264	97	138
36	133	161
82	133	215
157	133	108
328	22	16
108	150	0
176	174	70
346	132	37
319	112	174
179	127	212
188	87	17
223	131	193
343	27	108
323	104	175
78	116	234
219	124	224
203	197	71
219	90	227
109	150	0
352	135	49
194	89	19
247	60	223
238	164	169
197	125	156
161	149	69
94	98	55
239	66	141
226	113	47
239	134	89
209	88	25
252	132	160
356	52	223
155	122	165
248	113	53
322	106	127
187	107	25
275	49	198
222	129	223
165	126	236
311	116	159
281	69	125
156	118	88
297	36	219
271	64	139
206	119	216
327	62	0
300	104	90
274	84	145
160	131	168
48	144	105
362	118	191
92	106	152
319	94	168
249	162	176
237	103	168
336	89	58
302	94	125
192	118	51
224	70	166
280	122	136
176	141	6
270	71	79
137	155	218
278	143	159
61	91	198
282	102	61
129	138	0
184	124	218
358	98	61
159	89	157
263	138	182
358	141	62
296	72	129
227	89	233
305	52	87
60	137	212
190	68	96
233	51	40
294	101	90
159	158	22
259	148	64
337	83	126
283	83	79
186	125	52
329	38	207
313	39	56
166	96	154
137	177	36
269	75	143
110	114	55
343	32	206
331	96	55
253	54	230
58	124	236
139	149	200
255	102	165
358	108	144
34	133	161
172	103	186
212	88	25
209	94	16
133	175	37
276	50	200
177	191	36
144	153	63
29	109	204
306	50	90
34	99	5
169	90	127
196	182	71
278	103	61
255	47	233
355	143	62
282	82	118
111	151	0
96	141	84
117	136	0
271	162	24
177	111	73
329	133	196
319	130	231
344	29	202
224	123	191
84	99	55
217	144	87
182	98	20
296	92	90
201	116	167
158	159	25
267	102	61
128	157	198
160	94	155
169	124	236
248	168	174
305	103	90
278	137	150
353	94	58
153	95	145
299	42	152
201	59	16
126	135	0
185	191	43
231	111	47
249	97	163
199	138	87
248	80	150
258	59	0
231	62	42
250	132	158
64	107	214
312	142	147
274	82	144
161	150	68
120	132	0
32	121	158
197	73	96
290	52	118
54	103	193
176	117	217
334	136	145
294	124	219
352	124	167
266	94	164
234	109	157
239	119	96
156	176	213
291	44	214
348	67	164
324	23	16
257	59	226
259	95	162
284	126	224
242	148	219
253	43	0
73	117	135
247	129	102
347	98	61
36	139	150
290	91	0
169	108	166
110	131	202
255	160	161
329	72	82
251	79	146
151	159	4
96	118	3
191	148	0
216	53	38
251	102	168
246	125	191
337	33	218
140	100	115
159	120	205
77	123	210
227	114	156
41	132	98
335	82	126
107	138	0
311	86	195
139	108	127
109	109	55
185	140	87
179	184	70
32	127	159
350	136	65
256	158	127
271	54	227
163	178	164
227	112	157
172	141	69
179	87	17
271	139	202
351	125	167
190	97	21
323	109	174
356	112	143
266	161	26
190	96	22
207	122	219
83	99	55
256	98	163
89	142	84
79	89	227
206	87	43
99	105	55
29	110	202
177	92	18
110	138	202
193	65	96
269	154	23
246	83	144
42	147	201
248	125	92
144	158	222
348	80	124
330	118	239
103	107	141
269	82	147
254	120	97
136	172	17
98	109	151
327	110	171
280	146	162
213	127	225
81	133	215
328	144	23
260	92	164
81	115	233
336	64	209
292	102	90
266	71	105
329	40	208
340	101	58
267	43	228
326	122	144
192	136	225
199	94	21
52	96	131
176	88	0
340	59	27
231	120	171
340	103	77
337	111	88
51	88	198
150	128	202
275	55	225
72	114	234
25	135	165
185	126	218
281	115	176
348	39	45
207	72	180
342	97	59
144	128	190
71	133	217
55	110	98
359	101	4
231	98	28
238	92	99
118	171	6
293	54	113
364	113	140
76	131	217
66	95	195
235	139	149
38	129	0
178	189	41
281	143	166
315	119	169
171	113	210
135	171	15
283	138	147
217	67	166
64	123	236
225	91	233
177	105	22
178	185	70
188	134	224
261	99	162
223	62	38
76	143	84
252	168	91
298	141	146
359	132	40
273	129	182
225	93	235
208	120	219
171	178	203
263	127	55
215	131	222
244	48	226
161	182	133
98	144	0
349	108	9
238	158	220
83	124	3
269	80	147
76	109	175
280	84	139
356	116	139
323	146	25
156	173	227
312	38	43
329	115	238
212	130	179
156	141	135
348	92	58
250	165	151
185	104	75
269	101	61
209	140	87
199	54	16
233	69	169
165	125	235
280	140	167
193	57	16
162	176	135
71	118	135
38	139	151
306	116	221
253	62	186
110	133	0
212	113	69
321	107	171
336	75	131
261	157	39
184	117	209
175	174	70
238	135	0
314	132	196
294	108	90
27	118	204
94	126	126
140	117	135
207	145	87
206	96	15
82	111	214
291	107	90
309	118	90
202	69	93
122	158	202
243	151	223
283	58	203
340	46	223
279	56	201
108	125	82
201	190	59
265	81	147
249	130	159
63	92	197
43	105	220
335	81	82
246	164	163
144	121	132
80	139	84
345	53	218
144	156	63
218	106	24
243	84	151
295	100	90
331	42	107
156	143	135
68	92	196
193	179	58
179	80	103
234	71	160
228	95	81
178	190	38
279	134	208
226	55	39
345	135	65
180	171	37
305	65	40
185	123	89
264	113	59
66	146	84
329	32	187
207	129	223
241	146	94
318	69	0
319	79	130
254	159	163
151	126	202
120	151	204
293	72	133
161	180	0
187	130	214
344	136	46
327	99	171
256	44	233
57	88	199
302	114	167
115	147	141
337	48	0
106	156	0
323	95	172
351	128	206
180	116	133
195	115	168
339	42	219
339	47	222
275	117	193
299	137	148
255	171	95
252	49	231
321	142	30
324	98	173
293	106	90
338	110	88
60	106	218
180	115	214
49	123	237
238	86	149
296	70	84
265	95	164
242	115	25
311	41	116
350	48	219
219	150	87
298	136	151
126	144	182
282	72	129
315	46	208
255	163	85
90	131	222
180	68	81
344	109	88
339	65	210
146	162	225
197	181	57
356	135	57
157	151	65
243	162	174
287	70	132
268	153	26
281	83	138
347	34	45
124	151	0
218	114	149
257	63	187
152	142	71
100	142	0
175	92	106
180	138	0
65	134	117
233	98	44
252	89	161
173	191	36
62	102	216
190	88	18
296	60	94
328	137	15
350	113	142
254	149	143
160	146	69
235	157	169
291	41	214
300	98	90
149	165	230
309	135	146
202	74	179
149	123	73
128	151	0
135	152	119
264	52	223
43	146	201
37	91	8
136	123	135
291	139	146
100	150	0
20	123	193
170	176	204
152	90	157
96	139	84
287	64	179
158	121	205
298	111	94
298	61	53
200	96	22
23	137	166
217	110	50
349	129	203
260	118	91
350	115	140
158	126	47
60	99	216
161	134	72
235	85	150
151	127	200
238	130	204
38	126	103
130	160	202
64	109	184
283	104	61
68	142	84
269	58	222
259	89	164
114	133	0
327	10	11
179	180	177
360	93	138
254	135	195
274	117	192
30	124	98
124	146	182
227	54	42
205	132	179
267	140	201
33	107	223
111	131	3
278	59	194
325	135	0
273	47	87
242	91	142
77	114	234
329	68	92
73	107	187
282	114	184
354	128	34
145	181	14
191	180	69
147	139	6
268	81	146
251	67	182
142	160	226
238	54	182
234	156	168
302	66	183
23	109	208
35	96	6
255	120	94
140	107	181
237	100	164
325	45	206
358	120	196
197	85	42
244	51	222
317	127	229
229	89	232
312	79	204
151	116	10
224	78	161
321	106	173
320	70	153
344	70	130
160	182	164
353	123	166
274	144	194
281	58	196
49	122	237
301	99	90
282	80	122
221	77	163
203	86	43
279	145	163
142	158	0
262	102	161
204	149	87
253	46	233
197	116	176
121	149	204
253	94	164
105	114	122
322	146	20
217	81	161
92	122	3
335	134	206
246	159	217
206	73	179
269	115	188
174	188	38
251	162	175
163	121	164
243	57	181
253	142	169
136	114	189
139	137	205
201	78	161
216	86	38
339	133	194
224	79	160
354	110	143
289	130	172
237	140	150
105	125	133
63	90	199
257	66	187
199	142	87
166	119	215
337	51	92
236	93	140
196	102	210
340	48	223
50	90	205
164	158	25
245	93	79
32	110	224
302	118	167
280	45	87
54	95	132
328	44	239
345	85	58
238	147	156
295	73	191
271	87	145
133	114	126
259	56	0
286	102	60
234	49	34
246	101	169
185	105	76
351	65	71
181	71	81
312	67	92
231	53	41
241	142	153
224	117	180
263	113	59
297	98	90
312	56	0
201	73	179
230	151	167
255	140	179
252	77	150
329	25	12
342	136	54
319	77	53
249	159	220
329	113	120
44	91	4
151	157	13
340	107	87
266	70	105
343	66	71
218	116	180
203	131	180
346	68	164
219	130	224
318	137	132
47	97	3
293	127	220
175	108	22
137	120	135
228	147	166
244	94	197
36	108	223
347	136	64
275	127	196
321	25	16
319	129	233
287	82	120
361	108	143
348	71	164
[truncated: 29,884 more rows]
