# Supplementary material for: Forecasting effects of transport infrastructure on endangered tigers: a tool for conservation planning
Source: PeerJ. 2022 May 17;10:e13472. doi: 10.7717/peerj.13472 (PMC9121866; doi:10.7717/peerj.13472)
Supplement: Supplemental Information 1 — All data on tiger populations and occupancies across all scenarios and the R code used to produce all results, tables, and figures. [file peerj-10-13472-s001.zip › data_folder_peerj/occupancies/resultsnoneoriginaltrue-1506046351.csv]

327	10	44
346	25	97
96	130	180
333	107	121
231	51	136
268	163	12
340	77	139
201	123	172
232	121	235
116	135	137
297	77	143
123	146	185
134	133	143
359	95	119
96	99	135
159	135	0
106	141	9
182	103	44
157	180	167
180	135	223
344	133	72
47	144	170
311	82	141
277	61	80
317	86	76
309	148	89
184	145	0
192	146	0
162	135	227
53	135	13
110	131	178
267	144	45
104	117	88
85	142	101
333	113	0
317	113	104
274	125	113
42	127	159
85	104	167
322	59	119
218	59	0
102	145	0
284	96	19
83	133	138
123	126	132
82	108	126
291	121	194
256	60	100
75	105	125
91	137	100
146	156	82
199	195	15
61	141	13
30	137	150
124	167	52
265	143	198
120	161	22
117	130	176
283	56	208
308	67	71
252	127	198
248	87	66
351	109	48
52	111	116
194	91	44
295	98	161
152	185	14
146	120	47
224	80	0
252	46	93
203	68	80
339	78	139
245	77	68
196	178	14
145	160	226
266	51	146
160	162	121
42	136	167
95	145	96
193	181	95
187	60	60
263	71	224
195	95	0
330	92	61
167	157	14
323	125	150
129	174	101
184	182	97
352	127	217
154	118	147
240	83	68
232	98	174
288	89	24
61	120	170
362	118	212
349	47	216
33	96	57
133	113	76
182	179	97
131	167	39
287	81	14
180	174	14
100	121	213
334	102	115
166	190	14
185	137	0
180	167	14
192	112	166
205	97	25
288	50	199
340	97	119
315	62	72
268	69	224
249	139	188
325	95	35
162	120	148
291	134	98
346	51	205
94	133	179
242	143	101
281	53	214
131	165	38
164	179	0
276	84	14
17	130	165
245	79	129
295	74	140
258	53	152
167	98	183
313	66	75
177	75	60
264	79	80
361	84	119
280	59	137
215	84	0
282	112	199
291	114	202
196	112	219
330	91	61
196	123	174
67	134	13
133	121	88
170	161	14
56	136	13
154	92	181
219	83	0
25	110	225
208	128	140
146	136	203
319	60	121
50	109	116
277	51	212
48	98	54
238	143	180
299	41	66
239	109	155
246	52	90
192	85	44
229	92	136
308	57	104
329	123	186
253	125	217
260	53	151
177	184	189
139	171	37
179	121	158
143	129	202
69	124	86
177	88	44
260	59	224
129	134	174
253	120	215
213	114	140
217	88	0
356	127	228
267	142	41
225	58	0
269	148	19
212	116	206
96	137	98
15	136	167
204	87	0
106	158	4
356	133	22
187	69	65
217	110	232
171	159	14
202	134	0
256	70	204
152	139	0
47	92	238
75	97	78
162	187	14
158	147	0
195	131	0
314	51	119
76	135	97
269	135	197
143	132	203
284	107	92
130	141	166
155	94	181
322	112	102
318	110	69
283	41	219
97	120	88
180	178	83
209	144	0
321	137	89
326	73	44
81	136	100
181	189	14
179	136	221
102	146	0
207	93	0
48	131	13
203	121	138
168	114	183
350	113	129
348	77	144
102	105	88
327	89	32
358	91	119
344	80	142
277	80	137
162	92	182
298	71	215
182	128	90
319	66	76
258	143	45
177	117	203
332	67	141
263	93	0
272	67	222
270	55	82
209	124	237
54	111	171
271	152	9
254	113	104
344	40	197
270	150	8
328	63	118
360	118	211
310	53	102
152	150	0
187	120	176
192	88	44
102	138	98
352	115	191
211	65	80
217	152	13
313	33	58
244	100	170
309	74	69
109	153	8
350	58	200
253	43	64
278	83	0
233	52	136
248	125	229
211	116	206
294	68	152
199	86	0
169	166	14
211	118	207
45	106	177
229	123	237
214	109	206
306	67	142
163	190	14
168	121	158
17	141	177
329	145	21
171	176	210
203	62	57
325	76	44
108	138	62
303	40	71
360	107	126
112	152	7
322	123	102
266	142	44
220	135	155
210	79	0
41	119	227
205	55	80
343	131	221
331	83	21
70	131	136
266	111	207
237	85	130
321	27	31
59	89	226
146	109	145
242	79	63
159	117	44
241	56	157
117	170	31
216	65	77
176	143	0
358	102	119
309	55	102
146	165	184
232	136	212
297	46	64
270	156	11
292	109	199
175	180	188
266	135	11
161	144	0
214	90	0
351	80	119
331	84	31
140	150	0
241	144	160
86	140	103
130	144	167
294	109	197
345	48	215
207	66	80
212	115	206
313	89	77
276	59	135
258	78	64
343	109	142
280	79	153
232	60	136
304	119	194
323	142	89
88	123	88
288	126	192
255	166	114
320	107	66
253	67	0
343	64	146
81	88	113
212	145	0
244	115	196
30	126	146
186	102	44
110	137	130
150	174	229
86	143	101
220	81	0
351	93	119
272	69	219
141	178	44
196	122	160
219	149	0
204	74	0
213	72	80
306	116	63
193	182	95
361	132	57
108	118	88
325	120	158
293	117	202
337	126	159
73	116	173
197	190	91
301	138	89
209	138	0
164	145	0
159	167	121
240	72	136
185	103	44
258	61	141
128	147	168
341	54	205
97	123	217
351	137	71
260	103	109
266	137	199
71	116	219
208	66	80
219	86	0
339	53	181
267	101	109
272	155	9
188	86	44
208	127	140
278	44	84
315	94	79
316	57	102
199	106	232
244	78	127
237	136	0
140	144	0
269	68	224
282	65	156
287	144	89
34	101	57
312	142	95
309	88	76
323	149	21
303	57	180
334	58	140
103	141	65
245	139	171
187	141	0
149	137	219
343	133	63
290	91	0
328	48	150
155	115	68
189	101	44
79	126	136
344	96	119
39	149	169
239	135	195
269	162	11
289	90	22
96	119	88
105	145	0
119	147	80
118	130	0
200	92	0
352	51	208
285	132	189
179	173	90
344	119	220
74	96	117
244	123	229
194	100	44
57	133	134
272	91	15
150	118	146
243	146	180
173	85	59
223	114	134
225	130	236
321	28	31
180	130	88
319	103	81
342	120	217
172	181	209
20	126	164
360	103	119
238	68	65
208	113	139
339	120	211
102	122	88
209	133	155
336	119	211
355	49	210
183	64	43
216	78	0
307	59	87
346	42	180
209	87	0
262	131	162
290	92	159
92	121	88
190	72	64
158	103	182
340	76	141
325	55	110
291	139	89
313	40	90
156	170	221
154	184	155
278	80	151
242	147	209
97	145	99
318	140	95
168	149	14
204	136	0
153	83	184
332	123	199
92	99	135
143	149	0
238	113	104
303	137	89
169	109	144
206	95	0
181	86	44
290	79	150
88	146	103
225	103	115
351	49	212
182	136	0
343	42	214
312	33	58
31	134	150
213	140	0
209	89	0
194	139	0
186	140	0
110	120	88
346	59	200
45	143	171
345	62	142
178	96	44
337	63	143
295	61	183
111	160	11
139	154	237
321	132	180
285	121	207
294	142	96
72	94	141
292	113	201
255	106	0
257	80	63
200	78	0
333	69	0
239	137	196
158	160	121
232	58	136
336	47	184
100	131	180
313	84	76
87	131	101
277	72	158
230	66	136
246	134	189
341	58	201
287	76	154
304	102	163
296	42	72
176	134	224
249	55	88
158	128	177
356	82	119
286	117	201
295	105	141
202	87	0
119	170	37
324	98	65
100	106	145
145	137	0
173	115	148
326	144	21
191	77	63
270	60	220
35	104	216
253	90	64
48	87	239
165	127	154
146	117	146
97	135	64
307	34	173
354	52	206
287	88	24
309	38	92
183	121	215
260	129	198
184	85	44
147	135	203
346	49	215
54	126	156
330	131	127
254	122	218
212	52	0
109	145	8
148	121	90
250	144	136
362	121	61
28	127	165
89	111	113
154	111	75
321	58	119
300	62	139
168	171	197
172	190	14
307	136	187
290	133	189
221	139	91
260	138	204
148	130	202
326	91	61
275	67	220
104	105	88
208	149	0
194	194	15
188	68	65
140	100	46
361	129	71
245	68	65
181	180	201
213	68	80
257	146	173
193	80	44
151	156	0
224	126	236
241	154	234
296	141	97
168	112	182
219	117	234
298	82	139
297	104	140
307	53	63
149	129	202
203	145	0
262	128	0
103	156	0
340	69	144
47	119	13
136	161	158
67	126	86
115	141	13
185	95	44
84	108	228
229	59	136
152	169	217
272	148	18
45	100	178
249	67	80
231	55	136
270	94	0
317	134	188
335	57	156
223	73	136
309	37	58
296	136	97
176	86	185
255	112	104
223	138	91
274	92	17
319	124	122
339	60	165
226	133	236
132	161	175
43	98	178
123	153	170
248	111	104
98	148	2
358	111	131
266	130	160
161	173	210
291	63	156
300	96	161
243	133	189
305	138	98
230	106	108
108	137	71
332	77	138
130	178	100
148	120	47
309	66	73
311	51	166
238	81	131
27	138	178
19	111	55
215	93	138
306	140	89
264	72	223
304	41	58
276	91	18
240	138	151
267	44	147
81	123	187
286	147	89
300	140	89
159	187	20
243	136	0
336	87	20
225	115	234
170	94	186
103	106	88
327	96	35
287	115	201
256	56	205
240	58	156
290	89	162
290	116	202
257	129	197
138	146	0
258	128	197
261	55	207
202	142	0
298	73	142
247	139	207
207	65	80
135	176	61
227	112	133
125	172	81
279	148	89
330	84	31
112	151	8
323	48	208
118	171	39
231	66	0
228	71	136
134	156	173
304	64	141
334	28	214
173	135	218
289	55	55
83	139	102
153	113	75
286	146	89
52	92	239
262	60	224
331	11	46
282	119	206
213	67	80
195	128	170
152	110	75
87	139	100
64	98	131
150	108	75
303	49	97
323	64	123
255	58	87
348	47	216
303	106	161
354	118	196
216	147	13
137	127	88
182	64	60
260	89	63
364	127	57
224	116	237
304	130	236
244	51	89
90	90	137
261	104	109
201	54	80
281	76	156
137	180	98
344	58	199
310	65	71
264	118	136
128	173	101
314	62	74
257	76	80
165	98	44
267	79	80
49	138	166
331	24	219
197	91	0
83	125	88
241	83	129
90	137	103
346	47	216
213	61	79
193	71	61
232	91	169
26	122	54
232	119	236
180	127	29
338	56	199
88	142	103
86	127	213
149	120	1
82	144	97
338	71	143
256	118	215
211	78	0
291	142	89
264	91	106
46	105	116
314	136	89
196	127	173
204	81	0
222	130	236
347	46	215
222	108	207
125	151	173
108	129	0
239	111	104
320	112	39
162	117	0
297	63	217
255	77	67
342	87	119
245	167	126
189	77	43
180	124	29
133	105	47
301	90	163
164	114	44
353	137	70
287	141	89
325	42	214
321	48	210
291	70	156
108	111	192
332	97	62
307	132	190
346	36	203
190	142	0
140	101	42
226	83	0
275	98	0
272	56	125
338	33	206
350	120	148
211	134	156
153	108	76
53	137	13
284	103	197
346	112	129
332	68	65
213	116	233
235	100	177
34	111	218
320	85	137
237	137	196
49	94	116
282	70	159
236	57	136
278	103	202
283	61	155
319	137	95
26	131	151
222	79	0
337	139	195
321	85	137
321	104	88
345	23	97
167	111	182
22	124	137
278	78	152
111	140	9
338	137	21
180	65	61
313	41	91
271	121	219
195	142	0
229	125	236
48	140	166
166	88	178
294	44	59
279	139	96
183	110	44
157	151	0
280	85	20
142	151	0
311	69	0
273	158	9
269	149	9
65	95	130
353	45	166
302	63	140
62	120	171
174	187	93
243	116	198
89	96	98
276	138	100
327	88	32
305	100	163
42	110	107
164	101	189
142	110	144
328	35	89
293	113	201
62	123	162
83	86	125
285	108	93
224	125	232
223	106	213
218	96	128
70	89	219
227	83	0
178	116	204
349	57	200
283	54	211
250	46	92
296	38	174
271	140	81
186	142	0
216	139	0
161	158	0
179	87	44
353	135	22
213	55	80
146	167	199
256	105	0
143	109	144
79	104	97
292	139	89
336	39	212
83	96	100
33	123	171
288	99	155
288	82	166
166	145	0
158	180	155
320	30	98
296	48	202
188	102	44
274	43	127
114	121	88
212	140	0
259	95	108
161	148	0
247	131	189
322	126	103
168	159	14
316	41	74
172	147	14
271	44	127
165	147	0
90	140	103
208	91	0
145	161	227
128	117	45
238	98	177
260	64	223
324	37	78
167	95	181
259	123	216
88	98	138
148	177	225
278	47	84
175	168	14
246	56	88
243	139	171
251	118	213
68	87	228
336	35	207
323	21	82
144	119	46
329	104	120
133	154	117
164	162	0
260	74	218
312	91	77
332	75	139
211	102	220
210	145	0
263	80	1
304	144	89
144	157	225
225	132	235
218	148	14
278	120	215
170	104	145
299	91	163
170	126	158
255	162	150
284	115	200
152	158	203
53	90	116
33	98	56
135	113	170
272	158	10
304	132	145
263	76	218
317	94	79
225	119	237
151	180	181
260	148	99
310	59	86
224	68	136
235	74	136
172	161	14
364	113	132
283	48	219
303	64	141
156	154	121
307	50	122
341	99	29
140	162	226
227	98	166
167	190	14
146	159	0
79	134	139
163	164	121
127	149	186
117	121	152
220	84	0
288	105	153
69	147	33
155	105	177
354	123	128
91	90	138
290	59	142
200	82	0
175	166	14
76	101	100
330	71	140
135	121	88
40	145	170
323	94	78
254	79	65
267	140	198
336	130	197
316	100	82
347	118	210
83	98	99
142	121	88
169	191	14
306	110	143
172	117	159
196	137	0
314	38	59
51	106	193
282	109	95
136	121	88
208	82	0
212	58	80
341	141	21
279	49	137
341	101	30
306	91	0
119	135	57
281	99	197
280	45	83
93	107	191
244	85	66
331	124	199
240	111	104
310	67	73
161	149	0
256	164	106
151	105	176
296	41	75
38	90	59
167	88	78
278	61	37
317	97	81
53	96	116
168	161	14
160	101	184
250	102	138
339	57	199
298	62	217
288	67	159
61	121	171
262	109	207
360	132	31
268	132	151
208	70	80
312	82	141
214	119	234
320	42	74
141	117	175
288	49	221
239	52	156
135	172	49
58	97	194
272	44	83
90	138	102
191	70	62
173	83	19
244	48	89
177	130	87
200	74	80
251	172	165
182	167	14
114	136	137
19	117	218
245	111	104
346	63	142
65	134	13
266	145	63
319	84	137
154	144	0
334	138	187
271	54	135
295	125	196
42	95	54
282	82	14
34	107	221
140	168	32
45	90	238
272	80	152
285	138	98
196	124	0
250	111	104
218	75	80
19	138	178
48	114	109
25	134	179
133	164	39
206	121	142
225	105	114
82	103	140
200	111	219
329	122	189
322	83	137
177	105	44
325	37	90
77	142	98
92	127	179
108	132	178
107	155	7
189	96	44
53	113	108
317	100	81
256	63	221
264	105	109
188	123	0
338	94	119
238	152	232
107	110	192
293	82	143
236	157	222
212	104	163
315	124	190
224	109	109
268	53	221
64	110	166
171	133	196
251	97	159
196	194	15
319	120	141
222	58	136
174	98	187
137	140	0
326	143	21
194	78	62
181	63	60
217	111	231
172	110	44
65	127	135
151	123	226
242	69	65
163	176	225
306	84	144
72	123	86
328	34	158
143	104	174
330	125	183
149	108	75
66	123	154
224	106	115
259	97	108
53	103	116
143	155	202
167	159	0
195	127	171
258	119	217
244	132	189
170	109	144
348	106	141
210	92	138
195	73	58
247	138	1
197	138	0
56	105	172
262	86	61
190	88	44
159	121	148
200	69	80
332	104	120
195	102	0
266	57	219
44	116	107
185	61	59
313	147	89
321	141	95
161	131	197
196	136	0
119	158	19
121	118	149
221	84	0
158	167	214
48	100	194
165	101	189
76	93	141
309	35	58
254	50	93
45	124	228
203	148	0
282	40	214
169	107	144
281	144	89
255	133	175
64	113	171
281	95	19
222	115	134
308	115	69
175	128	16
203	142	0
36	95	92
251	49	92
93	101	136
171	189	14
129	104	45
333	72	141
267	68	225
237	142	185
80	124	0
190	120	225
299	127	196
267	45	147
329	78	40
115	158	19
98	122	216
324	77	44
328	135	199
53	129	13
311	142	89
103	103	88
151	110	73
305	103	163
322	94	79
253	44	93
227	71	136
313	112	106
285	62	155
326	52	139
318	31	74
198	129	29
335	22	219
148	146	0
288	142	89
260	97	109
325	50	154
76	85	220
288	128	188
205	122	172
341	140	21
279	85	30
95	146	98
299	113	101
179	186	14
18	128	27
248	80	128
206	112	139
219	153	14
268	52	221
232	77	0
318	96	80
261	120	214
254	143	45
68	122	149
282	147	89
338	142	21
105	113	190
248	140	206
314	108	87
347	53	203
193	64	63
42	115	107
222	106	212
135	161	158
91	121	88
215	115	233
309	147	89
327	52	138
285	93	22
75	90	134
75	114	229
235	132	187
268	86	0
352	55	184
191	193	14
198	104	232
295	57	154
157	91	183
186	185	14
238	133	187
181	122	212
256	84	65
93	103	137
183	112	205
154	177	226
200	100	0
116	134	57
270	158	38
44	133	155
333	128	181
122	170	58
174	166	14
331	81	21
111	146	8
50	129	228
233	88	127
47	130	13
44	106	177
139	169	33
245	168	154
320	34	174
122	154	109
329	126	127
144	147	0
129	176	101
273	86	0
240	51	156
39	109	148
67	109	212
113	122	88
318	144	89
327	29	175
201	115	140
253	142	148
153	164	0
84	119	187
136	133	143
199	121	138
161	110	44
40	113	107
159	160	121
216	137	0
351	54	166
188	129	89
117	155	15
335	39	200
44	114	106
57	111	170
124	144	167
165	111	181
261	65	222
169	163	14
260	102	109
259	116	182
338	139	195
118	156	19
259	93	107
271	149	8
158	151	0
285	80	168
59	120	172
218	153	14
127	171	99
288	75	154
264	147	92
199	69	80
97	100	136
202	84	0
246	69	80
332	45	199
103	149	0
40	138	156
54	106	172
237	157	179
351	128	228
229	133	236
39	94	178
202	86	0
105	130	180
198	133	125
284	111	200
51	111	20
277	98	107
195	75	19
206	108	162
25	114	224
208	119	235
179	146	0
140	130	161
219	102	204
330	72	140
165	123	234
289	41	226
329	80	39
306	122	213
34	88	59
178	175	96
215	122	237
212	76	0
172	85	60
353	141	60
113	136	57
243	149	206
340	116	210
208	118	207
106	123	215
330	132	186
212	94	90
94	125	213
191	64	62
214	128	236
241	125	230
162	136	227
70	124	86
87	100	138
229	116	238
333	126	191
111	141	12
137	100	46
34	142	155
276	80	14
271	78	14
31	119	158
295	110	111
236	125	234
234	72	0
36	143	38
218	131	235
262	140	204
341	128	229
45	127	160
272	123	111
112	132	0
283	97	197
237	155	228
219	58	136
214	68	80
119	137	75
42	130	166
139	115	164
273	76	155
235	153	111
312	136	89
222	138	0
336	25	214
140	123	88
168	102	145
250	55	88
273	65	217
350	103	65
194	124	175
273	44	83
293	130	98
243	119	198
117	147	13
242	81	130
250	108	104
156	128	179
272	115	205
204	142	0
338	23	215
175	102	44
318	100	82
336	55	174
301	129	197
266	45	148
227	107	109
116	167	23
329	125	184
97	119	88
281	142	89
159	96	186
310	89	77
348	97	119
326	13	46
176	118	145
313	96	78
239	158	231
236	153	205
178	104	44
213	84	0
232	106	142
153	133	225
89	132	102
339	87	119
67	135	139
134	170	39
196	102	232
297	49	201
237	100	177
18	127	164
258	77	80
44	139	169
183	63	60
330	100	117
330	90	59
279	113	206
152	134	224
323	139	95
314	115	108
253	49	93
104	154	0
75	141	32
254	89	63
350	41	166
190	184	95
109	143	7
159	180	226
32	117	159
267	119	217
37	133	27
60	143	13
69	142	32
167	156	14
266	66	225
286	95	156
303	115	63
346	55	180
161	159	0
161	188	14
234	110	108
262	121	135
318	99	82
259	147	153
215	100	219
92	146	99
336	70	142
161	99	186
45	104	177
346	31	223
269	86	0
251	143	140
239	86	129
290	68	157
204	63	80
292	46	102
323	126	151
26	126	167
156	178	223
234	81	127
337	120	212
166	188	14
145	123	88
275	113	99
230	86	126
48	147	171
154	98	178
175	177	209
86	122	186
248	74	205
288	97	157
198	82	0
276	70	156
141	107	144
275	142	93
285	120	206
159	108	181
278	52	213
199	94	0
350	130	61
146	119	145
358	96	119
224	111	134
280	110	199
64	97	131
108	158	9
264	162	47
103	128	180
220	78	0
283	115	201
339	84	119
315	91	78
345	29	208
264	50	153
204	98	0
194	120	140
361	126	59
307	129	179
37	89	58
316	55	102
298	134	190
320	48	209
251	84	65
307	109	144
201	95	0
293	135	187
147	145	0
50	135	155
118	137	57
277	142	89
237	123	233
322	146	21
327	37	105
307	123	182
191	124	175
266	89	0
187	123	0
134	115	168
79	93	94
229	122	237
227	125	236
288	48	222
91	135	99
263	165	37
237	118	230
301	76	143
215	52	80
261	162	89
324	85	136
189	59	60
27	126	167
312	96	80
62	110	169
266	122	137
188	132	219
155	187	20
277	103	202
199	97	0
181	74	65
148	150	0
317	53	102
97	108	140
272	46	84
344	93	119
336	94	59
164	144	0
263	96	109
238	160	228
305	94	160
206	52	80
227	148	17
216	141	13
48	104	194
350	79	141
250	159	164
164	189	14
252	53	91
192	59	62
259	133	177
220	117	235
316	49	167
236	159	229
249	151	194
100	119	88
261	80	63
282	85	21
264	154	65
225	57	136
188	103	44
243	168	70
73	142	32
128	135	174
339	114	158
191	130	87
45	95	54
86	112	143
169	176	232
327	59	115
278	65	153
184	181	94
210	142	0
128	123	186
171	186	14
152	88	183
322	135	214
60	115	171
308	121	177
25	122	215
205	131	236
325	41	212
102	103	88
331	141	21
320	71	76
336	48	147
246	78	128
313	76	77
328	142	89
219	130	236
187	68	65
115	124	183
268	43	144
76	138	99
180	123	167
176	170	91
263	145	90
211	91	0
105	131	180
341	42	213
289	95	160
224	121	234
338	14	217
95	118	88
343	33	207
305	75	142
233	139	186
242	161	205
151	171	181
177	131	207
354	140	70
33	103	220
23	123	212
330	47	130
186	117	205
255	50	152
157	97	181
331	102	113
255	127	218
71	134	139
271	84	0
355	81	119
328	76	138
99	132	180
128	175	101
63	134	13
358	121	148
218	133	155
266	152	41
125	173	81
277	140	96
107	118	88
353	106	124
258	120	212
69	145	33
113	140	13
48	91	239
336	84	20
158	127	196
42	100	178
53	127	156
168	152	14
247	109	0
255	126	218
41	125	165
172	94	182
175	104	44
108	146	7
188	177	91
71	103	210
248	60	86
144	110	144
77	119	86
119	120	153
199	128	88
193	59	61
288	112	198
148	129	202
149	163	224
260	90	63
321	113	103
163	187	14
112	121	88
128	131	174
322	93	78
267	83	0
315	108	87
216	89	0
345	127	210
279	140	96
138	142	0
193	86	44
18	108	225
270	91	0
194	125	174
277	106	199
118	170	37
45	148	171
287	49	222
266	77	80
343	22	187
286	136	100
186	138	0
230	90	135
35	128	179
224	60	136
52	134	13
255	89	61
86	102	137
317	99	82
298	101	144
348	119	219
219	124	236
243	83	128
330	19	219
130	151	223
12	133	165
271	81	80
89	91	138
246	103	159
282	72	159
172	165	14
265	64	225
82	138	101
314	119	144
148	108	145
164	111	181
297	103	162
170	165	14
52	103	116
136	156	172
42	149	171
187	177	92
251	59	87
74	104	126
316	144	89
148	102	176
341	97	119
282	42	220
93	142	103
276	63	218
153	89	183
211	103	221
201	143	0
84	132	138
39	139	155
260	126	219
77	145	96
354	136	28
319	147	89
159	145	0
39	146	169
43	117	106
119	163	21
220	58	136
146	174	184
137	156	117
87	104	142
21	131	166
78	113	182
207	68	80
83	105	170
282	146	89
328	123	187
344	120	218
121	158	173
357	112	123
153	157	121
297	54	195
193	119	165
334	87	18
255	109	0
277	131	32
323	127	181
141	129	159
153	175	227
236	156	229
56	109	172
192	68	0
254	133	198
222	66	0
190	137	213
339	98	28
166	189	14
138	177	62
169	183	91
38	96	178
118	126	156
74	97	110
114	156	14
185	125	29
239	148	225
151	92	181
327	128	185
307	101	163
26	125	166
313	37	58
340	135	27
43	145	171
146	170	210
308	64	66
337	24	216
237	71	136
265	92	0
41	112	106
309	83	143
44	134	165
342	32	209
305	104	163
190	126	89
275	85	16
77	140	96
163	93	47
306	142	89
252	86	63
68	110	211
173	132	223
280	133	237
188	94	44
261	165	85
235	64	136
152	129	235
200	131	0
266	78	80
176	187	96
82	85	128
30	111	223
361	100	119
181	124	131
314	131	191
125	134	136
269	67	224
252	173	165
300	127	194
256	61	218
85	114	174
254	147	174
178	189	93
189	80	44
304	106	161
321	138	95
264	64	225
221	140	0
58	105	116
171	85	59
175	116	146
351	42	166
333	93	57
346	115	209
204	128	235
342	86	2
320	33	201
289	101	156
127	155	224
343	50	213
218	107	206
221	152	14
137	169	35
17	138	177
313	136	89
251	169	102
36	147	167
334	119	198
215	97	132
153	170	222
313	102	82
168	141	0
321	59	118
344	64	146
119	167	34
347	117	209
245	72	64
139	107	173
232	153	18
273	160	10
295	70	150
135	109	171
292	134	188
240	128	187
191	146	0
100	141	64
144	97	77
316	71	78
29	123	216
44	141	170
265	123	147
99	113	189
241	136	195
104	111	190
317	143	89
337	53	201
95	101	136
238	52	155
140	132	0
96	122	213
68	119	86
248	100	162
92	92	96
173	114	0
292	145	89
71	94	143
305	134	95
324	58	111
270	92	0
185	182	92
244	49	89
115	130	176
164	99	188
182	184	97
352	131	22
42	139	169
335	51	190
188	141	0
353	90	119
177	178	205
135	139	202
200	133	0
271	104	199
199	122	173
124	145	167
149	124	159
263	166	21
188	64	62
75	110	187
288	56	108
308	91	78
78	92	132
258	64	220
342	52	211
226	128	236
204	123	0
83	123	88
80	126	186
242	90	165
306	138	96
261	84	63
216	108	207
160	182	119
200	103	232
328	64	119
206	70	80
208	102	222
279	63	150
343	72	143
23	118	218
252	111	104
362	119	210
15	122	153
149	101	177
196	175	14
189	95	44
55	142	154
239	57	154
338	120	211
340	144	21
267	136	198
300	92	164
337	106	63
163	125	135
97	144	100
96	117	88
115	152	15
250	49	92
275	55	134
340	26	46
308	107	144
272	110	106
262	74	222
146	180	24
325	138	203
338	146	21
242	149	211
227	117	238
297	140	97
149	164	224
157	169	218
147	151	0
212	78	0
306	90	158
291	112	201
114	120	88
266	127	183
260	62	217
113	149	9
28	134	178
[truncated: 29,884 more rows]
