# Supplementary material for: Forecasting effects of transport infrastructure on endangered tigers: a tool for conservation planning
Source: PeerJ. 2022 May 17;10:e13472. doi: 10.7717/peerj.13472 (PMC9121866; doi:10.7717/peerj.13472)
Supplement: Supplemental Information 1 — All data on tiger populations and occupancies across all scenarios and the R code used to produce all results, tables, and figures. [file peerj-10-13472-s001.zip › data_folder_peerj/occupancies/resultsnoneoriginaltrue-1648211073.csv]

113	119	156
24	108	179
319	31	0
45	123	201
342	79	137
357	52	200
273	93	11
64	144	7
350	108	33
310	120	228
206	74	0
198	86	0
123	136	164
269	56	98
269	61	41
137	171	1
54	115	171
151	154	0
344	95	0
210	107	34
303	50	197
186	108	37
309	96	114
220	80	0
279	104	168
328	90	0
74	143	6
247	137	178
344	71	144
295	105	128
65	131	166
350	122	154
350	125	157
338	85	1
254	174	106
230	130	236
345	39	207
335	11	0
335	127	219
245	72	0
235	54	85
267	137	214
303	87	0
227	77	0
135	162	183
352	67	145
105	140	0
335	106	86
261	97	39
259	148	43
288	69	93
240	153	168
353	45	20
338	110	54
37	122	214
177	133	221
255	161	127
312	87	0
316	37	154
245	139	177
294	105	87
237	148	196
111	160	0
138	103	168
122	123	156
322	108	114
296	102	124
176	181	230
270	102	156
289	129	0
182	67	169
325	104	0
333	53	58
343	140	0
148	124	173
180	175	6
267	92	48
293	68	138
140	131	225
119	159	0
73	128	202
156	180	226
267	97	48
153	150	18
39	140	203
244	105	89
156	181	0
322	82	0
295	72	140
308	46	0
248	68	11
310	129	175
174	99	81
162	117	24
302	114	174
358	141	3
331	55	59
264	156	12
161	181	83
13	139	103
79	83	185
358	136	2
185	131	220
97	130	222
251	54	87
340	104	0
87	138	2
60	139	98
294	89	0
172	127	196
131	132	33
105	138	0
138	166	0
61	129	166
276	132	186
240	131	163
89	116	221
276	145	5
346	73	144
285	56	219
125	129	63
290	99	0
316	86	0
267	56	146
107	126	174
34	113	166
347	53	198
345	93	1
167	98	166
322	22	0
259	60	208
175	85	68
255	171	66
308	135	11
154	136	111
272	79	48
259	95	31
336	136	214
255	172	107
303	82	137
282	90	11
87	87	158
168	144	22
241	160	208
44	144	205
234	54	76
72	112	228
328	12	0
266	56	146
343	76	143
192	181	26
108	110	138
353	82	140
254	64	201
69	107	165
198	81	0
149	127	178
292	90	0
39	136	201
221	80	0
83	138	3
313	92	114
18	132	101
295	73	138
268	60	135
56	93	141
310	127	175
277	84	11
260	68	145
300	133	0
337	56	61
88	132	2
306	43	0
262	92	48
201	106	117
294	84	0
150	100	172
168	117	175
287	41	211
263	146	32
187	103	37
143	182	25
168	99	167
237	130	221
222	108	73
90	131	217
335	100	0
268	44	89
262	132	192
145	113	206
277	146	5
151	133	180
195	176	10
180	176	7
297	100	86
273	117	191
173	81	63
175	83	66
260	125	158
208	69	142
146	153	108
306	123	225
74	129	202
222	123	202
26	117	174
222	106	75
146	112	209
307	41	0
282	115	221
110	151	0
341	66	142
54	89	220
232	109	89
214	144	92
151	85	170
200	87	0
229	64	68
355	122	77
347	138	79
133	177	101
37	105	167
198	93	32
329	37	39
33	128	238
73	101	170
204	143	0
211	94	219
286	118	189
201	192	28
312	115	223
133	161	180
294	127	211
341	141	0
117	159	0
231	120	228
297	99	86
26	130	191
224	131	235
156	178	228
17	141	125
251	88	31
256	76	95
131	178	101
318	45	200
226	63	137
226	142	216
268	47	10
206	107	141
346	129	155
356	131	1
106	156	0
294	82	0
191	175	11
139	159	238
347	65	143
303	107	163
183	59	144
141	98	168
296	137	5
302	116	189
328	105	0
154	167	226
89	124	0
102	136	0
178	174	4
365	127	1
69	94	211
75	97	170
231	58	76
273	85	48
77	145	3
154	147	25
157	183	0
280	149	5
277	104	167
185	116	217
326	145	9
266	59	146
274	72	19
91	146	0
271	69	49
62	91	213
280	116	218
333	14	207
162	94	168
76	121	194
181	77	171
118	168	2
186	175	9
109	109	138
286	79	0
192	137	108
165	91	64
74	134	214
157	148	25
282	79	0
129	108	199
277	69	9
315	120	230
196	62	161
174	145	0
102	111	186
169	145	20
140	137	226
329	72	0
212	64	144
346	52	196
104	108	138
130	156	238
331	119	232
103	145	0
164	180	229
182	64	164
277	147	5
339	68	141
342	49	205
209	80	0
90	95	227
214	65	146
185	106	209
320	26	0
97	100	139
324	122	233
26	138	124
277	68	9
190	85	3
337	16	208
304	140	8
151	123	178
257	147	146
302	119	192
252	54	84
265	82	54
192	93	1
155	109	110
258	142	31
207	144	0
138	116	205
85	106	218
242	140	164
293	106	129
218	137	1
232	130	235
205	71	143
297	140	5
316	39	0
313	48	197
216	120	230
342	94	0
216	144	92
307	56	0
338	35	208
155	150	23
155	91	173
68	115	205
324	99	0
292	125	204
33	127	238
155	138	114
47	142	206
300	132	0
264	47	185
167	153	0
334	59	0
281	46	0
297	95	85
41	138	132
337	66	139
93	127	0
252	94	31
334	41	183
332	99	0
52	131	127
91	88	229
47	108	202
192	120	75
320	111	226
219	116	228
331	67	0
64	92	211
40	148	207
285	82	0
317	88	0
227	59	147
193	90	0
346	50	204
148	145	110
201	141	0
299	146	5
68	111	214
209	105	218
38	141	203
150	174	230
123	151	35
237	61	81
303	61	204
339	71	142
270	52	132
168	170	8
221	111	0
335	23	204
120	168	25
69	147	7
329	111	0
331	22	206
245	130	129
257	65	208
234	134	220
268	144	25
196	78	168
289	99	0
271	106	118
348	103	0
319	55	81
144	118	204
222	74	0
358	140	0
153	131	181
141	143	107
252	100	31
130	106	115
347	61	142
141	126	69
237	62	81
250	52	88
293	38	0
200	65	164
160	104	166
140	160	238
308	88	0
225	51	11
135	131	220
262	49	93
79	105	167
133	120	198
161	90	63
199	108	218
298	113	190
140	182	44
73	92	176
121	167	27
164	103	180
227	55	11
78	105	144
175	100	181
347	106	88
192	129	197
39	125	185
275	130	190
93	92	139
254	46	92
247	146	154
216	116	227
217	68	141
338	146	1
271	95	11
162	124	204
344	45	205
307	39	0
219	80	0
306	79	0
93	93	141
258	73	96
77	92	157
198	99	37
323	62	0
80	86	185
129	164	0
61	97	128
257	73	145
292	119	192
292	74	139
345	79	143
225	60	11
349	84	139
334	76	0
242	108	89
329	141	84
241	156	208
196	130	32
166	187	1
307	65	0
317	145	12
63	92	210
217	124	205
273	94	11
99	141	0
137	140	91
243	111	89
268	120	216
177	101	5
287	126	0
78	120	225
231	116	185
188	122	38
335	69	141
96	133	0
329	123	230
310	114	222
231	143	216
174	107	0
189	118	185
144	132	226
186	104	37
264	125	201
151	99	173
322	132	236
257	98	31
157	134	111
75	116	228
112	123	158
79	111	215
341	44	208
195	182	27
309	50	0
268	52	135
180	109	0
81	143	3
160	89	71
72	139	5
21	141	126
295	144	5
344	107	88
154	124	227
273	70	18
192	62	144
330	117	224
323	48	201
137	125	162
334	84	1
298	71	143
211	75	145
175	113	202
149	106	171
192	180	23
353	114	92
31	140	199
238	92	119
280	113	164
218	123	205
325	54	52
251	169	62
165	93	63
297	68	144
270	159	8
229	55	11
214	52	1
251	167	160
42	91	126
92	90	140
30	120	171
142	168	234
140	149	115
256	68	207
321	60	33
266	58	144
224	55	11
267	85	54
294	146	5
325	73	29
35	136	239
333	118	123
346	99	0
191	126	201
242	163	171
228	145	221
166	130	220
244	124	145
241	65	82
183	143	0
143	179	41
353	69	145
103	152	0
261	136	215
225	57	11
146	170	4
251	83	101
71	109	180
301	140	5
258	46	91
149	160	236
240	52	84
28	118	173
246	162	179
296	44	0
327	18	105
249	145	134
227	88	203
86	132	1
267	158	12
170	94	68
203	67	138
239	84	190
269	87	48
112	130	207
268	156	8
141	183	38
138	147	19
123	145	0
354	90	0
241	72	83
271	52	39
161	180	0
251	157	36
337	52	196
108	160	0
337	50	198
320	53	84
19	111	140
185	130	164
282	116	218
189	188	16
136	167	0
256	130	158
75	126	200
309	98	114
237	52	23
11	131	98
312	60	26
47	105	202
146	125	175
231	111	89
319	147	10
308	38	0
156	166	0
233	53	11
313	118	222
300	144	5
249	167	126
352	58	0
37	110	166
315	96	114
297	115	193
316	91	0
329	9	0
242	134	0
147	126	71
259	123	146
103	103	139
207	139	0
149	142	119
350	46	203
81	101	221
102	137	0
43	135	203
273	131	190
25	140	124
104	119	0
29	104	175
134	153	222
199	80	0
272	51	85
218	154	92
308	114	223
315	109	154
101	115	139
56	142	98
172	188	2
324	68	31
342	33	196
97	142	0
318	52	3
220	89	191
304	141	9
344	90	0
55	126	32
125	128	62
140	99	168
324	60	80
146	98	169
17	126	122
68	144	7
261	72	143
217	122	142
22	114	175
90	102	224
324	70	31
248	69	0
152	116	114
253	126	165
254	171	107
304	97	0
263	98	39
306	60	0
159	129	191
325	116	225
196	88	0
78	123	213
167	156	0
347	51	200
94	140	0
291	112	189
68	119	149
347	28	196
321	52	199
179	136	221
292	86	0
51	102	202
204	116	177
321	92	0
84	91	230
119	123	168
277	107	158
347	54	197
151	86	169
292	51	226
345	23	127
106	121	126
315	126	174
156	121	228
321	71	32
348	65	143
289	132	52
345	72	144
303	146	6
359	94	1
313	148	7
130	163	0
297	123	193
275	72	12
313	71	0
346	83	141
220	117	200
75	89	153
332	141	10
65	123	35
284	122	189
261	137	216
68	147	7
133	179	101
241	162	207
160	186	0
55	93	177
330	139	165
92	95	175
198	62	164
223	148	95
76	110	142
254	167	59
244	106	89
351	116	109
366	118	161
119	168	25
340	35	205
311	59	76
269	93	11
53	93	177
150	120	175
249	62	181
183	109	0
67	131	0
353	120	153
70	128	202
285	113	186
329	45	0
115	141	0
22	126	123
256	154	164
76	90	179
175	94	80
182	191	5
259	118	182
205	84	0
153	89	171
257	48	92
91	130	220
175	108	0
310	64	31
238	145	189
255	111	157
24	115	172
314	52	0
138	106	206
353	119	152
335	83	137
39	111	166
78	138	5
237	136	1
346	26	21
271	103	156
307	64	0
103	111	138
127	164	3
349	67	145
185	175	10
354	117	161
323	65	33
328	16	106
211	117	227
169	121	197
185	191	6
170	105	179
272	123	186
39	120	129
78	127	196
180	118	192
347	136	79
247	108	89
239	153	212
56	95	140
203	71	141
188	60	144
216	73	145
52	122	171
330	76	27
228	102	71
250	126	182
243	155	132
48	101	203
340	42	209
81	138	3
54	130	203
281	64	0
155	136	27
303	126	196
114	145	47
328	89	0
308	137	10
307	58	169
216	151	92
332	135	216
344	141	0
300	91	0
95	144	0
232	58	79
263	107	157
181	65	144
54	92	138
203	137	0
245	143	163
120	171	51
234	71	0
229	90	202
145	145	25
76	132	214
181	111	0
282	60	151
62	121	161
203	197	28
144	149	108
246	169	104
83	114	223
165	184	0
237	57	78
337	19	209
210	128	205
332	121	232
306	48	0
299	95	0
263	142	30
316	116	111
310	98	114
277	89	11
240	139	164
341	107	0
229	136	213
70	103	181
218	127	203
177	170	3
289	103	85
47	122	201
234	93	31
295	108	128
136	113	120
125	152	238
323	32	157
259	157	158
310	38	0
255	136	215
278	133	5
300	128	199
96	135	217
275	110	197
198	114	213
165	154	0
165	152	0
234	97	102
195	79	0
91	99	140
291	65	151
299	124	198
106	150	0
54	136	125
257	103	39
196	120	75
16	133	98
230	136	219
106	158	0
344	120	161
129	162	0
245	168	95
173	99	80
134	162	35
233	148	220
253	54	87
289	42	231
338	43	209
56	120	171
332	120	231
66	135	215
284	96	11
240	65	86
300	36	231
334	60	0
58	96	236
239	116	229
274	41	78
182	93	33
273	129	190
353	51	199
284	62	152
161	129	205
321	28	0
196	110	114
315	66	34
210	126	100
183	123	210
24	120	169
48	144	207
174	186	4
51	114	172
357	106	89
256	107	39
220	141	0
61	94	208
339	80	141
61	139	5
281	74	0
206	87	0
324	148	8
279	58	93
358	107	89
158	128	141
196	104	117
280	93	11
226	90	202
158	171	227
86	108	145
44	105	169
308	122	227
347	115	160
287	79	0
318	73	31
65	128	166
181	177	7
234	59	79
334	88	0
134	171	29
341	82	0
316	113	224
296	142	5
54	102	176
356	132	1
211	148	0
39	133	128
69	89	216
294	67	141
144	160	238
328	42	157
251	101	31
48	124	201
224	96	194
310	109	155
102	127	54
326	115	226
279	68	0
147	170	0
249	118	180
288	101	0
258	127	198
286	47	93
206	65	142
86	134	0
88	129	219
229	93	156
154	153	20
255	119	183
179	117	216
252	135	170
318	108	114
119	140	131
299	97	0
39	91	126
170	88	66
285	115	191
323	38	157
182	183	19
339	84	1
125	168	58
232	157	95
253	96	31
166	132	172
119	145	155
336	80	139
285	72	0
240	50	83
333	138	5
178	102	32
284	107	139
270	114	218
253	133	0
323	132	134
268	80	58
168	88	64
341	57	61
76	93	179
288	95	0
316	146	11
168	97	166
330	53	0
191	187	20
226	76	0
196	133	55
265	65	150
333	91	0
208	89	0
187	96	2
94	105	222
72	119	185
279	87	11
120	124	168
38	100	168
136	136	94
126	119	148
287	77	0
119	143	1
220	55	1
121	136	80
235	152	214
235	100	0
270	91	11
314	88	0
220	147	93
338	91	0
72	140	6
282	46	0
165	131	203
199	89	31
205	144	0
337	97	0
334	124	230
282	122	189
192	91	2
159	95	168
70	112	227
143	151	112
151	111	202
238	130	164
271	112	160
285	89	11
183	132	140
191	66	138
80	84	186
270	99	39
209	70	141
132	175	101
264	114	216
80	111	214
71	144	7
256	133	190
326	72	30
288	125	205
285	130	0
341	88	136
273	157	7
344	121	161
320	84	0
230	71	0
181	135	221
337	129	218
168	183	1
307	128	226
321	25	104
276	59	93
231	62	81
284	41	210
248	155	185
317	34	154
276	111	198
152	177	4
198	186	26
255	146	177
42	113	170
114	148	47
159	101	167
258	164	140
342	102	53
86	117	223
19	139	126
120	147	142
117	138	155
131	126	109
266	53	139
294	121	192
330	82	1
145	114	206
330	138	78
82	130	0
294	80	0
99	111	220
58	92	166
212	140	0
107	141	47
154	114	195
156	129	177
246	74	0
153	125	227
354	87	1
248	61	173
269	92	11
248	100	31
294	103	127
168	162	0
323	35	127
211	123	203
334	121	231
176	87	37
157	132	179
114	130	206
192	147	0
303	47	0
311	114	223
202	75	136
352	117	110
157	149	23
75	118	225
298	74	141
267	152	11
305	104	126
152	94	170
124	168	17
206	78	0
266	113	160
358	90	1
228	122	231
127	156	131
338	17	157
87	112	223
60	96	176
166	155	0
205	111	174
180	90	35
141	108	119
288	43	10
161	148	22
58	111	211
323	58	83
345	86	0
279	118	192
270	110	162
345	40	206
331	54	58
172	121	199
286	55	221
61	146	7
133	154	0
275	54	166
79	139	4
342	38	207
316	145	10
69	142	7
316	101	114
322	52	83
339	131	122
342	48	0
268	99	39
40	123	188
184	75	4
47	101	164
230	61	78
237	63	81
78	108	144
277	111	200
183	95	32
176	185	5
199	110	83
106	122	174
245	91	65
192	185	28
285	105	126
191	184	26
69	132	1
117	135	108
191	182	25
297	90	0
216	149	93
231	72	0
281	132	188
306	39	0
233	151	215
354	137	3
172	87	67
161	112	111
117	143	47
155	182	0
49	114	172
257	170	90
55	137	125
161	160	0
312	137	8
333	135	217
82	87	161
344	91	1
92	135	1
263	57	138
240	49	24
272	118	202
233	60	81
246	132	209
211	104	141
362	118	163
46	109	164
314	94	114
110	128	208
24	125	125
74	117	225
198	89	31
83	95	229
327	57	0
300	58	207
356	91	1
357	116	111
329	51	219
249	93	31
335	78	1
299	98	0
145	172	0
304	85	0
233	146	218
96	114	144
260	86	48
107	132	220
237	97	31
253	170	65
160	151	23
191	121	74
44	146	208
159	158	0
327	108	0
319	48	201
266	94	48
324	121	233
229	97	73
267	144	25
251	158	158
285	91	11
272	47	88
325	83	0
237	54	85
117	169	0
137	162	184
113	128	60
51	112	172
255	74	146
89	118	148
296	117	192
30	115	169
215	105	172
89	146	0
135	142	93
194	176	12
65	92	209
185	121	213
43	143	208
248	59	80
214	101	198
279	100	11
97	117	137
225	120	206
314	131	236
138	135	94
306	89	0
341	98	0
282	110	142
160	109	111
305	54	138
34	110	173
166	180	229
133	173	52
354	103	0
178	91	37
248	115	181
56	122	150
297	46	0
19	136	125
58	123	184
90	133	0
195	102	36
325	79	0
235	158	97
305	40	0
220	90	190
212	72	143
99	127	174
200	188	18
76	142	5
334	26	201
320	100	114
215	73	145
129	168	26
34	106	167
214	145	92
259	53	92
166	110	169
327	23	107
340	119	220
261	92	48
298	53	219
163	148	21
284	134	18
232	135	219
270	156	6
314	87	0
252	163	195
340	101	0
72	142	6
107	110	138
304	101	0
263	154	30
40	88	126
321	70	33
326	74	28
200	79	0
55	113	150
172	174	233
36	90	126
333	71	25
304	72	142
344	59	0
41	136	204
271	91	11
138	142	93
268	43	88
326	56	77
270	108	161
321	84	0
276	94	11
337	87	0
195	122	211
214	141	0
286	56	219
186	110	224
222	120	204
257	106	39
254	85	48
213	98	187
286	90	11
291	126	203
270	82	54
178	169	0
107	146	0
220	154	0
222	121	200
107	155	0
310	93	0
279	46	0
239	147	188
173	103	3
102	120	5
307	38	0
144	156	0
86	110	147
18	118	172
53	136	126
67	113	230
328	139	85
163	121	229
36	119	215
155	175	229
310	141	12
161	144	26
173	169	1
186	77	171
130	113	65
294	131	0
274	139	205
321	109	114
323	20	0
285	43	0
295	94	0
259	112	159
216	128	205
244	69	181
183	186	22
257	163	27
324	67	0
182	112	187
358	91	1
215	138	206
122	173	68
290	111	167
181	81	34
51	121	171
60	125	32
62	141	6
160	129	175
205	143	0
48	131	128
212	65	144
314	115	224
93	98	139
165	156	0
75	127	200
186	111	38
169	93	67
89	106	229
201	57	137
102	147	0
342	99	0
163	149	20
100	115	144
347	71	0
278	101	11
324	128	229
271	119	202
189	108	180
280	118	219
290	102	124
254	145	41
175	166	1
192	176	13
212	52	1
151	157	0
251	89	31
204	100	221
338	57	61
252	48	92
333	73	138
244	141	158
122	117	157
237	144	190
184	84	4
275	112	200
162	157	0
21	107	179
265	164	9
20	141	96
338	55	61
34	117	165
130	148	237
97	102	140
321	85	0
245	51	84
154	91	171
348	68	145
281	58	153
289	95	0
34	138	129
354	46	20
47	146	208
100	123	54
242	109	89
40	141	207
360	127	1
201	105	114
206	124	210
353	133	1
301	80	138
327	36	40
222	151	94
252	130	156
71	138	32
350	140	0
170	159	0
178	114	189
334	10	0
269	71	54
215	145	92
271	75	29
245	115	145
171	127	196
303	94	0
274	59	35
72	120	186
230	86	169
205	89	0
63	131	0
350	138	2
148	180	0
308	56	0
342	133	0
63	107	176
222	93	202
253	141	183
300	129	211
236	162	6
260	92	48
65	144	7
201	80	0
346	101	0
324	100	0
42	141	207
346	95	0
237	163	7
340	88	136
66	131	0
343	63	139
116	119	157
188	97	31
282	144	5
332	129	228
287	128	0
119	138	0
170	107	180
351	90	1
359	90	1
53	110	199
186	131	220
66	126	164
104	126	230
99	142	0
186	68	171
157	143	25
312	82	0
331	48	195
294	76	138
149	184	0
109	142	0
261	76	83
361	92	1
36	125	239
230	74	0
247	117	181
52	87	141
286	76	0
250	137	183
304	125	227
320	31	0
173	132	222
304	91	0
271	54	35
33	107	167
136	125	148
133	133	63
165	110	111
282	91	11
167	89	65
167	189	1
187	74	172
48	94	104
139	139	92
241	147	146
356	80	1
303	106	163
118	162	0
230	143	221
246	147	135
270	63	45
156	94	173
200	63	168
183	69	171
263	92	39
263	63	152
315	111	115
335	99	0
139	154	235
221	142	92
213	107	140
290	72	139
157	166	0
263	134	192
182	171	4
350	105	0
102	115	138
168	171	226
323	21	104
319	118	232
252	123	180
251	128	183
264	80	0
116	153	0
246	79	182
154	83	171
179	114	188
322	88	0
243	80	185
232	143	216
290	98	0
253	172	107
245	133	210
170	106	178
145	167	0
330	109	0
166	171	233
343	34	201
40	98	169
210	147	0
351	94	1
305	61	203
269	86	48
350	133	1
331	52	196
155	159	0
291	104	125
217	125	206
269	112	165
143	169	231
308	138	8
228	60	77
268	109	212
166	106	181
234	121	185
248	106	89
288	58	185
121	157	143
69	122	32
218	136	0
152	93	169
317	47	201
249	94	31
143	134	227
353	107	89
33	100	165
214	148	0
93	108	221
322	56	78
195	121	110
186	99	32
36	136	98
335	131	180
199	128	93
302	93	0
263	109	157
297	134	96
331	144	2
200	61	141
274	138	186
330	122	232
125	157	36
30	130	237
300	93	0
119	155	0
133	130	63
139	107	206
272	69	13
208	146	0
356	136	3
303	90	0
129	134	64
169	127	203
80	81	185
233	78	0
245	135	178
120	133	156
240	147	190
262	73	83
57	110	211
166	156	0
131	157	238
297	102	39
346	116	161
187	73	172
129	144	237
295	145	5
275	51	193
201	85	0
242	92	67
282	50	223
179	63	144
125	138	164
321	148	7
266	97	48
190	106	37
108	148	0
153	156	1
122	153	143
195	181	18
352	48	202
179	106	3
283	85	0
168	154	0
312	126	174
273	114	201
319	98	114
305	120	188
219	73	143
34	135	239
181	124	212
242	84	186
258	112	157
168	105	175
184	71	171
246	52	84
188	72	172
316	134	236
196	190	26
262	57	138
274	148	6
146	150	113
237	69	72
343	115	158
353	129	72
257	79	54
90	123	0
227	100	122
185	62	144
219	92	191
36	139	132
327	61	26
265	87	48
265	115	216
330	20	207
134	132	220
252	99	31
354	130	1
295	56	206
234	109	89
335	125	229
252	143	3
341	95	0
203	146	0
317	131	9
212	120	89
233	91	121
42	121	201
244	168	19
59	143	98
181	138	0
220	78	0
237	159	128
91	110	214
286	132	17
273	146	5
352	134	1
59	111	208
233	141	211
74	116	226
256	132	190
351	75	144
289	69	93
178	167	2
224	147	95
295	60	198
80	93	153
224	62	150
335	112	33
279	111	168
68	145	7
305	115	222
294	92	0
198	74	138
21	125	126
174	113	202
230	70	140
325	64	29
204	130	232
200	194	28
353	124	159
260	139	112
94	116	145
131	161	147
218	145	93
281	106	138
264	149	31
238	99	31
214	83	14
141	160	185
141	109	209
346	77	145
181	119	214
339	75	137
310	91	0
334	123	231
175	186	4
137	178	93
182	77	3
349	85	139
64	121	32
175	170	1
266	136	0
31	130	237
161	122	204
305	76	138
250	80	153
308	103	0
227	106	0
34	101	165
292	115	188
104	148	0
112	138	155
101	150	0
268	48	181
193	59	140
62	139	5
170	110	180
247	90	31
49	133	127
46	107	203
227	130	185
86	128	128
196	108	117
323	116	227
244	116	179
49	91	183
175	131	221
132	130	62
280	58	151
340	37	199
185	105	37
209	73	145
148	151	109
312	136	13
297	83	0
324	20	1
266	81	48
222	56	138
147	177	226
181	72	166
98	142	0
266	111	160
244	154	140
41	125	185
323	45	201
316	111	114
168	89	64
113	143	0
56	123	184
251	165	187
215	84	14
150	175	230
305	84	0
173	176	234
162	188	0
317	108	114
106	104	139
222	59	148
349	74	144
350	129	159
240	105	89
262	95	39
259	151	40
331	9	0
180	103	0
283	48	226
124	161	0
186	173	5
199	57	0
253	110	156
131	144	237
336	135	77
241	62	82
154	182	0
192	125	200
198	189	21
113	122	156
141	119	202
303	71	144
125	154	131
345	29	196
308	111	156
170	100	79
228	52	11
305	128	227
320	108	114
300	81	137
228	58	77
157	107	165
251	172	107
210	86	14
173	111	0
347	32	153
62	144	7
250	147	174
276	99	11
261	46	91
186	79	4
109	160	0
51	97	64
245	53	84
134	144	90
323	136	134
321	145	9
286	138	5
319	72	31
108	108	138
194	95	34
301	73	142
79	115	233
167	129	221
251	143	160
249	122	146
165	111	170
345	128	149
233	50	11
291	141	5
206	125	180
29	138	170
332	36	189
111	132	0
297	131	104
127	148	238
278	120	193
318	125	230
282	43	208
247	125	165
352	129	159
284	94	11
341	42	209
260	53	93
197	55	0
62	109	211
313	125	0
117	137	155
341	23	206
266	120	215
286	63	93
312	127	174
339	87	0
276	130	191
255	61	204
46	104	126
187	147	0
179	64	144
203	111	175
269	106	157
251	66	202
103	121	0
341	89	0
202	68	137
348	32	194
218	140	0
167	95	67
176	140	0
325	139	15
158	165	0
132	151	195
282	134	13
216	103	193
151	161	0
152	150	23
334	125	230
247	160	199
197	79	0
329	76	28
243	115	89
123	126	61
319	57	168
317	127	113
144	184	0
82	95	227
348	44	205
124	158	144
56	103	142
221	59	149
170	145	0
316	75	27
229	133	219
150	151	19
129	119	148
293	127	210
164	122	114
328	44	200
185	187	18
141	120	199
50	100	202
254	63	196
302	125	193
156	83	170
112	126	158
202	71	136
332	75	136
70	91	219
196	186	22
88	111	219
306	137	9
320	61	85
164	167	225
165	160	0
78	109	147
185	72	171
317	74	29
163	155	0
253	67	0
133	139	94
239	169	15
56	144	123
73	102	170
95	129	222
298	68	139
323	39	158
44	136	199
352	83	137
280	120	217
191	86	0
248	139	183
341	125	180
313	43	0
323	118	233
326	60	80
196	143	0
284	100	11
300	104	86
152	185	0
349	105	33
157	108	110
265	85	48
269	63	48
175	178	0
247	172	107
200	128	92
[truncated: 29,884 more rows]
