# Supplementary material for: Forecasting effects of transport infrastructure on endangered tigers: a tool for conservation planning
Source: PeerJ. 2022 May 17;10:e13472. doi: 10.7717/peerj.13472 (PMC9121866; doi:10.7717/peerj.13472)
Supplement: Supplemental Information 1 — All data on tiger populations and occupancies across all scenarios and the R code used to produce all results, tables, and figures. [file peerj-10-13472-s001.zip › data_folder_peerj/occupancies/resultsnoneoriginaltrue-26526586.csv]

353	115	68
247	57	74
243	50	74
81	106	49
213	103	19
310	38	1
91	109	90
145	133	196
276	51	171
158	150	62
101	106	59
314	44	71
217	69	13
260	90	50
61	138	57
61	136	57
253	136	84
352	124	150
176	169	22
305	62	0
216	131	167
173	183	5
252	82	50
45	91	27
183	61	33
224	118	146
205	107	82
237	57	71
212	87	41
145	151	62
186	143	0
28	137	107
311	112	182
202	108	156
252	156	201
98	145	0
348	124	144
34	113	47
274	109	68
210	85	7
43	143	131
46	114	47
154	122	127
191	118	58
252	105	49
310	75	117
273	124	0
56	117	47
205	77	10
90	102	50
174	189	3
185	141	0
201	190	21
280	117	1
72	93	153
234	149	237
317	75	119
309	68	120
201	82	25
40	117	47
285	48	182
339	76	22
223	122	144
49	130	0
145	119	97
239	153	234
320	144	21
99	142	0
308	84	33
358	143	42
72	115	121
211	69	70
136	175	44
355	95	68
182	68	33
52	88	177
219	142	5
234	114	141
294	135	21
46	142	131
343	87	58
210	119	60
341	110	46
221	101	40
70	130	170
41	126	168
191	58	70
74	110	49
104	121	59
52	133	0
308	90	41
84	112	0
196	100	39
329	115	181
155	127	204
251	140	189
310	130	235
86	142	0
77	84	153
120	122	78
142	110	101
259	110	49
189	121	68
270	110	68
224	100	39
209	58	70
197	109	164
336	96	50
283	132	21
141	135	0
254	61	56
204	126	120
256	68	56
207	124	120
231	138	231
55	87	178
199	108	116
344	62	22
348	75	60
131	127	80
86	137	0
167	191	0
55	114	47
298	74	103
80	127	135
238	80	65
196	188	25
45	95	27
79	92	150
120	116	51
72	84	180
124	160	0
83	143	0
278	128	238
44	90	27
303	106	140
60	111	141
234	70	12
166	172	21
56	96	201
209	79	9
51	137	131
188	68	31
229	67	14
134	118	116
239	80	65
163	100	33
335	144	0
262	164	52
50	128	200
243	132	182
194	65	32
243	81	64
134	107	98
328	56	93
78	139	57
283	117	134
270	75	56
230	149	13
288	73	103
30	120	47
305	124	63
230	70	16
212	81	9
147	125	76
235	88	61
252	47	74
286	47	61
283	91	0
196	135	227
222	67	14
263	81	50
172	120	224
344	102	59
242	140	181
157	94	33
286	125	193
243	78	31
239	79	29
37	148	131
24	130	106
333	135	160
93	105	23
248	89	50
301	88	0
225	100	38
140	123	59
110	142	79
329	141	21
202	139	0
211	93	40
209	102	132
276	125	220
59	144	0
300	113	132
71	107	49
279	128	238
249	106	49
288	116	192
334	142	0
226	115	142
326	144	21
244	94	0
36	136	131
123	124	78
51	140	131
298	115	131
201	84	25
304	65	103
214	62	0
255	154	189
111	156	0
213	56	70
143	167	141
169	166	21
273	99	68
280	107	48
96	135	202
208	83	8
269	57	61
260	88	50
143	120	32
272	139	89
323	112	173
132	133	189
85	120	41
119	117	76
199	188	26
146	131	195
314	129	232
47	125	197
281	123	218
326	60	93
62	93	165
208	57	70
348	32	176
301	132	234
215	67	70
327	32	19
332	17	182
204	137	0
162	139	112
301	114	174
257	93	49
237	73	20
37	111	0
186	71	30
219	72	12
327	93	46
340	29	171
270	144	61
248	96	50
127	138	21
294	102	0
242	143	238
258	124	222
192	117	35
154	133	195
322	23	113
330	85	41
150	103	33
190	106	33
314	101	144
243	79	60
146	179	4
320	37	19
176	165	0
314	39	0
258	62	61
273	129	181
278	111	68
214	75	34
353	117	66
319	70	121
343	41	182
215	124	202
57	105	180
361	142	42
329	79	0
193	93	38
84	87	178
101	112	90
221	74	12
222	142	6
216	142	4
127	125	82
323	71	124
294	96	48
184	173	23
185	147	0
155	128	89
295	135	21
336	17	185
362	119	100
196	132	227
199	131	0
255	80	50
348	101	23
309	99	145
237	115	49
107	129	112
90	93	52
152	89	33
102	120	92
194	69	28
234	130	187
106	130	230
108	107	59
274	127	239
281	115	72
183	79	33
135	152	224
242	95	49
189	185	20
253	74	74
292	73	103
188	80	4
141	130	195
184	179	8
222	62	70
97	140	0
168	181	0
219	146	6
257	156	150
115	142	63
114	125	18
230	104	159
154	183	0
132	137	0
335	135	160
253	157	196
344	87	58
200	77	27
331	65	45
258	123	218
36	137	131
261	103	49
333	117	172
160	115	33
242	65	19
281	107	0
167	184	0
174	93	33
153	138	18
250	93	50
150	171	44
334	14	182
277	108	68
133	151	217
329	15	150
295	136	21
251	163	212
125	160	18
165	158	62
208	82	8
270	96	68
229	131	231
302	74	117
331	46	80
27	138	107
245	147	8
157	166	62
105	117	59
190	60	70
251	92	50
119	123	80
171	181	222
363	112	33
356	107	72
252	57	74
335	77	41
294	76	103
171	112	68
291	107	0
215	122	60
321	126	32
302	37	55
339	112	46
230	88	139
234	115	140
358	102	62
316	40	1
162	124	229
295	107	0
265	130	180
139	117	117
176	181	215
46	91	155
232	117	162
264	107	49
74	132	57
125	122	78
337	15	118
218	150	6
152	86	33
213	114	22
160	137	146
267	95	68
160	121	156
185	99	20
294	41	6
271	84	68
132	130	188
325	126	126
92	144	0
144	113	86
320	79	41
246	164	149
127	142	230
101	152	0
175	79	33
146	153	62
349	57	46
341	108	43
25	133	93
299	82	33
273	42	74
319	60	115
145	144	0
241	124	88
42	117	47
36	145	131
225	138	2
43	116	0
104	148	0
282	80	0
361	129	45
259	68	56
230	146	234
360	104	73
334	135	160
351	94	66
293	39	161
355	82	12
304	52	80
229	88	166
187	91	24
283	99	48
172	93	33
192	144	0
248	54	74
348	129	184
38	119	47
306	146	21
157	130	202
312	53	72
201	95	42
216	101	18
136	164	227
132	152	217
133	141	0
159	153	62
216	87	42
37	89	27
316	34	128
237	136	0
300	129	234
344	113	148
248	104	49
177	188	1
313	126	232
288	140	21
143	175	44
258	93	49
236	73	20
37	133	131
255	47	74
294	113	84
163	109	33
243	155	163
243	167	61
170	92	33
272	119	78
125	146	228
104	114	90
165	89	33
324	18	113
228	138	95
289	78	103
159	133	88
178	167	1
333	26	180
261	76	50
327	132	159
19	141	101
154	146	0
323	36	19
354	119	69
201	83	25
215	70	30
57	100	203
146	135	195
339	21	185
156	115	97
174	101	33
357	111	67
40	130	83
297	45	58
326	105	116
165	144	0
349	126	146
230	68	12
136	131	191
229	99	157
347	71	8
297	127	231
357	89	67
17	129	103
115	148	222
331	93	47
227	72	16
301	95	140
267	121	218
250	158	208
345	102	59
219	87	44
140	138	0
309	37	19
337	39	192
158	124	157
206	125	120
36	98	27
85	100	50
170	178	223
67	98	151
191	84	25
49	94	154
267	163	45
227	81	27
164	155	62
60	116	139
221	114	20
303	40	61
257	90	50
138	133	193
308	118	67
206	120	60
230	61	14
310	61	82
332	10	118
104	105	59
168	182	0
332	66	19
187	131	230
276	105	68
52	102	199
209	82	8
126	153	11
341	32	224
243	150	190
243	148	234
301	65	103
205	62	70
352	64	9
343	59	46
178	181	2
193	61	70
357	132	41
254	101	49
276	150	60
268	43	74
360	117	99
138	131	77
317	38	19
303	43	56
271	104	68
248	60	74
164	110	33
309	92	142
280	124	220
213	104	21
286	94	48
35	110	47
194	63	70
310	131	235
331	64	46
230	78	29
64	142	57
86	100	50
242	106	49
212	124	204
174	145	0
358	122	97
70	128	170
48	103	199
242	134	43
49	85	27
321	32	128
344	71	27
96	97	23
227	49	15
357	108	70
267	157	69
125	155	161
242	82	65
330	109	0
78	140	57
305	74	113
243	96	49
149	117	116
195	70	29
329	51	93
247	116	156
247	73	29
203	139	1
342	50	80
244	112	49
254	70	13
249	158	207
310	84	33
269	81	56
198	89	39
287	100	48
147	110	86
302	79	113
337	130	179
157	141	112
222	59	70
38	147	131
343	21	149
288	117	194
72	142	57
28	119	47
282	89	68
226	101	38
83	139	57
159	94	33
333	13	182
87	122	23
214	125	202
194	84	24
163	141	0
345	27	222
97	107	59
263	145	68
290	89	0
234	92	157
300	94	143
192	66	31
312	124	179
238	127	92
138	101	32
130	153	227
308	109	139
213	102	80
18	138	93
297	84	33
163	98	33
158	170	193
343	18	185
139	121	31
237	152	234
203	119	42
139	181	55
94	128	195
226	134	231
274	50	196
132	143	226
91	145	0
145	160	229
90	116	90
28	106	48
271	57	61
160	167	62
116	148	223
181	67	33
264	145	67
296	105	0
332	50	46
271	50	195
272	149	63
324	127	126
295	129	234
29	136	92
253	86	50
209	90	42
180	95	33
163	169	220
210	54	70
228	58	13
90	126	19
202	66	29
338	39	182
244	152	195
111	140	79
274	60	56
321	50	70
334	43	179
297	134	21
199	63	31
206	96	42
251	176	179
290	93	0
298	53	177
290	136	21
309	57	77
27	117	47
283	62	39
252	104	49
220	151	6
165	171	220
273	123	222
274	55	156
206	130	60
261	116	155
204	64	28
185	105	19
233	81	64
68	127	160
334	106	116
182	99	33
145	176	44
312	103	144
226	75	19
169	128	234
292	96	48
258	70	6
325	122	171
270	132	181
14	139	106
22	108	49
127	148	228
335	27	175
20	116	102
283	90	0
30	138	101
266	78	56
314	115	183
237	90	52
320	101	139
171	139	172
301	55	22
39	133	131
251	57	74
225	64	70
131	109	95
108	111	59
88	109	23
187	92	23
334	72	20
308	53	22
91	105	24
47	147	131
316	117	179
159	100	33
321	138	64
213	105	21
160	166	62
44	110	47
123	167	52
120	159	16
133	167	1
281	74	103
318	70	121
249	149	192
261	51	61
292	49	210
132	144	226
264	155	70
153	162	56
156	102	33
109	139	221
257	80	50
359	95	0
208	99	167
337	49	46
204	69	12
247	137	188
283	135	140
134	124	77
252	93	50
74	119	70
65	113	122
246	92	50
197	67	29
330	112	8
245	79	62
93	107	49
205	66	28
163	154	62
260	124	223
146	130	178
200	62	70
82	132	57
220	120	145
343	43	181
49	139	131
240	81	64
343	123	199
312	91	41
181	144	0
95	128	195
167	120	230
260	109	49
184	71	33
137	149	50
245	144	47
178	110	18
226	78	28
264	115	74
208	98	169
343	102	59
249	74	75
219	140	5
199	118	42
245	60	74
181	120	69
286	77	103
343	120	197
151	121	52
114	156	15
192	135	227
220	53	70
344	86	23
191	138	227
101	120	0
76	108	49
355	140	46
282	91	0
59	96	168
39	87	27
232	154	52
317	140	64
190	105	33
349	70	27
263	75	0
73	102	0
250	151	198
336	102	116
274	133	181
210	76	9
226	100	20
288	108	0
253	176	180
187	121	76
150	128	83
208	128	125
351	118	66
315	77	118
269	76	56
227	109	161
297	136	21
317	110	138
214	118	143
303	122	100
244	129	114
260	148	89
299	74	103
58	138	0
216	86	41
216	94	190
184	129	221
254	168	104
96	116	90
273	60	56
134	158	0
337	55	46
41	99	27
213	131	121
290	42	216
166	165	62
349	117	159
80	82	179
147	148	62
49	99	164
226	88	169
313	42	1
59	129	200
298	95	140
143	118	32
110	123	17
186	73	31
155	146	0
27	137	107
338	119	153
354	72	24
267	87	0
311	116	183
42	113	47
34	124	131
255	161	97
118	157	13
265	86	68
200	128	220
314	145	21
161	137	146
166	151	62
336	142	0
277	124	220
186	141	0
289	127	193
287	145	55
135	166	1
317	87	41
120	155	161
171	142	0
321	145	21
156	95	33
138	162	226
190	123	83
174	109	33
37	94	27
271	48	193
47	138	131
38	100	27
133	161	226
298	37	174
273	43	74
190	95	23
70	93	177
266	98	68
56	121	47
283	116	179
292	89	0
163	139	0
251	47	74
124	138	226
40	112	0
37	99	27
298	108	0
295	51	178
171	98	33
77	125	129
284	55	174
286	131	21
41	136	131
215	98	161
130	130	114
345	126	182
279	51	176
118	142	223
293	146	21
352	92	67
230	55	16
164	88	33
166	160	62
72	129	170
130	108	96
38	88	27
196	122	200
188	78	33
155	182	0
122	153	224
210	87	38
260	101	49
62	95	27
330	69	99
285	148	56
191	129	224
250	159	210
127	159	214
216	132	205
330	47	175
348	130	189
187	175	6
105	137	80
303	41	19
103	143	0
64	95	27
52	97	168
32	111	47
199	194	27
201	117	43
349	54	46
158	138	112
301	42	60
66	135	57
343	115	47
278	135	79
313	90	41
254	139	188
272	76	56
107	123	78
68	85	180
281	136	55
135	129	78
149	126	176
97	147	0
250	105	49
89	135	57
23	107	49
187	108	18
255	108	49
307	61	79
76	127	162
318	41	0
246	84	72
251	177	128
180	134	230
204	136	0
281	44	61
81	144	0
83	89	175
134	167	0
42	116	47
56	136	0
293	91	0
73	104	0
196	58	70
146	123	32
273	67	0
326	136	155
281	133	155
314	42	71
340	124	0
237	138	239
92	118	0
302	65	0
300	78	113
148	166	56
178	101	33
193	95	38
99	120	0
228	139	231
165	185	0
203	93	43
358	98	70
45	131	131
313	100	143
265	46	74
54	132	0
103	146	0
130	107	95
64	129	160
81	85	178
216	137	2
88	124	0
342	63	20
191	112	36
299	139	21
120	168	2
330	143	21
186	133	230
209	62	70
76	107	49
207	88	7
135	124	50
140	100	32
84	111	23
244	131	183
345	120	195
227	133	232
250	76	75
238	124	88
58	128	200
152	172	228
36	116	47
109	110	59
241	142	239
311	89	41
343	110	8
282	127	238
345	31	189
171	163	21
357	139	39
103	103	59
18	120	102
269	109	68
263	146	69
232	96	156
281	114	140
96	137	63
63	96	167
314	38	0
282	46	61
353	48	142
169	174	223
225	101	38
66	141	0
118	139	226
309	105	145
216	90	46
237	159	144
27	123	47
176	178	221
283	66	103
150	131	194
233	99	157
349	132	39
192	132	235
42	142	131
193	77	32
179	191	2
83	130	57
289	89	0
178	85	33
156	141	112
172	178	223
292	61	103
295	73	103
274	48	70
297	65	103
354	46	80
333	24	180
33	97	27
149	153	62
195	186	22
134	112	114
364	117	98
294	122	188
188	113	43
84	128	57
67	144	0
346	85	58
150	151	62
321	49	70
65	115	120
54	99	201
126	166	19
187	76	30
154	113	0
102	141	63
281	106	48
246	58	74
343	62	22
265	150	66
45	126	0
279	40	74
166	162	62
94	101	23
319	116	178
248	53	74
343	38	181
280	108	0
317	113	178
270	85	68
123	117	50
154	181	0
290	131	129
175	118	85
293	118	190
42	96	27
192	62	28
296	77	103
353	131	41
156	187	0
322	110	0
23	139	15
149	123	95
300	112	0
324	141	21
139	137	73
87	100	49
347	90	24
301	80	113
124	174	65
298	56	171
307	44	1
273	93	68
265	160	73
260	69	6
81	91	52
267	57	61
328	90	41
265	120	76
247	47	74
123	119	50
174	166	21
337	95	51
269	156	43
338	63	20
332	24	180
283	120	132
38	129	0
194	135	0
220	150	7
230	143	237
206	103	161
315	82	112
191	78	32
353	99	67
82	115	133
295	146	21
333	44	177
74	98	27
316	93	1
101	119	90
146	127	34
329	23	148
303	56	103
258	120	158
247	94	0
130	175	74
324	58	78
195	90	38
188	110	211
287	57	168
186	184	12
332	124	125
149	163	228
218	86	43
194	137	0
327	146	21
38	90	27
288	69	103
315	88	41
151	91	33
150	111	95
91	137	0
55	139	131
335	17	185
342	83	23
309	81	113
310	66	117
325	58	77
247	124	83
87	94	52
174	190	2
296	123	190
122	142	225
254	77	73
248	156	205
84	93	29
110	155	0
185	59	33
228	59	13
260	61	61
241	145	237
347	33	80
275	83	0
225	88	176
334	27	176
80	112	85
183	138	0
148	98	32
133	120	114
290	68	103
118	165	0
251	141	101
173	118	228
264	65	56
262	64	56
221	142	5
183	86	33
251	100	49
226	97	20
320	106	139
179	100	33
75	94	151
323	137	21
208	145	2
287	43	61
218	105	21
191	98	37
300	110	0
311	74	117
242	72	20
244	151	190
335	73	20
131	104	32
233	86	60
239	152	234
335	142	0
145	101	32
238	85	61
230	130	88
183	144	0
164	179	0
354	104	73
303	76	0
130	167	3
238	118	107
301	74	117
56	127	197
58	133	201
156	164	62
294	105	0
119	170	49
313	46	71
146	108	101
128	165	15
211	79	9
224	127	109
352	127	186
332	87	43
17	140	108
190	131	235
127	153	215
42	149	131
162	88	33
219	106	23
268	76	56
313	108	142
197	81	26
194	66	32
173	172	21
309	62	81
219	147	7
136	109	114
241	107	49
286	45	61
117	118	77
319	26	113
237	123	87
148	138	191
147	149	62
194	108	206
181	137	88
255	123	221
183	123	207
254	72	73
40	146	131
15	125	102
161	127	169
350	130	38
348	110	45
306	46	55
40	96	27
298	38	2
310	67	120
217	146	6
204	116	43
190	71	32
286	44	61
157	155	62
172	182	1
196	70	29
155	141	112
103	113	90
174	106	60
35	100	27
150	152	62
180	184	7
289	68	103
174	185	6
147	130	178
211	115	24
253	131	148
182	72	33
100	138	64
361	130	45
296	112	98
332	18	182
216	149	5
221	75	20
321	91	41
20	124	103
308	140	21
219	57	70
149	103	33
232	135	232
203	77	10
175	133	231
257	107	49
147	180	1
198	184	33
237	117	104
109	147	74
195	126	223
225	73	19
218	116	25
215	68	13
342	141	0
344	40	181
335	54	46
268	89	68
268	114	75
311	145	21
175	101	33
326	97	44
348	140	92
127	150	229
291	130	21
232	128	176
320	86	41
208	109	18
205	149	1
214	120	143
341	116	151
175	183	199
362	112	33
165	138	0
92	101	23
290	105	0
16	131	101
52	140	131
255	151	148
195	96	34
290	120	193
26	139	15
108	126	79
273	135	181
316	30	112
205	61	70
335	32	172
208	124	60
271	141	60
331	54	91
193	70	29
240	131	185
167	157	62
69	131	57
274	77	56
252	154	201
211	110	22
16	127	104
314	143	63
241	153	116
95	121	18
299	55	176
332	42	78
73	129	170
63	88	180
257	131	119
334	82	55
64	113	0
17	132	101
263	150	69
184	61	33
218	109	25
228	107	22
45	146	131
35	90	27
83	108	116
351	115	65
265	109	68
147	147	62
209	80	9
352	51	46
55	110	176
142	143	62
268	132	180
339	96	61
197	70	27
46	145	131
155	143	0
225	89	28
35	125	101
120	125	81
338	35	224
264	142	212
308	50	72
227	85	140
300	40	58
217	92	192
340	138	0
101	141	11
95	111	90
105	123	79
85	106	86
311	82	33
49	137	131
250	66	12
337	77	21
63	106	138
154	109	33
236	122	86
280	54	43
152	186	0
284	137	55
92	110	90
305	145	21
48	134	131
322	25	115
293	57	169
49	143	131
123	166	15
218	104	18
96	129	198
190	82	25
241	67	19
211	86	40
279	64	56
48	110	0
129	133	230
184	130	223
236	137	0
350	100	60
151	127	197
328	11	114
262	153	71
226	145	236
114	146	223
257	155	145
342	53	46
88	144	0
243	66	18
123	139	226
229	111	140
152	95	33
332	94	48
289	114	187
108	141	80
187	60	33
41	140	131
53	135	0
261	138	213
276	146	62
345	52	46
271	136	83
289	96	48
327	119	185
106	131	203
337	69	22
172	186	3
332	46	175
123	154	164
259	94	49
209	101	163
130	165	0
35	104	0
243	169	60
136	110	114
339	123	152
186	88	23
120	169	47
240	144	236
355	118	68
120	119	78
218	133	228
265	95	68
54	87	27
278	148	59
329	95	46
94	141	0
150	99	33
172	159	0
294	118	137
276	140	61
282	101	48
219	112	25
366	120	99
187	183	15
266	128	211
265	57	61
249	157	207
191	147	0
271	143	62
352	79	60
276	67	56
160	138	146
257	65	56
236	110	160
307	103	145
313	148	21
246	151	196
359	114	33
119	148	222
161	148	0
199	105	169
352	134	40
248	141	130
189	75	27
256	135	147
248	57	74
242	155	166
29	117	0
134	175	58
213	57	70
276	104	68
226	143	138
90	143	0
293	135	21
250	73	75
359	112	33
344	101	43
302	40	57
196	59	70
191	131	231
185	137	0
254	132	180
313	52	70
242	107	49
187	133	230
357	48	46
339	54	46
296	137	21
194	88	5
176	173	24
159	106	33
166	145	0
287	85	0
235	67	19
272	93	68
314	75	114
155	134	200
99	121	19
346	65	24
127	129	114
168	171	21
350	58	46
165	175	195
304	127	4
118	154	16
339	22	177
299	141	21
177	102	33
186	107	18
107	124	78
349	89	57
228	126	110
174	84	33
71	141	0
93	102	23
270	111	68
96	122	19
291	72	103
134	149	192
350	62	8
309	40	19
316	95	138
239	89	57
252	62	56
327	126	124
352	114	68
256	54	74
293	71	103
329	19	182
20	134	107
200	93	42
194	134	227
258	82	50
248	125	146
292	129	164
333	83	55
69	142	57
178	120	207
296	82	33
150	145	0
271	128	220
328	147	21
63	85	179
182	186	9
256	120	157
70	134	57
100	128	63
225	83	31
168	101	33
319	135	21
271	153	64
252	139	167
257	54	74
145	184	0
315	91	41
120	126	113
164	134	232
93	94	23
229	107	160
211	119	60
181	79	33
11	131	104
350	82	59
194	92	38
100	143	0
236	142	238
14	136	107
182	122	216
344	67	26
292	88	0
349	44	143
334	126	127
248	50	74
55	113	0
277	44	61
251	87	50
337	108	116
156	97	33
115	120	18
214	61	70
113	125	19
192	72	32
161	121	228
170	134	233
235	120	105
274	120	142
22	125	103
268	135	214
204	144	1
276	98	48
178	117	167
163	128	230
315	68	120
117	162	0
299	132	21
349	107	57
167	161	62
332	137	161
88	119	23
44	127	198
130	144	228
345	95	60
182	73	33
356	105	72
258	103	49
327	80	41
20	126	104
231	102	159
163	174	219
207	60	70
319	39	19
328	35	19
227	94	38
123	135	225
49	121	0
309	124	180
336	100	116
310	101	145
310	95	143
343	22	149
315	57	83
161	92	33
100	134	63
190	121	19
308	99	145
191	81	27
345	86	9
293	42	6
265	127	209
263	69	56
82	103	50
195	66	32
182	64	33
317	83	41
151	126	203
75	86	153
273	98	68
323	96	41
332	110	116
323	93	45
337	40	193
283	67	103
354	93	68
243	75	30
227	75	12
276	44	61
311	84	33
280	131	238
29	113	1
36	113	0
91	128	196
132	149	0
130	147	0
83	106	85
273	49	195
336	66	8
92	129	198
328	81	41
285	129	140
258	99	49
199	114	50
293	142	21
238	50	74
139	123	32
165	172	220
108	134	204
244	61	73
289	67	103
254	54	74
337	96	44
177	173	24
169	176	223
259	103	49
167	141	0
98	101	23
304	39	19
251	107	49
333	47	46
357	126	38
220	118	145
188	190	8
240	129	185
306	61	0
264	58	61
211	73	12
304	84	33
311	37	19
241	75	20
118	144	225
264	52	61
121	141	227
219	73	19
206	94	44
158	88	33
84	138	57
126	171	70
189	130	226
321	116	176
149	135	177
141	139	0
312	45	1
321	99	137
24	111	0
333	133	127
155	100	33
235	122	87
217	144	6
324	132	158
335	64	45
136	159	226
246	142	51
129	178	65
325	131	156
330	45	177
222	117	145
332	36	219
215	56	70
180	75	33
223	152	7
81	125	130
203	99	172
275	87	68
161	130	171
254	102	49
189	95	23
107	116	59
281	134	154
316	80	125
292	76	103
218	81	41
231	144	236
109	148	63
328	72	120
186	70	31
270	92	68
338	89	60
303	144	21
361	117	99
244	163	157
203	65	28
346	47	147
355	83	63
177	92	33
164	158	62
38	113	0
297	40	57
197	138	0
285	68	103
291	132	96
323	79	41
254	90	50
259	128	180
250	142	102
223	98	41
144	146	0
88	110	23
92	121	0
102	126	110
174	92	33
335	19	183
161	179	196
275	95	68
301	77	115
342	93	61
263	138	215
184	116	220
147	170	45
189	102	33
318	93	41
139	139	0
271	124	222
78	125	129
133	155	224
317	36	128
331	9	117
37	144	131
249	174	180
217	133	206
184	119	219
302	123	133
237	72	20
261	133	213
173	87	33
314	134	21
340	144	0
299	127	166
200	124	201
335	14	118
254	85	50
348	63	45
175	132	232
16	123	103
218	60	70
345	129	144
50	116	47
60	131	169
142	132	196
320	40	19
230	129	88
154	92	33
137	164	227
243	142	184
268	137	214
295	94	48
233	138	230
104	125	110
328	103	116
83	102	50
162	185	0
335	114	150
230	81	30
38	124	0
302	84	33
32	120	47
271	101	68
189	91	23
141	177	50
268	102	68
227	51	15
185	187	7
330	37	19
299	77	33
250	74	75
365	123	37
168	129	234
83	109	116
244	88	35
296	75	103
356	137	44
96	100	23
86	116	52
30	114	47
228	144	237
272	147	64
168	165	62
52	129	0
308	147	21
172	125	87
233	153	52
142	112	95
290	67	103
84	139	57
208	54	70
294	134	21
327	42	78
86	118	23
321	22	114
271	80	68
57	136	0
139	103	32
140	135	0
214	65	70
170	177	223
260	71	50
337	99	49
333	81	10
267	78	56
199	71	28
179	134	230
314	90	41
344	74	26
220	154	6
49	120	0
324	131	126
320	91	41
143	104	101
361	96	70
38	115	0
307	51	80
198	122	201
324	55	95
254	89	50
221	145	7
189	68	31
152	118	51
311	93	142
341	107	46
199	91	38
256	125	222
233	114	161
261	148	71
182	176	25
322	28	112
62	112	140
250	122	158
334	56	46
212	75	33
346	96	59
198	194	25
190	69	31
178	133	231
260	157	138
334	44	179
206	109	18
299	135	21
289	83	103
217	130	165
356	53	46
191	77	32
210	94	189
236	125	91
255	117	156
95	137	0
62	122	138
27	131	107
60	119	139
347	26	2
169	177	223
242	130	183
215	75	12
142	120	99
67	133	57
284	100	48
232	157	51
29	127	131
350	140	21
255	142	44
344	48	178
203	147	0
241	168	58
333	104	116
[truncated: 29,884 more rows]
