# Supplementary material for: Forecasting effects of transport infrastructure on endangered tigers: a tool for conservation planning
Source: PeerJ. 2022 May 17;10:e13472. doi: 10.7717/peerj.13472 (PMC9121866; doi:10.7717/peerj.13472)
Supplement: Supplemental Information 1 — All data on tiger populations and occupancies across all scenarios and the R code used to produce all results, tables, and figures. [file peerj-10-13472-s001.zip › data_folder_peerj/occupancies/resultsnoneoriginaltrue-515227675.csv]

153	156	0
253	46	114
198	62	159
218	131	230
201	135	0
221	92	154
209	98	131
297	70	115
249	135	209
352	88	0
238	68	14
269	69	120
214	84	101
343	98	169
204	95	101
185	108	91
177	121	124
278	44	139
333	103	33
278	54	193
246	127	203
165	139	0
335	30	134
271	137	0
152	116	103
239	148	141
153	179	206
267	51	144
173	147	0
176	177	196
240	55	114
290	125	168
294	62	146
24	110	192
297	124	166
226	136	235
254	66	13
226	115	122
216	74	79
181	135	158
48	109	183
283	61	31
60	122	139
24	140	139
348	48	180
251	47	114
29	132	135
258	118	45
233	85	112
305	81	0
157	89	111
230	65	106
178	182	36
361	100	104
165	154	0
224	91	133
140	175	11
143	127	206
241	163	106
140	145	0
200	93	101
193	178	26
19	112	192
173	137	26
299	134	67
358	118	176
243	121	122
325	34	121
135	139	45
310	129	171
295	142	61
159	145	0
293	114	189
239	115	122
148	174	206
349	55	77
208	119	138
277	95	0
305	134	51
310	52	118
284	122	170
198	118	42
95	135	193
147	182	0
351	70	0
173	101	35
143	140	0
285	143	59
134	156	204
233	140	127
187	116	94
280	108	0
160	123	229
330	68	102
255	163	44
150	173	206
256	63	13
10	135	4
63	95	191
263	59	114
110	143	0
117	119	72
238	118	122
179	189	21
202	57	106
341	36	198
28	137	136
198	68	101
261	64	114
258	50	114
186	109	104
130	164	14
165	179	90
31	112	0
36	97	0
235	160	34
324	68	102
244	143	119
133	152	72
252	60	114
312	49	60
194	144	0
219	135	222
359	113	30
294	104	0
336	143	12
207	62	81
50	87	207
190	68	156
119	133	44
232	134	207
196	81	101
109	153	0
73	93	192
275	92	0
177	177	196
295	68	115
216	79	101
351	89	104
331	47	135
94	143	12
261	94	0
56	119	108
320	125	234
244	159	49
361	93	0
286	125	180
187	133	189
160	95	33
235	111	122
250	118	125
94	108	125
36	136	0
80	134	147
230	102	91
236	162	32
154	140	50
115	152	32
226	71	73
304	91	2
258	46	114
208	198	44
356	97	104
253	129	223
15	136	136
95	141	12
334	39	186
61	84	213
130	161	197
269	97	109
334	138	151
263	131	230
318	75	102
248	58	114
321	110	165
316	78	102
300	111	0
157	147	0
359	127	36
31	126	136
154	95	111
351	116	174
207	85	101
89	115	94
324	47	118
273	156	7
85	88	144
72	101	140
346	24	4
214	117	127
102	117	56
185	96	101
166	164	0
133	174	25
360	103	104
277	75	120
266	73	120
20	130	6
229	85	123
218	141	0
232	70	12
257	47	114
39	105	0
50	127	221
332	143	10
211	112	121
243	161	138
196	131	32
340	54	116
165	171	233
64	135	138
247	118	126
335	73	102
183	110	0
138	162	126
354	133	14
340	141	11
271	161	10
285	59	31
276	54	190
229	135	232
218	153	0
241	160	161
220	72	77
280	56	88
129	160	202
172	132	197
113	141	33
240	62	12
316	130	170
256	143	0
95	108	125
317	108	165
213	53	106
248	121	126
227	131	234
285	134	91
338	107	170
289	70	115
245	131	217
331	35	125
245	165	133
218	79	0
42	99	187
144	153	0
299	60	192
70	134	148
290	142	61
285	67	115
18	141	136
122	135	217
111	119	8
173	92	80
193	62	156
304	42	63
201	82	101
209	92	101
197	93	101
279	56	194
193	105	129
174	131	195
179	169	20
26	127	3
274	109	109
363	115	157
88	125	0
97	136	12
39	136	142
68	89	211
335	69	13
75	108	0
303	51	118
328	86	1
267	72	120
275	108	107
348	44	181
108	127	189
245	170	42
104	106	57
180	86	101
184	132	165
324	61	8
90	142	12
180	83	101
290	51	158
266	60	114
42	144	145
97	102	57
138	116	89
19	121	90
261	129	230
351	134	21
147	130	213
200	102	128
49	123	217
356	81	104
40	89	5
124	156	151
325	37	121
229	104	91
172	112	88
245	93	0
241	109	45
128	108	104
207	131	210
321	30	108
248	70	12
71	144	2
63	135	138
17	137	136
302	46	62
184	101	101
283	68	120
339	116	236
269	146	54
347	46	184
272	59	114
186	118	119
347	122	159
294	119	216
165	143	0
300	37	215
272	79	120
269	162	11
274	106	108
235	106	0
339	35	185
331	41	131
329	49	0
287	66	116
354	116	174
331	93	166
352	100	104
199	78	101
252	82	28
243	167	62
286	101	0
229	52	106
327	59	8
59	115	108
116	144	74
333	112	170
245	154	118
254	93	0
102	133	192
308	79	0
65	125	140
231	79	12
147	115	68
331	90	33
34	134	136
27	112	191
128	166	14
127	130	208
24	120	133
182	147	0
295	66	115
210	117	127
277	106	0
261	109	110
332	114	166
270	127	224
177	91	101
315	101	165
183	120	124
79	135	12
361	83	104
294	75	115
186	95	101
214	91	101
169	99	29
211	126	96
195	194	41
140	161	200
242	125	186
278	123	199
227	121	206
95	115	98
272	123	224
208	91	101
183	106	0
185	113	85
253	57	114
87	107	126
170	104	35
43	138	144
257	67	12
50	114	185
150	145	0
340	47	183
167	171	4
295	75	115
239	164	34
307	44	61
119	171	6
190	187	35
331	110	168
145	155	231
325	43	82
311	104	164
92	145	12
307	101	29
332	48	135
338	72	0
226	58	106
318	53	80
51	110	177
196	90	101
123	120	146
229	97	91
337	141	13
334	14	143
204	93	101
336	100	33
186	64	154
151	159	0
347	48	182
306	39	68
331	72	102
17	126	10
325	141	11
155	127	213
176	178	196
166	140	0
241	132	0
58	101	178
279	128	198
293	79	0
320	135	4
226	100	91
135	146	32
325	143	4
203	94	101
206	114	123
109	155	0
201	63	124
212	95	67
338	85	33
269	54	160
199	143	0
156	173	226
241	83	110
299	73	115
138	101	106
311	97	31
244	119	45
298	84	0
296	46	63
309	85	0
333	55	13
163	185	13
301	127	142
330	109	142
321	134	218
83	135	12
195	78	154
249	128	189
333	86	33
187	118	119
140	141	1
141	144	0
308	142	53
161	188	0
120	120	148
268	141	58
226	148	11
352	51	181
288	67	120
259	163	46
178	169	22
336	71	13
219	138	0
351	110	150
221	83	12
258	81	120
33	135	136
114	157	0
143	98	108
222	63	66
251	69	12
238	69	15
337	31	133
147	101	109
341	135	17
196	55	106
259	72	12
251	170	108
355	52	180
145	180	0
327	108	143
299	61	0
347	28	115
132	133	239
224	139	98
52	112	5
129	119	72
261	137	182
355	105	104
36	108	0
183	136	0
351	124	74
190	80	101
88	96	141
337	76	0
208	59	116
307	91	2
162	107	30
215	146	0
346	31	116
105	122	82
91	134	12
296	82	0
164	162	0
266	69	120
282	99	0
75	96	141
235	101	91
179	170	20
265	63	12
194	179	37
158	156	0
206	63	122
336	115	237
181	115	106
33	126	136
171	191	16
272	143	57
135	168	0
259	146	128
281	67	114
130	144	216
279	73	120
184	187	32
287	110	0
213	131	213
328	120	236
272	139	122
289	86	0
317	81	102
22	121	87
114	135	213
283	83	0
61	122	139
223	137	219
256	119	127
251	139	184
341	49	0
203	112	121
332	81	0
224	108	0
93	121	0
284	110	123
129	128	208
316	112	166
348	118	174
179	140	0
123	140	219
149	168	194
157	102	109
311	140	16
296	120	210
19	124	9
141	162	199
206	98	131
134	176	43
219	82	0
252	171	108
289	83	0
172	105	35
344	68	77
213	140	0
310	58	8
173	108	0
106	104	0
94	131	226
136	169	11
127	175	39
102	111	104
85	143	12
256	130	99
363	122	4
344	47	184
202	67	69
241	161	156
336	15	41
357	84	104
40	103	0
28	128	136
200	118	42
200	73	69
283	59	32
21	140	136
327	111	143
80	92	143
268	160	24
248	135	208
169	110	35
145	111	70
352	119	173
231	87	112
130	112	0
289	143	61
75	128	228
84	109	30
241	126	122
324	140	10
182	134	158
141	151	0
27	133	136
289	78	0
140	119	72
78	126	164
205	76	101
325	48	84
195	138	0
328	142	11
359	106	104
223	80	12
345	137	34
244	91	28
305	145	49
287	112	123
227	141	125
355	53	179
166	151	0
215	135	115
339	124	235
232	73	12
247	171	127
349	56	0
298	51	206
348	73	0
239	158	154
325	39	130
302	87	0
251	147	139
175	89	81
137	136	31
166	156	0
276	105	0
188	113	85
334	72	102
261	67	12
353	70	0
276	41	163
341	113	173
175	110	0
81	144	12
168	125	156
185	115	0
218	123	116
161	148	0
71	131	92
190	114	44
273	90	0
282	103	0
258	132	180
268	121	45
118	147	74
170	153	0
200	82	101
271	142	58
11	132	4
333	141	12
175	95	81
219	75	78
147	117	69
199	125	119
101	134	12
354	81	104
83	124	57
297	114	187
135	147	32
53	92	184
315	131	170
356	101	104
190	98	101
298	126	177
39	149	144
213	96	106
157	128	219
303	72	0
148	124	205
41	143	145
283	133	0
281	74	120
230	143	169
224	76	12
215	94	106
182	181	36
266	77	120
159	128	221
64	88	213
89	103	89
237	121	122
308	90	26
114	129	189
332	87	0
61	133	2
289	139	62
120	135	217
236	132	220
280	134	91
180	138	0
337	63	13
165	137	0
354	106	104
199	119	32
264	124	232
62	101	201
217	82	0
132	150	234
202	132	212
200	95	101
299	135	67
240	124	200
79	130	147
169	159	0
257	75	105
36	127	136
265	107	112
339	76	0
52	116	185
307	74	102
185	186	29
214	58	106
19	132	133
251	52	114
310	122	148
246	132	216
87	92	141
158	102	29
193	179	29
224	52	106
256	101	0
131	103	104
310	66	102
51	94	181
325	23	107
276	152	7
361	108	104
139	102	106
26	128	136
102	128	0
215	141	0
321	32	122
323	134	163
331	136	190
322	141	4
360	120	177
203	65	118
125	150	31
168	186	18
304	102	3
329	62	102
320	57	76
336	111	171
148	107	49
269	114	114
124	152	31
331	80	0
239	96	91
226	77	12
207	60	120
351	48	181
308	56	0
66	113	180
239	106	0
211	113	123
366	118	173
348	31	81
137	114	72
43	114	108
324	58	8
208	113	123
219	100	91
266	121	45
191	71	154
342	108	170
250	109	45
328	43	132
242	91	28
219	125	116
292	72	115
248	118	126
252	58	114
141	169	0
268	78	120
326	136	180
90	127	115
230	146	100
192	188	36
82	94	143
215	92	155
293	84	0
188	175	24
224	65	31
110	151	0
303	102	3
250	156	137
290	55	139
227	49	106
318	91	28
241	136	61
217	85	101
185	174	23
162	188	0
274	43	145
249	49	114
204	133	212
77	128	228
190	149	0
62	139	139
38	124	2
173	181	196
148	146	0
312	50	157
178	178	20
189	131	184
177	96	101
328	45	130
331	20	131
190	99	101
153	108	106
231	147	172
167	148	0
208	111	121
268	85	120
41	94	84
23	137	136
198	104	130
137	103	105
115	124	147
240	88	107
294	105	0
38	129	2
261	72	120
250	103	45
157	187	0
276	145	56
324	64	102
320	118	234
84	97	141
319	91	8
344	37	136
235	65	14
282	74	120
320	30	107
256	55	114
244	123	201
195	87	101
190	64	155
62	102	200
112	153	0
156	89	113
51	98	180
218	102	91
331	74	0
227	66	37
103	122	8
217	139	0
233	111	0
269	160	10
327	104	164
261	124	232
155	101	110
103	150	0
217	150	0
79	82	207
274	78	120
159	111	29
236	102	0
165	183	14
351	88	104
26	110	192
143	158	0
330	32	114
63	93	193
41	92	5
313	64	102
170	93	34
218	56	106
279	62	48
159	105	30
150	146	0
299	52	196
318	92	28
199	129	122
344	69	0
236	70	15
266	62	114
299	63	155
63	134	2
30	119	0
302	118	186
224	96	168
329	14	42
275	120	84
319	73	102
169	113	31
109	110	58
179	106	0
93	101	58
301	69	115
250	73	108
114	145	73
137	115	89
63	117	171
32	133	136
260	79	120
53	134	141
244	67	15
139	150	143
233	143	100
313	112	123
254	115	128
323	45	119
286	112	123
246	142	119
207	120	181
247	157	122
264	159	11
253	139	184
217	107	91
296	71	115
68	107	44
304	64	115
323	32	122
339	91	33
327	113	142
276	140	59
165	187	13
254	141	183
340	101	33
302	134	51
216	150	0
311	74	102
260	109	110
177	178	196
345	29	127
155	176	207
112	154	0
320	29	107
44	117	108
252	74	108
86	97	0
327	129	63
270	74	120
152	103	107
228	129	209
32	124	136
145	136	32
261	150	120
47	104	184
27	122	0
185	182	32
349	92	0
123	160	8
320	94	162
247	76	108
331	138	9
321	79	0
242	158	158
36	88	5
14	127	9
347	34	4
144	111	70
280	45	138
352	138	22
305	66	115
292	53	154
335	21	146
252	131	189
159	142	49
227	133	235
123	154	147
105	134	190
153	120	68
179	167	19
260	51	139
160	178	194
253	96	0
146	178	0
163	178	90
31	129	136
83	127	12
311	115	123
89	99	90
116	132	186
258	112	45
326	56	8
205	131	205
226	138	0
257	68	13
158	185	13
356	136	19
155	177	206
33	91	5
160	141	38
108	112	0
318	63	102
145	132	174
284	138	62
167	165	0
156	97	110
315	145	4
131	125	206
184	62	155
341	78	104
186	138	0
72	134	148
278	100	0
316	106	163
195	142	0
169	114	0
59	87	214
112	146	32
202	84	101
279	51	190
256	112	45
239	105	0
329	61	13
136	166	8
348	50	182
329	120	239
229	78	12
263	43	114
26	113	191
243	146	139
337	17	147
87	116	73
120	172	16
262	151	40
175	81	101
254	77	106
278	127	0
324	100	164
71	120	76
239	60	12
188	87	101
184	111	92
236	101	0
179	71	148
338	140	23
193	141	0
206	97	101
151	153	0
244	126	187
169	124	229
292	119	214
277	110	0
105	112	100
65	98	95
311	138	55
136	170	12
312	72	102
342	44	186
174	138	26
214	93	155
175	114	138
161	146	0
244	96	0
236	126	220
196	89	101
243	102	0
247	156	133
138	129	207
83	106	137
213	68	76
327	123	235
289	56	0
114	139	213
324	114	235
302	62	153
164	102	35
36	134	136
145	107	49
170	103	35
111	133	12
85	92	143
296	63	148
312	43	62
36	120	136
335	118	237
286	108	123
242	122	122
320	79	102
153	186	0
292	87	0
322	105	165
211	118	138
285	44	140
266	159	25
201	111	42
238	88	107
203	197	44
67	143	2
108	119	8
16	139	134
57	93	200
220	137	187
91	96	57
351	54	0
56	130	223
348	124	47
300	52	199
242	52	114
259	110	110
189	137	151
182	90	101
56	144	139
93	102	89
290	130	62
319	32	122
289	121	212
338	102	170
218	128	82
11	133	4
353	54	0
160	105	30
146	118	91
265	60	114
130	151	236
97	100	0
250	63	12
307	37	65
308	83	0
222	76	12
326	100	163
234	137	207
346	104	169
328	66	0
218	83	0
172	184	32
203	127	130
131	145	217
276	150	8
112	126	148
81	141	12
239	95	91
256	105	0
208	116	127
302	143	49
43	111	0
265	62	114
258	167	84
68	111	180
157	118	50
56	99	197
247	83	105
71	137	2
131	114	0
313	51	119
281	109	0
335	38	174
156	85	113
327	17	40
186	98	101
146	153	0
277	68	114
200	119	32
156	181	0
180	70	152
262	110	111
322	33	122
298	78	0
76	129	12
279	48	162
172	191	18
87	114	111
46	133	144
46	105	5
55	114	184
260	53	141
166	141	0
155	113	105
238	66	14
88	145	12
50	122	2
301	109	123
53	131	140
132	140	34
335	51	179
297	61	118
39	132	142
232	85	112
293	72	115
296	100	0
167	167	0
191	86	101
320	42	63
331	57	13
246	91	28
238	50	106
168	166	116
162	175	88
355	120	176
201	73	69
341	75	0
184	139	0
289	123	180
308	75	102
105	135	12
299	46	62
196	59	155
159	162	13
336	59	13
244	76	12
149	166	237
294	68	115
307	148	48
167	127	149
296	92	0
136	107	75
263	54	141
296	57	192
122	168	18
34	131	136
125	163	11
250	87	28
19	125	2
121	115	8
271	103	110
340	126	86
221	90	91
232	151	150
286	135	63
223	78	12
118	117	8
283	51	204
130	165	18
221	87	90
230	105	91
137	127	72
78	106	137
320	147	0
201	134	0
260	134	181
317	36	122
337	53	114
274	152	7
207	90	101
44	101	187
156	153	0
333	76	0
272	138	122
25	129	134
182	75	155
236	128	219
45	131	141
240	167	22
125	164	12
278	98	0
318	71	102
311	67	102
87	103	124
291	100	0
46	144	145
91	147	12
212	103	0
99	102	0
122	133	217
191	149	0
275	89	0
276	87	0
214	55	106
359	141	15
176	79	149
254	144	0
53	110	175
176	118	126
253	68	12
80	99	139
292	52	155
335	140	10
322	60	8
152	120	0
318	144	4
173	98	81
292	104	0
15	128	9
165	101	35
274	97	0
239	109	45
307	106	0
309	45	61
259	145	121
126	171	39
328	75	102
286	141	60
198	108	96
142	162	200
295	144	55
232	95	168
158	87	112
38	144	144
217	134	236
171	104	35
286	110	123
283	76	120
231	130	218
93	139	12
84	115	111
79	111	112
143	123	72
253	174	106
190	117	42
187	101	101
355	126	59
69	121	0
315	44	83
202	194	40
361	130	35
189	145	0
237	105	0
144	120	72
184	131	106
155	162	1
186	180	39
335	96	33
188	176	29
191	139	0
256	123	127
356	142	22
80	120	88
232	83	111
190	185	40
198	138	0
43	131	141
142	172	118
314	53	81
118	146	75
129	172	25
169	167	13
220	104	91
150	133	217
162	99	35
294	69	115
331	118	238
187	77	155
192	181	40
87	99	103
278	56	193
308	60	8
154	147	0
279	91	0
264	90	120
353	127	88
153	146	0
308	62	8
156	109	106
269	78	120
68	95	142
110	130	190
46	111	186
330	113	142
182	169	18
181	73	153
268	122	123
339	51	77
263	62	114
139	151	143
231	66	12
269	102	111
171	135	195
39	121	2
172	113	113
351	58	77
256	59	114
285	117	153
164	185	14
194	134	124
200	103	130
326	79	0
311	39	63
174	183	32
309	76	0
21	130	2
75	106	137
258	48	114
300	71	115
193	145	0
191	117	42
351	94	104
310	70	102
180	82	101
179	105	0
286	65	115
171	118	225
336	16	145
295	54	195
230	72	12
214	130	213
158	181	0
322	59	8
302	108	123
274	139	59
67	89	211
234	101	91
242	137	0
263	128	230
357	113	169
122	118	72
320	139	74
205	87	101
244	79	110
340	72	13
181	169	19
163	100	35
161	107	106
303	44	62
311	130	171
305	45	60
212	117	127
289	126	180
319	42	67
345	22	4
227	90	173
53	119	184
227	51	106
251	95	0
58	89	198
356	140	22
179	129	116
278	105	0
229	152	32
68	146	2
97	113	97
218	63	67
329	65	102
178	121	128
177	110	0
292	117	215
213	59	65
198	132	124
172	97	80
49	105	180
107	106	56
205	84	101
273	45	139
248	170	127
256	65	13
135	121	72
311	146	49
314	130	236
271	136	0
67	107	0
144	124	72
109	137	189
237	128	221
304	125	141
255	165	47
275	82	120
142	183	2
203	79	101
292	106	0
244	100	0
264	44	144
199	88	101
326	91	2
273	141	55
60	100	196
155	161	1
303	82	0
302	120	187
158	112	106
171	156	0
160	90	111
184	123	123
45	118	2
294	137	62
198	86	101
352	66	77
250	141	119
330	137	8
221	62	66
263	44	114
70	87	211
118	168	5
30	134	135
146	180	0
79	96	141
323	108	167
342	97	33
163	91	112
234	92	169
258	108	109
162	100	35
283	111	123
175	147	0
183	93	101
251	83	28
187	176	30
256	46	114
329	126	152
287	52	191
250	150	102
322	146	0
355	100	104
118	128	179
347	39	4
43	91	5
148	154	0
229	120	122
344	57	13
319	101	164
261	105	108
261	58	159
73	90	192
353	99	104
215	142	0
246	57	114
221	79	12
226	72	73
69	122	0
249	92	0
68	102	47
197	72	101
160	166	0
206	134	0
327	98	163
243	113	45
161	175	88
361	118	175
108	131	190
21	111	192
71	105	139
270	132	231
172	181	197
284	43	207
251	76	108
168	152	0
163	151	0
123	171	32
203	132	212
146	100	109
101	137	12
338	120	237
107	128	83
177	108	0
261	121	127
55	110	185
276	138	60
188	72	156
82	135	12
317	114	167
176	98	0
146	169	230
207	70	74
41	140	144
314	48	119
33	100	5
139	119	72
327	141	12
135	112	72
350	135	22
308	49	118
146	151	0
270	123	224
218	100	91
130	153	203
285	114	190
173	135	195
347	108	152
279	77	120
167	155	0
106	135	12
303	104	1
324	124	236
319	47	119
65	139	2
280	70	120
292	45	63
154	127	214
59	118	182
214	92	155
345	52	179
201	93	101
284	125	180
47	119	2
356	109	167
262	75	120
282	54	91
201	102	0
258	133	180
138	127	72
176	140	0
157	126	184
217	97	85
314	99	32
332	105	163
260	59	159
333	137	151
297	87	0
49	88	208
258	113	110
128	133	238
228	145	169
304	85	0
339	143	11
15	130	6
342	94	33
314	138	57
255	76	106
52	93	183
280	128	198
253	118	128
273	130	198
311	61	8
14	134	3
260	168	86
85	111	91
59	131	223
168	93	110
197	99	101
345	54	178
273	105	0
215	57	37
313	53	80
44	141	144
259	142	0
44	135	145
214	89	101
219	68	73
313	148	48
47	124	217
312	141	64
198	183	35
67	134	2
36	144	143
310	100	30
299	122	140
205	114	122
137	149	144
262	83	120
119	168	12
123	142	217
226	132	183
359	90	104
273	147	7
316	79	102
89	93	141
212	123	95
20	134	2
43	147	145
306	141	53
163	149	0
218	76	78
64	136	136
326	25	107
42	105	186
234	97	91
206	107	120
117	146	33
169	88	110
274	110	0
246	136	215
213	92	155
65	93	192
126	125	207
140	126	205
361	112	169
169	179	0
164	186	13
300	126	142
177	104	0
191	76	154
94	140	12
235	55	106
263	78	120
347	93	33
245	121	122
158	130	197
50	135	141
326	90	1
90	143	12
168	130	194
333	85	0
228	109	122
121	144	74
305	108	0
294	126	168
302	80	0
37	146	143
15	123	10
150	152	0
139	125	205
124	118	72
349	99	0
215	125	60
83	143	12
177	92	101
69	92	211
182	170	19
34	92	5
213	84	101
338	73	0
36	140	140
251	169	44
322	126	234
329	99	163
313	40	68
306	104	4
288	83	0
259	50	164
329	53	8
225	152	11
164	163	0
306	88	2
132	165	10
335	129	84
13	139	135
329	59	8
226	49	106
62	145	2
342	142	13
345	64	77
59	130	223
303	136	51
214	76	101
299	91	0
333	69	0
261	101	0
142	120	72
330	99	163
328	69	102
129	140	218
239	127	220
297	74	115
340	95	33
160	140	88
160	165	1
76	131	147
232	119	122
173	190	19
73	84	211
102	104	0
234	84	112
283	120	187
210	82	101
289	125	180
347	27	4
337	101	170
196	124	32
51	126	217
183	91	101
136	116	0
196	100	101
140	108	52
283	56	50
245	111	45
261	68	12
187	108	0
64	97	46
211	73	76
197	137	0
298	88	0
152	100	109
342	19	4
320	98	164
345	67	0
211	94	155
67	103	193
112	139	213
174	83	101
112	155	0
259	148	17
96	123	115
52	95	181
279	111	0
101	110	101
345	21	4
323	23	67
290	89	0
255	114	48
249	130	190
340	114	171
196	180	33
260	143	91
201	142	0
76	87	193
291	70	118
334	60	0
277	97	0
117	143	73
203	84	101
66	146	2
311	56	8
117	134	12
174	91	80
236	75	16
53	99	195
232	89	111
310	79	0
280	101	0
183	100	101
322	75	102
223	110	38
252	166	46
332	29	134
267	85	120
340	118	236
207	147	0
180	113	128
266	136	0
297	147	1
334	77	0
225	145	11
81	97	142
249	91	0
305	47	60
123	169	27
344	136	13
96	148	12
180	116	123
54	134	140
50	92	206
358	135	15
156	152	0
30	123	135
168	129	193
182	139	0
358	129	34
180	102	101
208	148	0
174	84	101
210	147	0
289	101	0
296	107	0
219	78	12
301	142	49
197	103	130
329	9	41
147	121	72
155	149	0
302	95	0
287	84	0
262	89	0
320	113	167
278	149	54
175	141	0
348	81	104
303	130	236
255	49	114
305	69	51
113	155	0
355	46	3
122	126	208
354	80	0
345	134	18
346	65	77
326	101	163
143	150	0
316	35	122
206	78	101
243	115	45
283	144	57
280	126	89
79	128	12
357	122	177
305	147	48
283	148	56
309	95	29
225	87	123
306	40	67
321	108	163
292	86	0
99	146	12
87	143	12
28	121	135
46	116	185
259	60	114
323	71	102
243	86	105
158	127	198
70	101	140
302	101	2
108	111	94
263	103	108
271	148	54
160	118	31
272	55	159
179	90	101
280	50	200
190	137	162
185	67	156
209	56	106
255	161	61
238	52	106
187	138	0
342	68	0
313	146	49
179	66	101
353	136	15
244	81	109
297	107	0
339	58	13
291	42	210
199	138	0
301	84	0
283	134	91
193	76	154
289	50	211
147	152	0
327	79	0
248	169	127
253	83	28
267	61	114
304	71	115
92	113	96
139	148	0
150	100	110
129	165	18
141	129	206
355	49	181
341	24	4
306	67	115
114	146	72
286	129	91
291	140	62
162	129	225
266	59	114
255	112	45
317	29	106
201	117	123
272	100	109
85	98	0
174	145	0
281	138	60
327	137	11
334	132	88
201	81	101
353	86	104
40	140	142
84	112	89
91	118	89
315	97	32
325	117	237
339	72	0
31	139	142
106	110	64
142	141	0
361	121	177
315	92	30
180	128	120
163	116	51
325	140	11
319	84	0
91	103	92
255	109	109
297	58	160
264	58	160
350	112	104
286	85	0
242	76	12
81	96	142
336	130	92
184	73	155
167	156	0
305	57	97
279	113	123
166	186	17
129	133	238
232	77	12
183	121	125
308	96	6
144	121	72
173	117	226
50	139	143
161	122	230
255	88	0
92	127	222
32	107	189
342	32	116
190	90	101
133	125	72
265	122	124
97	144	12
174	88	80
59	93	145
223	152	11
244	83	107
238	140	57
221	71	77
178	75	152
215	140	0
204	126	128
50	113	185
78	110	112
265	143	169
277	126	224
340	53	180
61	109	179
320	134	118
282	88	0
63	108	195
311	100	32
281	148	1
159	130	221
315	81	102
[truncated: 29,884 more rows]
