# Supplementary material for: Forecasting effects of transport infrastructure on endangered tigers: a tool for conservation planning
Source: PeerJ. 2022 May 17;10:e13472. doi: 10.7717/peerj.13472 (PMC9121866; doi:10.7717/peerj.13472)
Supplement: Supplemental Information 1 — All data on tiger populations and occupancies across all scenarios and the R code used to produce all results, tables, and figures. [file peerj-10-13472-s001.zip › data_folder_peerj/occupancies/resultsnoneoriginaltrue-656741971.csv]

307	92	12
137	147	64
349	129	118
284	119	174
69	119	18
216	59	34
195	104	91
149	173	161
16	134	37
277	88	16
307	90	103
39	101	0
248	112	22
69	135	39
328	78	0
128	119	32
115	157	5
192	131	142
31	113	84
130	136	0
52	115	121
47	144	46
316	42	54
266	111	41
225	84	70
326	84	1
311	148	37
348	102	46
126	149	206
321	76	1
148	180	11
335	106	65
330	125	104
92	136	26
123	140	219
252	114	0
271	127	162
281	147	0
272	55	7
322	143	0
36	117	83
338	21	227
131	107	131
163	161	64
32	118	83
211	94	70
281	79	10
80	128	0
160	114	8
150	182	0
173	162	64
85	139	0
138	136	108
101	125	100
361	130	32
353	86	46
208	52	70
174	101	11
192	77	11
331	114	65
261	46	92
329	40	72
62	112	122
153	182	0
281	70	16
306	94	12
72	131	0
198	196	0
332	28	223
237	145	196
51	87	194
32	95	62
350	128	147
299	133	37
235	122	150
167	99	1
199	58	11
361	127	31
176	87	11
155	154	64
36	97	0
272	61	27
80	146	0
64	141	39
183	135	169
219	86	70
289	88	10
80	129	39
356	126	23
249	83	78
334	128	105
220	104	0
106	126	101
256	57	92
153	186	0
176	105	11
346	59	73
90	94	88
231	83	70
275	68	7
95	138	0
74	94	181
181	79	1
101	118	32
349	64	73
194	75	11
182	106	0
165	114	6
324	116	145
230	72	70
208	142	0
306	80	103
48	92	184
303	75	103
197	124	155
18	121	119
70	119	16
94	123	60
252	152	143
90	99	3
196	58	11
145	134	108
237	157	149
263	160	9
62	88	191
282	145	0
214	111	0
259	57	92
232	101	0
234	122	151
316	109	10
191	92	11
276	125	163
310	53	38
306	119	182
228	141	153
75	93	175
135	106	131
315	67	1
204	56	11
203	117	0
134	179	6
342	57	66
208	114	0
281	107	20
324	143	37
297	92	12
39	127	236
148	126	128
327	52	38
119	143	5
313	104	12
306	141	37
301	52	0
88	109	0
295	99	10
137	131	126
257	120	187
184	187	196
113	136	5
272	81	16
268	149	27
287	94	10
267	146	27
189	72	11
200	107	26
317	45	38
306	45	54
280	46	7
57	120	120
74	138	39
239	147	187
65	109	109
104	124	100
258	157	149
302	42	54
155	85	8
51	116	121
306	101	12
143	151	64
270	96	16
216	121	17
288	91	10
326	81	1
158	130	168
199	192	0
175	167	64
229	145	169
165	93	1
333	43	70
142	171	67
295	69	103
303	105	12
185	83	11
292	69	10
211	113	0
182	131	15
343	124	95
341	79	73
9	132	4
32	133	165
234	93	0
319	128	4
97	108	20
105	110	3
355	125	147
343	96	46
332	136	162
33	143	44
53	114	121
72	91	181
307	74	103
40	145	45
305	36	54
230	58	70
171	179	217
83	104	17
220	147	0
75	114	100
140	165	175
267	115	180
314	120	128
283	108	20
349	115	139
295	42	54
83	90	90
160	157	64
265	92	16
109	152	5
211	124	195
305	47	0
212	93	71
96	131	233
315	88	1
102	130	235
359	143	15
200	142	0
270	157	0
273	94	16
289	83	10
353	77	73
207	146	0
31	112	0
72	88	183
183	190	0
195	120	17
132	112	131
251	168	97
308	81	103
305	62	0
86	142	0
94	98	3
243	114	22
322	57	38
34	144	44
298	67	103
340	29	219
309	43	54
175	90	11
125	154	175
173	112	0
116	154	5
328	82	1
294	81	10
94	133	232
310	102	12
214	148	0
120	125	88
323	72	0
199	186	0
227	128	114
301	125	146
159	130	168
333	124	144
244	93	78
308	134	207
311	126	104
211	109	0
105	119	92
245	101	22
215	101	10
300	86	103
257	138	180
232	139	197
36	136	0
113	128	88
31	139	33
44	128	236
334	139	162
163	172	162
336	145	15
90	95	88
288	118	48
109	156	5
333	130	108
145	152	64
337	78	73
345	127	116
222	59	34
328	56	66
320	85	1
170	190	0
344	64	73
248	169	158
313	134	37
270	74	16
237	63	9
247	92	78
57	105	218
208	113	0
233	50	4
247	162	164
38	144	45
334	79	0
343	142	15
238	78	70
201	63	11
138	122	0
15	130	3
138	124	0
165	155	64
294	52	146
336	109	65
76	95	86
212	66	34
215	122	17
202	111	10
111	118	32
200	99	0
140	131	238
112	146	5
237	134	220
334	118	106
349	93	46
337	85	0
286	124	219
319	58	0
301	109	10
302	35	193
59	108	217
222	148	0
80	134	39
146	121	0
40	93	62
318	78	1
146	179	11
344	124	95
319	45	68
72	107	16
263	55	7
217	84	70
131	133	237
41	125	236
182	97	11
23	117	172
125	137	218
354	90	0
243	145	163
232	124	112
42	90	62
337	41	219
194	135	0
344	104	46
112	138	13
195	131	0
77	94	175
256	70	92
329	9	0
346	100	46
146	134	108
304	127	137
124	147	208
315	64	103
150	121	198
305	49	54
224	54	70
239	165	25
190	95	11
338	83	0
216	135	197
146	163	179
82	134	0
190	120	50
71	97	174
35	126	166
238	52	13
223	85	70
284	41	146
227	105	0
258	170	86
317	49	69
117	129	88
205	108	10
233	115	0
318	101	12
195	63	11
338	88	0
279	132	19
59	94	173
348	47	66
353	118	143
329	80	0
144	148	64
311	87	1
177	112	196
152	105	8
276	62	27
202	68	11
239	96	22
138	155	64
345	96	46
211	96	121
187	111	91
162	167	134
58	96	208
211	135	195
155	175	160
341	23	227
167	179	199
293	128	231
292	50	151
209	97	70
78	103	19
161	133	145
343	55	66
159	174	162
93	99	3
42	145	45
263	105	0
297	118	140
71	87	191
218	132	197
349	90	46
54	118	121
279	40	83
264	164	14
314	39	54
273	74	7
233	113	0
355	89	46
154	141	149
225	125	90
310	144	37
263	95	16
172	99	11
328	90	1
118	129	231
134	110	0
149	149	64
203	54	70
245	61	7
304	138	37
261	81	78
240	147	188
235	81	92
366	124	23
124	120	32
158	86	8
169	142	0
304	117	172
215	58	34
226	120	108
144	132	239
167	142	0
278	125	164
56	104	167
239	101	22
202	194	0
190	132	139
86	94	88
128	141	0
241	91	78
32	117	83
206	129	192
264	94	16
303	131	207
318	74	1
185	129	13
63	136	39
205	105	10
163	145	0
299	73	103
343	26	92
217	53	70
157	137	150
309	143	37
217	140	0
329	141	37
194	131	135
341	131	0
325	72	0
270	49	7
38	108	86
228	110	0
80	101	20
239	122	154
322	78	1
265	86	16
300	77	103
264	77	78
341	105	65
206	63	34
113	149	5
137	173	0
133	108	131
304	43	54
131	127	185
267	69	7
223	106	0
235	161	10
82	100	19
167	177	144
261	65	7
341	102	65
252	112	22
292	137	37
289	40	188
318	146	37
259	80	78
158	120	198
160	179	145
285	58	140
278	118	163
252	148	139
251	136	225
317	145	37
88	106	20
292	117	84
137	110	131
109	122	92
284	56	143
45	139	45
82	96	90
59	88	193
20	139	40
20	141	33
82	137	0
169	191	0
350	130	10
195	141	0
47	88	62
319	115	133
239	109	22
305	51	54
205	62	34
34	128	167
315	82	1
104	125	88
154	163	69
319	107	10
150	164	202
248	60	8
327	132	148
136	165	63
277	87	16
192	71	11
337	128	93
28	119	168
148	152	64
22	107	173
27	118	169
282	104	20
310	80	1
292	66	27
258	154	140
321	131	149
291	112	107
327	75	0
269	143	27
242	64	6
34	99	0
150	173	162
267	120	185
301	132	205
158	93	8
50	136	47
325	56	0
228	134	201
194	117	11
306	134	137
249	116	91
255	53	92
66	110	107
26	109	172
178	97	11
336	133	97
169	182	199
110	155	5
132	165	63
285	123	219
175	123	140
260	95	16
172	128	43
211	73	34
78	97	87
286	104	20
67	99	90
341	111	65
228	123	70
81	126	234
186	100	11
71	144	39
248	135	225
78	113	54
323	42	74
333	92	0
188	193	0
164	140	0
172	102	11
303	42	54
271	80	16
335	61	0
238	99	22
176	179	185
187	175	0
306	44	54
101	146	5
147	100	8
29	136	122
250	126	226
37	112	86
162	190	0
293	76	10
346	109	46
53	104	122
236	116	93
229	94	0
241	137	152
277	84	16
155	92	8
37	100	0
335	65	66
21	132	38
198	92	11
322	149	37
260	107	0
53	98	208
282	143	0
331	21	224
339	23	223
221	149	0
336	32	221
138	140	0
54	87	62
232	134	222
155	117	195
205	135	145
122	119	32
230	143	169
262	137	200
334	82	0
104	116	32
140	100	131
273	79	16
292	120	140
273	52	59
322	95	10
221	82	70
37	127	167
320	32	91
131	111	131
305	73	0
123	148	56
169	99	1
278	107	20
113	159	5
168	160	64
320	147	37
312	33	54
349	109	147
312	57	38
262	87	16
349	51	73
285	95	20
358	122	146
250	70	92
100	115	32
116	124	32
183	68	1
216	81	70
178	122	151
176	97	11
302	65	103
193	113	11
54	134	39
281	135	37
289	45	188
323	30	54
210	105	10
273	148	27
155	100	7
307	137	37
186	145	0
199	85	11
52	132	39
274	59	27
174	148	0
332	134	163
177	104	11
254	159	61
213	120	17
46	112	119
66	120	17
201	118	11
124	161	5
138	113	0
361	131	32
60	111	197
227	90	78
297	117	140
210	94	68
68	106	20
174	92	11
339	104	65
278	117	161
263	143	27
80	99	18
250	130	228
364	122	23
119	170	5
274	90	16
278	144	0
293	146	0
204	93	11
137	169	11
217	131	76
217	114	17
195	56	70
105	126	88
191	83	11
238	53	12
243	165	123
326	25	9
254	63	92
70	112	103
146	111	195
301	53	0
246	75	92
275	122	164
81	84	185
212	63	34
149	168	134
31	93	62
330	18	225
218	120	106
282	130	0
339	59	0
295	62	4
231	110	0
195	60	11
311	71	1
298	42	0
89	119	3
83	102	18
262	78	78
271	109	0
213	65	34
237	99	22
219	118	107
57	125	1
56	130	238
327	78	0
241	107	22
309	58	38
336	140	162
284	104	20
318	50	38
100	117	32
170	187	0
159	138	150
34	88	62
264	127	209
178	101	11
59	119	99
283	46	7
204	90	11
236	83	70
154	85	8
41	88	62
260	49	92
166	120	0
340	127	95
206	59	11
328	39	194
182	88	11
209	101	10
274	97	0
60	122	0
342	37	94
324	73	0
301	83	103
287	88	10
98	142	5
109	159	5
134	125	0
326	40	74
328	136	37
81	85	96
59	132	238
184	86	11
181	112	83
45	100	62
324	117	145
305	131	207
188	126	104
218	99	30
153	153	64
203	139	0
321	101	10
111	143	5
102	136	5
217	109	0
354	138	15
10	134	4
227	138	0
250	172	88
73	103	18
205	69	34
250	58	6
204	78	11
251	135	226
259	118	189
165	115	0
268	112	181
243	168	25
244	79	92
144	154	174
210	140	0
274	121	192
24	115	172
72	133	39
322	42	74
346	28	95
204	68	34
253	54	92
130	177	55
92	131	232
66	101	81
138	98	6
129	158	228
251	93	22
227	61	34
281	60	130
248	128	227
145	177	11
48	132	47
312	82	1
223	64	34
163	146	64
327	139	37
64	105	109
198	107	93
313	105	12
347	132	15
327	81	1
14	136	5
162	164	64
240	58	10
353	93	46
251	156	154
265	123	203
288	43	27
209	66	34
121	146	5
345	41	0
327	134	163
314	43	38
47	140	45
192	117	11
33	93	62
256	53	92
254	166	80
324	70	0
135	130	125
349	108	0
296	46	54
141	151	64
227	148	0
78	114	98
296	103	12
183	125	35
330	57	66
227	149	0
341	51	66
246	163	160
163	90	1
139	99	131
183	108	164
284	110	20
345	48	66
126	165	12
130	123	32
339	100	65
297	141	37
257	129	184
199	86	11
144	141	0
226	115	0
140	173	63
318	80	1
255	73	78
153	158	64
306	52	0
235	60	12
90	108	20
73	92	90
207	69	34
118	163	5
105	115	3
292	40	54
345	129	117
261	160	143
165	171	146
302	49	54
336	101	65
228	75	70
244	68	5
227	106	0
292	44	54
42	116	0
310	147	37
302	102	12
194	186	0
235	102	22
164	108	1
54	144	39
251	169	63
164	141	0
296	48	154
180	117	181
179	172	0
332	40	70
106	112	3
213	145	0
105	150	5
305	75	103
264	79	78
310	84	1
342	86	46
159	152	64
81	116	96
60	124	0
345	81	73
214	75	34
324	141	37
243	102	22
76	99	86
93	114	3
22	126	36
224	66	34
138	152	32
127	132	110
35	127	167
42	110	0
193	140	0
107	118	32
197	68	11
103	144	5
221	85	70
260	44	92
275	138	0
327	22	92
299	92	103
320	97	11
60	130	238
37	108	87
104	133	229
154	169	200
339	66	66
296	61	31
100	128	26
47	135	41
270	137	202
133	174	2
295	85	10
209	134	213
336	93	65
313	140	37
145	132	238
241	80	92
141	121	124
195	135	0
133	161	208
248	101	22
347	47	66
206	108	10
72	110	0
172	118	193
287	53	155
193	136	135
227	87	85
341	109	65
158	165	64
279	79	16
213	127	194
252	177	84
169	97	1
342	74	73
165	119	196
42	130	237
22	136	40
197	112	10
329	48	72
327	48	71
270	160	9
292	67	27
199	54	70
44	135	43
202	79	11
287	95	10
264	160	9
238	124	150
202	74	34
178	83	11
179	66	0
288	80	10
214	56	11
327	114	99
353	50	73
297	66	103
347	62	73
61	98	211
199	102	0
356	123	144
235	53	13
137	180	5
289	58	0
120	127	231
178	173	2
49	88	193
131	175	60
182	72	1
131	147	197
241	108	22
106	142	5
270	115	115
33	94	62
250	117	91
176	113	197
154	171	201
264	166	14
166	183	0
312	35	54
138	175	11
339	142	15
159	95	71
250	134	228
53	118	120
289	97	10
132	131	56
281	100	20
216	104	0
327	96	65
277	80	16
33	109	171
244	159	11
332	69	0
177	137	102
29	133	5
121	166	5
324	142	37
79	129	39
246	119	154
78	138	39
183	92	11
336	104	65
183	139	0
291	97	10
290	70	10
49	89	193
31	135	83
274	46	7
246	99	22
205	103	26
346	49	73
321	94	0
248	59	9
353	130	23
166	182	0
222	104	0
244	57	11
46	116	120
269	149	27
75	95	86
255	57	92
273	108	41
265	93	16
341	84	0
228	61	70
321	62	38
20	125	33
75	137	39
264	99	16
214	81	70
237	147	191
182	180	210
323	31	91
328	17	92
287	43	27
321	109	10
145	180	0
299	132	0
345	133	15
293	137	37
238	114	22
172	135	238
311	64	103
113	147	0
203	76	11
34	132	166
222	80	70
155	105	8
203	130	194
272	148	27
133	125	0
346	116	140
78	105	19
315	125	178
267	133	0
233	120	93
250	175	87
259	63	7
238	91	78
30	140	41
167	109	0
361	97	46
332	140	162
195	187	0
283	144	0
91	141	0
158	105	5
243	89	78
163	108	0
236	71	7
34	116	0
153	151	64
223	58	34
166	136	0
351	133	15
252	110	22
214	98	30
265	126	0
217	90	70
194	193	0
343	61	73
117	143	5
91	126	100
163	99	71
101	109	3
210	118	17
20	140	40
130	170	0
343	75	73
226	89	0
302	68	103
149	148	64
238	128	205
65	140	39
335	56	0
65	105	107
357	98	46
351	105	46
136	137	108
346	118	141
69	98	85
292	128	231
309	104	12
325	32	90
334	130	108
232	127	113
190	63	70
226	110	0
297	85	103
263	137	201
353	94	46
219	100	10
52	126	234
271	162	9
54	103	122
37	103	0
148	130	199
250	132	228
240	115	22
263	128	195
153	117	8
133	105	131
36	138	165
282	83	10
51	107	214
353	120	145
208	80	70
191	136	135
169	149	0
65	118	19
123	125	87
258	134	182
297	107	12
137	181	3
48	90	193
351	114	137
161	132	0
247	51	9
222	81	70
253	175	88
182	139	0
177	121	154
320	67	0
253	108	22
167	127	209
189	92	11
124	130	62
206	143	0
323	33	91
318	40	54
334	135	162
55	131	0
313	42	0
354	115	139
210	147	0
299	59	106
318	48	70
185	142	0
171	91	1
265	110	41
317	43	0
188	127	185
311	123	160
98	106	3
307	146	37
95	118	3
279	111	20
319	82	1
151	107	8
194	66	11
185	130	14
336	38	98
320	52	38
48	121	136
186	92	11
245	80	92
134	150	224
305	116	139
78	101	19
347	101	46
121	123	87
231	115	0
45	143	46
199	138	0
313	72	1
94	135	232
144	128	128
44	117	0
334	14	225
177	111	0
245	96	0
259	140	146
110	160	5
111	130	228
265	46	92
50	142	43
205	56	70
53	108	216
88	143	0
328	94	65
125	139	219
80	103	0
329	74	0
79	143	0
213	62	34
342	76	73
250	51	8
156	164	64
262	105	0
311	33	54
285	73	10
237	93	0
209	69	34
160	158	64
120	134	5
251	149	135
346	130	15
216	115	17
334	116	65
326	56	66
64	131	39
49	94	182
73	139	39
96	147	5
167	112	71
206	122	17
74	120	95
245	116	93
196	193	0
327	98	65
180	92	11
118	171	5
168	93	1
274	62	7
138	102	131
198	102	92
95	134	232
176	117	88
247	55	8
239	65	8
291	54	147
248	52	10
167	123	135
343	35	94
327	136	37
257	125	190
203	149	0
292	115	107
272	161	9
222	72	0
148	179	11
306	97	12
293	126	0
257	95	22
321	132	150
169	125	211
282	87	10
195	111	10
264	120	188
291	129	0
205	55	70
350	66	73
129	114	131
30	120	83
184	102	11
70	113	103
80	89	94
61	143	39
30	126	83
251	100	22
126	162	55
124	142	145
32	98	62
307	126	0
256	120	148
279	70	0
346	93	46
172	127	166
328	12	0
160	136	150
209	57	11
340	28	219
230	116	109
209	93	70
264	144	27
262	122	187
349	101	46
59	86	193
214	79	70
230	104	0
253	109	0
72	120	18
361	93	0
168	103	71
77	129	0
254	165	64
295	70	103
227	134	199
245	81	92
184	140	0
286	105	20
331	102	65
112	133	26
352	56	0
317	39	54
143	119	0
225	51	70
77	96	87
32	126	166
107	134	229
158	111	8
295	46	54
236	107	22
148	116	198
226	133	221
256	56	92
306	50	54
197	126	158
69	133	39
178	172	0
157	149	64
329	63	0
101	138	5
285	101	20
294	132	37
265	133	216
258	87	78
259	166	129
43	118	136
210	96	70
204	105	24
278	138	0
181	146	0
41	107	0
133	109	131
209	111	0
338	45	66
282	118	165
320	64	0
341	43	66
274	60	27
163	114	8
235	149	182
332	102	65
210	84	70
349	46	73
329	88	1
273	95	0
199	141	0
105	105	3
214	110	0
22	124	89
153	138	64
266	95	16
92	128	102
218	116	17
117	167	5
251	95	0
81	90	90
228	98	0
108	107	3
194	82	11
273	50	9
262	163	21
60	145	39
16	135	38
21	127	36
193	131	135
295	90	10
290	141	0
219	140	8
339	115	92
283	115	48
251	97	22
277	149	0
227	56	70
101	121	99
184	147	0
137	137	108
337	60	66
204	198	0
279	130	161
270	84	16
235	80	70
130	114	131
309	67	1
101	136	5
244	154	149
153	150	64
304	121	108
114	137	14
91	103	20
179	84	11
328	55	66
240	95	22
192	76	11
234	49	13
164	123	211
181	63	1
63	109	108
179	129	61
269	66	7
22	134	40
61	141	39
245	119	154
175	96	11
334	19	227
149	141	64
146	124	0
77	112	99
58	135	39
357	131	23
152	147	64
291	66	27
350	131	25
134	117	0
346	37	94
76	106	17
253	110	22
305	71	103
266	47	7
93	109	3
352	110	147
71	91	186
60	99	213
195	185	0
197	183	194
155	150	64
178	73	1
132	173	3
142	118	124
201	98	0
29	128	83
291	69	0
333	58	0
298	87	103
210	115	17
159	105	1
216	146	0
347	141	15
346	92	46
282	117	174
99	124	101
285	141	0
354	71	73
225	111	0
257	153	142
238	102	22
179	97	11
268	126	186
229	150	9
202	139	0
136	124	0
242	112	22
169	140	0
323	63	0
261	132	27
284	40	149
303	81	103
179	134	238
264	147	27
178	104	11
308	108	12
310	111	0
226	83	70
100	138	5
134	128	0
54	133	39
251	162	136
355	121	143
53	93	186
191	87	11
158	136	0
225	60	34
226	49	4
267	61	7
123	171	9
158	133	148
247	136	43
341	44	66
205	115	0
253	152	147
290	49	0
249	113	22
137	134	237
140	144	64
299	103	12
178	95	11
150	155	64
236	161	10
297	98	10
194	116	11
215	138	40
133	120	131
62	87	192
121	161	5
325	48	71
266	51	7
126	152	227
59	95	151
123	138	218
303	114	169
288	65	27
72	125	239
52	128	237
63	133	39
245	154	161
123	163	5
24	113	172
325	38	38
251	118	146
97	98	3
312	145	37
288	50	160
262	75	78
209	63	34
199	76	11
229	110	0
243	128	228
331	14	224
109	147	5
349	71	73
222	60	34
233	128	114
45	99	62
129	134	236
314	55	38
336	113	65
349	125	143
198	121	136
289	85	10
354	135	15
273	96	0
171	176	217
305	119	184
215	96	10
238	155	195
301	36	193
157	116	8
238	131	221
229	131	222
68	132	39
75	83	0
164	150	64
311	138	37
211	59	34
260	110	0
221	137	196
254	151	149
342	139	15
159	153	64
247	153	57
261	51	7
261	161	22
174	89	11
322	130	0
114	119	32
358	96	46
240	120	96
268	97	16
206	107	10
348	120	143
342	123	92
154	127	146
192	180	0
276	151	0
277	100	0
321	125	90
317	101	11
191	189	0
264	158	1
177	78	1
240	164	25
327	46	72
234	100	0
108	150	5
143	165	176
183	146	0
345	45	66
281	63	10
293	108	20
147	148	64
38	133	34
320	117	155
316	34	91
340	83	0
265	116	182
265	54	7
275	119	182
276	92	0
328	66	0
317	103	12
296	144	37
304	145	37
225	98	0
209	148	0
135	180	5
317	96	12
161	114	8
302	91	103
207	89	70
120	115	32
62	99	212
274	106	0
240	139	129
211	83	70
324	74	1
85	120	62
96	148	5
209	79	70
317	87	1
146	142	64
358	80	46
155	99	6
302	130	206
210	87	70
123	162	5
326	111	65
191	67	11
201	88	11
253	145	144
327	105	65
218	129	82
298	112	0
147	130	199
325	110	65
57	143	39
184	73	11
169	114	0
269	150	27
236	69	70
243	72	6
64	120	0
271	75	7
191	191	0
208	148	0
139	160	178
272	126	162
147	102	8
251	50	92
35	87	62
340	96	65
364	123	23
171	185	0
294	138	37
201	189	0
295	102	12
158	160	64
114	121	32
221	118	107
316	58	38
318	29	54
224	123	107
282	58	132
42	112	119
115	147	0
164	124	210
146	170	134
206	75	11
222	53	70
160	163	64
285	134	18
240	77	3
170	167	64
155	91	8
287	107	20
198	58	11
246	68	5
271	160	9
246	96	22
243	143	184
154	91	8
254	175	87
265	76	78
274	130	181
217	130	83
339	75	73
312	128	130
161	149	0
249	63	92
203	124	139
204	100	90
217	121	17
325	97	65
43	134	43
323	98	65
249	47	4
154	174	163
185	57	70
240	156	169
322	111	10
271	135	27
238	81	92
146	117	198
266	122	188
184	172	0
32	119	83
194	83	11
262	114	183
258	101	22
335	94	65
39	88	62
329	69	0
69	99	84
273	110	0
309	99	12
60	87	193
173	94	11
213	53	70
157	173	161
46	127	235
73	98	174
189	109	92
164	190	0
61	133	39
267	91	16
351	80	73
37	96	0
204	80	11
256	166	60
338	136	15
267	129	209
169	185	1
324	37	54
71	108	19
22	133	39
267	81	16
302	107	12
303	116	170
284	63	81
32	139	0
73	124	135
250	91	78
312	122	186
276	148	0
201	140	0
256	87	78
204	81	11
111	138	13
41	127	236
244	138	155
265	85	16
320	139	44
178	125	63
307	128	164
187	131	123
315	83	1
151	153	64
347	59	73
352	54	73
72	129	239
291	118	113
212	91	122
284	46	27
259	130	40
78	88	86
36	110	86
167	124	212
281	145	0
99	102	3
229	72	34
64	110	17
146	106	132
151	142	0
286	68	10
62	120	0
322	65	0
121	124	86
211	81	70
227	59	34
307	104	0
51	112	120
79	130	39
338	129	93
110	153	5
316	147	37
62	135	39
207	131	193
114	141	5
76	90	181
258	140	103
303	110	10
168	136	0
127	155	228
251	116	165
250	151	147
150	98	8
345	33	215
81	124	134
216	148	0
142	158	64
69	116	51
302	97	12
248	92	78
309	47	0
330	43	0
126	133	5
41	122	233
312	111	10
271	51	7
136	151	0
317	118	132
87	131	0
353	105	46
151	125	200
251	148	52
59	100	213
292	73	10
26	136	33
277	49	115
245	72	4
261	48	92
178	118	89
237	68	6
318	99	11
222	57	34
109	151	5
270	59	7
93	108	20
143	102	8
283	54	155
266	148	27
206	128	194
200	139	0
168	122	212
270	65	7
260	155	141
261	69	78
139	121	0
201	116	0
144	162	179
69	117	38
201	120	11
305	77	0
209	59	34
295	117	136
180	80	1
85	116	41
169	167	64
260	105	22
92	96	3
244	99	22
190	125	83
306	69	103
104	115	32
159	162	64
179	176	42
82	104	16
284	68	10
225	110	0
157	145	0
164	165	64
352	129	147
256	78	78
304	53	54
67	122	0
189	129	18
345	73	73
272	89	16
161	186	0
133	134	237
317	67	1
336	62	66
146	169	64
124	155	225
245	105	22
100	137	5
76	120	22
64	102	62
165	142	0
214	135	86
181	88	11
286	110	20
361	84	46
216	130	130
256	168	57
241	78	92
314	46	38
305	103	12
78	108	0
357	97	46
186	85	11
136	125	0
354	47	73
87	110	3
241	93	78
280	86	16
107	116	3
170	150	0
286	113	20
280	124	164
211	74	34
252	94	22
220	123	17
320	57	38
223	107	0
246	161	112
172	141	0
277	48	7
27	112	169
283	91	16
75	121	0
168	152	0
302	136	37
138	177	3
55	140	39
272	137	37
259	49	92
268	54	7
290	59	136
79	138	0
180	144	0
326	59	38
335	139	162
135	142	0
338	87	0
245	152	170
136	157	192
271	64	7
165	90	1
173	134	238
59	112	122
183	120	195
81	107	18
162	106	1
26	134	41
236	137	0
263	54	7
246	149	134
333	116	89
178	180	213
320	28	54
281	69	16
365	124	23
279	49	146
181	82	11
[truncated: 29,884 more rows]
