# Supplementary material for: Forecasting effects of transport infrastructure on endangered tigers: a tool for conservation planning
Source: PeerJ. 2022 May 17;10:e13472. doi: 10.7717/peerj.13472 (PMC9121866; doi:10.7717/peerj.13472)
Supplement: Supplemental Information 1 — All data on tiger populations and occupancies across all scenarios and the R code used to produce all results, tables, and figures. [file peerj-10-13472-s001.zip › data_folder_peerj/occupancies/resultsnoneoriginaltrue1075722424.csv]

59	118	131
82	88	236
311	142	0
272	107	166
202	75	80
273	70	190
239	67	128
288	140	0
261	51	116
47	106	216
168	135	194
39	111	18
67	91	225
284	110	139
199	70	0
310	64	203
150	173	195
335	83	61
184	87	0
54	89	230
308	85	0
181	72	209
310	133	194
325	137	24
239	167	30
74	87	227
206	98	211
167	135	48
100	137	17
266	86	137
27	114	222
249	152	153
327	73	196
185	102	0
319	59	201
351	69	25
323	92	61
309	134	215
327	33	158
353	125	156
321	62	201
141	143	140
252	48	115
316	133	216
99	114	184
163	180	22
307	115	172
327	60	138
199	104	211
182	117	204
299	48	28
257	95	0
239	162	140
259	87	168
132	147	142
309	61	71
327	135	127
253	101	8
60	109	220
294	104	6
261	74	168
146	134	214
219	98	124
335	45	145
298	140	0
143	122	60
290	78	52
138	127	7
328	14	17
356	111	139
17	136	186
239	50	0
88	113	172
277	86	52
107	156	0
73	136	0
313	82	137
342	76	25
152	125	174
73	143	0
140	98	21
144	171	225
181	78	158
54	117	175
98	150	0
201	139	58
230	71	0
302	146	0
174	112	0
95	137	11
217	61	73
264	146	58
164	99	199
172	128	131
292	99	1
233	96	154
359	106	113
192	133	0
163	109	78
153	177	210
54	107	220
48	109	217
311	60	71
149	139	213
200	144	36
250	164	83
334	55	0
262	122	107
291	95	1
246	165	62
60	100	217
76	106	229
258	144	58
331	58	0
172	176	73
135	109	83
360	118	149
312	55	144
223	79	0
89	136	11
361	88	15
329	86	61
176	114	213
306	142	0
45	120	173
174	180	118
348	130	59
333	92	61
166	95	195
247	172	145
148	102	73
195	86	0
40	131	17
354	79	15
336	109	114
59	86	230
141	149	0
87	108	171
344	95	15
293	147	0
268	157	14
343	113	99
152	171	82
80	96	233
134	128	1
192	91	0
81	136	0
127	156	25
137	108	75
95	105	209
185	184	69
44	141	211
283	73	102
344	53	0
327	70	140
308	104	0
199	95	0
294	96	2
229	71	0
144	156	0
263	76	81
215	123	210
306	74	137
155	105	193
167	176	54
320	36	159
36	145	209
273	71	190
341	141	0
171	88	26
69	97	221
331	21	214
223	122	111
345	21	83
260	60	208
256	60	124
342	28	211
276	102	54
180	77	157
143	146	138
148	114	76
346	92	15
244	96	14
183	80	0
92	111	211
245	108	8
235	123	96
97	129	218
322	38	143
251	109	8
47	137	150
44	136	150
207	114	81
124	170	80
345	124	190
14	130	0
165	177	108
202	76	0
328	79	0
94	99	84
224	89	100
50	111	0
242	57	161
284	102	0
309	41	136
125	128	215
289	115	207
338	39	144
194	104	212
46	122	174
303	134	0
229	101	140
307	57	0
87	143	0
150	161	220
353	138	23
289	88	0
279	73	103
238	134	205
317	129	179
183	190	13
87	90	236
57	110	219
226	106	151
309	55	138
261	143	62
169	97	79
28	125	188
229	93	156
160	138	100
170	141	24
278	114	199
215	129	187
234	84	163
244	144	123
275	83	52
223	139	130
303	106	3
308	98	61
53	111	218
285	139	19
200	191	72
205	148	15
323	141	0
219	74	0
67	107	124
356	91	15
68	119	201
237	145	192
296	63	179
240	126	199
304	144	0
156	165	84
132	179	91
28	113	221
83	114	154
54	137	1
149	148	139
249	98	8
275	66	190
270	72	191
34	94	20
43	119	173
232	68	0
329	22	141
203	81	0
106	159	0
348	75	25
71	128	169
206	97	0
254	89	167
289	59	0
156	120	193
265	51	181
143	179	37
78	145	0
353	50	146
160	166	84
337	82	61
150	121	176
275	145	53
58	110	220
243	51	142
189	114	212
139	176	43
324	25	143
310	72	143
364	122	0
334	144	0
269	60	195
344	130	57
174	174	65
346	23	13
164	96	197
222	126	143
48	93	229
65	107	214
217	152	23
330	146	0
160	107	194
203	80	0
145	109	198
84	145	0
223	53	123
100	114	184
151	96	192
332	125	210
75	95	231
221	56	121
315	85	0
355	140	23
294	109	2
253	103	8
156	152	0
185	116	211
261	122	106
232	71	0
208	110	107
206	149	15
304	130	225
204	107	123
337	144	0
139	125	128
283	130	0
200	109	122
97	139	11
304	55	71
163	100	199
262	49	120
335	29	215
254	71	173
68	143	0
335	44	151
268	101	87
130	161	188
276	43	182
105	104	84
164	115	128
248	80	175
344	139	23
118	120	209
296	107	6
262	58	209
191	60	206
44	144	212
294	123	225
330	35	150
140	112	81
119	143	26
347	28	211
52	126	173
38	109	56
319	31	142
306	129	222
157	102	192
278	119	201
31	125	183
325	104	114
267	73	81
277	95	52
344	107	210
311	37	30
218	72	0
190	186	37
354	110	38
345	127	57
340	28	215
264	163	22
68	88	228
250	70	174
227	111	15
293	51	204
163	148	0
39	100	24
138	122	62
188	96	0
73	128	169
66	110	215
220	138	46
162	159	85
180	168	13
171	116	210
95	118	121
235	96	155
177	103	26
62	146	0
181	82	26
189	71	0
232	143	139
229	122	157
255	168	44
77	140	0
336	50	139
246	146	146
348	98	0
126	163	26
83	101	207
153	170	220
286	133	177
126	170	70
227	86	160
295	113	206
321	31	161
306	84	1
295	131	227
122	121	208
321	46	67
184	140	33
187	113	212
117	128	161
310	77	199
321	41	155
322	116	180
336	145	0
38	135	18
294	68	176
309	109	0
195	77	207
220	141	52
255	87	168
240	62	124
207	116	124
307	116	178
265	155	17
344	65	25
334	139	29
271	82	52
242	98	14
79	139	0
81	137	0
336	35	214
73	114	212
148	149	1
234	56	160
160	175	235
257	54	116
300	95	3
122	169	51
146	150	173
273	102	86
332	49	139
311	58	71
63	112	199
221	148	29
131	155	171
303	139	0
241	130	231
324	119	192
120	144	26
304	89	0
43	98	59
239	110	96
157	109	26
59	111	207
174	137	113
27	129	184
289	122	201
207	148	15
236	155	153
165	117	192
337	130	56
240	54	141
26	123	185
165	148	0
221	53	122
198	61	80
331	50	139
52	110	201
241	97	14
345	31	210
330	106	114
342	137	24
101	146	11
296	119	181
124	131	212
184	141	33
236	93	156
249	101	8
208	56	80
183	142	33
81	83	234
167	189	13
143	115	129
305	140	0
88	112	172
101	110	186
300	36	215
228	132	109
230	104	96
160	133	0
234	99	139
262	148	58
204	144	36
326	100	114
269	78	137
328	127	209
247	83	173
151	178	3
307	126	13
111	146	18
335	79	61
309	34	215
256	81	172
257	53	117
324	98	0
94	140	0
149	108	21
223	51	123
87	113	169
160	120	207
279	126	194
117	134	18
231	113	97
155	102	191
312	106	0
304	103	0
267	44	175
158	139	100
175	86	151
236	113	14
318	115	175
316	137	127
245	96	8
241	96	152
311	40	136
161	180	13
307	119	0
246	89	167
201	100	0
273	146	55
327	35	159
131	149	107
187	114	212
212	102	127
206	106	125
331	81	61
302	86	0
244	113	8
127	132	215
33	137	230
353	69	25
203	103	210
144	179	12
338	95	0
291	48	31
212	59	0
170	129	212
41	111	19
268	54	205
249	109	8
306	37	134
291	68	129
231	62	161
70	132	0
46	116	175
357	129	56
299	119	200
266	74	136
259	149	124
265	68	192
209	53	0
174	127	209
324	121	190
265	149	57
224	111	94
84	130	197
272	132	191
324	142	0
99	141	16
239	118	201
291	93	0
106	141	18
121	157	28
341	128	172
339	143	0
312	43	137
306	44	28
268	163	14
205	52	0
195	179	69
34	131	228
28	126	188
218	131	179
177	144	25
267	90	52
247	133	145
258	79	171
285	76	50
200	139	36
263	49	118
184	117	211
216	76	0
75	98	232
348	85	15
359	84	15
123	159	157
77	145	0
345	137	24
175	80	26
159	151	0
247	165	131
102	153	0
327	140	25
314	58	196
222	125	145
208	91	0
182	111	0
26	124	187
184	192	13
319	132	201
328	75	0
263	100	56
49	125	172
328	41	151
264	162	22
267	138	54
121	138	229
71	107	123
269	114	176
84	114	156
146	167	89
263	81	168
300	38	132
143	181	21
237	73	128
70	129	169
34	93	19
156	173	216
236	59	120
194	119	118
134	134	214
316	129	204
149	129	238
170	190	13
320	33	161
123	148	59
295	117	202
292	47	131
359	132	17
30	137	229
93	142	0
211	94	210
304	98	0
170	179	121
51	116	176
224	130	174
100	136	17
337	59	25
131	128	212
204	131	205
359	134	18
188	81	26
349	112	114
63	145	0
149	157	194
20	118	77
253	156	110
274	128	0
147	136	214
197	93	0
320	24	140
333	77	25
322	60	202
287	46	227
121	128	157
188	123	0
295	47	29
74	96	232
150	140	211
292	41	136
48	105	218
327	27	143
123	129	215
131	168	26
81	119	156
280	77	52
260	160	92
302	132	224
120	133	180
200	56	80
331	65	0
148	131	239
188	138	32
305	93	61
77	121	191
339	144	0
288	112	140
286	82	0
151	100	192
281	145	1
164	162	82
353	111	121
31	117	215
123	165	14
52	86	230
36	137	0
102	147	0
334	76	61
10	132	0
290	144	0
249	50	147
298	131	0
99	117	184
192	110	16
290	140	0
270	75	189
160	130	153
313	138	0
202	104	211
181	79	158
81	108	171
257	93	54
332	62	25
360	110	139
161	141	33
298	67	152
224	51	124
83	89	236
350	105	108
89	145	0
273	108	168
149	103	141
53	96	222
172	135	175
290	95	0
321	134	193
178	131	99
145	129	214
177	91	26
249	69	0
212	86	0
173	95	151
143	107	197
249	85	172
293	46	131
301	54	1
77	102	231
255	83	172
276	110	166
259	72	172
237	128	198
179	136	174
329	44	151
318	88	61
101	129	220
315	87	61
188	90	0
170	104	132
255	56	144
136	153	158
279	53	202
243	157	165
47	111	175
344	89	0
262	64	88
74	146	0
201	121	126
57	97	214
31	134	225
271	135	0
255	69	0
229	100	139
273	98	54
67	116	212
348	79	15
186	65	209
305	64	93
218	82	0
42	109	17
39	142	211
122	149	62
132	107	76
297	115	204
172	97	150
263	56	210
280	63	52
319	52	145
231	122	155
243	115	8
82	128	197
143	159	158
323	149	0
259	47	182
92	137	11
238	55	160
142	143	0
240	140	133
101	105	205
313	104	0
76	124	191
230	125	157
221	54	122
342	57	25
57	138	0
233	101	138
156	97	197
296	98	5
65	98	222
287	72	124
155	136	0
248	158	172
304	92	61
325	71	198
306	72	200
190	65	80
114	139	187
323	52	62
255	92	168
37	96	22
48	123	174
21	137	199
89	87	130
168	106	129
42	107	58
330	123	210
337	69	25
198	73	0
284	59	199
214	142	40
169	91	77
246	126	206
150	181	3
76	120	192
198	138	36
139	133	143
178	191	13
340	126	170
182	146	32
188	87	0
309	33	136
67	104	230
35	90	19
205	117	124
104	128	219
322	84	61
251	86	170
203	74	0
321	88	61
254	173	138
193	146	34
283	84	52
231	111	97
186	183	84
245	101	8
192	184	106
328	90	61
105	110	184
299	96	5
325	30	160
61	140	0
40	149	149
182	116	204
180	75	155
16	126	0
225	57	123
336	78	0
162	160	85
352	105	10
68	105	230
229	59	122
337	39	212
361	83	15
260	146	92
347	68	25
85	120	146
148	145	141
344	93	0
167	186	13
243	167	43
203	68	81
325	25	142
279	147	53
296	86	52
266	158	13
63	119	129
276	117	198
338	18	215
332	145	0
304	104	4
240	128	233
268	68	190
246	73	0
179	63	207
46	142	211
177	176	65
24	140	1
232	106	96
161	132	0
321	113	175
99	148	0
172	132	235
221	121	166
259	66	119
250	174	136
239	101	0
336	105	114
289	43	5
97	148	0
363	114	142
64	99	221
207	127	203
304	136	0
259	139	164
266	130	191
298	98	6
265	47	181
142	170	226
275	131	0
196	68	210
309	54	71
304	82	1
144	178	22
289	110	139
307	36	134
32	96	17
361	108	122
160	154	82
307	75	139
252	169	95
144	101	73
268	154	56
306	140	0
280	92	52
246	90	167
184	122	219
235	103	95
163	183	23
322	121	182
209	115	109
347	69	25
28	111	224
65	93	224
249	136	140
101	107	209
261	85	141
178	102	0
225	67	33
263	149	58
255	49	185
18	139	199
222	94	125
248	172	145
300	76	53
70	93	225
230	80	0
354	128	0
279	61	139
290	58	169
133	139	154
250	161	182
283	135	36
325	34	159
316	67	207
182	168	0
180	99	0
331	41	150
180	136	175
216	102	137
183	182	20
170	138	0
184	60	0
255	133	147
323	31	161
289	61	193
262	44	178
202	54	0
345	44	148
356	119	217
256	57	75
282	73	101
31	140	209
215	112	81
355	109	135
310	46	135
158	146	0
90	144	0
198	96	0
271	137	0
234	63	125
332	89	61
280	89	52
358	128	56
206	114	81
89	101	210
220	58	73
92	141	0
265	161	16
268	103	164
17	125	0
226	75	33
50	110	0
170	162	79
127	148	230
236	145	180
262	80	140
352	121	150
103	145	0
185	59	0
323	77	197
181	175	36
251	73	175
258	95	0
293	138	0
50	119	175
87	101	210
323	37	156
364	125	6
358	132	0
106	114	122
22	116	221
196	87	0
140	124	128
335	16	215
130	121	142
53	141	16
275	112	166
271	129	0
239	87	160
360	141	0
83	138	0
128	172	58
260	83	141
279	132	184
107	148	11
194	109	210
79	94	234
195	145	35
142	159	169
293	70	129
143	172	225
176	175	60
318	58	201
221	86	0
316	38	147
261	80	170
128	169	49
341	71	25
221	94	125
340	132	56
185	121	219
225	80	0
293	114	207
172	167	0
276	75	138
189	90	0
349	45	148
213	71	0
114	146	25
135	156	172
216	103	151
169	112	130
243	132	224
241	129	230
130	149	108
52	89	230
141	160	198
223	100	155
177	78	155
307	144	0
47	132	17
151	114	124
173	87	26
314	125	202
46	126	172
148	112	197
172	186	35
340	60	25
272	141	55
242	125	153
254	68	125
218	60	121
107	108	119
351	129	172
161	174	114
190	95	0
343	47	0
275	53	68
347	53	25
359	93	15
158	184	0
234	62	123
101	115	183
254	56	181
267	54	207
151	118	177
272	161	13
296	65	151
263	147	57
333	79	0
237	62	125
140	138	155
138	121	10
77	93	233
183	67	206
296	136	13
328	140	26
352	115	215
261	82	169
313	68	207
135	105	126
357	126	0
162	111	128
241	54	141
82	133	198
323	26	142
222	69	33
199	111	120
68	111	213
165	166	84
155	165	81
200	119	108
235	105	96
115	156	16
132	139	154
194	108	211
335	111	211
339	137	22
353	100	26
329	58	0
302	107	4
190	193	13
140	126	128
123	125	212
186	105	0
271	138	188
330	143	0
215	148	22
198	105	211
171	176	214
322	23	5
238	145	192
71	134	199
276	141	54
270	53	205
346	80	15
256	47	118
330	78	0
312	65	206
314	46	153
153	144	139
157	83	139
343	46	148
348	135	23
86	103	209
277	131	0
194	179	63
52	142	17
302	77	51
258	142	58
269	104	89
123	173	83
114	141	24
280	69	103
299	129	227
137	101	71
50	117	175
328	42	150
329	116	209
263	126	191
338	30	213
300	75	53
57	142	1
270	71	191
199	90	0
317	131	98
95	108	211
261	151	27
142	121	8
267	129	213
87	92	235
333	111	211
195	142	36
78	91	231
261	167	78
338	106	114
260	155	92
179	70	155
304	70	52
253	94	167
316	142	91
325	122	172
282	90	52
145	147	138
356	89	15
174	142	25
102	120	4
82	115	202
331	124	213
303	96	3
45	141	211
182	141	32
218	91	93
333	134	75
115	170	2
328	76	0
249	78	175
202	117	124
318	31	142
337	55	25
263	143	56
318	140	91
108	131	222
220	64	73
224	142	166
196	138	36
248	73	0
117	156	21
327	121	212
196	90	0
335	89	61
74	125	168
327	115	126
39	147	148
239	114	92
308	36	132
307	60	71
262	47	183
282	136	0
126	130	215
208	100	211
118	153	24
172	159	0
199	126	196
82	118	148
122	126	214
296	57	123
10	134	53
179	131	175
44	91	16
325	31	160
300	112	145
341	24	13
303	36	215
354	100	27
271	101	54
64	113	199
86	93	235
104	150	0
28	120	210
48	136	149
279	109	54
170	166	80
134	110	86
226	79	0
160	152	2
222	144	37
364	117	148
310	50	151
223	65	33
292	59	176
324	102	114
313	86	61
265	99	54
278	67	191
164	103	130
298	104	6
203	113	0
275	152	53
349	67	25
87	119	146
187	67	213
49	122	173
250	82	172
43	104	58
218	136	38
173	140	24
253	71	174
42	95	17
77	83	227
214	128	184
207	53	0
249	97	8
32	112	59
146	148	139
236	81	0
338	132	56
49	131	17
258	148	58
118	161	24
335	96	0
90	103	211
146	153	172
134	117	86
50	130	17
294	55	195
168	157	0
241	66	126
218	90	0
296	62	151
227	63	121
245	139	191
231	128	166
195	88	0
135	165	11
161	161	105
195	106	209
237	136	15
323	144	0
273	72	189
331	138	0
317	130	0
341	21	213
205	123	202
291	87	0
35	124	230
173	147	24
79	128	0
182	61	0
248	142	141
222	118	140
100	126	169
185	179	27
238	81	176
192	90	0
359	97	15
179	132	175
203	83	0
257	135	166
154	146	140
362	108	137
229	87	163
93	95	84
287	79	50
265	84	138
319	101	61
267	127	0
329	66	0
133	173	54
210	82	0
131	145	227
123	144	229
82	101	207
255	130	230
87	131	0
257	86	170
340	61	25
311	106	0
325	68	201
238	107	97
205	144	35
62	97	222
140	160	184
214	71	0
331	112	114
259	116	108
342	103	0
91	86	235
359	124	0
227	118	158
221	126	146
196	185	104
112	148	17
284	76	50
260	58	0
163	116	167
245	125	207
198	110	120
248	171	142
202	144	36
303	111	170
198	90	0
244	162	155
364	118	149
167	120	176
31	118	186
173	174	60
41	106	58
175	186	29
146	145	139
331	15	214
287	103	0
190	98	0
361	89	15
142	154	143
145	145	140
178	84	153
336	23	214
184	110	214
338	49	141
144	174	84
330	101	114
247	127	233
264	113	170
98	112	186
271	112	172
129	157	230
239	121	200
182	185	30
213	75	0
92	88	231
325	113	0
272	95	52
192	146	34
113	122	66
354	140	23
321	73	203
205	116	124
83	91	235
255	43	116
29	111	221
132	167	23
359	111	142
81	125	141
279	106	138
38	91	19
101	143	11
124	118	7
353	96	25
217	148	24
274	135	190
180	73	156
183	173	13
173	130	99
257	98	8
268	121	133
316	126	201
135	147	150
150	134	212
213	142	41
352	49	146
246	166	67
34	88	18
228	84	164
280	132	195
319	145	0
259	111	171
51	124	0
202	102	211
211	98	124
169	88	26
164	146	0
232	67	126
344	25	85
299	61	0
346	59	25
231	151	31
320	114	175
315	94	61
357	94	24
248	106	8
51	137	17
335	39	212
336	65	25
320	45	136
56	100	213
139	104	126
33	118	230
60	128	193
160	124	151
188	127	161
102	145	11
206	101	211
273	118	160
363	112	140
271	86	52
56	130	150
274	130	191
40	141	210
277	90	52
289	74	127
169	181	119
174	97	151
313	95	61
231	115	97
358	119	218
187	193	13
197	135	163
275	119	199
255	53	118
251	169	77
108	117	3
279	49	107
239	93	153
296	106	6
111	132	62
346	93	15
311	131	216
357	80	15
204	120	190
195	191	70
321	69	206
316	87	61
293	39	215
139	175	40
163	144	0
207	74	0
128	139	229
224	138	47
339	110	0
231	143	164
346	32	144
69	120	199
215	145	24
264	119	174
142	157	157
298	108	145
356	114	125
254	43	81
233	78	0
319	63	205
272	45	5
158	90	195
220	59	121
292	129	228
244	123	92
107	114	121
329	130	128
243	82	174
15	128	52
234	95	154
97	100	203
354	119	217
156	146	0
207	107	107
331	33	158
128	144	230
314	139	91
257	71	172
275	59	192
137	122	62
123	127	1
82	92	235
29	134	185
147	106	199
273	43	179
277	54	202
302	38	135
209	134	204
329	62	0
248	129	146
259	105	87
200	59	80
168	179	118
147	104	73
243	117	196
255	58	139
334	52	138
325	69	200
320	141	26
204	91	0
240	118	196
263	114	175
58	104	218
334	80	61
128	143	229
256	159	41
338	62	25
153	142	138
272	105	54
252	105	8
143	153	0
328	144	0
181	174	21
147	120	106
165	105	131
279	123	231
255	166	69
275	108	87
335	139	29
325	63	0
102	123	4
311	92	61
198	72	80
206	89	0
60	145	0
179	96	0
346	132	0
294	126	227
119	125	212
27	134	228
34	101	20
207	52	0
205	102	211
210	118	111
215	101	127
183	61	0
271	43	167
195	129	84
75	86	224
279	90	52
325	67	199
352	53	138
344	84	15
351	116	216
148	105	75
224	90	163
195	82	0
105	105	182
227	59	122
130	166	27
291	127	228
207	91	0
304	73	137
299	52	204
354	116	217
276	140	0
214	124	211
319	66	204
340	29	215
184	116	212
212	117	110
56	144	0
98	146	11
288	98	0
59	110	220
98	116	183
93	96	84
169	96	79
189	182	28
294	88	0
277	108	164
261	104	167
198	87	0
275	104	132
170	163	81
270	97	54
238	102	0
219	131	181
126	172	86
249	112	8
249	93	0
335	69	25
315	122	199
351	78	15
244	94	14
51	114	176
172	171	91
206	64	80
89	140	0
135	153	170
329	9	17
205	101	211
317	132	216
332	107	114
255	171	89
93	120	119
43	101	59
344	116	189
79	85	234
295	125	228
15	126	0
355	116	217
78	82	228
287	41	222
154	122	169
288	46	227
259	146	95
323	103	114
58	120	0
191	112	6
296	90	0
273	138	59
344	41	147
243	71	127
304	110	138
240	86	157
319	125	183
305	67	121
248	123	193
311	105	0
152	148	0
168	148	0
352	43	0
188	74	213
192	100	0
188	131	154
318	87	0
306	39	135
170	133	174
130	137	152
82	108	215
211	80	0
216	71	0
166	180	111
290	98	1
293	99	3
356	123	158
25	140	1
184	96	0
224	86	0
240	111	89
216	95	127
160	186	13
327	13	17
186	121	218
218	74	0
28	140	17
265	75	52
153	111	117
222	97	124
307	133	215
222	83	0
268	85	52
339	28	215
343	32	210
219	154	22
281	93	0
234	100	152
138	125	128
300	88	0
281	118	203
178	118	210
272	51	97
165	153	0
305	122	170
205	95	0
222	132	155
186	130	154
341	69	25
329	65	137
61	114	129
170	103	131
216	90	0
64	123	130
196	112	119
166	186	13
165	124	152
252	172	57
146	177	5
347	56	25
344	121	190
302	96	4
277	146	0
336	57	0
71	116	141
226	91	164
200	71	0
152	145	140
209	109	0
214	88	0
338	20	214
339	136	25
338	85	61
305	73	0
174	103	0
230	64	121
330	84	61
265	105	170
338	61	25
101	152	0
349	104	11
249	144	160
53	102	141
77	114	201
235	152	153
178	189	13
32	123	29
202	88	0
349	72	25
86	128	170
54	101	206
175	87	151
250	125	107
246	127	207
268	48	178
296	125	228
303	48	136
125	169	77
308	49	150
312	115	174
190	94	0
329	20	214
67	118	201
202	127	169
254	108	40
130	178	91
290	50	209
278	126	0
223	110	1
193	183	105
165	88	141
159	98	198
277	134	13
360	90	15
137	172	16
192	82	0
169	152	0
34	119	229
354	122	151
143	120	7
269	146	57
304	85	0
62	90	229
49	87	229
306	83	1
342	81	15
281	124	230
332	72	25
303	77	51
334	20	214
345	111	211
338	113	212
146	95	0
128	157	24
294	57	191
223	112	81
111	138	187
352	55	0
122	159	157
235	107	97
191	122	148
197	120	107
242	150	153
335	76	25
344	37	145
326	39	152
254	164	113
170	116	195
231	131	129
320	146	0
71	135	0
128	107	73
267	162	14
201	131	205
233	105	95
315	105	0
324	131	145
226	96	154
48	125	171
45	93	17
274	72	189
229	118	156
240	134	121
177	136	0
238	53	139
340	97	0
93	91	84
190	135	212
322	34	161
293	134	158
172	141	24
211	81	0
295	41	138
154	91	191
280	128	171
287	49	223
254	69	0
332	109	114
234	106	96
251	137	0
36	88	19
248	53	144
83	103	169
283	50	232
292	133	14
59	94	224
17	140	198
328	80	0
99	113	184
276	128	0
356	140	23
205	71	0
249	119	196
281	78	52
253	133	0
109	154	18
299	42	135
329	57	0
332	83	61
67	108	140
27	121	31
331	141	1
355	83	15
176	167	0
225	54	124
250	107	8
240	161	151
293	95	1
331	117	208
89	107	211
187	116	211
151	133	239
207	75	0
48	87	229
213	131	202
290	114	207
310	98	61
276	107	165
264	110	173
254	46	81
250	58	172
285	114	203
205	143	16
183	88	0
223	63	33
114	162	0
126	144	230
264	161	23
190	104	211
158	107	193
317	33	161
248	159	162
318	139	91
336	79	61
59	142	0
234	94	156
69	112	213
284	65	125
161	185	0
275	137	188
230	145	154
209	129	206
165	114	125
154	133	239
112	152	21
204	65	208
78	110	217
353	104	27
206	60	210
262	85	52
315	109	114
240	166	38
110	150	21
224	67	33
314	68	207
242	129	118
103	108	187
334	65	25
126	151	192
224	66	33
341	103	114
341	95	61
173	94	151
133	117	86
201	68	80
313	91	61
288	59	161
296	42	63
56	99	214
305	123	177
162	88	140
233	129	147
76	143	0
259	156	90
281	88	52
12	135	52
288	132	177
120	118	5
40	91	19
137	121	10
304	148	0
199	72	80
167	141	23
310	62	199
300	119	200
225	77	0
167	165	84
253	122	191
79	121	147
308	125	178
211	137	54
272	160	11
324	24	142
277	119	199
316	135	194
49	146	212
112	157	12
135	136	214
100	121	167
273	115	198
318	72	207
274	151	55
225	125	165
340	84	0
208	123	210
18	134	185
275	93	52
171	115	143
271	67	192
178	87	26
80	125	141
265	55	208
165	187	13
288	118	203
241	58	161
178	123	208
41	95	16
186	133	155
313	49	152
258	81	172
334	137	122
189	139	34
76	90	233
195	79	0
263	68	193
144	132	215
278	41	186
94	127	169
295	104	6
268	72	131
148	137	214
47	88	0
44	96	17
51	126	174
219	106	0
162	140	0
338	141	25
210	90	0
89	102	210
30	136	227
[truncated: 29,884 more rows]
