# Supplementary material for: Forecasting effects of transport infrastructure on endangered tigers: a tool for conservation planning
Source: PeerJ. 2022 May 17;10:e13472. doi: 10.7717/peerj.13472 (PMC9121866; doi:10.7717/peerj.13472)
Supplement: Supplemental Information 1 — All data on tiger populations and occupancies across all scenarios and the R code used to produce all results, tables, and figures. [file peerj-10-13472-s001.zip › data_folder_peerj/occupancies/resultsnoneoriginaltrue1499764316.csv]

17	130	4
196	121	131
183	99	20
323	36	185
296	134	10
108	149	48
333	110	112
92	144	54
339	119	147
67	92	190
184	89	0
46	141	129
261	146	149
270	53	183
205	101	163
340	140	3
58	89	235
78	137	72
128	171	79
236	65	39
319	144	0
207	128	124
156	121	161
240	84	42
259	94	139
87	118	67
34	142	71
92	133	97
340	116	145
309	139	0
346	133	3
86	110	141
165	186	7
291	56	69
190	143	0
17	140	173
210	103	83
340	70	68
186	123	49
340	143	1
185	173	7
221	55	26
156	114	137
229	128	234
194	178	7
150	175	233
354	123	220
286	132	9
221	81	6
49	112	221
194	126	191
24	131	139
114	119	141
347	65	68
220	124	129
171	89	35
186	89	2
72	120	138
179	134	138
140	180	49
337	34	155
339	99	0
291	122	63
140	182	47
91	115	67
279	64	39
312	148	0
164	117	115
66	94	189
250	86	139
253	117	29
119	116	141
336	126	149
46	128	226
331	79	0
342	18	146
265	59	0
305	49	158
319	61	0
334	31	199
220	133	219
41	109	137
270	162	29
283	71	3
333	125	150
189	141	0
155	135	227
218	114	56
98	142	51
247	72	9
158	145	0
147	106	164
152	92	41
343	54	0
287	72	3
81	141	57
281	148	0
138	151	0
275	117	151
236	87	139
183	113	186
210	74	26
150	118	159
129	147	0
128	138	0
325	23	105
156	97	167
247	114	0
32	123	175
237	95	107
118	130	135
175	184	144
359	95	0
244	63	39
327	147	0
57	143	67
120	162	0
245	116	6
112	121	140
226	59	0
166	92	39
342	112	112
294	59	67
359	83	0
110	156	0
133	146	0
203	69	128
326	35	231
143	136	104
193	117	22
238	108	0
259	86	139
226	123	92
17	125	4
96	139	51
277	72	24
342	43	190
333	90	0
349	130	236
248	99	138
314	105	0
307	79	131
321	42	160
181	166	7
138	129	199
97	105	0
332	58	93
314	44	158
348	78	68
179	90	3
335	101	0
328	17	110
287	52	185
297	84	0
350	97	0
324	100	109
58	101	41
193	92	14
354	115	128
276	136	129
180	125	74
279	123	215
172	174	229
332	103	112
275	54	178
112	155	0
199	188	10
329	94	18
322	104	110
153	135	227
192	58	128
263	133	199
36	98	222
194	108	132
136	137	104
36	128	177
292	42	97
279	56	180
278	41	190
121	144	0
156	155	0
354	87	0
278	109	77
284	79	0
317	93	18
79	124	139
289	137	0
143	170	0
264	135	161
337	31	143
146	164	174
296	116	150
285	67	3
100	109	69
169	165	0
178	86	16
234	133	237
209	148	0
300	141	0
145	151	0
229	64	26
53	121	220
230	147	139
60	86	237
185	124	163
54	139	60
166	128	223
202	90	0
242	77	9
354	107	128
340	78	68
266	151	25
347	122	217
225	121	23
331	145	0
330	142	0
243	90	8
325	132	116
315	126	198
272	132	133
68	101	71
342	49	113
319	78	131
156	124	0
90	117	67
217	73	26
200	57	128
46	90	236
348	113	112
247	90	139
149	171	0
247	172	130
54	105	182
114	121	140
229	142	130
340	55	0
39	141	109
48	91	237
315	100	18
171	123	150
279	122	214
262	81	139
105	120	140
278	61	35
90	86	134
186	71	128
322	85	0
288	111	139
337	108	112
194	122	131
178	107	19
64	109	194
233	120	92
291	57	70
165	166	80
61	101	235
285	60	3
262	86	139
215	115	72
126	163	26
208	197	12
183	122	56
337	111	112
240	129	231
279	77	19
258	47	46
227	68	26
336	69	68
218	83	53
133	142	0
206	146	0
279	109	77
191	145	0
264	108	94
74	111	142
90	107	187
361	122	234
33	107	143
161	177	221
103	151	48
94	101	48
174	176	229
191	128	167
36	122	177
162	114	133
338	21	146
278	150	0
287	49	189
194	111	82
54	134	65
348	120	215
342	94	0
228	78	9
253	136	0
110	134	0
201	68	128
267	88	139
209	98	143
81	133	71
92	95	48
345	61	68
69	95	189
48	139	123
118	171	30
153	88	45
266	56	177
122	143	173
205	89	50
45	89	236
283	119	63
295	100	33
140	122	139
364	126	2
342	45	116
320	111	109
230	90	143
201	90	0
269	124	201
195	76	128
190	179	8
319	147	0
211	119	43
352	88	0
339	122	147
354	50	112
106	114	48
190	101	20
27	121	139
237	75	0
217	60	26
224	106	56
303	81	131
162	140	0
123	160	22
332	89	0
232	72	9
238	102	109
238	157	101
209	198	12
343	18	146
342	101	0
354	124	220
299	60	80
229	139	219
223	111	7
141	114	143
117	158	0
249	71	9
258	136	140
139	146	0
62	129	228
226	67	7
144	137	104
70	96	189
204	90	0
356	97	128
302	57	74
317	132	187
99	140	52
181	68	128
244	120	6
187	173	7
77	146	54
327	128	142
269	97	77
104	134	226
84	118	140
24	115	228
269	158	15
83	101	72
311	64	131
235	144	20
229	106	109
60	128	226
286	64	3
353	74	68
332	45	156
37	125	177
252	70	17
336	33	142
165	180	228
163	175	218
309	54	91
207	198	12
320	70	131
16	120	3
152	180	30
210	95	144
126	131	139
255	58	39
167	128	223
16	137	173
258	70	9
134	139	103
252	161	214
164	121	207
139	124	198
314	67	131
244	151	79
161	158	2
303	139	0
208	101	110
340	109	0
172	116	208
211	63	26
205	143	0
328	84	0
289	96	77
117	141	149
312	79	131
261	163	42
247	55	46
349	122	217
239	81	41
196	137	0
244	58	39
270	139	50
239	123	92
30	133	139
196	61	128
230	118	92
331	137	0
211	136	117
145	153	23
350	112	112
135	180	86
328	29	197
132	115	143
286	131	10
329	144	0
96	97	48
123	129	139
275	105	77
129	153	225
216	116	57
302	104	33
336	27	138
209	135	217
179	84	4
222	115	6
349	91	0
319	139	0
255	122	134
54	91	235
18	136	139
300	41	188
170	147	0
82	101	71
304	115	149
280	135	123
215	137	147
294	86	0
348	38	57
196	67	128
266	66	33
270	159	17
182	94	1
342	125	218
39	149	126
89	115	48
151	143	0
141	126	142
289	72	3
321	113	35
45	120	210
253	164	206
310	56	154
276	83	19
48	133	66
141	106	143
30	128	139
15	136	4
290	71	0
220	109	7
354	142	4
37	143	124
231	132	236
32	105	226
299	70	0
217	115	56
219	119	72
266	115	180
52	133	65
228	82	6
176	105	12
336	56	94
179	139	0
128	173	84
198	132	208
254	161	203
126	172	74
254	121	43
215	113	56
27	118	137
288	84	0
318	108	109
159	105	141
196	110	82
276	73	12
291	67	18
234	127	235
316	142	0
306	95	0
334	139	215
327	32	198
308	101	18
39	148	126
247	169	44
334	62	0
289	99	0
62	137	61
217	90	52
212	136	117
156	161	4
215	69	26
241	57	39
336	131	145
83	112	191
143	119	143
45	133	67
195	59	128
315	52	155
317	45	160
350	139	2
311	124	141
239	122	92
129	139	220
154	131	227
337	116	150
263	135	207
154	137	83
302	110	173
177	127	205
21	112	227
350	115	112
163	165	4
91	93	75
127	134	0
101	112	69
192	102	21
191	138	210
173	132	225
154	184	7
138	105	143
208	55	0
321	122	144
278	73	3
227	136	219
253	109	94
60	109	180
328	108	112
246	53	46
347	80	68
226	144	72
216	121	39
301	87	0
176	171	7
202	69	128
340	129	0
187	106	20
222	123	41
179	86	3
173	111	14
24	108	228
258	89	139
55	110	227
292	69	7
311	67	131
29	119	139
254	140	181
83	137	50
260	130	189
359	93	0
327	45	178
43	132	67
216	88	53
350	44	46
324	20	105
170	148	0
338	73	68
78	89	189
267	143	0
298	63	78
76	106	23
196	192	7
150	170	0
352	76	68
129	169	43
88	144	54
356	50	112
277	86	19
153	140	98
56	87	238
252	46	46
260	139	139
220	75	26
335	122	152
312	101	18
72	137	64
348	109	112
156	126	173
107	156	0
149	155	1
83	143	56
114	129	184
181	187	7
247	116	7
341	85	0
221	129	129
143	155	85
77	112	193
203	134	0
315	79	0
356	92	0
57	124	3
231	114	0
49	121	0
162	109	134
116	133	0
290	44	191
347	88	0
147	171	0
318	67	131
237	51	46
44	135	123
254	160	201
222	77	6
78	119	139
153	114	138
318	34	185
264	95	139
338	85	0
165	96	22
175	146	0
326	66	92
175	139	0
315	133	216
170	190	7
156	88	46
319	75	131
143	138	69
256	140	0
79	138	58
173	146	0
232	59	39
338	17	110
334	60	0
331	29	140
339	52	0
178	126	72
203	89	0
240	73	0
55	131	0
274	61	19
334	122	152
190	71	128
352	72	68
302	112	140
306	80	131
135	104	144
342	118	142
200	94	12
136	140	0
86	130	53
354	110	128
259	120	116
279	120	170
161	107	134
125	132	0
76	135	57
178	131	26
335	42	189
119	153	68
158	122	162
280	88	77
178	78	25
244	67	39
207	120	185
191	76	128
141	120	139
214	140	0
263	72	33
38	111	138
300	56	0
130	117	143
227	135	219
123	117	142
274	65	19
314	42	158
54	140	67
273	130	132
222	79	6
204	99	161
158	144	0
131	144	150
69	94	187
153	85	46
78	82	191
322	71	131
85	136	55
196	186	7
345	36	102
199	112	56
232	128	234
230	70	26
328	46	156
314	145	0
169	174	226
297	136	9
185	64	128
264	160	37
262	106	94
214	89	54
347	116	112
271	96	77
173	144	0
236	83	138
207	75	4
63	98	186
198	61	128
174	182	7
306	101	18
243	152	212
281	66	38
339	95	0
276	44	3
222	130	128
332	126	152
45	100	223
332	36	154
354	129	3
195	103	133
326	95	18
288	106	77
157	121	113
313	91	0
142	150	0
311	76	131
184	113	184
263	50	46
260	145	18
151	152	0
332	42	189
82	85	189
32	126	175
275	83	19
310	88	0
208	104	104
323	83	0
278	108	77
185	125	166
74	137	60
128	126	116
58	129	227
205	56	0
51	133	61
261	158	36
310	85	0
52	120	221
287	60	180
77	96	117
338	144	1
62	114	131
226	98	109
259	101	94
274	119	91
46	127	147
282	70	3
231	101	109
297	105	33
51	100	233
91	91	70
199	56	128
177	173	0
128	106	143
66	98	187
135	151	0
240	169	95
95	135	225
110	141	49
184	90	13
125	157	67
221	134	219
254	74	17
354	127	236
197	143	0
268	48	185
59	119	206
322	111	109
262	101	138
267	163	37
199	192	7
24	114	228
194	72	128
95	129	226
67	88	240
100	121	68
120	119	56
294	54	79
259	147	42
230	146	72
343	20	45
220	83	53
167	94	40
242	148	17
275	130	94
167	140	0
176	178	235
148	142	0
333	58	0
214	87	54
225	71	26
254	171	130
39	87	4
234	145	20
248	58	46
87	146	52
332	35	106
325	18	111
305	120	174
212	115	39
48	135	65
315	39	51
180	177	141
244	131	230
353	84	0
303	65	131
160	105	141
159	112	135
150	171	0
220	60	26
54	124	208
262	161	40
313	77	131
338	130	147
185	129	172
97	108	187
126	145	222
236	148	36
330	65	92
324	93	0
241	144	0
310	43	53
343	75	68
302	36	198
192	115	56
129	178	62
256	93	139
165	145	0
135	177	46
248	92	138
217	63	26
344	42	121
218	95	120
238	110	0
19	107	228
168	112	117
250	144	63
135	133	168
163	139	0
157	102	147
218	120	38
96	149	51
237	114	0
192	129	174
304	103	18
295	122	63
299	91	0
228	151	53
40	88	4
131	112	143
257	129	205
208	140	0
275	111	0
291	81	0
263	69	31
76	104	72
332	18	144
279	100	77
170	183	144
313	106	156
305	63	0
306	118	173
317	126	116
335	118	151
309	145	0
126	143	221
313	110	0
348	31	94
337	105	112
142	163	232
83	125	0
346	127	235
84	110	191
150	150	0
41	110	137
177	139	0
140	130	201
346	110	112
180	141	0
156	117	133
356	82	0
244	146	72
86	127	71
51	114	221
255	163	103
125	128	139
248	68	9
91	95	75
86	128	71
257	149	2
238	134	237
254	45	46
284	101	0
141	163	231
316	34	174
190	91	0
86	117	191
145	176	7
122	134	136
271	142	0
323	123	149
241	141	0
173	182	143
344	92	0
177	105	17
80	141	58
299	92	0
218	150	0
162	155	2
270	132	134
293	54	75
71	116	188
150	134	227
197	131	209
308	77	131
256	51	46
337	61	68
148	159	0
35	90	3
267	152	9
146	151	0
219	56	26
198	108	83
297	107	33
104	152	48
140	114	143
87	120	140
334	116	149
171	129	224
186	75	128
107	109	67
328	131	172
210	135	217
217	125	179
241	64	39
29	111	226
164	177	227
321	49	162
79	145	57
242	138	27
345	78	68
256	46	46
259	78	9
88	101	188
53	89	238
62	93	189
289	108	137
171	142	0
60	134	61
142	117	143
233	117	92
141	98	144
334	12	106
244	61	39
38	147	125
351	107	128
21	113	227
341	40	124
155	89	44
107	135	97
195	142	0
225	109	7
195	131	0
156	98	164
309	72	131
175	85	61
337	54	94
76	105	72
65	99	186
144	174	7
196	101	20
270	123	149
53	134	65
70	113	193
171	115	115
50	102	233
337	129	149
39	128	12
286	103	77
265	44	141
225	86	121
208	61	26
226	80	6
242	75	9
143	177	33
182	89	2
183	187	141
78	92	189
236	52	46
44	138	127
259	156	161
220	150	0
194	105	134
50	118	221
252	168	58
328	38	70
36	130	177
352	107	128
235	69	39
271	99	77
245	114	0
328	12	41
267	73	33
75	117	139
245	110	0
310	65	131
188	81	5
289	119	63
177	88	3
318	119	90
201	88	1
66	132	60
209	119	43
327	57	67
327	88	0
344	36	103
184	83	4
73	129	150
132	125	139
171	185	8
224	127	143
82	88	189
197	128	160
174	84	34
305	130	222
58	97	232
231	84	143
168	123	208
319	66	0
313	120	143
141	111	160
196	183	9
341	74	68
178	95	15
347	90	0
348	36	58
235	115	0
291	135	0
301	123	63
239	56	39
210	90	51
261	101	139
311	143	0
88	146	52
89	107	190
212	93	129
322	147	0
255	173	80
340	130	235
155	154	1
194	98	17
62	140	64
316	105	109
194	142	0
166	178	144
320	100	110
157	101	168
134	108	143
78	134	72
341	97	0
329	142	0
281	111	0
58	123	207
93	121	138
222	129	128
342	130	235
297	104	33
265	112	93
154	163	3
61	113	3
227	100	109
68	132	63
154	186	7
272	104	77
263	150	26
267	137	134
230	136	219
49	99	41
285	139	0
69	120	3
224	71	26
137	132	166
124	150	21
280	143	0
120	171	39
104	109	68
164	158	2
167	152	0
246	154	216
291	94	0
134	156	234
307	111	158
278	120	88
246	136	230
259	47	46
326	59	67
221	118	56
322	130	69
253	116	117
321	101	110
241	119	6
316	114	33
257	131	184
210	67	26
181	123	88
184	145	0
200	76	3
92	125	70
31	134	176
95	146	50
208	126	125
79	94	186
261	145	0
168	94	40
51	132	65
225	90	143
188	138	0
54	121	220
33	137	176
20	135	173
194	78	128
198	191	9
344	88	0
320	57	153
117	138	224
357	119	233
348	110	112
172	119	207
29	134	138
287	103	77
342	72	68
342	106	112
158	124	160
79	139	58
296	83	0
284	88	77
179	118	165
270	105	136
303	133	221
164	147	0
268	68	29
260	160	161
153	147	0
273	58	172
232	51	46
210	54	0
331	78	0
75	89	189
197	144	0
167	135	160
318	60	154
179	98	17
128	118	142
109	109	138
172	158	7
314	118	143
166	94	40
71	139	62
259	58	46
215	129	124
266	119	180
311	53	159
151	147	0
232	143	136
23	117	225
118	151	0
311	114	146
176	121	164
177	187	8
79	116	192
343	129	235
364	121	1
23	124	2
145	137	0
176	169	0
147	161	93
281	140	0
267	97	77
314	52	0
289	60	3
26	116	144
165	99	117
216	122	43
267	142	0
127	166	33
201	98	15
177	143	0
189	113	22
139	115	142
137	128	198
284	77	0
251	166	182
325	63	0
77	144	57
269	146	8
199	119	89
193	62	128
273	52	138
235	108	108
319	129	23
50	117	221
247	125	197
254	82	139
40	140	124
204	91	0
72	105	186
233	122	92
168	111	116
335	104	112
177	191	7
301	120	147
274	131	130
255	136	164
228	79	7
174	163	7
168	181	219
328	24	113
242	166	94
257	119	118
282	81	0
303	54	28
136	160	0
290	58	67
173	91	38
335	56	0
253	145	41
238	97	109
189	136	212
41	93	3
320	78	131
231	119	92
336	106	112
243	130	232
247	136	27
57	90	234
149	165	233
339	23	137
345	62	68
328	94	18
279	90	77
247	150	77
271	158	14
83	132	72
163	116	101
169	185	7
318	37	162
253	160	76
226	70	26
161	189	7
301	90	0
130	168	36
87	145	52
186	68	128
29	122	139
349	129	236
337	84	0
166	158	1
335	107	112
233	53	46
243	121	6
257	51	46
41	98	223
291	115	146
261	59	176
255	130	231
344	65	68
244	89	138
109	134	0
239	68	39
290	62	177
40	147	128
112	142	48
208	128	124
252	152	200
336	50	95
54	126	131
317	148	0
171	114	116
19	128	4
302	138	0
353	119	218
57	125	132
264	107	94
84	123	137
128	176	62
147	107	165
271	111	0
271	120	91
315	98	18
180	145	0
190	142	0
130	131	140
225	88	126
215	141	0
231	73	9
130	130	139
273	128	0
315	137	0
156	86	46
68	100	71
88	92	75
326	122	150
153	182	7
324	18	109
222	96	148
359	92	0
196	98	18
174	124	75
38	144	127
311	71	131
102	112	69
197	129	203
133	129	140
309	55	91
159	163	4
247	145	67
287	145	0
181	127	161
347	52	68
351	105	128
337	132	191
247	100	137
266	139	218
237	130	237
329	68	92
150	111	138
38	98	224
346	47	114
346	50	113
181	105	20
148	163	232
314	112	33
49	135	66
323	38	182
18	121	3
316	133	188
146	113	164
263	118	178
122	144	0
38	96	224
70	125	135
154	166	234
277	114	89
106	142	51
240	125	92
159	148	0
69	128	215
82	138	71
62	127	134
318	73	131
67	105	142
269	132	112
345	103	112
282	61	41
321	33	185
205	133	216
79	123	139
228	66	26
320	37	163
193	134	210
189	179	8
267	48	187
132	130	226
160	146	0
272	101	77
232	103	108
272	45	3
354	85	0
323	115	94
18	110	0
233	138	236
310	37	174
356	84	0
49	88	238
247	129	191
264	112	94
332	91	0
145	172	0
83	140	57
188	176	7
118	158	0
282	58	181
143	176	31
162	121	162
234	115	0
243	116	6
254	157	162
267	106	94
240	108	108
248	79	16
200	138	0
327	74	69
361	119	232
125	167	37
171	106	118
186	138	0
202	83	51
69	121	0
170	90	38
94	129	226
152	107	138
119	162	0
223	146	0
19	136	173
111	144	48
314	87	0
340	124	0
201	189	7
187	116	71
233	92	109
168	95	35
117	166	0
318	35	175
243	147	28
118	142	33
222	71	26
324	38	182
185	95	16
134	135	223
185	184	10
223	104	56
347	81	68
169	136	224
257	96	139
229	63	0
345	73	68
164	140	0
313	103	18
209	105	80
247	60	39
60	112	179
164	107	134
169	137	224
138	144	0
229	93	109
205	105	76
351	103	128
331	131	145
276	48	3
181	84	4
131	122	56
311	80	0
314	148	0
332	106	112
312	146	0
351	97	128
152	122	111
136	109	143
165	169	163
109	140	50
349	58	68
208	58	26
147	144	0
171	121	152
293	66	32
199	77	3
342	92	0
236	69	39
292	55	74
181	133	205
339	90	0
291	104	0
250	51	46
20	115	227
359	104	128
192	84	0
218	67	26
36	110	143
73	125	148
323	145	0
306	100	18
324	105	110
249	170	84
309	117	146
91	126	70
313	102	18
173	105	119
197	79	3
255	155	161
51	110	41
96	103	48
248	112	0
183	67	128
64	117	48
33	104	226
125	118	142
153	110	138
290	66	51
200	83	3
332	71	91
273	76	32
172	97	117
260	151	156
125	135	151
205	77	4
321	88	0
106	125	69
320	110	109
349	131	0
222	62	26
272	94	77
269	101	77
215	128	127
97	116	68
65	131	227
189	124	22
192	107	133
270	118	91
81	115	192
82	125	0
19	124	3
260	61	39
197	134	208
302	108	156
248	93	139
246	83	8
250	151	197
216	137	0
206	93	0
342	129	234
313	93	0
222	87	127
185	174	7
197	137	0
79	140	58
75	142	57
223	140	72
35	108	142
79	99	48
237	141	141
339	111	112
327	10	39
198	130	208
64	104	142
148	182	7
258	163	158
36	101	83
346	45	122
262	138	0
297	119	148
292	91	0
167	189	7
338	84	0
160	132	162
72	102	72
347	78	68
223	143	53
49	132	65
73	89	191
259	148	24
281	47	3
358	123	235
98	128	227
80	121	139
55	143	68
332	142	0
159	153	0
345	93	0
152	101	164
328	45	156
299	139	0
134	166	24
289	43	3
350	60	68
309	83	131
204	113	6
226	141	72
61	107	227
196	91	13
243	93	7
106	118	140
180	63	128
180	180	230
328	30	199
205	93	0
326	81	0
171	91	37
348	30	94
320	91	18
34	123	176
123	158	21
126	123	115
236	135	237
59	105	181
350	113	112
233	131	236
149	108	139
139	174	32
92	127	225
88	88	185
229	105	108
95	128	70
172	115	157
246	111	0
278	101	77
288	85	77
190	94	12
250	131	229
182	118	169
225	150	53
101	147	49
22	115	227
188	76	128
64	101	128
313	33	172
221	151	53
184	88	1
219	105	56
196	86	1
290	93	0
123	155	69
192	82	1
247	68	39
55	128	227
209	55	26
205	111	56
316	123	198
242	74	39
259	110	94
329	122	153
188	83	3
219	108	56
218	91	128
269	106	137
216	78	5
314	71	131
343	102	0
297	57	83
329	135	120
62	102	234
152	147	0
157	126	174
193	123	122
83	123	0
176	175	217
242	147	20
126	122	56
81	137	71
220	92	129
179	66	0
37	119	176
59	87	237
200	131	0
132	113	6
277	129	191
154	96	168
238	83	40
332	120	151
77	121	139
44	110	83
179	94	15
272	125	201
334	33	212
343	65	68
220	145	53
158	93	171
285	47	3
250	74	16
49	143	125
101	115	69
276	90	77
182	98	20
268	104	136
338	32	154
148	171	0
186	124	23
356	119	217
334	89	0
294	48	90
358	89	0
237	121	92
215	122	73
101	114	69
276	106	77
272	42	185
265	146	0
38	129	15
330	27	142
326	110	18
107	141	50
339	142	1
305	91	0
166	174	225
32	92	3
163	115	133
350	83	0
332	80	0
314	124	199
192	106	133
323	47	161
89	108	189
59	131	228
20	130	139
299	38	153
180	67	0
184	69	128
267	154	10
151	167	233
276	57	37
248	103	137
203	54	0
107	110	67
231	109	6
232	75	7
192	100	20
155	172	0
68	142	63
131	114	143
193	96	17
160	119	135
241	166	90
50	131	62
181	131	154
97	129	226
321	69	131
235	117	7
71	137	64
291	92	0
163	98	117
305	34	194
208	76	4
233	113	0
267	158	34
166	157	7
124	166	27
169	97	34
41	95	2
201	57	128
90	103	186
243	69	39
45	122	210
236	102	109
316	43	158
329	104	112
178	178	218
320	80	131
320	81	131
287	137	0
182	171	7
196	87	0
172	184	7
219	66	26
209	111	7
250	127	191
218	55	26
275	104	77
197	68	128
289	138	0
236	144	29
191	70	128
361	110	128
306	128	126
314	116	175
134	157	234
325	95	18
241	91	8
345	141	4
218	132	219
280	133	189
290	43	191
46	110	222
239	120	92
270	149	8
260	108	94
301	124	143
24	111	0
143	131	194
310	110	157
310	35	167
310	40	56
196	64	128
254	72	9
120	124	116
169	152	0
145	109	164
237	99	109
316	101	18
79	114	189
89	138	54
230	105	109
171	183	7
207	112	7
341	142	2
102	149	0
219	86	54
241	129	231
303	53	85
181	138	0
353	69	68
314	51	154
162	132	225
158	108	140
139	133	69
306	53	91
152	143	1
152	140	98
15	125	4
35	138	178
274	68	19
177	168	7
128	139	222
297	140	0
342	93	0
350	111	112
29	116	1
335	113	148
198	119	87
315	109	18
249	157	208
303	44	32
321	54	156
202	53	0
322	125	146
64	130	228
319	105	110
231	94	109
346	60	0
287	71	3
37	97	224
247	94	138
263	86	139
147	129	111
277	136	0
246	85	139
235	105	109
318	66	131
264	79	19
319	126	161
234	93	109
39	102	0
305	106	156
126	150	0
85	125	0
328	59	67
297	39	183
208	71	26
183	97	19
262	61	39
268	162	17
346	109	112
176	176	228
306	119	91
82	118	139
304	138	0
41	114	137
321	135	0
318	53	157
288	146	0
127	119	142
243	101	136
274	129	132
130	136	0
169	125	208
260	101	139
358	138	4
163	88	42
108	125	68
279	97	77
222	57	0
147	164	0
299	142	0
251	176	130
265	156	32
223	152	53
232	80	9
251	160	214
307	129	0
256	68	39
352	54	0
13	136	4
183	101	20
346	99	128
257	103	94
247	162	217
62	132	228
52	88	238
187	140	0
166	120	0
76	128	150
41	142	127
215	142	0
341	139	4
85	101	71
332	54	0
254	132	229
216	120	39
244	92	8
253	121	42
180	111	21
245	120	22
226	86	121
90	97	71
336	116	151
325	121	149
244	59	39
272	118	152
45	146	128
359	126	0
236	98	109
289	116	146
61	108	227
205	116	86
50	136	67
207	109	56
48	147	128
349	68	68
322	41	160
263	100	137
60	121	207
38	107	0
199	143	0
332	24	144
297	139	0
330	64	92
230	65	39
133	111	143
142	148	0
177	85	16
85	113	138
347	51	68
164	135	222
206	127	120
198	109	83
97	117	67
265	55	184
262	127	115
320	119	125
154	85	46
168	131	223
311	123	141
272	58	35
141	124	142
176	133	224
197	75	128
166	177	221
210	127	125
164	137	0
137	131	221
356	54	95
262	94	139
118	123	56
307	104	0
34	143	125
214	95	55
53	128	226
248	76	16
157	182	1
125	139	155
55	89	238
316	59	0
234	55	46
64	144	64
221	62	26
170	93	21
60	95	187
324	74	131
217	131	198
253	72	17
239	127	236
313	117	145
360	101	128
315	103	18
208	91	50
53	103	41
14	134	4
188	140	0
181	90	3
346	79	68
216	92	129
338	67	68
178	124	73
172	176	228
355	113	128
160	113	134
345	94	0
85	138	56
68	136	68
110	129	184
84	133	72
[truncated: 29,884 more rows]
