# Supplementary material for: Forecasting effects of transport infrastructure on endangered tigers: a tool for conservation planning
Source: PeerJ. 2022 May 17;10:e13472. doi: 10.7717/peerj.13472 (PMC9121866; doi:10.7717/peerj.13472)
Supplement: Supplemental Information 1 — All data on tiger populations and occupancies across all scenarios and the R code used to produce all results, tables, and figures. [file peerj-10-13472-s001.zip › data_folder_peerj/occupancies/resultsnoneoriginaltrue241878141.csv]

202	131	193
42	144	116
230	119	127
302	117	0
238	157	138
184	82	48
218	64	23
42	137	31
146	109	2
139	99	0
279	106	79
231	128	153
194	131	177
336	41	165
304	105	79
75	122	35
201	140	0
283	62	37
185	183	39
213	74	23
24	124	117
97	118	0
286	75	37
278	105	41
303	97	34
150	154	0
242	134	0
226	139	227
234	104	28
45	107	23
178	192	10
217	129	128
282	106	79
143	175	1
357	80	23
224	128	129
85	99	60
202	77	48
337	139	101
239	57	85
194	126	172
60	101	135
54	119	56
276	90	33
95	97	60
333	13	185
246	142	117
190	86	48
295	64	57
25	129	222
198	92	0
280	55	150
154	175	177
264	56	35
275	149	12
254	78	35
326	72	102
225	141	138
114	140	0
314	96	34
326	63	101
303	118	0
294	85	39
319	96	86
83	132	122
153	121	134
173	91	0
167	114	0
340	128	150
303	70	37
320	66	104
174	185	40
172	141	0
310	86	34
328	100	86
69	86	180
144	164	231
47	133	31
155	158	0
57	143	31
313	65	104
49	94	78
272	43	167
106	145	0
145	159	233
303	106	79
277	104	41
287	123	176
179	85	48
33	125	226
321	63	104
321	95	86
230	120	18
251	106	0
279	138	1
294	102	79
178	90	48
152	178	176
99	130	197
277	106	41
298	95	79
202	69	21
297	81	39
318	84	34
106	148	0
129	163	5
181	108	48
52	140	31
150	111	2
178	177	37
68	146	31
138	98	0
247	75	95
260	112	118
36	92	74
289	140	0
84	135	13
209	90	29
176	81	48
92	130	165
255	79	35
258	70	0
204	111	31
255	134	0
63	111	25
335	129	172
189	127	187
153	180	114
59	93	85
291	139	0
315	112	22
245	62	85
285	75	37
271	55	53
193	85	48
132	132	233
315	39	53
319	110	34
184	76	48
217	81	0
325	51	0
288	96	39
151	143	0
224	94	165
246	47	85
202	114	32
229	100	28
193	89	48
219	66	23
162	141	0
244	64	23
168	165	0
262	63	35
259	80	35
280	136	0
320	45	0
315	80	100
166	129	217
346	90	23
283	41	206
167	179	0
305	68	101
210	137	231
268	150	10
273	112	41
235	77	23
334	70	36
252	132	227
108	147	0
64	128	189
219	102	28
331	134	207
323	137	10
283	48	159
238	117	125
69	99	69
168	151	0
162	160	0
294	115	0
100	118	0
119	120	0
240	120	79
132	173	30
230	121	127
289	110	79
362	90	23
43	143	116
215	143	0
119	124	86
157	106	0
237	108	0
209	55	85
218	73	23
227	124	129
333	56	0
206	119	100
120	126	231
78	96	68
166	101	14
344	72	36
122	168	22
269	53	53
228	52	85
265	156	20
303	46	53
218	89	34
285	43	53
158	139	47
70	85	180
145	167	134
174	133	197
179	146	0
36	141	31
321	33	23
148	142	0
351	76	0
38	114	117
154	98	0
132	149	12
351	120	115
349	92	23
328	91	86
174	82	0
330	87	86
88	130	164
127	169	32
268	117	156
160	131	214
114	137	143
276	130	193
150	100	0
222	97	156
117	153	0
142	131	45
36	146	117
111	144	0
146	136	45
284	123	100
317	56	11
34	138	117
209	108	28
324	84	86
253	157	115
198	191	10
266	92	33
154	170	176
183	60	48
143	183	4
322	140	12
143	145	0
279	51	203
182	80	48
298	125	0
322	64	104
254	57	0
255	119	84
131	131	120
221	140	0
134	113	2
32	130	225
291	106	79
161	154	0
242	140	10
84	116	148
247	53	85
304	61	99
189	115	79
150	156	0
331	88	86
342	41	166
111	136	143
269	72	33
277	56	163
199	100	0
197	114	154
352	131	5
154	152	0
92	105	115
273	75	33
287	59	151
225	102	28
129	134	233
49	85	139
148	169	134
134	178	47
207	144	0
228	90	95
280	65	37
338	64	36
209	122	197
260	78	35
185	60	48
254	165	54
339	75	36
45	117	117
278	54	149
292	130	0
83	143	31
348	28	90
271	127	146
127	139	236
76	124	100
71	114	93
329	141	10
169	180	198
306	46	53
108	133	230
27	123	117
308	73	100
264	88	33
256	109	41
219	133	174
220	68	23
272	45	0
74	127	187
86	122	34
81	100	135
261	112	41
316	73	104
251	132	224
347	111	116
253	57	0
177	99	48
109	146	0
104	114	110
190	59	48
159	166	2
244	138	116
182	90	48
140	150	0
232	131	139
332	86	86
237	56	85
342	118	119
268	133	218
342	88	116
52	87	193
163	143	0
255	84	35
152	85	0
137	172	23
40	89	74
275	46	0
211	65	24
337	97	116
177	111	48
188	191	10
201	90	0
256	67	0
48	118	56
62	90	190
157	116	0
202	139	27
155	182	48
183	77	48
337	48	72
90	124	0
163	131	218
331	13	185
198	82	48
143	159	233
343	42	167
344	30	160
315	145	10
269	161	17
165	174	201
190	96	48
85	87	71
162	184	1
159	94	0
302	62	100
299	87	39
15	125	117
292	49	157
234	119	125
209	54	85
233	153	1
302	144	0
104	126	164
185	103	48
176	101	48
275	100	41
264	163	15
159	134	0
132	118	0
165	163	0
305	81	39
314	125	155
328	63	100
341	59	36
114	154	0
248	137	207
49	114	106
165	162	0
293	146	0
347	110	116
307	78	39
180	125	216
315	134	221
173	184	39
136	167	4
103	112	111
104	103	60
249	110	0
142	171	201
138	124	0
246	60	0
141	157	233
185	66	48
39	115	223
172	117	142
283	119	97
320	40	98
72	116	84
161	185	0
329	126	193
12	138	117
147	97	0
306	61	0
134	107	0
235	132	194
271	41	0
284	133	218
54	124	117
37	146	117
183	124	216
141	107	0
33	92	74
226	67	23
298	111	79
334	58	36
106	147	0
331	145	10
52	134	31
278	81	39
17	130	117
34	87	72
221	155	0
237	77	23
307	80	39
336	103	86
283	95	79
350	43	166
127	141	237
261	99	41
266	134	97
252	169	61
76	142	31
239	159	43
231	82	0
66	121	0
287	138	0
156	150	0
135	173	26
122	149	4
272	144	5
276	86	33
268	88	33
199	194	10
302	74	39
142	176	16
216	106	28
132	155	106
98	134	31
189	192	10
322	36	32
160	184	0
179	64	48
166	132	219
116	147	0
353	96	23
200	116	38
152	180	113
125	135	143
205	145	0
319	145	11
89	134	13
131	165	4
278	94	79
72	137	31
266	157	17
280	78	37
164	138	0
147	139	0
168	142	0
266	80	33
231	105	28
267	123	176
65	117	51
187	96	48
159	120	132
121	159	4
107	132	195
324	100	86
271	154	15
336	39	165
331	45	162
313	33	53
261	62	35
349	39	13
261	134	219
211	127	192
285	92	39
70	132	107
186	126	211
36	106	136
330	88	86
298	102	79
47	120	183
348	95	116
272	73	33
154	99	0
251	88	35
198	60	25
218	130	128
15	136	117
67	131	31
257	46	0
69	139	31
170	131	220
194	62	25
342	110	115
94	108	117
155	89	0
256	139	203
18	120	117
185	95	48
346	87	23
334	91	116
231	149	226
61	109	82
49	96	76
193	182	10
347	64	36
98	114	111
349	97	116
228	110	28
253	136	0
92	98	60
328	130	86
87	142	31
233	142	224
213	53	85
341	120	147
62	84	191
187	114	216
110	141	0
347	112	116
145	130	0
346	49	166
276	76	33
300	67	37
125	132	0
259	149	83
207	132	192
248	161	159
265	149	8
76	82	180
358	124	115
229	69	0
277	103	41
250	134	207
275	141	3
305	90	79
264	48	0
312	106	34
279	49	206
77	144	31
271	101	41
349	85	23
205	73	48
80	129	121
107	134	164
326	95	86
351	139	5
41	137	31
364	123	5
249	61	0
223	56	85
152	185	0
297	79	39
317	75	104
32	126	225
251	101	0
58	141	31
133	151	107
198	73	22
216	99	164
201	122	198
125	117	0
251	152	148
58	103	109
34	114	25
285	122	31
106	108	0
226	149	0
210	115	27
254	45	0
48	136	31
247	92	35
165	127	216
169	98	0
321	107	34
257	171	79
104	139	0
218	146	0
167	94	0
315	70	104
53	91	144
288	39	0
361	96	23
279	89	33
342	120	146
154	171	176
91	127	161
165	150	0
155	152	0
329	50	0
363	117	115
47	145	31
201	89	48
273	57	0
170	94	0
300	146	0
331	135	206
330	14	20
137	122	0
352	94	23
189	148	0
202	92	0
330	65	0
114	128	159
324	34	21
165	125	215
264	95	41
246	132	225
332	14	186
58	110	117
330	140	102
319	119	142
257	72	35
289	53	0
190	186	10
34	118	117
313	100	34
252	156	123
323	39	99
93	146	0
168	125	169
155	178	226
321	64	104
139	122	0
310	92	79
340	34	176
273	41	167
63	138	31
320	122	36
295	72	37
264	123	158
83	90	68
257	76	0
155	108	0
161	163	142
237	134	173
225	63	23
340	76	36
71	101	67
150	148	0
51	133	31
151	180	0
213	91	29
60	93	107
322	119	177
311	139	6
205	149	0
239	107	0
353	87	23
358	130	5
339	65	36
249	174	83
320	65	104
191	129	177
36	91	74
231	123	125
279	137	0
201	112	32
151	150	0
204	120	196
61	121	2
56	129	81
143	142	0
303	129	109
179	132	171
262	64	35
295	118	82
227	137	88
182	82	48
244	139	115
166	89	0
316	79	101
101	111	112
323	24	13
317	93	34
90	87	60
250	107	0
323	144	13
314	109	34
208	65	25
184	176	10
210	89	29
292	139	0
144	147	0
88	94	60
221	119	28
301	103	79
74	142	31
293	107	79
339	100	116
230	74	0
202	110	162
302	109	79
311	148	5
351	115	115
268	141	8
268	70	33
289	141	0
275	117	173
322	100	86
162	93	0
226	113	28
242	90	35
256	120	79
81	112	66
292	133	154
336	114	119
122	162	0
163	98	14
160	103	0
174	113	232
334	88	116
287	109	82
305	122	120
158	98	0
50	103	129
54	121	56
262	106	41
225	122	126
321	38	29
124	123	0
305	55	11
244	87	35
347	137	5
88	144	31
160	92	0
227	97	28
222	91	217
187	58	48
72	145	31
286	141	0
179	114	200
345	65	36
217	87	0
354	46	12
310	133	10
235	148	228
198	62	25
220	106	28
274	51	63
196	96	48
133	147	12
242	54	85
245	63	0
182	126	216
238	62	23
210	61	21
343	83	36
40	124	183
133	159	19
258	113	41
157	103	0
217	115	28
135	168	4
82	115	148
175	119	203
344	99	116
190	187	10
282	50	211
205	118	48
357	103	115
248	53	0
177	125	203
32	129	225
356	133	5
161	146	0
233	136	88
299	103	79
290	41	216
318	71	104
283	71	37
337	58	36
237	68	23
296	75	39
150	147	0
261	103	41
323	102	86
322	22	15
187	63	48
229	121	15
70	146	31
275	101	41
329	27	183
185	173	10
184	136	0
286	134	217
171	145	0
211	78	0
321	117	53
309	41	73
183	144	0
94	134	177
215	107	28
281	97	79
80	110	51
104	133	164
121	124	86
245	168	74
114	126	0
296	126	223
321	98	86
42	148	116
326	101	86
192	135	177
248	103	0
283	76	37
261	108	41
87	129	163
185	109	138
128	132	120
183	76	48
95	103	5
317	85	34
147	150	0
233	116	109
237	98	95
95	120	0
128	124	0
108	118	0
149	114	0
40	101	73
239	59	85
196	95	0
261	51	0
112	153	0
182	143	0
22	112	190
309	55	11
94	105	116
288	73	37
236	156	186
252	74	95
334	51	0
331	15	186
292	38	74
309	67	104
324	69	104
351	134	5
326	119	146
162	111	0
183	190	10
88	124	0
305	64	103
343	75	36
182	145	0
238	88	95
299	52	154
274	48	53
230	151	0
301	101	79
281	53	38
249	90	35
322	56	102
260	125	125
323	131	92
313	127	155
189	126	167
203	60	23
168	119	201
330	126	196
256	55	0
295	91	39
348	139	5
309	96	34
89	90	60
250	123	82
266	129	161
243	63	23
215	78	0
196	142	0
138	138	0
333	91	86
136	121	0
264	151	14
31	132	225
224	138	0
295	102	79
295	83	39
250	177	16
185	63	48
356	106	116
160	187	0
331	61	0
182	83	48
265	130	182
179	109	48
137	153	126
297	88	39
206	66	25
302	143	0
170	134	221
291	77	0
327	75	98
154	87	0
100	120	0
231	83	95
41	109	117
233	97	28
303	144	1
198	144	27
341	110	115
335	91	116
337	60	36
206	136	0
319	54	11
89	113	114
173	86	0
70	100	69
39	95	106
341	47	167
323	48	100
349	114	115
245	118	81
59	120	10
44	113	105
258	88	35
224	104	28
309	65	104
214	103	28
292	40	53
143	172	114
199	67	25
325	67	101
125	160	4
284	68	37
307	110	34
130	165	20
151	174	176
47	115	105
218	55	85
234	97	28
220	120	15
328	135	208
273	73	33
107	114	0
138	179	45
103	136	0
298	55	152
364	126	5
212	81	0
244	79	95
138	125	0
246	72	0
267	116	160
325	68	99
329	122	204
189	179	37
187	184	10
261	149	84
277	144	0
190	105	48
187	108	48
273	115	161
143	118	2
331	87	0
115	141	0
209	77	0
189	181	10
253	114	0
184	128	211
179	121	220
137	101	0
129	130	232
359	133	5
355	114	115
326	17	20
144	119	2
153	111	0
340	41	166
195	74	25
221	72	23
270	56	53
346	73	36
92	110	114
219	69	23
154	151	0
20	131	117
103	131	165
10	132	117
239	82	95
68	127	189
178	174	38
142	144	0
285	64	150
172	145	0
192	97	48
66	132	31
324	107	22
317	128	193
316	61	104
178	93	48
353	80	23
322	80	0
243	117	80
30	112	187
257	161	126
23	110	190
364	116	115
36	98	106
178	139	0
255	80	35
266	137	199
288	131	218
17	127	117
46	132	31
235	50	85
236	62	23
157	124	0
57	124	117
351	74	36
259	63	35
298	123	138
255	105	41
343	109	115
100	136	31
333	80	116
65	92	113
331	69	0
93	102	4
232	157	0
281	56	150
53	111	110
356	101	116
165	101	14
350	118	115
142	150	0
196	82	48
271	147	14
343	73	36
155	173	134
321	125	58
262	127	203
345	68	0
345	121	144
231	119	127
131	106	0
55	137	31
295	122	191
315	77	103
202	113	31
123	121	0
308	116	22
331	81	116
19	119	117
255	140	207
274	71	33
73	105	60
313	145	10
242	70	23
120	115	0
220	64	23
233	61	23
354	85	23
168	107	14
270	93	33
248	69	23
103	120	0
242	146	204
63	86	192
266	74	33
343	43	167
259	130	206
281	101	79
106	106	0
205	71	23
340	136	9
200	118	32
194	85	48
79	132	122
343	66	36
45	115	5
346	60	0
59	128	81
312	138	0
314	116	22
305	84	34
62	128	82
335	63	36
163	126	162
298	134	87
184	186	38
283	86	39
43	100	106
344	89	116
224	121	14
174	164	10
204	195	10
166	93	0
129	128	232
232	115	0
307	68	0
132	142	236
76	122	35
92	96	60
178	142	0
284	108	79
236	112	0
51	94	78
266	149	11
159	176	224
263	161	19
325	59	100
357	95	23
213	117	74
275	99	41
345	127	152
148	121	2
346	124	148
322	49	11
37	107	77
196	123	103
209	119	27
354	52	72
263	116	82
308	65	104
178	137	0
250	121	83
183	94	48
295	127	223
258	140	202
234	52	85
192	79	48
61	122	6
286	133	218
121	122	0
52	96	99
348	100	116
92	124	86
86	143	31
129	155	107
196	104	175
239	69	23
301	126	142
53	103	104
73	125	189
126	155	4
121	126	0
260	92	41
94	139	0
166	131	219
242	123	97
174	137	0
59	87	191
147	117	2
208	69	20
216	62	85
66	91	178
284	63	151
249	129	226
120	144	0
96	119	0
228	53	85
305	60	99
312	39	53
316	112	22
72	131	13
359	128	6
139	159	231
46	116	106
257	89	35
79	114	36
167	177	166
174	106	48
48	103	128
290	79	39
329	102	86
301	109	79
312	52	11
91	89	60
274	55	1
170	109	14
274	104	41
340	53	72
252	135	206
263	81	33
47	90	170
277	46	53
75	90	173
330	34	178
270	100	41
150	172	175
347	29	90
344	97	116
171	112	14
34	110	77
41	91	75
305	56	0
339	59	0
194	97	48
258	123	82
208	77	0
57	141	31
285	46	53
136	118	2
352	106	116
313	139	6
103	132	165
320	67	104
223	110	28
196	98	48
194	187	10
336	33	178
216	87	1
195	129	147
193	74	23
354	124	115
239	85	95
132	145	236
284	107	79
338	42	165
287	142	0
268	116	74
250	124	81
133	142	0
98	150	0
89	105	117
314	117	22
244	144	115
246	151	182
64	107	119
159	124	106
162	155	0
44	89	106
322	33	23
43	111	117
94	129	166
218	57	85
188	69	25
100	108	112
77	143	31
217	106	28
286	78	39
246	106	0
176	106	48
223	63	23
190	108	122
308	101	34
134	142	0
314	56	11
317	72	104
237	139	195
351	51	72
275	84	33
279	47	53
30	135	117
274	143	4
311	80	39
348	57	72
251	141	107
260	164	91
233	87	95
360	116	115
138	178	29
206	121	199
203	72	48
225	111	28
162	134	0
206	145	0
290	47	214
236	76	23
309	58	11
103	133	164
297	108	79
215	134	232
352	118	115
285	45	53
241	165	7
308	118	134
128	154	0
332	69	36
108	135	0
95	123	72
166	163	0
173	142	0
295	125	222
236	75	23
288	141	0
176	142	0
211	129	191
187	103	48
185	192	10
159	99	14
163	92	0
270	104	41
100	113	39
172	138	0
233	56	85
50	86	171
346	100	116
299	114	22
309	72	103
72	132	122
212	123	197
89	86	68
188	82	48
149	108	0
143	117	2
22	133	222
331	32	177
127	146	238
93	134	0
361	106	115
61	101	135
333	40	176
200	122	198
189	185	10
256	64	0
320	148	13
73	102	60
72	84	180
274	127	202
355	88	23
155	167	174
322	134	205
326	66	102
80	112	83
138	129	44
179	183	144
251	107	0
256	144	51
127	135	0
33	139	31
129	107	0
68	125	65
79	109	123
294	82	39
123	116	0
122	125	0
108	112	0
220	147	0
330	142	10
321	127	48
216	108	28
201	141	27
261	122	83
271	124	198
245	88	35
223	96	40
84	141	31
256	63	0
138	119	0
283	63	37
189	175	10
156	98	0
81	137	31
284	50	158
124	118	0
323	61	102
299	89	0
253	70	95
340	115	119
316	143	10
227	103	28
90	144	31
345	56	0
259	62	0
362	114	115
324	135	5
152	89	0
220	111	0
211	118	74
341	72	36
165	131	218
169	112	14
280	105	79
192	102	48
326	147	13
197	77	24
188	184	10
156	89	0
164	103	14
351	135	5
48	134	31
333	136	101
49	142	31
100	134	0
292	138	0
37	97	107
170	112	0
61	113	76
301	64	37
209	86	0
36	134	226
154	176	225
304	104	34
181	75	48
75	126	188
231	56	85
201	88	48
343	95	0
349	59	0
188	79	48
204	112	32
237	90	95
324	114	26
281	65	0
90	132	0
312	114	22
353	65	36
334	32	181
274	91	32
191	146	0
162	103	0
265	78	33
172	97	14
54	126	182
177	142	0
189	103	48
189	137	178
207	97	30
311	95	34
286	50	160
280	116	162
265	115	79
73	83	180
255	71	95
334	84	86
346	129	149
203	124	198
272	52	53
287	88	39
172	83	0
311	44	53
55	123	0
326	70	103
34	103	188
207	138	0
193	143	0
330	30	22
122	139	237
201	126	191
186	62	48
226	64	85
198	55	23
179	106	48
331	129	174
223	83	30
322	149	13
288	139	0
299	141	0
298	140	0
98	105	44
176	184	150
248	78	95
218	69	23
158	147	0
324	125	54
126	126	0
248	98	35
202	98	0
261	48	0
143	101	0
218	105	28
88	131	13
272	119	165
149	166	214
142	117	2
344	102	116
181	83	48
162	146	0
65	128	189
122	147	0
329	65	36
315	48	11
282	98	79
194	182	10
204	55	20
221	57	85
291	93	79
353	100	116
300	43	78
335	21	189
209	112	31
151	152	0
260	129	205
91	144	31
115	129	231
74	102	60
164	147	0
318	95	86
85	143	31
290	130	0
257	100	41
145	138	44
140	144	0
190	109	31
147	107	2
359	97	23
300	60	69
195	184	10
331	41	172
302	94	34
82	128	121
196	129	164
312	49	53
244	97	35
62	110	77
317	57	11
51	142	31
213	108	28
359	140	5
228	57	85
308	87	34
280	97	79
205	198	10
109	160	0
275	94	32
39	122	0
329	71	36
208	92	29
287	126	0
160	159	0
77	114	89
311	110	34
29	124	117
255	153	147
56	135	31
320	95	86
42	94	76
323	97	86
112	160	0
195	72	25
299	136	0
26	116	188
346	89	116
238	115	16
95	143	31
173	182	39
184	185	41
217	104	28
252	175	87
342	107	115
219	93	182
214	113	27
135	146	0
270	72	33
47	138	31
164	135	221
316	76	104
192	188	10
255	59	0
204	58	25
89	143	0
117	154	0
266	57	35
79	96	67
138	157	230
206	146	0
167	171	31
72	130	190
166	179	31
133	118	2
307	120	153
202	120	99
89	141	31
242	73	23
238	164	46
339	128	150
321	65	104
178	72	48
184	146	0
218	122	28
221	76	23
305	147	4
254	127	214
258	162	123
43	141	31
256	80	35
241	67	23
335	53	72
86	108	114
86	118	39
258	66	0
22	138	223
195	73	23
62	146	31
272	115	160
139	107	2
283	44	53
343	19	18
251	63	23
63	112	1
186	93	48
282	81	39
210	87	0
169	186	10
126	134	0
266	48	53
314	131	222
160	114	0
284	54	155
185	190	10
192	133	0
238	139	224
151	157	0
26	109	189
190	107	122
75	93	172
320	109	34
277	109	41
267	98	41
43	114	117
291	94	79
185	89	48
178	180	71
141	104	0
354	76	23
218	143	0
289	80	39
338	37	163
57	86	193
299	101	79
144	172	0
199	83	48
191	136	177
344	142	5
114	162	0
352	50	164
208	98	182
312	94	34
316	60	104
263	137	201
82	106	126
256	165	32
298	64	65
243	139	115
324	143	13
159	87	0
181	111	48
80	99	62
225	116	0
158	169	152
209	78	0
158	186	0
141	171	0
275	43	168
206	126	199
33	113	77
354	112	116
333	108	86
146	100	0
243	127	224
239	79	0
288	118	89
176	164	10
192	143	0
240	135	224
286	138	0
82	91	69
260	70	35
68	147	31
306	81	39
187	121	216
346	35	163
270	75	33
286	61	169
179	112	231
186	139	0
165	164	0
197	89	48
168	116	14
282	109	79
82	88	68
243	116	78
161	170	153
334	140	102
73	95	175
328	62	99
215	126	199
102	106	0
237	63	23
154	114	0
322	63	104
225	149	0
13	133	117
228	100	28
197	120	96
292	111	79
163	181	41
290	88	39
161	161	10
131	169	11
260	146	134
285	59	162
204	83	0
292	137	0
343	88	116
282	47	53
189	120	31
194	146	0
184	73	48
237	121	126
228	117	0
187	89	48
289	125	220
257	73	35
270	47	62
271	58	0
229	55	85
219	54	85
184	92	48
94	119	38
225	68	23
284	61	151
279	116	96
226	133	138
274	77	33
164	112	0
111	151	0
349	110	116
154	160	0
198	104	175
261	127	203
195	75	25
38	104	77
171	174	199
203	73	48
35	90	73
187	64	48
49	97	103
253	174	87
297	120	0
296	136	0
104	142	0
189	109	122
210	130	193
357	132	5
317	53	11
165	99	14
272	47	62
179	131	171
153	128	230
213	101	33
220	107	28
342	29	178
163	142	0
294	136	0
190	117	95
152	102	0
304	110	34
280	46	53
279	56	14
317	131	192
281	139	0
238	134	194
142	130	0
17	125	117
303	111	22
83	133	122
335	40	164
329	139	101
255	126	134
54	144	31
196	116	32
285	139	0
357	141	5
135	102	0
267	161	16
48	117	105
237	52	85
322	142	13
226	50	85
186	95	48
294	38	216
42	96	75
351	109	116
251	124	82
198	110	50
341	83	36
213	129	200
159	98	14
229	50	85
272	106	41
254	163	105
164	100	14
347	100	116
321	91	86
349	131	5
67	138	139
136	143	0
65	95	182
150	97	0
264	115	81
228	130	88
217	72	23
301	95	34
246	84	95
347	129	149
340	47	166
114	125	0
226	128	129
288	121	98
196	133	174
57	92	99
229	93	28
162	119	0
87	124	0
334	102	86
135	131	233
346	34	163
281	91	39
128	106	0
264	112	118
228	146	231
141	180	30
56	87	193
243	61	85
181	134	175
56	144	31
337	86	116
44	112	117
120	140	0
88	145	0
186	88	48
301	38	78
219	139	0
188	114	214
234	58	85
122	145	0
286	67	37
40	119	0
352	127	147
326	100	86
220	102	28
280	47	53
73	109	60
213	100	165
320	53	11
193	91	48
44	140	31
172	93	0
57	142	31
230	146	231
295	84	39
181	114	201
67	115	68
224	87	181
347	120	146
178	114	199
197	81	48
270	110	41
147	159	0
336	110	86
270	143	8
283	88	39
78	94	163
24	126	117
111	146	0
201	116	37
70	128	190
357	105	115
194	78	25
261	154	15
298	121	82
142	148	12
212	66	22
41	129	80
352	68	36
186	178	10
99	119	0
353	84	23
163	106	14
350	66	36
175	92	14
143	143	0
232	148	229
338	95	116
311	62	104
258	156	123
323	52	11
325	47	100
348	138	5
251	147	140
240	55	85
95	114	111
207	53	21
241	136	224
330	79	116
283	54	152
217	74	23
128	128	232
360	100	115
234	156	0
280	125	133
246	149	176
295	71	37
163	104	14
277	115	156
287	84	39
116	120	0
243	102	0
149	135	138
344	101	116
181	67	48
104	134	164
324	80	0
146	114	2
225	118	0
19	116	187
234	148	231
18	139	223
244	101	0
277	111	41
330	137	10
346	26	17
27	122	117
237	161	0
131	108	0
224	95	164
310	45	53
303	65	102
71	109	61
184	174	10
260	96	41
161	148	0
243	114	1
123	134	143
91	119	4
294	63	57
170	173	197
359	141	5
315	44	11
329	21	186
259	116	85
178	172	38
130	132	233
47	91	170
310	87	34
143	137	45
157	149	0
234	69	23
47	89	170
195	56	48
331	84	86
343	49	167
182	133	175
128	146	238
82	107	128
192	103	48
81	127	0
355	46	12
219	65	23
64	95	71
245	48	85
307	88	34
250	148	134
91	108	113
291	81	39
292	132	217
318	53	0
265	62	35
359	121	115
79	124	37
294	97	79
98	125	162
311	87	34
342	38	164
326	19	22
197	125	177
153	105	0
269	125	154
76	117	82
301	110	79
221	113	0
335	136	102
257	86	35
128	137	0
200	78	48
174	144	0
217	71	23
68	97	68
260	161	106
[truncated: 29,884 more rows]
